# Supplementary material for: Double-strand break toxicity is chromatin context independent
Source: Nucleic Acids Res. 2022 Sep 15;50(17):9930–47. doi: 10.1093/nar/gkac758 (PMC9508844; doi:10.1093/nar/gkac758)
Supplement: gkac758_Supplemental_Files [file gkac758_supplemental_files.zip]

Archive with 6 entries (6 files):
- Supplement figures and legends.pdf
- Supplement table 1. LIBRARY_SCC.xlsx
- Supplement table 2. SSC_screen_8-vs-4days.xlsx
- Supplement table 3. SSC_screen_16-vs-4days.xlsx
- Supplement table 4. crRNA and primer sequence.docx
- Supplement table 5. SSC_location_Hg19_Hg38_chromatinstate.xlsx
