# Supplementary material for: Double-strand break toxicity is chromatin context independent
Source: Nucleic Acids Res. 2022 Sep 15;50(17):9930–47. doi: 10.1093/nar/gkac758 (PMC9508844; doi:10.1093/nar/gkac758)
Supplement: gkac758_Supplemental_Files [file gkac758_supplemental_files.zip › Supplement table 1. LIBRARY_SCC.xlsx]

## Sheet: Sheet1
sgRNA #	guideRNA (GRCh37 / hg19 assembly)	LOC (chr)	LOC (bp)
CTLR_0001	GTAGCGAACGTGTCCGGCGT	control	CTRL0001
CTLR_0002	GACCGGAACGATCTCGCGTA	control	CTRL0002
CTLR_0003	GGCAGTCGTTCGGTTGATAT	control	CTRL0003
CTLR_0004	GCTTGAGCACATACGCGAAT	control	CTRL0004
CTLR_0005	GTGGTAGAATAACGTATTAC	control	CTRL0005
CTLR_0006	GTCATACATGGATAAGGCTA	control	CTRL0006
CTLR_0007	GATACACGAAGCATCACTAG	control	CTRL0007
CTLR_0008	GAACGTTGGCACTACTTCAC	control	CTRL0008
CTLR_0009	GATCCATGTAATGCGTTCGA	control	CTRL0009
CTLR_0010	GTCGTGAAGTGCATTCGATC	control	CTRL0010
CTLR_0011	GTTCGACTCGCGTGACCGTA	control	CTRL0011
CTLR_0012	GAATCTACCGCAGCGGTTCG	control	CTRL0012
CTLR_0013	GAAGTGACGTCGATTCGATA	control	CTRL0013
CTLR_0014	GCGGTGTATGACAACCGCCG	control	CTRL0014
CTLR_0015	GTACCGCGCCTGAAGTTCGC	control	CTRL0015
CTLR_0016	GCAGCTCGTGTGTCGTACTC	control	CTRL0016
CTLR_0017	GCGCCTTAAGAGTACTCATC	control	CTRL0017
CTLR_0018	GAGTGTCGTCGTTGCTCCTA	control	CTRL0018
CTLR_0019	GCAGCTCGACCTCAAGCCGT	control	CTRL0019
CTLR_0020	GTATCCTGACCTACGCGCTG	control	CTRL0020
CTLR_0021	GTGTATCTCAGCACGCTAAC	control	CTRL0021
CTLR_0022	GTCGTCATACAACGGCAACG	control	CTRL0022
CTLR_0023	GTCGTGCGCTTCCGGCGGTA	control	CTRL0023
CTLR_0024	GCGGTCCTCAGTAAGCGCGT	control	CTRL0024
CTLR_0025	GCTCTGCTGCGGAAGGATTC	control	CTRL0025
CTLR_0026	GTCTTCCGCCGCTCAAGTTA	control	CTRL0026
CTLR_0027	GCATGGAGGAGCGTCGCAGA	control	CTRL0027
CTLR_0028	GTAGCGCGCGTAGGAGTGGC	control	CTRL0028
CTLR_0029	GATCACCTGCATTCGTACAC	control	CTRL0029
CTLR_0030	GCACACCTAGATATCGAATG	control	CTRL0030
CTLR_0031	GTTGATCAACGCGCTTCGCG	control	CTRL0031
CTLR_0032	GCGTCTCACTCACTCCATCG	control	CTRL0032
CTLR_0033	GCCGACCAACGTCAGCGGTA	control	CTRL0033
CTLR_0034	GGATACGGTGCGTCAATCTA	control	CTRL0034
CTLR_0035	GAATCCAGTGGCGGCGACAA	control	CTRL0035
CTLR_0036	GCACTGTCAGTGCAACGATA	control	CTRL0036
CTLR_0037	GCGATCCTCAAGTATGCTCA	control	CTRL0037
CTLR_0038	GCTAATATCGACACGGCCGC	control	CTRL0038
CTLR_0039	GGAGATGCATCGAAGTCGAT	control	CTRL0039
CTLR_0040	GGATGCACTCCATCTCGTCT	control	CTRL0040
CTLR_0041	GTGCCGAGTAATAACGCGAG	control	CTRL0041
CTLR_0042	GAGATTCCGATGTAACGTAC	control	CTRL0042
CTLR_0043	GTCGTCACGAGCAGGATTGC	control	CTRL0043
CTLR_0044	GCGTTAGTCACTTAGCTCGA	control	CTRL0044
CTLR_0045	GTTCACACGGTGTCGGATAG	control	CTRL0045
CTLR_0046	GGATAGGTGACCTTAGTACG	control	CTRL0046
CTLR_0047	GTATGAGTCAAGCTAATGCG	control	CTRL0047
CTLR_0048	GCAACTATTGGAATACGTGA	control	CTRL0048
CTLR_0049	GTTACCTTCGCTCGTCTATA	control	CTRL0049
CTLR_0050	GTACCGAGCACCACAGGCCG	control	CTRL0050
CTLR_0051	GTCAGCCATCGGATAGAGAT	control	CTRL0051
CTLR_0052	GTACGGCACTCCTAGCCGCT	control	CTRL0052
CTLR_0053	GGTCCTGTCGTATGCTTGCA	control	CTRL0053
CTLR_0054	GCCGCAATATATGCGGTAAG	control	CTRL0054
CTLR_0055	GCGCACGTATAATCCTGCGT	control	CTRL0055
CTLR_0056	GTGCACAACACGATCCACGA	control	CTRL0056
CTLR_0057	GCACAATGTTGACGTAAGTG	control	CTRL0057
CTLR_0058	GTAAGATGCTGCTCACCGTG	control	CTRL0058
CTLR_0059	GTCGGTGATCCAACGTATCG	control	CTRL0059
CTLR_0060	GAGCTAGTAGGACGCAAGAC	control	CTRL0060
CTLR_0061	GTACGTGGAAGCTTGTGGCC	control	CTRL0061
CTLR_0062	GTCTTCCGGAAGCGTGTGTT	control	CTRL0062
CTLR_0063	GAGAACTGCCAGTTCTCGAT	control	CTRL0063
CTLR_0064	GCCATTCGGCGCGGCACTTC	control	CTRL0064
CTLR_0065	GCACACGACCAATCCGCTTC	control	CTRL0065
CTLR_0066	GAGGTGATCGATTAAGTACA	control	CTRL0066
CTLR_0067	GTCACTCGCAGACGCCTAAC	control	CTRL0067
CTLR_0068	GCGCTACGGAATCATACGTT	control	CTRL0068
CTLR_0069	GGTAGGACCTCACGGCGCGC	control	CTRL0069
CTLR_0070	GAACTGCATCTTGTTGTAGT	control	CTRL0070
CTLR_0071	GATCCTGATCCGGCGGCGCG	control	CTRL0071
CTLR_0072	GGTATGCGCGATCCTGAGTT	control	CTRL0072
CTLR_0073	GCGGAGCTAGAGAGCGGTCA	control	CTRL0073
CTLR_0074	GAATGGCAATTACGGCTGAT	control	CTRL0074
CTLR_0075	GTATGGTGAGTAGTCGCTTG	control	CTRL0075
CTLR_0076	GTGTAATTGCGTCTAGTCGG	control	CTRL0076
CTLR_0077	GGTCCTGGCGAGGAGCCTTG	control	CTRL0077
CTLR_0078	GAAGATAAGTCGCTGTCTCG	control	CTRL0078
CTLR_0079	GTAGCGAAGACTTGCCGACG	control	CTRL0079
CTLR_0080	GTCGGCGTTCTGTTGTGACT	control	CTRL0080
CTLR_0081	GAGGCAAGCCGTTAGGTGTA	control	CTRL0081
CTLR_0082	GCGGATCCAGATCTCATTCG	control	CTRL0082
CTLR_0083	GGAACATAGGAGCACGTAGT	control	CTRL0083
CTLR_0084	GTCATCATTATGGCGTAAGG	control	CTRL0084
CTLR_0085	GCGACTAGCGCCATGAGCGG	control	CTRL0085
CTLR_0086	GGCGAAGTTCGACATGACAC	control	CTRL0086
CTLR_0087	GCTGTCGTGTGGAGGCTATG	control	CTRL0087
CTLR_0088	GCGGAGAGCATTGACCTCAT	control	CTRL0088
CTLR_0089	GACTAATGGACCAAGTCAGT	control	CTRL0089
CTLR_0090	GCGGATTAGAGGTAATGCGG	control	CTRL0090
CTLR_0091	GCCGACGGCAATCAGTACGC	control	CTRL0091
CTLR_0092	GTAACCTCTCGAGCGATAGA	control	CTRL0092
CTLR_0093	GACTTGTATGTGGCTTACGG	control	CTRL0093
CTLR_0094	GTCACTGTGGTCGAACATGT	control	CTRL0094
CTLR_0095	GTACTCCAATCCGCGATGAC	control	CTRL0095
CTLR_0096	GCGTTGGCACGATGTTACGG	control	CTRL0096
CTLR_0097	GAACCAGCCGGCTAGTATGA	control	CTRL0097
CTLR_0098	GTATACTAGCTAACCACACG	control	CTRL0098
CTLR_0099	GAATCGGAATAGTTGATTCG	control	CTRL0099
CTLR_0100	GAGCACTTGCATGAGGCGGT	control	CTRL0100
SSC_0001	CCTAACAGGTGCCCCATAGG	chr16	56089290
SSC_0002	GTCAAGTTTTAGTGTAGTAC	chr10	92125338
SSC_0003	AGGACATCAACCAGGAATGC	chr5	84315336
SSC_0004	ACAGCTGCAGTAGTCACCCA	chrX	24310525
SSC_0005	ACTAAACAGCAAGTAGAACT	chr5	111984592
SSC_0006	ATATAGCTCAGTAGTAAGTC	chr16	59998850
SSC_0007	AACCCCTTAGGAATGTGGAC	chr2	224279567
SSC_0008	ATGATATATGAGGATGAAAT	chrX	65488012
SSC_0009	CACCCCACTAAGGAAACTGA	chr15	56860431
SSC_0010	GCCGGTGCGCAGCACATAGA	chr18	45024735
SSC_0011	TTTCTGACAAATGCTCCCCC	chr18	48061999
SSC_0012	AATAACTACTATGACCTCCA	chr18	65901946
SSC_0013	TTGTAAGCTAAGTAAAATAG	chr4	112387086
SSC_0014	ACCACAGAATTAATGGCACA	chr8	140096928
SSC_0015	GCCTTGGCCAGTGACCTTCA	chr3	157361132
SSC_0016	CTCCCTTTTCCTCATGACAC	chr2	147993487
SSC_0017	TCATCGTCAGAAACGTTAAC	chr10	133637015
SSC_0018	AAAGGCACTACATGACGAGT	chr15	58544675
SSC_0019	TACCCTGTTCCTGCATCAGA	chr1	25203267
SSC_0020	CACTAAACAGGTTTGAGATG	chr10	63257417
SSC_0021	TTGATAAGAAATCCCTGATT	chr2	52012963
SSC_0022	TTCTCCAAATCTCCCTATAT	chr6	114402901
SSC_0023	GAGGTGCCTACGTGTTGCAG	chr7	134994092
SSC_0024	ACACATCCTCATCCACCCTA	chr8	93804431
SSC_0025	GTGTCTTTGCATTCCCGTTT	chr6	17015374
SSC_0026	CCGTAAGAGAGGTCTGTGTA	chr6	80256219
SSC_0027	TCTCATGTTACTGTGAATTT	chr10	9923718
SSC_0028	TCAGACCAGGAAGGGGCGTG	chr10	88149669
SSC_0029	TCGGTCCTTGCCTCAACCCT	chr12	80804743
SSC_0030	TGGTAACACAAGCGTTGGTG	chr16	26892258
SSC_0031	TATCATTGGATAATGTACAA	chr18	27621333
SSC_0032	ATGAGTAACCAGAGTTCACC	chr3	140757818
SSC_0033	GCTCCTCACACAGAATCTCC	chr13	44626735
SSC_0034	GTGGTAGGGGTCCACAAGGT	chr5	138732360
SSC_0035	TTTAAAGAGATTTTCACACC	chr8	50085005
SSC_0036	TACCAACCTACGAGGAAGTT	chr5	39730444
SSC_0037	ACTGGCCCTGGCTTCAAGTG	chr17	32989590
SSC_0038	CTTAGAGCCCTTTTGGAGCA	chr10	80268590
SSC_0039	ACTTCCCCTGATCCCATGTG	chr5	2830352
SSC_0040	TGGCTTGTAGACCTGCCTGT	chr9	29317200
SSC_0041	TGTTTGTGTGCCTCATCAAT	chr20	36583705
SSC_0042	TTGAGGTCATTCCTGACAGG	chr17	37767497
SSC_0043	GCTTAGTAAGGAACAGATTT	chr19	5458763
SSC_0044	GGCCGCCCCCAGGGGCCTGC	chr1	246952575
SSC_0045	CCAGGCTAGGAGGGAACACC	chr8	142215699
SSC_0046	TCACAAACATAGGATCCAAA	chr1	88847872
SSC_0047	CCATCACTGGCTATAACATG	chr2	12214418
SSC_0048	GATGACATTTGAGGATTCTA	chr2	169960306
SSC_0049	GTCGTTGCTGGTTCCATCAA	chr11	7174547
SSC_0050	ATTCTGCAGGTTGATTGAGC	chr8	144220460
SSC_0051	TATGGTCTCCTATTTTAGGC	chr3	94012723
SSC_0052	ATAAATCTGGGATCCAATGT	chr11	87101572
SSC_0053	TGAGCTGATCAGAGTTGATC	chr8	131500764
SSC_0054	TCCTTTCCTCAGGACCTCCT	chr17	21901443
SSC_0055	TGAGAATCCAAAAAGATGGT	chr10	81314350
SSC_0056	TCACTGTTATGACATACAGC	chrY	18719470
SSC_0057	TTAGGTAGAGAATACTGGTA	chr4	146285733
SSC_0058	CCTCATTTACACATATGGAA	chr4	185978821
SSC_0059	CATCATGGTCATAAATCCTA	chr12	83557672
SSC_0060	TGATTCAAGGCAAGGGAAAG	chr2	181645785
SSC_0061	CTAGCATCTGGTAAGCAGGA	chr18	29573604
SSC_0062	CTATCATGATATTGGATGGT	chr5	140467591
SSC_0063	AACATAGAAGGTACAGAAGG	chr2	18011096
SSC_0064	ACATACGGGATACTCACAGA	chr21	41332339
SSC_0065	ACATACTTGTGATGAGAGAG	chr6	8884316
SSC_0066	CAATGATCTAATGATGCCCA	chr16	31616734
SSC_0067	ATCTCCAGAGACTGGTCAAT	chr10	64505055
SSC_0068	TGCAAAATTTTGGTCCCAGA	chr5	32353345
SSC_0069	TATTTTCTCTACTAAGTGTG	chr4	98172018
SSC_0070	TTCCAGAGGATTGTGGATTG	chr5	163615712
SSC_0071	GTGCTTGGCAAGCCGATATG	chr18	36392281
SSC_0072	ATGACCAAACACCTTGTGGT	chr1	209416943
SSC_0073	ACCAGGTTGCCTTCAGGGCA	chr4	5918229
SSC_0074	AAAGGGAAATATGGCCCTTC	chr16	9564738
SSC_0075	CACAAACTGTTGCAGCTTCA	chr14	100199952
SSC_0076	GACCCAATGGCATAAAATAG	chr13	80492682
SSC_0077	ACTCAGTGCAGCAATGGCAG	chr13	57237806
SSC_0078	TGAGGGCTCTTAATTCCTAA	chrY	15039756
SSC_0079	TACGGGCAGTTGGGTGAGGG	chr1	168615966
SSC_0080	GGGGCCTGGATCTGTGGAAT	chr8	109407762
SSC_0081	TTGACTCAGATAGAGACAGT	chr21	33407757
SSC_0082	ACTTGGGGCATCCCAGCCCC	chr6	159962897
SSC_0083	GCGGTGCACAGCCTTGCTGG	chr1	228075153
SSC_0084	AATCCACATACCCAACTGCC	chr5	131860962
SSC_0085	TCACCAGGAGCTTCAGCCAT	chr16	8097770
SSC_0086	CCTGAGCAGACTCACTGAGA	chr1	116743599
SSC_0087	TTAGGTTCCAGACTATCCAT	chr2	199465348
SSC_0088	TGGAAAGAGTTCCAGGCCAC	chr8	111947820
SSC_0089	TGTTGACCAGAAACGGATAC	chrY	2742847
SSC_0090	CGCTGGCGTCTGGCCCACAC	chr16	66079019
SSC_0091	ATGGTGGTCTTCTAGTTCTA	chr19	44291165
SSC_0092	TAATTAAAACATGTTGGATT	chr4	175269836
SSC_0093	ATTGCGAAATCTTTTAAGAA	chr1	106832067
SSC_0094	TTCCGAATATGAGTCTACGC	chr5	25242875
SSC_0095	TTCCTTGTCAATATTTAAGC	chr4	163915261
SSC_0096	TATAGTCTCTTGTTTGACTT	chr18	39032673
SSC_0097	CAGCTCTAGGTCTCACTCAG	chr15	85427309
SSC_0098	GTGTTTACTTGGTGAGTGAC	chr2	126728728
SSC_0099	GTGTGACCTCTGGCAGAAGC	chr4	157973673
SSC_0100	GGACGGTGGACGTTCTAGGC	chr10	108927954
SSC_0101	GCCCATGAACTTCAAGCTTG	chr8	21391489
SSC_0102	CACACAAAGCACAAACGTAA	chr2	113442436
SSC_0103	AGTGGCAGCTGTCGACTGGA	chr14	45921605
SSC_0104	CCTACTCAATGATGTCCTGG	chr6	87213275
SSC_0105	CCCTGTCTTTTTTAGACTCC	chr6	119074558
SSC_0106	ATGCCCACTCTAACTATTGA	chr11	127275956
SSC_0107	CCAGCAGCCATACAATCAGC	chr13	95488209
SSC_0108	CACATTCCATATCACGCGCT	chr1	241625361
SSC_0109	GGGGCCTGCATGATGCACAC	chr8	49331782
SSC_0110	GAAATCAACTTAAGTTGAGC	chr2	107683645
SSC_0111	ACTAGAAGTGGAGAGCAGCA	chr7	124063653
SSC_0112	AAACATCTGAGGATGACCTA	chrX	39420494
SSC_0113	CACTGGAAAATTCCAGGCAT	chr1	90417442
SSC_0114	TTGCAACTTCGGATATATAT	chr2	59761584
SSC_0115	GTTTTGTTGAATCCTTTCTC	chr2	42056817
SSC_0116	AGTTCCAGCTCTCCTCTCTC	chr20	57370422
SSC_0117	ATTTACTCATGTTGTAGGCT	chr1	182084720
SSC_0118	GTATGCACAAAGTCCTTTGT	chr6	27206391
SSC_0119	TATTTACGGAAGTGGGAAAT	chr10	66529409
SSC_0120	ATGATGTTCCTTATGGCAAA	chr22	47812069
SSC_0121	GACACCTTCATATAATGACT	chr20	37914242
SSC_0122	GATCTCACGAGAGGGAAATC	chr4	83086315
SSC_0123	CTTTCCATTGTACATGGGGC	chr1	230199313
SSC_0124	GTGTCTCCCGCACTAACCTC	chr20	10874019
SSC_0125	GGGACTAGGGAAACTCAAAA	chr2	88569237
SSC_0126	TGATAAAAGCATTTATTAGC	chr2	177650360
SSC_0127	CTACCACCTCACTGATACCC	chr6	98476999
SSC_0128	GACACAAGGAATCAAAACAC	chr8	111605203
SSC_0129	AACTAAGTCAGCTAGTTATT	chr13	30772446
SSC_0130	TTAGCCAGGAACTGTCAAGT	chr12	115171657
SSC_0131	CCAGAGGCAGATTCCCCAGT	chrX	128570771
SSC_0132	CACAAGCCTTCCCCCGTTTT	chr19	3472497
SSC_0133	AGTAATCATTGATGATAACA	chrX	12050566
SSC_0134	CTTACACCCAGAGTAGGGGG	chr11	57248101
SSC_0135	CTGTCTAATAAGTGGGGCCC	chr4	189071576
SSC_0136	CTAGAAGTAACATTCACCCA	chr13	92009603
SSC_0137	ATGAACTACAAAGATTAATA	chr3	80354718
SSC_0138	AATACCCACACATTAAATGA	chr5	114799945
SSC_0139	ACCTGTCAGGAGCTTGTTTT	chr13	95176474
SSC_0140	CACTAAGACTTGCCACTGTC	chr1	5834539
SSC_0141	CCCAAGTGTTCGTGCAATTG	chr15	99081351
SSC_0142	AAGATCTAATTAATCTATTA	chr9	112101521
SSC_0143	CCTGAAGTTAGTCTCTAGGA	chr12	40932888
SSC_0144	TTCTTTGCTTAATGTACATA	chr5	86731522
SSC_0145	AATCACACTGGCTGTATTTT	chr5	25928240
SSC_0146	TCCAGAAGTAGACTCACAGC	chr3	140475681
SSC_0147	TGTCCAATTTGACTGTCTGG	chr8	122140665
SSC_0148	AAGTACCTAGTGGTATCTTG	chr4	131950785
SSC_0149	TTTCCCGTTGCTGTTATTTG	chr7	1698375
SSC_0150	AGCAACTTAGATGAGAAATA	chr13	63156062
SSC_0151	GACATTAAGTGAATGTTTCC	chr2	124109753
SSC_0152	TAGTTCAAGAATATACAACA	chr18	51672619
SSC_0153	TTTCAACAGGGGACCCCCTA	chr14	77144995
SSC_0154	TTGGCAATGAAATCTTGGAC	chr6	135006962
SSC_0155	CAGGTAACTTCCTGTGCAAG	chr12	127835678
SSC_0156	CAATTATAATAAGTAGGATA	chrX	88430312
SSC_0157	TGATGAGGGACAAAAAATCC	chr12	18074090
SSC_0158	TATTTCTTTAGGAGTTCCCC	chr6	21482014
SSC_0159	ATTACCTTACAGATGATTAG	chr3	86830927
SSC_0160	AATTAAGAATCCTCTGGGAG	chr17	16232779
SSC_0161	AAAAGACTCAGCGGCAGTTT	chr9	75113410
SSC_0162	AACACTTTACTGAATGTATA	chr8	23883879
SSC_0163	TGAAAAATGGGAATCCTATG	chr1	4947644
SSC_0164	CTATTCCTGGGGTATGGTGG	chr2	6754733
SSC_0165	GCACAGGGTTTCAATGCAGC	chr1	27711092
SSC_0166	CCCTTGCCTCCCACAGATCA	chr3	52934727
SSC_0167	TAACAATAATACTCTCCTCA	chr1	192671771
SSC_0168	GCCACCCATGCACCTTTTTC	chr7	64728803
SSC_0169	GACGTAATTCCATTATGTTA	chr13	87532673
SSC_0170	ACAGGCAGGGAACCTATTAT	chr14	48887544
SSC_0171	GAGTCTGCCCTGCACACGAA	chr6	83441827
SSC_0172	AAACAAAGTAGTGAACTTAG	chr5	148045445
SSC_0173	GCCGGCATCCAATCCTTCAA	chr18	48353270
SSC_0174	CAATGGCTTACCACCACGTC	chr12	57706509
SSC_0175	CTCCCACTCCTATCTGTCTC	chr15	67188769
SSC_0176	GACAGGGAAGTCTCTGGCAG	chr22	49421872
SSC_0177	CCAAGAGTCTGATCTCCAGA	chr3	164375624
SSC_0178	CCCCTGGCCTAAGTTACTTC	chr20	55231391
SSC_0179	TCACTGTCCTTCACAGATTG	chr16	62115635
SSC_0180	AAATGGGCAACTTACACTCA	chr8	134653556
SSC_0181	CTCACGATTGCTCACAATGG	chr4	160160450
SSC_0182	GATCCTGTCCGGGTAGAAGC	chr13	31265095
SSC_0183	GTTCCTCAATCCCTTGGAAG	chr20	31619276
SSC_0184	GCTTACACTATTTGCTTCCA	chr1	116102535
SSC_0185	AATAGAGTTCTATCCCCCAC	chr5	135135861
SSC_0186	AGTTGAACAGTGTGAAGGGG	chrX	6912542
SSC_0187	CGTCTTTCCTCTCCACCACA	chr11	32600602
SSC_0188	AAATGTGCAGGGATTCAATC	chr10	31838093
SSC_0189	CTCACAGCATCTACCTAAGA	chr15	65011316
SSC_0190	GCATAAAGTGCTGTGAGTGT	chr13	30762289
SSC_0191	AACAAGCTCTCAGCCTGATT	chr20	45483269
SSC_0192	TTTTGCATGTAATCCTTAAT	chrX	141703013
SSC_0193	TGCTCATGGCTATACATCCA	chr13	35353893
SSC_0194	TCTTCATTTTAGCTCCTCCC	chrX	131758897
SSC_0195	TGTGGTGGAGACAAGGTGTT	chr18	43365176
SSC_0196	CATCGTGCTACAGTTTTCTG	chr20	45386224
SSC_0197	GATTCTGCTTCCCCCGTCAG	chr2	12119762
SSC_0198	AGTAGCTCCAGGCCGCGCCA	chr22	19605328
SSC_0199	CGAGAAGCCCCGGGGGACGA	chr16	51796283
SSC_0200	AATAGCCTACAGGGGACCAA	chr4	27417368
SSC_0201	GGCAATGTTAAGCCTTCCAG	chr2	15945142
SSC_0202	TATCTTTATGGGAGGGCTTG	chr9	21596075
SSC_0203	TGCATGAATTCTCTGGCCAG	chr12	131737612
SSC_0204	GATGGAGCGTTCTTGGGTGG	chr13	31364300
SSC_0205	CACTCCAGGGTTAGCCATGA	chr18	56879453
SSC_0206	CTACTCTAATAAACCAGACA	chr7	109811543
SSC_0207	ATCAATCATACTGACATGGA	chr10	129385610
SSC_0208	TATTGAGCATAATACAAAAC	chr18	64294494
SSC_0209	TATTACTAGGTTTAATTTGT	chr3	26074247
SSC_0210	TGCGTTTTATCCTTGGTACA	chr1	206835619
SSC_0211	GGGGGGGTTATAATTAGAAC	chr8	41376703
SSC_0212	GCTCTTGCATCCATGTTCAC	chr10	35131180
SSC_0213	GAGAGCGGAAAACCCCGCCC	chr3	69591191
SSC_0214	AATATAGTGTCCTAGTTGCT	chr10	104152614
SSC_0215	CTGGTATCCATGGCATTATT	chr2	148288501
SSC_0216	CATACTGCCTGAATATTACC	chr5	89258211
SSC_0217	GACCATAGTTATTTAATCCA	chrX	33392239
SSC_0218	GCTAGTCCTGAAAGCCTCTC	chr10	79984673
SSC_0219	GCTACCAGTCGCACATCCAA	chr8	144746727
SSC_0220	GATGGGTGGTTAAGTTTGGG	chr9	137132817
SSC_0221	ATCTGAGGGGCTAGAGAGGC	chr10	127476864
SSC_0222	AAAAGTGAAGATGCGAATGA	chr2	103626006
SSC_0223	TTAAAGTTAGTCTGAGAATA	chr8	77257359
SSC_0224	AATAGAATCCTCTGACAAAG	chr10	107240964
SSC_0225	TATACCCCAACGGCAAAGCC	chr11	26270711
SSC_0226	ATTTCCAGTTGCAATTAGGA	chr1	97046466
SSC_0227	ATCCGTGTTGGGCAGCTCCC	chr2	2795013
SSC_0228	GGCGAACCCATCTGGAGGCC	chr22	38730711
SSC_0229	ATCCACTTTGAGCTGTATGG	chr16	27121899
SSC_0230	GCTTAAGGTTAAAATCTATG	chr13	34307222
SSC_0231	AGTCAGCAGCACCTTTGACT	chr6	43794657
SSC_0232	ATTAGCCCAGCGGGTATCTT	chr22	44749650
SSC_0233	GTGGCTAGGGCACTGGCGCC	chr7	53670814
SSC_0234	CAACTGGCAGCTATTAGGGT	chr12	61011622
SSC_0235	ACGGCCCGGAGCAGGAAGCC	chr2	233359427
SSC_0236	TAGGAGTTGAGATGCAATAT	chr11	15880373
SSC_0237	ATCCTGTACCTACCGATCAT	chr3	189627130
SSC_0238	CCTAGGCCAGACTGTTGCCT	chr16	34662372
SSC_0239	CTGAGTCTCATTTTGCTATG	chr8	9876966
SSC_0240	GCGATGGAGATAGGTTTTGA	chr22	27124290
SSC_0241	TCACAGACTCAGGTGCCCAG	chr1	8269150
SSC_0242	GCACCACTCTTGAAGGCCAG	chr5	169610293
SSC_0243	GTCCTCTTGTAGGCTGCCAT	chr8	33438980
SSC_0244	GGAAAAGCGTTTAATAGATT	chr5	55741022
SSC_0245	GCACTTGTAAGGCCAACATA	chr9	111186830
SSC_0246	TCCAGTGTGAGAACAATATA	chr5	116700320
SSC_0247	GCTCACCTTTAGGGTACTCC	chr10	26190423
SSC_0248	TTCAGTCCTCATCTTAGTGA	chr7	155874785
SSC_0249	TATGAATGTTCCCGGCATGA	chr14	75405746
SSC_0250	CTGGCTGACTTGGGTATAAC	chr3	72550947
SSC_0251	CTAGTCATGTGAAAAGAGGA	chr7	154817576
SSC_0252	CGAGGTTAGAAGGAGTGAGC	chr12	122631981
SSC_0253	TGAACCCTGAAGAGTATCTT	chr6	71974537
SSC_0254	TGTAGTTCTAAGTTAATTTA	chr5	104132048
SSC_0255	CCTAAACGAGTTGTGTATAC	chr5	10659696
SSC_0256	CAGCTCCATCCAAGTATTCA	chr15	66884297
SSC_0257	TAAGCCCAGCACAAAGCATA	chr4	26290514
SSC_0258	CATTAGTATGGATGCATAAG	chr11	124988629
SSC_0259	CCATAAACAATCCCAGCCCT	chr1	171713943
SSC_0260	GGTAAAACTTATTCAAACTC	chr2	211915259
SSC_0261	TCTTCAGTGGTCCCAGGCAG	chr18	9000590
SSC_0262	ATAGGGCGTGGCTGCGGGGC	chr22	21213139
SSC_0263	CCATGTTCCAGCAGATGTAA	chr1	147154066
SSC_0264	GTTTGTGCATCCCCAACAGG	chr19	32446798
SSC_0265	TGAAACAAACGGTTATATGT	chr11	128319478
SSC_0266	CAAGACTTCCATACCAGGAT	chr7	82989227
SSC_0267	CTCAAGAGCTGTTCTCGAAG	chr11	133695860
SSC_0268	ATACATAAGATCACACAAGA	chr11	87826066
SSC_0269	TTACTTCCTTGAACAAGCCA	chr14	22137214
SSC_0270	CAGGTTGTATGAGAGGAGCC	chr16	82265060
SSC_0271	GACCAAGGCGTTCTTTCTGT	chr12	22528874
SSC_0272	GAGATTGGGTAAGGCGGTCC	chr10	11945014
SSC_0273	CCTGATCCACTAGAGAAATG	chr15	29966222
SSC_0274	GGTATTGTAAAACTGCACAG	chrX	149348442
SSC_0275	ATTTGAGGATTGAGAGTACA	chr3	70391163
SSC_0276	AGCCTGATGCTTTTGATTTA	chr6	160023195
SSC_0277	TTGGTGTGAATTCTTAGGCA	chr13	53938423
SSC_0278	GTGACTATACAAAAGGCAAA	chr4	68851234
SSC_0279	GAGCAGTTGATTTTATCTTT	chr3	190176915
SSC_0280	TTACCAGAAATTCCCCTCCT	chr12	33622352
SSC_0281	TGCAAAACTCTTAAGCCCCA	chr13	51914005
SSC_0282	TCACAATATATCTTCTGGTT	chr4	131717253
SSC_0283	ACATGATCTTTTGTTCCTCT	chr4	149805433
SSC_0284	CGGCCCGGACCCACATATCC	chr7	50645445
SSC_0285	TACTGACCTCAGCTAAACAT	chr1	232186268
SSC_0286	ATTAATTCCCCTCTCACTTC	chr13	105219383
SSC_0287	AGGTCTGTGGTGACACCTAA	chr20	36162994
SSC_0288	CAAATTCCCACTTCAAATAT	chr2	118790461
SSC_0289	GGCGGGCTGGTCTCCCCTTG	chr6	41410873
SSC_0290	GGATTGCAGGTCATTTCTCA	chr6	11970387
SSC_0291	CAGCTATCAATCAAAGATCT	chr3	159847285
SSC_0292	GATTCATATAGCCTGTACAA	chr18	888653
SSC_0293	CCGCCCCCTCCTGATCTGGA	chr16	1290655
SSC_0294	TTACATGGATCCGTGACTCT	chr21	38026659
SSC_0295	TCCCGAACCCCAGGGCAGCG	chr4	1781760
SSC_0296	TAAAATGGAACATGTCTGCT	chr7	67016024
SSC_0297	TACAAGCAAAATATTACAAC	chr6	158689859
SSC_0298	AATGATTGACAGGCTAACCA	chr4	4774457
SSC_0299	GTGTTACACTGTATTATGTT	chr13	55426370
SSC_0300	GGACACTGCTAACTAGCTGT	chr1	32296165
SSC_0301	CCACATTGATAGACTCTTTC	chr18	36527042
SSC_0302	TACCCAGCGAATGGTAATTT	chr1	244454878
SSC_0303	TGAGACGGGGTCATGAGGCG	chr10	5554762
SSC_0304	TCTGCTTACTCTTAGTCCCC	chr4	28775989
SSC_0305	AATACATTAGTTTAGTCACT	chr9	109466690
SSC_0306	TCAAATCCACCACTAAATTG	chr10	120661825
SSC_0307	AATCCTGATTATCGTTCTAG	chr4	188177819
SSC_0308	GTTGGAGCAACTACTGAGAA	chr12	62609101
SSC_0309	AAATGCAGCTCTCCTGCTGG	chr2	105759119
SSC_0310	AGCTCCGCCCAGGCCCTGTA	chr5	122582628
SSC_0311	TCCTTAAACTGGAGCAAACT	chr11	66065070
SSC_0312	AGGACTTCTGAGTATGCATC	chr3	72342517
SSC_0313	CCAACAGTGGGGTCTCCCCT	chr13	73257093
SSC_0314	CCTATCTTCATTGAGGTTAC	chr6	121257188
SSC_0315	CTGACATGCCAAGGAATGAG	chr14	52448540
SSC_0316	TTGGTGCAGACGGATGTGGA	chr10	119565003
SSC_0317	GCAACATAAAAGAATGTACG	chr7	9960154
SSC_0318	CTATTTGCCTCACCCCCCCC	chr3	117133394
SSC_0319	GCTAGGATTCTTGTTAGCCA	chr4	111253964
SSC_0320	GTTATATTCAGAGAAAACGT	chr4	130982587
SSC_0321	GTACAGGGAGTAGACTATAG	chr11	81926370
SSC_0322	TGGACAGAGTGTCTTGGTGA	chr15	79635562
SSC_0323	TTCTGGATTCCAAATAGTTC	chr7	41843456
SSC_0324	AAGTCGTATGTTCTGCTGCC	chr9	96330219
SSC_0325	CAGTTCCATGTCAAATCTGA	chr12	65410928
SSC_0326	ATCATAAGAAAAAGCCATAC	chr14	43778594
SSC_0327	GCCTGCGTAGCCCCAACTCA	chr21	33784165
SSC_0328	GCAAGCTCCCTTTATAGTAA	chr16	73534902
SSC_0329	TGGAGCAAGAGATGGCAGGC	chr22	38401096
SSC_0330	AAGCTCGGGCTCAGCCTTCT	chr11	4940473
SSC_0331	GGTGGGTGTGGCTTCTAGCC	chr19	8115722
SSC_0332	CAATAGGTTCATAAGGTCCA	chr8	79314604
SSC_0333	TGCATTGTTTGTGAAAATCC	chr2	146603872
SSC_0334	AAATCAATGATGATTAGCCA	chr2	204782958
SSC_0335	GCAGAAAGAGTCAAGGGTTG	chr11	87188013
SSC_0336	AGAATGAGGGCTCTGTGAGG	chr2	121896030
SSC_0337	TGCCCACCGGAAGTTTAGTC	chr11	127549461
SSC_0338	GGATGAAGCTCTCCTCTCTG	chr9	128990478
SSC_0339	AGCAATGGATTCCTCCACAA	chr7	112138141
SSC_0340	CAATTAATTAGGGACTGAGT	chr11	129465329
SSC_0341	CCAGCCTCGGTCTTTCTTTA	chrX	53816442
SSC_0342	GAACCTGCTTATCTTGCCGG	chr8	21512719
SSC_0343	AGGGGACCAGATTGCTTTGA	chr21	40916833
SSC_0344	GCGGCCCCGCGTTACCCACA	chrX	149861841
SSC_0345	ATGACCCACAGGAGCCCTCA	chr14	76790684
SSC_0346	TTGGGATTATTCACTGTGGT	chr9	3756575
SSC_0347	CGCTGTGAGGCTCCAGACAC	chr10	86353531
SSC_0348	GAAGAACGTACAATGAGACA	chr10	107969102
SSC_0349	AAGTTCCAACATATTGCTGA	chr11	89971312
SSC_0350	ACATCTTCCCCTGGTTTGGG	chr18	41825666
SSC_0351	TCCCGCTTAAAGCCTACTCA	chr6	7649638
SSC_0352	GGAAGTCAGGCTTCATAATA	chr1	152445531
SSC_0353	GTTTAGTTAGGAGGTAACCA	chr3	117423481
SSC_0354	AGTAGGTTGGTGCAGTCTTA	chr14	104861083
SSC_0355	ACCCTAGAAGTCACTACATG	chr10	133350209
SSC_0356	AGCTTGGAATACTGGTTCAC	chr8	64754062
SSC_0357	TTACTGGTAAGAAGGGGTTA	chr22	35283881
SSC_0358	GAGCAGTTCTGGGGTGTACA	chr5	65435786
SSC_0359	GAGAGTGTCTTTCTTCAGTT	chr8	26930297
SSC_0360	CTCAGTGTCAGCGCCCTTGA	chr2	9238986
SSC_0361	ATACTAAAACACTTCAGTTC	chr4	137631619
SSC_0362	ACCCTATTGGTCTTTCTTAC	chrX	74189521
SSC_0363	CCTTTTAGCGTGATGCATGC	chr5	98656462
SSC_0364	TTGCCTAGGTTGGTTAATGT	chr15	92764770
SSC_0365	GGCAGTATCAACGGTGATAG	chr4	54730784
SSC_0366	CAAATTCATCCGTGTAGCAT	chr10	123149244
SSC_0367	TGCTGGAGAATCAGGAAAAT	chr7	123856717
SSC_0368	TGACCATCAAACACCCCCAG	chr8	80311963
SSC_0369	GTGAGCACCTTCAGAGTCAC	chr7	407227
SSC_0370	CAGCGGCGTGGCCACCACCC	chr5	67089006
SSC_0371	CTACCTCCAGATTCGGAGTC	chr20	35912492
SSC_0372	CCTTAAGGCTCGTTCTGTTA	chr2	100157290
SSC_0373	GGCTGGGGCCCAACTAGTTG	chr5	172974575
SSC_0374	GCCTGCCCTTGTGGATGGTC	chr6	14614856
SSC_0375	CCTTGCTTTTTACATGTTAT	chr19	31997466
SSC_0376	GGGAAGCTTGTGCATTAAGA	chr11	101262593
SSC_0377	AGCCACTTCATCCATGTCCC	chr4	6742207
SSC_0378	TTTTAAATACCAACAAGCAT	chr5	162024308
SSC_0379	GTTTGCATATGGCAGCTGGC	chr11	101484562
SSC_0380	GGAACTCCAGACTTCTAAGA	chr7	27277610
SSC_0381	AGTATAATAAGAAACATACC	chr4	176246925
SSC_0382	GAGGACTCCGATGGTCCAAT	chr4	85576236
SSC_0383	AGTATAGACAAGAATATGCT	chr6	27913657
SSC_0384	ACCGCAATAAAATAAAACTA	chrY	22580476
SSC_0385	GCATGGTTGGTCAGTGACCC	chr14	95520996
SSC_0386	ATAACAAACAGGCCCACACC	chrX	16013670
SSC_0387	GATTCCTAAAGACTTTGAGA	chr6	92993449
SSC_0388	TAATACTGAACACCCTCCCT	chr14	86333407
SSC_0389	TACAAATGTTAACTCTTCTA	chr7	16489321
SSC_0390	TCACAGGGTGTTGTTTCGAT	chr1	81179363
SSC_0391	GCCCTTGCTGCGGAGAGAAT	chr10	1013563
SSC_0392	TTGTTAGGGAGAGCTGTGTG	chr14	48341299
SSC_0393	CCATCATTGTAGGCTCTCCC	chr3	82985027
SSC_0394	ACAACTTACTCATAGCAGTT	chrX	116987860
SSC_0395	GGTCTTCCTACAATCTGCAG	chr10	21723004
SSC_0396	ACAGAACCTACCCATTCAAG	chr2	34596141
SSC_0397	CTCCCTTTAATTTCAATGGC	chr2	34203114
SSC_0398	GGTGACTTGGAGAGGGAGCG	chr15	69829889
SSC_0399	AACTATTATGTAATGTGTCG	chr18	63321806
SSC_0400	AAGATGTTTGCCTGTAGGGA	chr10	120276501
SSC_0401	CTGGTAACCAGAAATGGGTT	chrX	118843046
SSC_0402	GTGAGTTAAGAGTTACGACA	chr5	40476180
SSC_0403	CCCCTGTTTAGGAGGCTGTG	chr8	94998200
SSC_0404	GGAAGGTTGTGCATCGAACC	chr18	75831291
SSC_0405	TATATACCTGTTACCCACAG	chr9	89192261
SSC_0406	GTTAAGCCAAAACACTTCTA	chr3	94068823
SSC_0407	TTCACGATGTTCAAAATTAC	chr2	14158868
SSC_0408	TGAATGCCACGTATCTCCAC	chr7	73556222
SSC_0409	GTGTGATCCTTTTAGTTTAG	chr9	21712634
SSC_0410	GAAGACTTGAGGGCTTGACA	chr3	144406878
SSC_0411	ACAGAAGGCAGCTTTCTGTA	chr6	151443512
SSC_0412	CTAACCACATGGAAGTGTTA	chr1	59061210
SSC_0413	CTCCATATCCTGGTTTTTTC	chr11	13168470
SSC_0414	ACATGAGGAAGAGTACCGAA	chr14	84473649
SSC_0415	TACCGGACATTCCTAGACAA	chr10	78551875
SSC_0416	AAATTTGTCTTCAGACCTCT	chr4	113592989
SSC_0417	AAACCCACCCGCACCTGTCT	chr15	99190524
SSC_0418	ATGAGTTGTGTCAGCAGTAC	chr11	6068240
SSC_0419	CCTGAGGCTACATTATGAAG	chr3	26489463
SSC_0420	ATAGTATCAAACAAAGTCAT	chr12	78163325
SSC_0421	TTCTGGATAGTGATCAATGG	chr12	67823298
SSC_0422	GTAACAGGAGAAAGCGGCAG	chr21	43043015
SSC_0423	ACTGATGATCATCCCACGTT	chr2	202845521
SSC_0424	GAAAAAATAGCTAGTCCACA	chr4	48929754
SSC_0425	CGGCGGCGGGGCCACACTTC	chr10	134756129
SSC_0426	CTCCCTGTACGTGGCAGCGA	chr13	29588966
SSC_0427	ACGTGTCTCAGCCTGAGGGG	chr16	59673752
SSC_0428	TGGTTCTGAAGGCCAGACCA	chr5	73525033
SSC_0429	TATACTTCCCTGGTGAATGC	chr18	23316079
SSC_0430	GGCTTCTCTTCGCAGAAAGT	chr17	66849430
SSC_0431	GGTGACAGCTCGTATAGTAG	chr18	30147021
SSC_0432	TACTACTTGTTTCAATTATC	chr19	34086576
SSC_0433	CACGTCCCAAAACGGAGGAC	chr12	111221077
SSC_0434	TCAAGCAATTCTAAAATTCA	chr2	64406311
SSC_0435	GAAGGGAGCCCCTTCAAGTC	chr9	133055765
SSC_0436	TAAATCCTTTATAGCCTGAG	chr11	127506763
SSC_0437	CCCTTCTACTTCCTAGCAGG	chr12	84201667
SSC_0438	GGTCTTAGTACCATTCTCTT	chr15	36167653
SSC_0439	TCTCGAGGTAGCTGGAAGCA	chr4	170767651
SSC_0440	CATGGGATCACAACCTCTGG	chr5	569550
SSC_0441	AGCAGGTTGTTAGATTAAAC	chr16	62146391
SSC_0442	ATATGTCACTGTTGATTTTA	chr13	62802599
SSC_0443	CCCACAAGCATGCACCTTAG	chr8	146074719
SSC_0444	ACTTCCAGAGAGTATGACTT	chr12	27315275
SSC_0445	CTTTGCAGGGCTTGCCTCTT	chr12	52587936
SSC_0446	AGGCCATGACAAAAAAGTAG	chr4	158793846
SSC_0447	AGTGTCATTTCTACTGAGCT	chr9	116500069
SSC_0448	TCCATGCAGTGAATTGAGGA	chr19	32319701
SSC_0449	TGATTATGGACAAAGCACCT	chr8	49790387
SSC_0450	TGCTGTACAAAAAATCCCTG	chr12	16598011
SSC_0451	CTTTTAGCACTAGAACAACA	chr2	57792086
SSC_0452	CCCCTGGTCTTTCCACATAT	chr3	24889375
SSC_0453	TGAATACAAAACAAGACTCA	chr14	89560293
SSC_0454	ATTTAAAGAACATCCAAGTT	chrX	25746870
SSC_0455	ATAGCTCCCTGCCACCGTAT	chr9	22530061
SSC_0456	AAGCCCAGTGATGAGGCTTT	chr15	88854192
SSC_0457	ATGCTACGAAAATCTGCCTT	chr4	130146296
SSC_0458	AGTGGTGGTTAGGCACTATT	chr8	138136124
SSC_0459	CCGTCGTTGATCTGTCCGCT	chr6	149579008
SSC_0460	GGTATAAAGATGGGATGAAG	chr12	89681184
SSC_0461	CATTCCTTGAGTCTGGAATT	chrX	23428056
SSC_0462	AGGGCTCCTCAACCCCATTC	chr1	160157300
SSC_0463	AACAATTGAAGCCCATGAGA	chr6	165422496
SSC_0464	ATACTAACCTCTGCCATGAT	chr2	137673831
SSC_0465	GCACAGCAAGAAGACCGGGA	chr2	28907292
SSC_0466	TACTGGGAAGTAGAAGAACA	chr7	54311376
SSC_0467	TTCCCGGCATGATGGCCTGT	chr16	2832799
SSC_0468	ATTGAACCAGATTATCACTT	chr2	103500473
SSC_0469	ATTGCACTGATGCTCTTATA	chr17	56228993
SSC_0470	AGGGAGACTTGTTAACTTGT	chr2	119055594
SSC_0471	CAGCACATTATTAATTAAAC	chr13	88470105
SSC_0472	GTGCATCAGTCACCGAGCAG	chr2	127789543
SSC_0473	TACCAGGGCCAAATGATCAC	chr8	126541500
SSC_0474	TCCAGAACATAACAACACAT	chr6	150734694
SSC_0475	ATTCCCCATGAGAGGTTAGT	chr1	46991631
SSC_0476	TGCCATTATGAAAAAACCCA	chr18	70021106
SSC_0477	TACAATCAGTCTTACAAGTT	chr8	78088985
SSC_0478	TCCTTGACTTTCAGAATAGC	chr7	125585057
SSC_0479	CATGGGTGGCTCCATAGAGG	chr1	37886296
SSC_0480	GCCCACAGAAATTTGATAGA	chr5	103096100
SSC_0481	ATGGACGAACACTGTCTACA	chr13	31609123
SSC_0482	AAATCCTTTACTACAAGTAT	chr7	22805334
SSC_0483	GAGTTGGGGCTAGAATATAC	chr3	70071292
SSC_0484	GTACTTAATTCGAACAGTAG	chr2	183458181
SSC_0485	ACTAACAATAAACAGCAGCT	chr10	109724770
SSC_0486	TTTAAAGGGGTGTGTGTAAA	chrX	30827080
SSC_0487	TTAGCCCCATATAAATCAAT	chr13	71067234
SSC_0488	ATGGCTATTGTCACCAACAC	chr3	25073661
SSC_0489	GAGCACAGATTGCTCTGTTC	chr5	150976277
SSC_0490	TGGGCCAGCTCTCCAACGGA	chr8	129300770
SSC_0491	CTCTTTTAGGAGGCCAGTCG	chr11	44349106
SSC_0492	GGAGAGTTACTACCGTCATA	chr16	5901162
SSC_0493	CTAACTCAGGGTCTTATCAT	chr18	51971546
SSC_0494	TAATCTAAAGCTTCTGGGAA	chr1	68158402
SSC_0495	GAGCCCACTGGGCCACAACA	chr1	157793648
SSC_0496	CCAGCTACTTGGCCCAGCTT	chr3	113364342
SSC_0497	TAGGACCAATAGCCAACTGG	chr8	138581205
SSC_0498	GGAGGCTCCCGAACCTTACC	chr17	26267375
SSC_0499	TGTGTTTGCTAGAGTAAAAC	chr8	81388179
SSC_0500	GTGTGTTTTGAGTCCAAGTC	chr4	4266959
SSC_0501	TTCTGTAGACTCACAGCCTA	chr6	82736978
SSC_0502	CATTCCAATACACAGGCACT	chr12	69177935
SSC_0503	CAAGAGGAGAGCCAAATCCT	chr8	127709832
SSC_0504	TCAGGAGAGCTCTAGGTTAA	chr13	62209054
SSC_0505	GATTCAAGAGCTTAAACAAT	chr11	112788193
SSC_0506	GCACAGCCTAGGAGTCCCAT	chr12	58360449
SSC_0507	GCGGGTGCACTTCTGGGCAA	chr2	45240048
SSC_0508	TACTTCGTGCTCCAGCAAAA	chr9	131958516
SSC_0509	TCGAATAAGGCAGACTTCCT	chr6	140524461
SSC_0510	TGAAAGTTGAAGACTAGGGT	chr16	26331039
SSC_0511	TTCCCTCCCCAAAACTGATT	chr6	19012790
SSC_0512	CGCCCCCTGTTGACGTGTTT	chr7	100399054
SSC_0513	AAAGGACTATAAATTTGGCA	chr7	135936977
SSC_0514	GAAACCATTAAATGCAAAGG	chr12	69824020
SSC_0515	TCTGCTCCGTGTCTATAGTG	chr1	18419828
SSC_0516	CCCATGAGTTAAGGAACTCA	chr12	85072209
SSC_0517	TCATGTACTCTAACTAGTCC	chr8	137177354
SSC_0518	TTTACCTTTTCCTTGTACAC	chr9	103617789
SSC_0519	CTGGGACTCATAGAAATATT	chr15	60057275
SSC_0520	GGGCAGCTTAGGGTTGCATG	chr9	118560665
SSC_0521	GTGGGGGAGCCACAAATAAA	chr2	139629242
SSC_0522	GCTTTGTCCTGCAAGTCGTC	chr5	154996915
SSC_0523	TACTTAATGATTTAAAGGAA	chr12	90639793
SSC_0524	TGTGGTCCACACAGAAGCAA	chr2	58267707
SSC_0525	TCTCTGTGATTAGATTCTGT	chr2	68863836
SSC_0526	CAATGTTGCAGTAGTGTACA	chr3	38492343
SSC_0527	GGGGCTGCCCTACGGATTTC	chr8	27448995
SSC_0528	CGCGTGTGCCCGGCCCGAAG	chr8	145910748
SSC_0529	TGAAACAGTCTGGATATTCC	chr3	135292670
SSC_0530	AGTCTATGGCCTTATATGGG	chr6	58516039
SSC_0531	TACCTTTAGGGAGGGCGACT	chr1	19101246
SSC_0532	AGCTCAGAGCACTACCGTGC	chr7	25052999
SSC_0533	AGATGTTACTAATACATTTT	chr5	57019193
SSC_0534	GCCCACACAGGGTTTCTGGA	chrY	6990865
SSC_0535	ATTGCTTCGACTATTTTGCT	chr1	181828807
SSC_0536	TATTGACCAGGACAACCACA	chr5	147375592
SSC_0537	AACTGTCAAGTAAGCAGAGC	chr21	30758133
SSC_0538	CTAAGGATAGTAGAATAACA	chr4	68915709
SSC_0539	AAATTAGAAATTATCTAGCC	chr20	53932455
SSC_0540	GTACAAAAAAGGCAAGATGG	chr7	85222134
SSC_0541	GCCCAAGCACCAAGATGTCC	chr8	140727043
SSC_0542	GATTACGATGTAACTGAATT	chr20	38812539
SSC_0543	TTAGCAGGCTAAAATTAGAT	chr15	51437134
SSC_0544	CGAAACTGGCAATAACTGCA	chr1	59572014
SSC_0545	CTTCTCCTATTTCTCAGCCA	chr9	112954988
SSC_0546	ATGGACTATAAACAGTGATT	chr4	114363710
SSC_0547	TAGTGGTCTTTACTATAACA	chr8	8603387
SSC_0548	ACAATGACCACAAACTCCTC	chr13	53443590
SSC_0549	AGATGTAGAGGCCCCCTGGA	chr18	73186930
SSC_0550	AGGTAATCTTAGCACTCCTA	chr4	118191204
SSC_0551	TGTAATCCAATCCTGGTTAC	chr13	97838557
SSC_0552	GACGAGTAACAGACCTGCCT	chr9	96676171
SSC_0553	GTGAATTTAACCAAGCAATT	chr5	18434461
SSC_0554	TAGACATCTCCTTTCTACTA	chr19	34741131
SSC_0555	GTATCACTGCCCCAAAAAGG	chr9	136043127
SSC_0556	TGTGTTAGCAACTTTGCGAG	chr7	81324
SSC_0557	CCATCCTCTGCATTACCACT	chr3	18803908
SSC_0558	GGGGAAGTACATTTAGAATT	chr9	73865056
SSC_0559	ACTTTCTTTGCCATTCTCAA	chr17	49604959
SSC_0560	AGCCCCTTGGAGAGTCTGTT	chr20	10295173
SSC_0561	AGCCACTCTGATGATTGACA	chr22	44759832
SSC_0562	TCCCCCATTCTCGAACCTCA	chr2	27370845
SSC_0563	TGTTGGCACACTTGGACGTT	chr5	13020599
SSC_0564	CTCCAAGCCAAGGGAACGGC	chr1	187087072
SSC_0565	AACTTGCAACTTAGAACTAG	chr8	122253165
SSC_0566	TGAACGACACTTGAGTAGAG	chr8	23885757
SSC_0567	TTGGTTCTTTAACTTGACCT	chr7	150521742
SSC_0568	ATTCCAAATCAGAATCTACA	chr16	24709537
SSC_0569	ATATGCTCTTCCATTTGTGA	chr4	61246569
SSC_0570	TACGTGGAATCAAATATCAG	chr5	82207749
SSC_0571	ATTATCATTCCCATCCTGCG	chr6	23447716
SSC_0572	AGCACCATAGATGTGGAGAG	chr2	139615303
SSC_0573	GGTTCATTTTCTCTAGCTAC	chr14	65814113
SSC_0574	AGCTTGTCAAGAAAGCCCTC	chr11	4851765
SSC_0575	GAGCACAGTATGAGGGAGAA	chr12	125685886
SSC_0576	TTCCTGTAAGAGCCTGTGCC	chr18	45131686
SSC_0577	AAGTGACATAACACATAGAT	chr12	59539532
SSC_0578	GCCAGGGGATTTTGCCACCA	chr10	114706710
SSC_0579	CTGCTGATTGTCTCTCACTC	chr1	103065765
SSC_0580	ATAAGTGGCCTTTGAAGCCT	chr2	182678741
SSC_0581	CCAATGACCATTAATTCTCC	chr20	39649440
SSC_0582	GGTCGTCACCTGATGAGTGT	chr19	22610430
SSC_0583	GATAACAGCCATTAACCATA	chr6	103602894
SSC_0584	CTATGACTTGAGACATAAGC	chr5	84018510
SSC_0585	AATTCTAGGGCTGTTATTGC	chr16	28533100
SSC_0586	ATGATCTAAGGGAATATAGA	chr12	63799167
SSC_0587	AGAATGGGGGTTCAGCTTCA	chr22	48715323
SSC_0588	CCCTAGAAGAGTGAACCTAG	chr5	73877546
SSC_0589	GCCAATGTGTGCCGCTACGA	chr17	63558422
SSC_0590	AGGAATGATGTCCAAACGTA	chr20	49919785
SSC_0591	TGGTGATCCCCCTTTATAGG	chr11	15919903
SSC_0592	GTCTGCGATATAATATTAGG	chr12	95240455
SSC_0593	GATCCTCCCAGAAAGCAGTG	chr16	9519325
SSC_0594	TACCTCTTTAATATTAGGGT	chr5	107848738
SSC_0595	AACTCAACGGTGTAAAAATA	chr7	119575164
SSC_0596	CCTGAGCTACACATGCCCCA	chr2	107194375
SSC_0597	GCATTGGTGCAAAGAGAAAC	chr20	37824170
SSC_0598	ACCCAAGGATGATTATCGGA	chr1	233081451
SSC_0599	TAGAATGGACAAAAGCACTG	chr18	66905316
SSC_0600	AATATAGGTATAGGGGTTAG	chrX	131148128
SSC_0601	TTCTATTTGACTCTTTCATA	chr4	101046127
SSC_0602	GGCCCCGGCAGGAATCCTCC	chr11	116227636
SSC_0603	GATTTGTGAGTCTGTAGCTG	chr3	145992978
SSC_0604	CGAAGCATGGATTGTACCTG	chrX	119798417
SSC_0605	GCGGGGCATGGCATGTGTTG	chr3	26946780
SSC_0606	TCAGAGCATTATCCTGCAGA	chr4	153086425
SSC_0607	TGACAACTGTAGTTCTACTC	chr1	109506700
SSC_0608	TGCAAGATTTTCAGATAATT	chr3	36274584
SSC_0609	TTTTTGATGGTGAGCAAGGA	chr6	1452140
SSC_0610	TCTCCATTTGAAGAGCATCT	chr8	128819185
SSC_0611	CATCCGAAGGGCAGCTTCCC	chr10	30514617
SSC_0612	GGTAGGGACATGTGCTACTC	chr13	106780696
SSC_0613	AGGGGAGCCAACGAAGATGA	chr1	246980797
SSC_0614	TTAAGTACTCACTTCACTAA	chr11	25404203
SSC_0615	TTAAACATATCCCATCCAGA	chr11	91300826
SSC_0616	CTTTCAAAGAATCCGAAACG	chrX	95431906
SSC_0617	TGCGGCCATCTCAGCGCCCT	chr9	136869422
SSC_0618	AGAGTTCATCATATAATCTG	chr20	53576972
SSC_0619	TTGACTGGACTCAAGCTAGG	chr17	56824332
SSC_0620	TGCTGGTGTGCAGTTGCAGC	chr11	128021813
SSC_0621	GCCCTAGGAGGTTTGTCTCA	chr10	109518515
SSC_0622	AATATCCAGACACTCACTAT	chr4	133235541
SSC_0623	CATTATGCCTACAATTCAGA	chrX	76590695
SSC_0624	TCCGAATAACAGATTGTAAC	chr20	38020993
SSC_0625	AATTCAACAGGAGGATCTTC	chr2	232400216
SSC_0626	CAAGGAGGGCCCAGACAGCA	chr15	26694632
SSC_0627	GATATATGCTCCCCAAACTG	chr10	86295958
SSC_0628	ACCCTCTCAAACTTGCCAGT	chr12	132092061
SSC_0629	AACTAAAAGCTGGTCTATTT	chr14	25617258
SSC_0630	CGAACACATTTACTTTGAGC	chr17	42733553
SSC_0631	ATTGTCTGACAGAAATGTAT	chr6	67822507
SSC_0632	TGAAAGGAGTAGTAGTCAAG	chr10	17614220
SSC_0633	GACCTCCCATGGGAACCATG	chr4	125686719
SSC_0634	ACGCAAGTCAGTCAGCTTTC	chr14	95396180
SSC_0635	ACATCAGGATATCACTGTCC	chr6	137687544
SSC_0636	TGTGCGCACGTATGCATACT	chr14	32639559
SSC_0637	TGGCTCTTATTCGAGACCTT	chr1	64901452
SSC_0638	CTCCAGGAAGGGTCAAGGCC	chr18	52628567
SSC_0639	ACATAGAACTCACATTGCAC	chr11	121873415
SSC_0640	CACTTCTGCTGTCCACTCAA	chr6	99033806
SSC_0641	CAATTCTGCTGCAAAAATAC	chr8	64453777
SSC_0642	ACTAAATGAAAAAGTGCCGT	chr5	120217102
SSC_0643	TAACACAGGGGGCCCACTAG	chr12	90267586
SSC_0644	ATCTGTCACTATGTAGACAA	chr13	45163298
SSC_0645	CTTGAAATTAATAAATGACT	chr6	8152170
SSC_0646	GAGTGTCAAGGTGCTGAATT	chr7	156867265
SSC_0647	AGGCAGGGAAAATCCCCATC	chr5	133831986
SSC_0648	AAGAATTAGGCATAATTCCC	chr3	179973108
SSC_0649	GCCTGAGGAGCCAAACAAAG	chr9	94250714
SSC_0650	AGTAACTTAGTAGTCCACAT	chr15	24003391
SSC_0651	GGGCTAAGAGAACCAGGCCC	chr2	3893408
SSC_0652	ATATCACCATGACTACTGAA	chr8	104355255
SSC_0653	TAACCCCCCAGTCTTTTCTA	chr1	99784499
SSC_0654	CTGCTGTATGCCCGGTAGGC	chr16	1184898
SSC_0655	TTTCTCTAAGACGAGAACCA	chr7	108810073
SSC_0656	GCACACATTGAGAACTTCAG	chr16	63061634
SSC_0657	CTAGAGCTTTTTCTTCTCAC	chr17	27362009
SSC_0658	TGCATTTATCAATGAATGGG	chr11	80333864
SSC_0659	ATCCTAGTGGTTCCTCCTAG	chr14	37095738
SSC_0660	GCTAACTTGCCCACTGTTGT	chr3	54113416
SSC_0661	AGCTCTTCGTTGGAATTTTC	chr11	128046460
SSC_0662	CTCTCCTTCACTTGGAGGCA	chrX	39679821
SSC_0663	ATCTAGAATCCAGGGCCGAC	chr2	35324840
SSC_0664	AAGGCTTGCATCCTTGGGGC	chr1	84167480
SSC_0665	TCGACCTGTATCTCTAAGCA	chr4	125959215
SSC_0666	AGTTTCGTCAATATTGATGC	chr4	163643757
SSC_0667	ATGAGCAACTTCCCCAGATC	chr21	34339503
SSC_0668	CAGGAGGTTATCGAAGGGGC	chr8	28920977
SSC_0669	ATTCCTCAGCAAGCCATGCC	chr6	9984848
SSC_0670	AAATGAATGCCTAGGTTTGA	chr2	22455962
SSC_0671	GTATCAACAGATTGGTTGTT	chr8	65856063
SSC_0672	TACAGAGATCAGTGGGAATG	chr2	158353246
SSC_0673	ATCTACGTAACTAATCTCAG	chr7	128752001
SSC_0674	TTAGCGGTCACAGGGTGGCC	chr3	148034557
SSC_0675	AAGTGTCTTAGGGAAGGTCC	chr14	65100515
SSC_0676	CTGGTGAATGACAGAACGTC	chr2	161110331
SSC_0677	TTCAAGTGGAAACTGTTAGA	chr8	65865934
SSC_0678	CCACCTCAGTCTGTCTATAC	chr5	174435859
SSC_0679	AGCCCAAGAGCTCCAAAAGC	chr20	46819053
SSC_0680	TGGCAGGAGGAAATTATTCT	chr22	31388667
SSC_0681	CACTGACCGAATGAGGATAA	chr10	16375495
SSC_0682	TGAGAGCCGTTACTAGCTCC	chr3	165184881
SSC_0683	CGCTGGGCAAACCCCACCTG	chr14	69275172
SSC_0684	AGGGACAGAGTGAAAGTATC	chrX	9122616
SSC_0685	CTCGCAGGTTGTCAGCTTGA	chr19	31513063
SSC_0686	AGCACCTGGTCCCTAGGTCC	chr5	175561929
SSC_0687	GGTCTTCGGAATAATAGCAA	chr4	143781114
SSC_0688	ATTATAGGAAGCTGCCATAG	chr5	61202583
SSC_0689	CCAGGTTGACTTGACACCCC	chr7	80157690
SSC_0690	ATGCCTTTAGCAACGGATTA	chr15	36761705
SSC_0691	CGCCCCCACAGCGCCCTCAT	chr22	19714972
SSC_0692	CAATCACGTGTGCCAAATAC	chr12	43072372
SSC_0693	GAAACGGCTGCCTTTTATTC	chr5	35283449
SSC_0694	AGAATCAGGGCAACATCATT	chr4	178104263
SSC_0695	TAGGTACTAGATAATGCAAA	chr10	16174001
SSC_0696	GATTTGCAGCATATGTGATG	chr6	164352505
SSC_0697	GGATATTAGGTATTTTATTA	chr8	43438125
SSC_0698	TGTAGGTCTAGCCTAACTTT	chr14	66594413
SSC_0699	AGCCAGGGTATCAGTTATGA	chr2	134490970
SSC_0700	AGAAAGCAACTCTAACAGAT	chr9	134998742
SSC_0701	GCGTGCAGTGTGCATTTTAA	chr16	5400565
SSC_0702	TGACTCGCCTGCACTGGTTT	chr2	202821178
SSC_0703	TTTCAGCACCCTCAGCAAGT	chr11	133422734
SSC_0704	ATATCTGGCGAGAGGATAGG	chr12	43298610
SSC_0705	CGTCAGCAGAGCAGAAATGA	chr5	137950900
SSC_0706	CCGTAGGCGCGCCAGGGCCG	chr1	204332459
SSC_0707	TAGGCTTGCACTAAATGTGC	chr3	6795134
SSC_0708	ATGGGATTCAAACGTGGAAC	chr9	137921659
SSC_0709	GTTCCTTTAGGCTGTAAGAG	chr8	15371510
SSC_0710	TCAGCCAAGGCAACCTTGCC	chr7	36051299
SSC_0711	ATTTGCAATTGGGACACTCA	chr12	4269198
SSC_0712	TAGAGGCCATAAGTGTTTTG	chr9	32277286
SSC_0713	GGACAGACGATTATACTATA	chr8	110878974
SSC_0714	TTTTTGACTCCTGGCAAGCT	chr8	52885103
SSC_0715	AGCACTGACCACTGAGTGTT	chr14	66697023
SSC_0716	GCCCACCAAAAATGTGAGAG	chr1	187176672
SSC_0717	AGCGCAAGCTGTCCTGGGAG	chr11	120051512
SSC_0718	TACACTACAGTGAGAACTTG	chr10	72676839
SSC_0719	AACTGAATCAAAGGGCCCCT	chr16	77622996
SSC_0720	CCTACCTTATTTGATCCAGG	chr12	70593897
SSC_0721	GGTCCCCAAAGGAGCAGTGA	chr4	55241993
SSC_0722	ACACTCCAAACACCCTCACT	chr8	31141821
SSC_0723	CCATGCCCATAAAGATAACA	chr11	130358910
SSC_0724	GATTCTGTTTCATCCTCACC	chr14	97846629
SSC_0725	ACAAAGAGGTTGGAACTGGA	chr2	217642563
SSC_0726	GCTGTGGGTTAAGTATGATC	chr16	89084559
SSC_0727	AATGAAATAGCAATGTGGAC	chr3	86741852
SSC_0728	CCATGTGACACTGACCACGC	chr8	144250191
SSC_0729	ACCGGATCACATACACAACT	chr6	93605211
SSC_0730	GGCCTCGCTCTGGAGGAGTG	chr11	115527243
SSC_0731	AGAACCTGAATGATAACACT	chr2	104418222
SSC_0732	CTATGCTGTAACTCCTTTGG	chr8	61956768
SSC_0733	TGGCCTTAATGAGAGCACAC	chr4	13784842
SSC_0734	CAATCTTTACACCCCGTGTC	chr5	165895597
SSC_0735	ATTATGTTCATCCAATTTTA	chrX	37320956
SSC_0736	ACTACCTAGATTATCAATTC	chrX	84756785
SSC_0737	TGGCTGAGAATGTGAATATC	chr5	20444318
SSC_0738	AGGTGAGGATCTAAACCTGA	chr2	219119195
SSC_0739	ACCTTCATCCTTAGATGAAT	chr1	115651039
SSC_0740	TGCATTTGTGGCCAGGTTCA	chr15	51489406
SSC_0741	ATGCAAACTGCAATTTGCTC	chrY	17680936
SSC_0742	AGACTTGGTCTGGCGTGGCC	chr8	48676180
SSC_0743	AAAGGCTTTCGGAGATATGA	chr20	43474023
SSC_0744	CGTATGAAACTCTTGTTATG	chr19	54117005
SSC_0745	CTGAGGGCCTAAGCTGGATC	chr1	37206203
SSC_0746	GAATTATGCAATGAAACTAG	chr1	166286623
SSC_0747	GTGAGCTGGGGGGACTCGAG	chr7	149120043
SSC_0748	ATTTAAGTGCTAAAAAATTC	chr6	125859940
SSC_0749	GCTACTTCATACATAGGCAT	chr10	54202098
SSC_0750	AATTACCAGGGGGCTTGTCT	chr13	53683820
SSC_0751	TCTTACCACAGTCAACTTCA	chr5	134776467
SSC_0752	ATACTATATGACGCCAAGCG	chr18	76467073
SSC_0753	TCTTGGCTCTAACCTGTATG	chr9	104553721
SSC_0754	GGTGACAAATCAATCCAATT	chr5	103803250
SSC_0755	GGTCAAGGGAAGTGAAATCT	chr14	59052614
SSC_0756	GGTTGTTCATATCCTCTTGG	chr2	59674302
SSC_0757	ATCATTACTAATGGCTTACG	chrX	43493171
SSC_0758	AATCTTGGTGACCACATCAA	chr2	106971900
SSC_0759	TCCCTCTACGGAGAATAACA	chr13	32037798
SSC_0760	TGTTTTTTGGCCTCTGAGAG	chr12	19744943
SSC_0761	CTAGGTAATTACCATTGCAT	chr10	17172898
SSC_0762	ATCATTAAAGTCCTAGGTTA	chr2	49502800
SSC_0763	GTATCTTATTATGTCCCGGT	chr2	16701814
SSC_0764	TTTGCGAGCTTCCGGCGGGG	chr14	57810829
SSC_0765	AGAGGTCTAATTCTAGGGCC	chr11	131239533
SSC_0766	TTGTGATGAGCATTGCTGGT	chr2	36276689
SSC_0767	TGTCACAAACTTCTAACAAA	chr15	61768332
SSC_0768	ACAATAACTGACCAGAGTCA	chr14	35992223
SSC_0769	ATTCCGTTCTTTTCTTTAAC	chrX	139193632
SSC_0770	GCCTCGGCTAAACACAAACC	chr17	75502844
SSC_0771	GTCAGTATCCTTTTCTTCAT	chrY	14609349
SSC_0772	GGTCTCTCAAATAGAAAGTT	chr2	108163018
SSC_0773	AGACTGCATCCTGACCTGCA	chr8	34243458
SSC_0774	AGTTTCGTGTACAGTGTTCA	chr6	103584391
SSC_0775	CCCTTTCACACTGGGCCCTT	chr5	132452185
SSC_0776	GTTTTTCTGCCTTAGCCCCC	chr1	36590159
SSC_0777	AAATATGGGGGATGGCATCG	chr18	52849327
SSC_0778	ACGCACATCGCGGCCTGAGC	chr17	42015865
SSC_0779	CCTCCCTGCCTAAATGGTGA	chr9	109874180
SSC_0780	AGTCTCATGTGACGTTCCTG	chr3	152273351
SSC_0781	CCAAATAGATGCAGAGCCCA	chr16	26788630
SSC_0782	CCTGATAAATAATTTACACT	chr2	18724189
SSC_0783	GACCCTTAGAAGTATGATGG	chr1	1839748
SSC_0784	ATTAAACGTGAGCAATATTT	chr3	98313501
SSC_0785	CCAACTAAGCCAGAAGGATG	chr3	34835484
SSC_0786	ATCAAGGCCCCACGGGCTGC	chr18	7460140
SSC_0787	ATGGAACGCCCCTGGATCTT	chr5	118085302
SSC_0788	TGGTACAATTGCAGGGAGGA	chr1	110777002
SSC_0789	TTTACTTTTCTGCAACAAAG	chr7	49957766
SSC_0790	TGTGCTCAGGCCATTGTCCA	chr3	13464732
SSC_0791	TCACTGATGATACTACTGTT	chrX	79385409
SSC_0792	CTCTCTATGTCAGCTCCGTA	chr8	123748257
SSC_0793	GTGGAATGCCCAAAAGGCTC	chr2	96836444
SSC_0794	CTAGGGATCAATCAGTATCT	chr11	36258593
SSC_0795	ACTCACCAGGCCGCGCCACT	chr10	91613844
SSC_0796	AGGCTCTTCACTAGCTTACA	chr14	21522060
SSC_0797	CCAGCCTCGGGTGTGGGTAC	chr1	32235471
SSC_0798	TGTCCCCGTGGGGCTGGCAA	chr10	120569497
SSC_0799	AAGTTGATGCCCAGGTTGAG	chr3	3614143
SSC_0800	CTGACCCAAATCACTGGACC	chr1	164443687
SSC_0801	CTACTATCATCTCTTTAACC	chr6	110819176
SSC_0802	TATGGAAGAACTCTTTTCTC	chr6	902741
SSC_0803	GGGGAGTGTTTCTGTGGGAA	chr11	4568136
SSC_0804	GCCCAGGCCCACCCGTGATA	chr14	100079006
SSC_0805	GGGGCAACCTACAAGGTCTG	chr2	60002876
SSC_0806	CATTTCCCATAGAAGAGTTC	chr20	57861466
SSC_0807	TTTAGGGATGGTACACTCCA	chr2	154480397
SSC_0808	TAGACAGCAGTGGCAATTGC	chr14	46972035
SSC_0809	ATTCCCTGCAATGACCCACA	chr4	108513737
SSC_0810	AATTGGCCCTATGAGGATAC	chr12	76253497
SSC_0811	CCACTTCATCCCAAAGCATG	chr10	55046323
SSC_0812	AACATATTATGGAGGCTTCA	chrX	82585994
SSC_0813	AAGTGTAGCAGGTGGCTGAG	chrX	121087891
SSC_0814	CCCAGAGGGGTCGGCTGCTC	chr8	71406643
SSC_0815	GAACTGACAGAATTTACTAC	chr4	176261918
SSC_0816	AATGAGTGGGTACCCGGGCC	chr9	131799086
SSC_0817	GCATAATCAGGACCACATTT	chr12	47088763
SSC_0818	GTTGTCTACAACACGCCTTG	chr13	28528973
SSC_0819	CTACAATGTGCTGCGTGCCA	chr2	36243659
SSC_0820	GCACAATTTCAGAGGTGCCC	chr7	155934039
SSC_0821	ACACAGGATTTGGAATAAAG	chr6	73187893
SSC_0822	CACTCTCAGACTCAGTATTT	chr4	1036061
SSC_0823	TTCAGATTGTAGCTTAGTTA	chr18	44804256
SSC_0824	ATCCCTACAATCAGAGATCA	chr1	229867039
SSC_0825	TGCTGCTTTTCTTGAGGTTT	chr7	96573661
SSC_0826	TCCTCCCAGGCAGGCGGGTC	chr2	235345257
SSC_0827	CCCGTCAAATGCGTTGCTAA	chr10	132203606
SSC_0828	CTAAGGAGTCATATTCCCAT	chr1	54875736
SSC_0829	TAAAAATCTTCCGTGGAGAG	chr17	46087988
SSC_0830	CAGTTGTGAGGTCTCCTTTT	chr2	52426958
SSC_0831	AACACCTGCCCACCAATCAG	chr8	136743055
SSC_0832	TAAGTTTTACAAGGGCCGTC	chr18	39179725
SSC_0833	TGGCAAAAGGCAGGCACATG	chr14	43258136
SSC_0834	CACCAATAATGCACTATATA	chr1	195115808
SSC_0835	CCGTTTGCAAGTCCCGGAGA	chr17	6311940
SSC_0836	GGTGGAGATGTGAATAAACC	chr9	35904248
SSC_0837	ATGATAGATTACCTTTATCC	chr2	40743438
SSC_0838	GAATTTAAATTCTGAAGCAC	chr10	85329260
SSC_0839	CTCCCTGACCCCATTACTGA	chr22	35299573
SSC_0840	GTTTCCATGGAATAAAACTG	chr14	48426029
SSC_0841	CTCTCCAATCATCAAACAGT	chr19	31181028
SSC_0842	GATAACCTTTGGGCCTAATG	chr3	80404016
SSC_0843	AATTTTAGTTATTAAGTCAG	chr5	133162552
SSC_0844	CCATAAAAAGCTGTGGCCAT	chr12	52240277
SSC_0845	CCTAAGCTTATCTGGTAATT	chr18	66226196
SSC_0846	AGGAGCCGCAGCTATGTGAA	chr8	96141817
SSC_0847	ACTTGGCATAGCTTCTTTTT	chr10	10401478
SSC_0848	GACTGCTAACTACCTGATGC	chr11	8958826
SSC_0849	GTAGGAGTGGGCTCAGGGTG	chr1	153428272
SSC_0850	GAGCGCCATGGGCGGTACTG	chr8	142706845
SSC_0851	CAGAGTTGCTATCTCAGTGA	chr2	189723839
SSC_0852	AGCAGCACCTTCATTTATTA	chr16	29659793
SSC_0853	GAAGTAGCTACCATGGTTGA	chr4	90776099
SSC_0854	AGACGCGAGAGCGGTCGGGG	chr22	38851541
SSC_0855	GGGAAACATCAGGGATATGC	chr10	72735820
SSC_0856	TGATAGACAGTTCATTGATA	chr2	26147278
SSC_0857	CTTGCTCATTCTTTCCCTTC	chr11	121742456
SSC_0858	GGGGAATATTTACTGTGAGG	chr7	46219355
SSC_0859	CTGGAAGGCCAAAATAATAT	chr4	145906409
SSC_0860	GGAAGAGTGTTCTCTTGTGA	chr3	139584810
SSC_0861	CCATAAAAACAAAACTCCCG	chr5	34838883
SSC_0862	TGGAAGCCTCTTGCAAACCA	chr11	1785571
SSC_0863	GTGCTCAAGTAAATAATCTG	chr2	220977531
SSC_0864	CACCATTGCTATAGGAGAGG	chr20	16108488
SSC_0865	CAAGTTAACCATCACAGTCA	chr15	31743036
SSC_0866	GATTATGTGATACATATGTA	chr8	51730625
SSC_0867	TTCACATCTCTTTGAGATAG	chr13	106828235
SSC_0868	TAAAGTATTTTAGACATCGC	chr11	48283597
SSC_0869	TGACTGGGGAGTTATCCTAT	chr3	36639558
SSC_0870	ACCTGCTCACAGCATTCCAG	chr8	140329596
SSC_0871	GGTTCCCCTTCAGCTGGAGC	chr19	44146066
SSC_0872	GTCTCAACCCTTCTGTTGGT	chr1	177703578
SSC_0873	TCAAATCACTTTTTATTGAA	chr3	95822717
SSC_0874	GAGTGCCCACAGGTCCCATG	chr19	51598771
SSC_0875	GTTTGGTAACAAATGGATGC	chr1	247804314
SSC_0876	GGTCTTGGGGTTGACAATAG	chr7	22430685
SSC_0877	AGTGATTAAAGACGGACCCA	chr14	50522720
SSC_0878	TGTGGTCTTTAGGAGTAGGG	chr15	71425581
SSC_0879	CCGGAAAACGGAAATTACTT	chr7	24281049
SSC_0880	CAGGGTAAGAAGAATGTAAC	chr5	29887541
SSC_0881	AAGAGCTTTTGTCATCTCAC	chr8	135409395
SSC_0882	TTGATGCCCTCAACGCCCAG	chr3	70132734
SSC_0883	GCGTAAGGTGAGTGTAGAGC	chr3	138634682
SSC_0884	GGAGAATCTGTTCTTGAACA	chr3	170425535
SSC_0885	TCCTGCCATCTAGCGCCCAA	chr2	70531195
SSC_0886	AGCATTTTCATGCCTCGCTC	chr2	113917001
SSC_0887	AGAAATTGTCCCCTCACTGT	chr9	79668447
SSC_0888	ACCTATCATCATGCAAATGT	chr7	145641145
SSC_0889	GATTAGGATTTTGGTGGAGG	chr13	80450053
SSC_0890	CTGAGCCATAAACAAAATAA	chr16	65641840
SSC_0891	GCATCGACATCTTGATGAAC	chr4	74299633
SSC_0892	ACATCCATCATGTATATACT	chr2	17353803
SSC_0893	CCCAGGCTTTTCCCTGCCTA	chr5	114093470
SSC_0894	ATCTTGAAGAAGACACGTAG	chr10	8846627
SSC_0895	TTCTCTCAGAAGAGCAATTG	chr18	58879085
SSC_0896	TCTTTAGTCTCTGGCTGGCA	chr16	48776908
SSC_0897	TTCATCTTCTTGTCTGAAGC	chr4	108187506
SSC_0898	AGTTCTTTCACCTCCTGTCA	chr5	174191440
SSC_0899	CTTTTGAATGATCTCTTAAG	chr8	34650201
SSC_0900	CTTGGCAAGAGAAAAACGAC	chr2	111941262
SSC_0901	TGGATTTGTGCACAGCATGT	chr1	226700553
SSC_0902	TAAATGACCGAAAGAGCTCT	chr5	115754412
SSC_0903	CCACTCCCTACTCTCAATTA	chr7	47283803
SSC_0904	AAACTCTAATATGTACAGGT	chr3	25752982
SSC_0905	AGCCATGCTGCGGCCTCCAG	chr9	131839263
SSC_0906	TCTGTAAACTGGACTGAGAT	chr3	1590475
SSC_0907	CTATCAGTGTTAGAGATGTG	chr5	133196822
SSC_0908	TTAGCTACGTCCCTAGGGCT	chr2	105523946
SSC_0909	AAATCCAAGGTGGGAAGCCC	chr7	153321465
SSC_0910	AAAGTTCCCACCAGCAACGT	chr7	150625132
SSC_0911	ATGAAGTACAGACTTAGTGT	chr4	28908237
SSC_0912	GTGTGGTGAAAGTTTGATAA	chr9	89280616
SSC_0913	CTAGCCACACGATCATTATT	chr4	34934533
SSC_0914	GCTCTGCGATGTTTGGATCT	chr3	182328347
SSC_0915	CAATGGGCTTGACTAAGATC	chr16	80394969
SSC_0916	ACTCGACCAATCCATTTACC	chr4	184291377
SSC_0917	AACTCAGTGAATCACTCACT	chr1	159341055
SSC_0918	ATAGGGGGACTATTTTTGTC	chr9	13915397
SSC_0919	TGGTGTTCCTGCGTGATCAA	chr2	242629866
SSC_0920	ACTCAGGGCTTGGGCAATAA	chr20	34036614
SSC_0921	TTACTTTTCCTTGGAATGCT	chr13	110443282
SSC_0922	CAAACATATGCACGATAGCC	chr10	37112887
SSC_0923	TCAGCCGGAATCAGGTTTTG	chr3	194573225
SSC_0924	CAAACAAATTCCTGCAGCAC	chr8	99374907
SSC_0925	CAAGAGAAGTGAACTCCCAT	chr20	48988818
SSC_0926	CAGAGAGTGACATTATGACT	chr11	132213521
SSC_0927	GTGCAGCAACATGATCAGAC	chr10	25109025
SSC_0928	AGTTTAAGTATTGATACCAC	chr1	90208039
SSC_0929	TAACGTCCCTGTGGGATCTC	chr5	126920058
SSC_0930	TCAATTTGGGTAGGTAGACT	chr14	23160394
SSC_0931	ATGTCTGATGGGTAGAAGAG	chr10	125464451
SSC_0932	CCTTCCGGAAGTCCCATCTT	chr5	2223439
SSC_0933	CTGGTATGCCTCTGATACAG	chr6	6934961
SSC_0934	AACTAGAGATAAGTCAACTG	chr14	35949836
SSC_0935	AGATAGTAAGATGGAGTTCA	chr15	46056658
SSC_0936	AGAGAGTACAGGATCAACTC	chr17	54689323
SSC_0937	TCTTTGCCGGATTCTGTTCT	chr10	103488008
SSC_0938	AATTAGTTTGTAGAACAGAA	chr9	83592542
SSC_0939	TGAATTCAGAACCATGGACA	chr15	100933392
SSC_0940	CAGTCTTACTCATGTCAATA	chr11	59792888
SSC_0941	TGTGAAATATGGTACAACTC	chr3	138969388
SSC_0942	AGGTTGAAGCAAGGTAATTT	chr3	43951160
SSC_0943	GGTAATTTCTCTTTGTTACC	chr9	120666496
SSC_0944	TATCTATTAGGAATGTTATC	chr6	13869660
SSC_0945	ATGTGATGGATGAGCTATAG	chr20	56427227
SSC_0946	TCCTGGGCTTGGGCTAACTT	chr2	68921953
SSC_0947	GTCCCACTCAGAGATGCCTC	chr14	101707553
SSC_0948	AAGTTTGCCTTAACATTCAT	chr12	85353061
SSC_0949	GCGCCAGCTCCGAGACAGGC	chr7	70596919
SSC_0950	CAACGTAGAAAATTTTGATG	chr4	125708680
SSC_0951	AACACAGTGCTCAAGGTTTT	chr9	110148473
SSC_0952	TATTGAGCATACGGGTGCAA	chr11	68414668
SSC_0953	TGCTGGATGTGCAGTCTACT	chr12	91046070
SSC_0954	AAGCACTCTCTCTCTTCCAC	chr1	230184459
SSC_0955	GAGAGGGAATTTCATTCCCG	chr11	115682960
SSC_0956	TCACTGACTGTTTTAAATCC	chr5	39994510
SSC_0957	CCCAGATTCAAAGTTCCAGC	chr6	139630206
SSC_0958	GATCCTGCCTCCGGATTTAC	chr19	13283181
SSC_0959	GAGTTTTTGCCAGCTCGCAC	chr8	47005327
SSC_0960	TAGCCTAAGACTGGTTTGCT	chr13	49241745
SSC_0961	TTCTATGCACACATGGCGGG	chr6	135600064
SSC_0962	TCCAGACGGCCTCTTGGCAT	chr20	34038996
SSC_0963	GCCTCGGCCTATCCTCATTT	chr5	10948523
SSC_0964	GGGCTAAGGGAGGCATCTGG	chr4	54639104
SSC_0965	GTGTCTGTTGAGATGCTCAA	chr9	106313041
SSC_0966	TATGGCATTCTTTGTGACAT	chr1	194146712
SSC_0967	AAATTTCATAAGGCTATCTC	chr1	181787603
SSC_0968	CTTCATGCGGCTCTTGAGTT	chr8	49290491
SSC_0969	ATATGACCCCCGCATTTTGG	chr6	4563709
SSC_0970	TACCTTAGAACCTAGATCAT	chr20	52430636
SSC_0971	TTCCAAATCTCTAGATGATA	chr4	116088137
SSC_0972	GCCCAGCCTTTTGCTAGAAA	chr12	12056095
SSC_0973	TTCCTGTCTAAGGAAGCTAC	chr5	128174088
SSC_0974	GCCTGGAGGGCTCTTGCATA	chr14	101141188
SSC_0975	CTAAAAGACGGGGATCCCTT	chr14	22981227
SSC_0976	GCTGAACCAGTTTGGAAGTA	chr2	4033322
SSC_0977	GAAAGGATAATAGCATAAAG	chr12	85067529
SSC_0978	GGAAGCACTAGATTTCAAGA	chr20	38173824
SSC_0979	GTAAATGAGTGGCACGCAGA	chr14	39117322
SSC_0980	CTACTTTTTAATTCAGTGCC	chr13	69251709
SSC_0981	CTCAGCTGCTATGGCCCATT	chr16	26659603
SSC_0982	TAGTTAACAATAGCCCAACC	chr14	66778521
SSC_0983	AACCCAGATTAAACAGTGAG	chr13	88356410
SSC_0984	CAAGTCTACTCATTGGTTTG	chr10	6716569
SSC_0985	CTTCAGAGCAGTTATATTAG	chr13	75586475
SSC_0986	TGGCCACAAAACACCTATTC	chr6	141829571
SSC_0987	TAAGAGGAGCTTCACCTCAA	chr2	15795375
SSC_0988	CAGGACGAGGGGGTAGTCAT	chr4	87475232
SSC_0989	TAGAACAGATCAGCACACAT	chr9	29320270
SSC_0990	GATGGCATCATGTACCATTA	chr1	160856909
SSC_0991	AGCGGACCTTGTAGACTAGC	chr11	48235408
SSC_0992	TTCATGGCTGGGGTATTCAG	chrX	66129764
SSC_0993	TAATCAAAACCTATTTTCTC	chr4	97747276
SSC_0994	ATCTGAGTGGGGACTTGAAT	chr9	82559027
SSC_0995	GTGAGTCATCCTTAAAATAC	chr6	89699029
SSC_0996	ACAAGCCTGAGAGTTATTCC	chr1	191104151
SSC_0997	CTCCTGGGAAGAGCATGTGG	chr1	25297415
SSC_0998	ACTGTTATAATGAGTTATCT	chr5	103407491
SSC_0999	GTCACTGATAACATTAAGAA	chr5	151758742
SSC_1000	AACTGAAAATAACCTGTATA	chr8	85834918
SSC_1001	TGTATTAGTAAATCCTGCCC	chr8	134927653
SSC_1002	GGTTGTAATGTATGAAAGGC	chrX	97459658
SSC_1003	TATATGTGTTAAAGGGGCCG	chr7	25300811
SSC_1004	TCCTGCTAACTATGATGGTT	chr6	97956867
SSC_1005	GTTCCTTCTAATCCCCTATT	chr1	46010896
SSC_1006	GTGGGTTATCTGCATTTTAC	chr2	234381978
SSC_1007	ATTGATTGATGATGGTTCCC	chr16	47100110
SSC_1008	ATCCAAACCACATCAACCTA	chr2	235723509
SSC_1009	CTATTAGTTTCCAGATCCTT	chr4	181093749
SSC_1010	ATTATATCTTCCTCAGCTAC	chr16	34459101
SSC_1011	ATCTGGAAGGTGCAAGGCTC	chr11	15363110
SSC_1012	GTGGATGGGGCAAGGGTTTG	chr14	75723999
SSC_1013	CTCACATGGGACTGCTTGCC	chr1	117032140
SSC_1014	GAACGCCCTCACATCCAAAC	chr9	34049957
SSC_1015	TCTTGCCCATTAAATTTATG	chr18	132274
SSC_1016	TCCGTGGGGTACACCCCCTG	chr9	118318415
SSC_1017	TGTCTTCCTGAATTCACTTC	chr4	189776491
SSC_1018	TCACTGATCTGGCCTTAGGG	chrX	51350721
SSC_1019	AGACTTGAGAGGTATTACTC	chr3	66974829
SSC_1020	ATTAAGGTCAGGGGATGGGT	chrX	141734547
SSC_1021	TCACGCACTCTTGTTGGGGT	chr15	58493195
SSC_1022	ATAGTCCCAAATGTTGCTGG	chr12	27173432
SSC_1023	TAACCACTAGGGCCCAGGAA	chr5	135014586
SSC_1024	GGCTTCTCAGGCTCACAAGG	chr3	48760455
SSC_1025	CTTTTGGGGGCATTGCTCTA	chr6	118060968
SSC_1026	GTGCAGGTGATGCCACACCC	chr3	25716052
SSC_1027	ATGGAGGCACCACTACAAGG	chr8	106006051
SSC_1028	GGCTGCATTCTACCCACACG	chr5	126194252
SSC_1029	CTCTGGTGTCGCAGCAGCCC	chr15	39643733
SSC_1030	GAACTCTGCCAAAGTGCCAC	chr2	121843532
SSC_1031	GAGGAGTAATATTCACCATC	chr1	238145829
SSC_1032	ATTTTCAGCATTCTGGTTAT	chr8	2359725
SSC_1033	ACTCAAATAAAGAAGCAAAT	chr13	80009078
SSC_1034	ATGCGGAAACATCGCTTTTA	chr4	12787811
SSC_1035	CAACGTCCTGGCTCGGCGCC	chr14	102430645
SSC_1036	GGTATTGATCCGGGCGGCTG	chr4	8742513
SSC_1037	GAGATATTGTTTGTCATAAT	chr5	162418254
SSC_1038	CTTCTCATATCCGCTGTCCC	chr18	6675941
SSC_1039	TTGAACCTGGTGTTTATCCT	chr18	51337731
SSC_1040	CGGCTGTGGGCAACTCGAGG	chr2	67809114
SSC_1041	TCTCCTCAAAATAAATGTTA	chr2	156808703
SSC_1042	GCGTCTCTCGTTTTCTTTGC	chr10	133357195
SSC_1043	ATACCATCATTCAGGACTTT	chr5	73656840
SSC_1044	AGTATGAATCTGTTGATAAA	chr10	94918184
SSC_1045	TCCCGGGTTCGCGGTGCAGT	chr1	10927605
SSC_1046	TGGGGCACCCAAATGTTTCC	chr7	46027097
SSC_1047	GCAGCCTGAGACAGAATCCT	chr7	143802916
SSC_1048	TTGCTCTTATAGTACCTTCT	chr12	25610810
SSC_1049	ACCGGCAGTGGACTGATGAT	chr1	80388312
SSC_1050	ACCCGTGAGACAGCGGCCCC	chr10	2879278
SSC_1051	AATTCCTTGAATACCTAGAG	chrX	15168086
SSC_1052	CACGTAGTCCTCTTACCCAA	chr12	50696220
SSC_1053	GGGACCGGACAGCACTGGCA	chr10	130203446
SSC_1054	TCATCCTCATAGTTAAGGGA	chr17	32592922
SSC_1055	CACATTTTAAAAGGAAGTAC	chr4	178322207
SSC_1056	TTCCTACCCCACGATAAAGA	chr20	23649028
SSC_1057	GGGAACTAATGAGGCGGTGG	chr17	74542388
SSC_1058	CTGAGTAGAGCTAACGAAGC	chr4	8744771
SSC_1059	AAGGACACCACTGCCTCACT	chr2	22010477
SSC_1060	TAGAAAGGTGTCTTTTTACA	chr4	125672088
SSC_1061	TTAGTAGGCAATTGGGAGTA	chr20	22019959
SSC_1062	CAATACAAGGTTGCTATAGA	chr3	83171303
SSC_1063	GTGAATTCCAGCAATGTTCG	chr5	131361961
SSC_1064	GATCCAATGGGAAATCATGA	chr8	117542682
SSC_1065	ATGCGTGGTCAGTAAGTAAC	chr3	24640918
SSC_1066	AAGTGCAAATTGACAGTCTT	chr2	222161036
SSC_1067	GAACAACTGGGACAAGGGGT	chr20	32068107
SSC_1068	GGAGTCTGTAAGCTTATTGT	chr18	7306441
SSC_1069	ACTAAGACAATAGGAAATGT	chr2	187306574
SSC_1070	CTTGGCCTGTGGAAGACATT	chr5	174809594
SSC_1071	CTTGCTCCGTTTCATCAGCC	chr17	46829861
SSC_1072	CTGCGGGAGTCTTTCATGCC	chr19	13980308
SSC_1073	ATTAAACACCGTAATTACTT	chr1	91519043
SSC_1074	AGTTGCCAGTTGCGGCCAAG	chr17	71088878
SSC_1075	GTAGGCACCACTGAGAGGTC	chr6	9977295
SSC_1076	TTATAATAACCGTTTAGATG	chr2	6400452
SSC_1077	TAGGTGGTACAGCCAGTTAG	chr10	125458063
SSC_1078	CAAGGCAATTACCCTTCTCC	chr3	188618261
SSC_1079	AGATCAAATGGTCTACACTA	chr18	31923480
SSC_1080	GGGATTATTACCATAAAATA	chr18	45764463
SSC_1081	ATAATCCCTAAGGCTCCATG	chr14	59260019
SSC_1082	AGACTCTCTGAATAGAAGAC	chr6	119730888
SSC_1083	CACCGGTTGCCCCGCCCTTG	chr22	46301652
SSC_1084	CTTGTCTGATGAATGAGGAT	chr6	149062895
SSC_1085	GCCAGAATCCCTAAAGAAGT	chr1	222358909
SSC_1086	GTCTGAAGATAGAACTACTA	chr2	82344996
SSC_1087	GAGTTAAACTACAAACATTA	chr10	130501132
SSC_1088	GAATCCTTTAGTCTGTACAG	chr1	231644471
SSC_1089	AAGAGTAAGTCCGTGTGCCA	chrY	8773006
SSC_1090	TGGCTGAGGATTGAAACTCT	chr1	14677327
SSC_1091	GACTGATGTATTTGCATAGT	chr1	94770632
SSC_1092	ACAAATTGTGTAACCTGCAC	chr7	42464117
SSC_1093	AAGACAACAAACTTTCCTCC	chr12	55459258
SSC_1094	AGAGGTATTTGATTTTCAGT	chr8	81096259
SSC_1095	TACATTGTGATTTTGAATTA	chr1	163408086
SSC_1096	CGCAGTGCCATTGTCCTTAT	chr4	181252677
SSC_1097	AGTGATTTCTTAAAGCAGTT	chr11	103775719
SSC_1098	AGTGTATGACAGAAACGTAT	chr13	39738966
SSC_1099	CAGAAGGTAGGGTCTACATC	chr19	40630191
SSC_1100	CCCAAGAGGAATCCAGCACA	chr3	8757059
SSC_1101	TACTCTGTGGGCAGAGCAAG	chr14	26509722
SSC_1102	GAGGCCTGCCAACTTGGTCA	chr12	102321759
SSC_1103	GAATACCTACCCTCCTTCAC	chr4	8764624
SSC_1104	GTCATGGGGACAAGATCAAA	chr8	129202844
SSC_1105	CGACTGGTCCTCAGTCCTCT	chr14	30615392
SSC_1106	GCTCTTGCAAAGCAGGATGA	chr3	148954973
SSC_1107	TTTCAGCCCTCTATTAAAGG	chr15	79812282
SSC_1108	GTATTGGAGGTATACTTTAT	chr12	20957047
SSC_1109	TTTCATTGCACTTCAGTGGG	chr8	111276768
SSC_1110	CTCCACATCAGCACTCCCGA	chr2	130364200
SSC_1111	TGCTTCCTGAATGCCTACCG	chr7	324793
SSC_1112	CAGACTTTGGGAGTTACACT	chr1	238477752
SSC_1113	TAGCTGGATAGCTGGAGGTA	chr11	29907800
SSC_1114	TGGATGATGCTTACTAGATC	chr8	86907149
SSC_1115	TGACAGTTAAGCCGAGGGAG	chr9	99211924
SSC_1116	AGCCAGGAGGTTTTAATAAA	chr5	36819502
SSC_1117	TACAGGCATATGGAGGTTAT	chr21	40384001
SSC_1118	GTGGAGATTTCTGTGACTGA	chr15	36863865
SSC_1119	ATGACTGATGGGAGTGAGTC	chr9	134691411
SSC_1120	CAGGTCTATATTTGGATGGC	chr11	125014566
SSC_1121	AAGTATGAAAGATTTAGACA	chr6	125469223
SSC_1122	CCAGGAATTTCCTAATACTC	chr7	98099741
SSC_1123	TGTCTTTAGTTGTCACACGT	chr19	57565362
SSC_1124	AGAGCATGGATCCACAAGGC	chr5	90742930
SSC_1125	CAATAGGCATACTCTACGGT	chr2	130157292
SSC_1126	GACACTAAAACTCTACCTTA	chr1	110901465
SSC_1127	TACCTGGACCTGTAAGTTAA	chr2	33901192
SSC_1128	GGCGTGTCGCAGTGGGTTCA	chr6	52051089
SSC_1129	CGCTGCTGTGAACAACCATG	chr20	5299133
SSC_1130	AAGGACTCCTTTGGGAAAAC	chr2	56288029
SSC_1131	GGTTCATTTGTTAGCAAGCA	chr7	134293609
SSC_1132	GCAGGCCCCAGATGTGCTGA	chr21	45691906
SSC_1133	GCTTGAGCTCGGGGGAACGA	chr4	59425724
SSC_1134	AGGGAGGGGTCTGAACAGCT	chr20	36827582
SSC_1135	TGGTCAGAGCTGATGACGGG	chr11	113353360
SSC_1136	AAGACACAGATTCACTCACG	chr8	132145699
SSC_1137	CCCAAAAAAGAAGGTAAAAA	chr2	181259438
SSC_1138	GTAACCAGATTACTTCATGA	chr2	59414675
SSC_1139	AAACAAGTGTCTTATCCCTC	chr15	49959715
SSC_1140	ATCATCTGACTGGGGGGTGT	chr18	53997299
SSC_1141	CTGAATATCCCGCCATACAC	chr16	8548704
SSC_1142	TTGCAGACAGTCTACTGGGA	chr1	158124982
SSC_1143	CACCAGCCCGTTTGCCCACT	chr1	24372849
SSC_1144	TGCAGGTTTCCTGCCAGAGG	chr2	72133913
SSC_1145	TCACTAACTATTGTCTAATA	chr1	188627861
SSC_1146	TGGGCAAACACCCCCAAAAT	chr9	118226509
SSC_1147	GCAAGACAAAAGCCCCTACG	chr20	5199702
SSC_1148	CAGAGGTAGATTTCTAGATG	chr4	78379625
SSC_1149	AGACAGTCCGTTTATCAGCC	chr9	26232233
SSC_1150	ATCTTAGCAAAGTCAAATAC	chr7	51893713
SSC_1151	GTAATCCAACAGGGAGGCAA	chrX	83016152
SSC_1152	TCGAGGTTGGCAGGCTGGGA	chr3	53190792
SSC_1153	CAGAGGGTGTCGGGAACTCT	chr3	169384508
SSC_1154	TAGAGGCTGGATGAGAAAAG	chr21	42222589
SSC_1155	AAACTTATTGTTCTTGAGCC	chr4	178568283
SSC_1156	GTCTTCTGAGTTAGATCATA	chr2	68135131
SSC_1157	GACGGCAGCTTGGAGCTGGA	chr10	1002148
SSC_1158	ATTGTTCTGCTAGGATAAAG	chr12	48408435
SSC_1159	TTTTAGATAATACGAACCAA	chr3	20457181
SSC_1160	CAGTCCACCGGGCCACAAAA	chr3	59243573
SSC_1161	ATGCTGTGACTGATGCTCTT	chr4	97859238
SSC_1162	GAGGTGGTGGTTTTCATTTG	chr18	46477511
SSC_1163	GAGAGAGCTCAGCGGACTTG	chr11	7502538
SSC_1164	CTAGTAGTACTAAATGCTCA	chr12	67595134
SSC_1165	TACTCCGACTTAATAGAGTA	chr21	31665415
SSC_1166	TAGTCTTGTCCTGTAACAGA	chr14	52273139
SSC_1167	TGTCCTATTTCCTCCAAATT	chrX	119610315
SSC_1168	GGCCACCACCAATGTGGCAA	chr3	128286221
SSC_1169	GGAAAGAGTGCTCGATATTC	chr4	82813454
SSC_1170	ACTCCACCACTGTCCCGGTG	chr4	27080134
SSC_1171	TCCACAGAAAGGGGAAACAT	chr11	43520692
SSC_1172	CAGCAAGGATCTCTCTTCAA	chr12	6801490
SSC_1173	CCTACTTGTAGCAATAATTG	chrX	139060397
SSC_1174	ATCTGCCTTAATAGTTCATG	chr4	10297179
SSC_1175	TATATGATATCATCAAAGGC	chr10	70007364
SSC_1176	ATCGGTAAATGGTGGGAGGA	chr8	49517479
SSC_1177	TCCCCACCTAGGAAGGGCAC	chr3	122005869
SSC_1178	CCCAGGGCAGATGTGCGGGA	chr6	14630996
SSC_1179	ATGCAAGATGAAATCTCCCA	chr2	139101410
SSC_1180	TTTTACAGTTCCAGGATCCA	chr5	23085822
SSC_1181	TGTCTGTTTGTGCGGCCCAT	chr5	5409763
SSC_1182	GTCTGGGCACAGTTTTGCAT	chr19	4833447
SSC_1183	TTAGCTGTTAACACAGTCCT	chr11	11114032
SSC_1184	TGTGGCTCCTTAAAAGCCTC	chr17	26798697
SSC_1185	GGTGTTGAAAGTCAAAATAT	chr5	173881105
SSC_1186	AGTCTATGGGAACCGTGGCC	chrX	133380404
SSC_1187	CTCGAAGTTAGATTCTAAAC	chr6	8180335
SSC_1188	ATGACATCATTAGAAAGTCT	chr9	12160898
SSC_1189	AGTTAATGGTTTGAGTCACA	chr13	46014770
SSC_1190	ACGTGGCTGTTACGTGGAAG	chrY	9443859
SSC_1191	AAAGACGTCATATTTACACA	chr6	105318776
SSC_1192	GCTTGATAGAAAAGTTGGAC	chr4	139558246
SSC_1193	GCAGCATGTGGGTTCCGCCT	chr3	141342246
SSC_1194	CTGGATAACCATGTGTGCCT	chr15	102336724
SSC_1195	CTTTATTTGCCTACCTTTCA	chr13	38046812
SSC_1196	GATAGACACGTGACAATAAT	chr2	51741946
SSC_1197	TTTTTCTGCCACACTAGTCG	chr12	18372856
SSC_1198	TGCACCTCCGGGACCACGCG	chr8	11517979
SSC_1199	CTGCATGATTGGGATTATCA	chr18	35568706
SSC_1200	AGGCTCCATATTCCCCTGGT	chr2	239706518
SSC_1201	GCTTGCAAGTGCCATTTAGA	chr5	145041261
SSC_1202	CGCGGTGCCCCCTCTTCCTA	chr20	62465456
SSC_1203	GCACGGTTATTGTGTAATAG	chr10	63403375
SSC_1204	CACGGTCCAGACTCATACGT	chr10	131075604
SSC_1205	TGAAGATCTAAACCAAAGGG	chr12	80582743
SSC_1206	AGAACCTTATTCCAGCTGGT	chr21	17074652
SSC_1207	GAGCGTCGCACACCTCGCCC	chr2	118617622
SSC_1208	ATGAAATCCATACCCTAAAA	chr16	54669230
SSC_1209	TCTGGATGGAATGAAGAAGC	chr8	13825891
SSC_1210	ACACCAGTTTTTGGAGAGAG	chr8	4905935
SSC_1211	GACCACAGACTTTTTCCAGT	chr4	73863536
SSC_1212	TGTCCATATCTAGATGATGG	chr3	178225105
SSC_1213	CAAAGGTAAGTACTGTAATC	chr1	87869118
SSC_1214	GACCCTACCATCTGAATAGC	chrY	15074938
SSC_1215	GGACACTTTGGGCACTATAA	chr5	14033485
SSC_1216	AGTCTGACAGCCAAACTCTT	chrX	99766796
SSC_1217	TGGCGTTTTCATCGGCATGA	chr2	129142212
SSC_1218	GTTTTATGTAACAAGGACAA	chr12	30000527
SSC_1219	AAACTATTTCTTCCATGATA	chrX	145758147
SSC_1220	TAACTTCTTTCAAGGAAATA	chrX	9422863
SSC_1221	TAGATTCATCGATATCCATA	chrX	4350734
SSC_1222	ATGTATTCTTGTGCCATTCT	chr4	139798400
SSC_1223	CTTTTGCCTTGGAGTCATAG	chr4	177971596
SSC_1224	TCGAGTTAGGCTGTAGAAAG	chr5	159433831
SSC_1225	CTCCGAAGTGTTAAGCTTTC	chr16	50320044
SSC_1226	GAATTGTGGTGCTACATTTA	chr4	11723843
SSC_1227	GTTTGGGTAACCCTGATTCA	chr5	168869858
SSC_1228	ATGACTAGTTTCCAAAATTT	chr1	37996510
SSC_1229	GCTGTGGGGGGACAATATCA	chr10	113001267
SSC_1230	GAGTTAAGAATGCTGAGTCT	chr8	110933581
SSC_1231	TTGAAAGAATTGCACGGTAT	chr6	127098973
SSC_1232	GGAATTGTGGTGATGATATT	chr5	81822282
SSC_1233	GAGGGCGTGTTCCCGGGGGC	chr6	1311334
SSC_1234	CAAGTTGTTTACTTGAATGG	chr8	82266933
SSC_1235	CTAAGAGGCTCTAGGGAATA	chr7	119390997
SSC_1236	CTTTGGGGAAGCCTCCACAA	chr18	59325629
SSC_1237	ACCTCCTACACTTGACACAG	chr13	80721601
SSC_1238	GATAGGTAAAATCAAGGTAC	chr2	34847106
SSC_1239	GACTGCTCCTGCACAGCTCC	chr13	22715205
SSC_1240	TTCTCGAATAACTTGAGTCT	chr2	85967339
SSC_1241	AATCTGCCATTGAATTTTCA	chrX	96983125
SSC_1242	GAGAACCGATCTCTTTCCCT	chr14	88291487
SSC_1243	TGCACACTTCCACCTCTTCT	chr14	97432286
SSC_1244	TGGAACTTGACCCAGCTTAG	chr10	127149466
SSC_1245	AAGAATTAGGAGCTGGTCAC	chr5	73304258
SSC_1246	TATATGCTTAAGAACTGTAG	chr5	124730059
SSC_1247	CAGATATAGTAGCTAAAACT	chr8	51945930
SSC_1248	TCCAGTGCATGCATGCATGT	chr18	59591733
SSC_1249	ATTAACATCAGACCTAGGGG	chr15	85712425
SSC_1250	ACATCCTATGAGCTGGGCTT	chr7	51050390
SSC_1251	GTGCTAGCTCAATTAACTGG	chr2	143441820
SSC_1252	GGAAGCAACTACCCCACTGA	chr11	46762929
SSC_1253	TCGGAATCATCATGACAGTG	chr10	79469050
SSC_1254	AGCGTTAAAAAGAGGAACAA	chrX	101187063
SSC_1255	CTGACTAGAAGGAGCGGCAC	chr12	47961334
SSC_1256	GACCAAGGCATCTGGGCCGC	chr20	60872141
SSC_1257	TGTCTTGCCTTGGATACTGC	chr21	33236892
SSC_1258	GTTCTAGGTAATTGCATTTT	chr18	66832719
SSC_1259	TTATAGTTACCTTTTATGCC	chr13	91771472
SSC_1260	ATTGGGAAGTAATAGTAGGT	chr6	83317177
SSC_1261	TAATCATGGAACCTTGCAAC	chr8	35011466
SSC_1262	GATCTAGGGGCTTTGAAGGA	chr5	115699902
SSC_1263	CATTGGTGAGGGCACGCTGA	chr16	67055530
SSC_1264	GGGGACCCACAACATCTGCT	chr1	18323680
SSC_1265	TAGATGTCAGGAGGAAATAC	chr3	65164942
SSC_1266	AAATTATAGATCAATTCTCC	chr12	18185742
SSC_1267	ATGCCACTATTGTCTACTGC	chr4	111924487
SSC_1268	TGAAACACCAGGGGCAATGA	chr12	26012470
SSC_1269	ATGAGGCAAAGAACATGCCC	chr12	50015180
SSC_1270	TGGGATTTATCATGTTGAGG	chr9	92152339
SSC_1271	GAGGCAAAAAGAATTGAGCC	chr14	101217842
SSC_1272	AACCACTTTTGGACATGACA	chr17	10857310
SSC_1273	TGGTCAGGACCTTTTACTCA	chr1	224990025
SSC_1274	GGGGTTGATCAGCCGTGACA	chr14	98959857
SSC_1275	AACTATAGCATCTATTTATG	chr11	20359169
SSC_1276	TTTATATGTATGAGGCTAGC	chr20	45442570
SSC_1277	GGCAAGTTTATTGAGAGCAA	chr8	28516802
SSC_1278	TTCCCCTCGATACCAGCATC	chr19	20346342
SSC_1279	GTAGCTGTTTTGATGCTGCT	chr8	23826519
SSC_1280	TGGCATGCCACAGACATACC	chr2	78132933
SSC_1281	AACCAGGGCCAGCAGAGAGG	chr5	175113992
SSC_1282	AGGATCAGGTGAATCCTAAG	chr7	155898536
SSC_1283	GGTCTGACTCCCTATTACGT	chr8	21533944
SSC_1284	GAACTGCTCCAATTTTTTTC	chr7	19409558
SSC_1285	CTAGATTGTGCTTTGAGCCT	chr5	156274774
SSC_1286	CTGGCGCAAGTCCATCCCTC	chr20	61856275
SSC_1287	GGGAATTATCATGAGACTAA	chr4	43707200
SSC_1288	AAAATCCCTTATACATGCTG	chr16	49245408
SSC_1289	TGGGAGACTAGTTCTCAAAG	chr7	73292796
SSC_1290	TAAGCCTTTGCGGGGGGTTC	chr7	22584359
SSC_1291	AGCTGGTTCATGTGAGTCCC	chrX	18132754
SSC_1292	CCATCGAGTTTCACATCACT	chr1	26124112
SSC_1293	ACAGACTATTAGAGATCGTA	chr20	47468415
SSC_1294	TAAAGCGAAACTTTGGGTTT	chr10	134837883
SSC_1295	CCCACTTTATTCTAAAACAA	chr18	5572444
SSC_1296	CCGGACTTCCTCATAAAGAC	chr15	74052198
SSC_1297	GCTAGACAAAGACCGTTTAA	chr1	116641698
SSC_1298	ATGTTCTACCTGGGAATGGG	chr1	91123172
SSC_1299	TATATTTGATTCCTGAAACT	chr2	81988186
SSC_1300	CCTAGTATTTGTGCAATTGC	chr3	103664609
SSC_1301	GGTTTCTCATTCATCTAATG	chrX	102859159
SSC_1302	CCAACCGTCATCCACATGGC	chr2	113649745
SSC_1303	CATCCCACCTCTGGTGTGGC	chr4	3246207
SSC_1304	CGATGCTCTTTAGTGTTTGT	chr1	159792131
SSC_1305	TGTAGTAATGCCCCCATTCC	chr2	82614643
SSC_1306	CCATTTCTGACTGGTCCCTT	chr16	72642916
SSC_1307	CTTGGGTGTAACCCCCGTAC	chr18	63835905
SSC_1308	CTCCTCACCAAGGAAGAAGG	chr11	134430211
SSC_1309	GGGTAGTCACAACTAGAAGA	chr20	38147805
SSC_1310	CAGCATTTGCCATGATCAAT	chr16	13920408
SSC_1311	ATAGATATCCGCAGACTGGT	chr19	42773306
SSC_1312	CGCTTTGTAGCTCAGCTGTT	chr10	130713513
SSC_1313	CTGTCTGATGCCCCTGGTCT	chr9	123021244
SSC_1314	AAGCCAGCCAAATGTCTGGA	chr7	28944377
SSC_1315	GCTGCCTGTTGGGAGTTGAC	chr20	48427955
SSC_1316	ATCTCAAGATAGAATTGTTA	chrX	55139306
SSC_1317	GAATTACCTATGAATACCTA	chr4	147544674
SSC_1318	GAGTCATGCATCCACTGTAC	chr17	41401777
SSC_1319	AGTCTTGATTGTGACTTTCT	chr3	27228490
SSC_1320	ATAACTTGTGGCTTCTACAT	chr3	21196984
SSC_1321	CCACTCAATACGATAGACCT	chr8	126805420
SSC_1322	TTATCAACCTCCCACCCTCA	chr12	54095174
SSC_1323	ATGACGGCAGAAAGGGGTCT	chr11	67373568
SSC_1324	CTAGTGTGACCCTTAGCAGA	chr1	25330429
SSC_1325	GAGGCACTAAAATGGGGCTC	chr8	49062546
SSC_1326	TCATGAACTTATTAGTTTGT	chr4	181927155
SSC_1327	ATGGATATAGAAGGGCCAAA	chrX	116419274
SSC_1328	CCCGTGAGCCGGAAGCATGG	chr8	41488025
SSC_1329	CTCTGGGATGTATTTTCTGG	chr13	38734265
SSC_1330	AGACCCCGAGCCTCCAGGTC	chr9	137180795
SSC_1331	AGGCAGTTTATAGATTTGAA	chr6	79186998
SSC_1332	AAATACTCCCATCATCGTAG	chr3	127020113
SSC_1333	AGCTAGACTCAAAAGGCTGC	chr6	32204398
SSC_1334	GCAGGCATAAGTCAAACTAA	chr3	118346274
SSC_1335	TGGATGATTCCGTGGGCCCC	chrX	89341548
SSC_1336	GCTGTAGTCTTATGGGTGGT	chr19	31566141
SSC_1337	AGAAAGAGGAGGACTCATTC	chr7	81022453
SSC_1338	TAAAACATAGCAGTCAGCAT	chrX	142971372
SSC_1339	ACATATCTTCAAGGCATCTC	chr6	85723422
SSC_1340	ACATTGTCAGGAGATCGGAC	chr4	148206634
SSC_1341	CGACTGGGCTGACTGTGTGT	chr13	103954472
SSC_1342	CATTGCAGATGGAGTAGGGG	chr14	57154444
SSC_1343	TATAGCTTAACGAGCATGAA	chr16	63962246
SSC_1344	TAAGACCACTTGATTAAAGC	chrX	92781205
SSC_1345	ACTGCCTCCCTGATAACATA	chr17	40542152
SSC_1346	CCACTGACTGTTCTGTGACT	chr13	20141499
SSC_1347	GTTCTTTATGGCTTCTTATG	chr2	109626578
SSC_1348	GTCACGGTTGTACCTTTATG	chr2	76013345
SSC_1349	TGAAGAAGATAAAGAGCTCC	chr19	49725390
SSC_1350	GAATCTGCTGTATGCACTGC	chr6	69334074
SSC_1351	ATCTGTTTTGTAGCCTGGTC	chr1	97165657
SSC_1352	TCTTGAACTACTGCTTATAA	chr20	17716567
SSC_1353	TCTGCGCTTGGTCCAAGGGT	chr6	67571064
SSC_1354	CTCATGTCTCCGCCAACTAA	chr16	8287112
SSC_1355	TTCTGAGGCCAACATTAGAG	chrX	113033098
SSC_1356	CGGGGTGCCCAGGCCTTGGG	chr10	72665282
SSC_1357	CAACATCTGGGTACTGCCTG	chr2	129946586
SSC_1358	GGGGGAATGACCAATTCATC	chr2	58519584
SSC_1359	GGAGAGCTCCCATACCAATT	chr3	3749765
SSC_1360	ATCAGATATAAATGATGGAC	chrX	24132880
SSC_1361	GAAGATCATTTAGGGCTTCT	chr2	72028942
SSC_1362	GCGGGGGAGTTGTGGCCTGC	chr7	75807573
SSC_1363	GTCTTAGGCCCAGGGGATGT	chrX	33735613
SSC_1364	CCTCCCTCCCATTAAAGATG	chr4	11168141
SSC_1365	ATCACGTTAATTTATCTTTA	chr14	30436574
SSC_1366	CCACACTTCATTTTATGTGT	chr18	24774870
SSC_1367	GTTAGATGGACCACATGTGA	chr7	110240653
SSC_1368	CTACTATGTTATGAGCTAAA	chr6	22890902
SSC_1369	TTTTCTACATAACAGTGCTC	chr2	23437170
SSC_1370	CGGACCGCGGTGGCGCAGGC	chrX	136629552
SSC_1371	TATGTTAGTCAAGAGGAGAG	chr5	128645163
SSC_1372	ATGGTCCTCCCAGCACTGTC	chr3	127563850
SSC_1373	ATCATGAAACCAACTTAACC	chr1	30037045
SSC_1374	ACCTAGACTGAGACCTAGGG	chr14	91283524
SSC_1375	GATGCTACAAGCAGAATTAG	chr4	54969169
SSC_1376	AACTCGCAATAACTCTATAT	chr20	2075303
SSC_1377	TGTCTTCAACACTAGATTTC	chr5	136273528
SSC_1378	GTCCTTTCATAGAGCTTGTT	chr1	70105186
SSC_1379	GAACCCCTGGAAACCACAAT	chr6	104657865
SSC_1380	GGTAGTCAGTGCGGTTAAGA	chr9	137441106
SSC_1381	GCACCACCTGATTTAAAAAG	chr3	84958331
SSC_1382	TGGCATCCTGAGAGCCTGCC	chr15	86300265
SSC_1383	ACTGGGCTGCACTGTTTCTG	chr10	37188064
SSC_1384	AACCCTCTCCTCCAGGCACT	chr2	126958698
SSC_1385	CTGACACTTCATTCGGCTAA	chr16	59412976
SSC_1386	AACAATCGCCTTGCCTTCTG	chr1	203444521
SSC_1387	AGTTACAGGCTTAAGTTTGG	chr2	88952960
SSC_1388	AGTGACCACTCAGAAGTTTG	chr13	35349063
SSC_1389	GATTTCTTCAACCATCCTCT	chr15	45525906
SSC_1390	GACAGTAGATTTGGTTATCT	chr11	28436841
SSC_1391	CATGCTAGCTCTAAAAAGTA	chr4	10192619
SSC_1392	AATGATGATTGGTGGTTACG	chr3	161021678
SSC_1393	TAGTGGTACCATTTGATAAA	chr10	9919088
SSC_1394	CAAGGTCACGTAGTGGTTCC	chr12	92834568
SSC_1395	TGTTCAACTTAAAGAATAAG	chr4	185776538
SSC_1396	TCATGAGAAACAGCTCATTA	chr15	25304498
SSC_1397	GTCTTTAGACTGGGGTGTGA	chr6	36603885
SSC_1398	CACATTCATCCTTTCCTGAA	chr2	104027335
SSC_1399	AAGTATTTGGCTGGACGGAG	chr2	76385679
SSC_1400	GCCTACTTTTGACCAAATGC	chr21	16529973
SSC_1401	ACGCTCAGGCAGGTCGCACA	chr18	73592933
SSC_1402	GAGCGAGGGCGTCCGGGCCT	chr20	52790684
SSC_1403	TTACAAATAACAAAGGGGAC	chr4	155639976
SSC_1404	ATTCATGAAAGCGTGTGAGG	chr3	163350740
SSC_1405	CCTTACAGACCTGCGAATAC	chr4	115225564
SSC_1406	TTTTCCCAAGGCTATGTCTT	chr7	67655769
SSC_1407	AACCATGAGTACTGGGTGTT	chr17	31233118
SSC_1408	TGTTTGGGTAAAAGGGATGA	chr1	60406659
SSC_1409	CCATGCTGATAAGGGATAGG	chr8	126475352
SSC_1410	AGAATGTAAAACGTGTCCTC	chr8	97638703
SSC_1411	CAACCTAGGGTATCTCGTGG	chr11	110655942
SSC_1412	AGCACGGGGGCTCATGACAC	chr2	208340456
SSC_1413	ACCATGTAAGAAACAAGGGG	chr2	161501551
SSC_1414	ATTTAGACCAACTATAGTTG	chr6	122168463
SSC_1415	TAGTTTGCAACACTCCTTCA	chr3	42691224
SSC_1416	TGAAGAAGCACTGAATGGAA	chr10	80338692
SSC_1417	GGGATATGGATACTATACTC	chr9	75763670
SSC_1418	AACACCTGGTCGGGTTTTCC	chr3	195905964
SSC_1419	TTTGCCTTTTTATTAATGGC	chr2	56084871
SSC_1420	AAAGGTCATTGGGCTTCTTG	chr17	75798876
SSC_1421	TTCACTGGTGACTCGTTATG	chr1	101719649
SSC_1422	TCCCGAACTTCCTCCTACCT	chr8	49219671
SSC_1423	CATCTTGGTGGAGGAATGGA	chr11	44485654
SSC_1424	AGATGTCATCGGGAGGCTGG	chr9	94934984
SSC_1425	GGTCACAGACAACATCGGTG	chr18	48893904
SSC_1426	GGGTGACCACGTGGCAGATT	chr3	14428009
SSC_1427	CCATTAAGTCATCAGTCCAA	chr11	27809541
SSC_1428	TCAGTGGACAGGTCAGTATA	chr3	86644871
SSC_1429	AGATAGAGTAGTTGGAACCC	chr5	114406813
SSC_1430	AGCCTCTCTGTTTGAAGTTA	chr1	41965282
SSC_1431	CACATCTCTGAATGTTAAGA	chr1	63386503
SSC_1432	TGCCCATCCCACGGGGGTGT	chr1	37637219
SSC_1433	CTGTTAGGTGTATTCCTGTT	chr2	64559739
SSC_1434	ACCGTTACCGGCCAGTTCCA	chr5	114998179
SSC_1435	GAGTCGAGGGCTATAGAGAT	chr6	72329406
SSC_1436	AGAAGTCATCAACAGTGCGG	chr7	93804066
SSC_1437	TTGTGCCTTGAGTCTCTGAG	chr8	125303450
SSC_1438	TCCCCATAGTTTCTGCTGAT	chr6	51341874
SSC_1439	CTGTGACACTCATCCGGTCA	chr2	221523750
SSC_1440	CCCACTTCTCTGTTGTTATC	chr10	10324595
SSC_1441	AGCATTTTGGTGAGCAAGAG	chr2	41254013
SSC_1442	CAGCCCTGTGGATTCATCTT	chr10	15490107
SSC_1443	GTCTTATGATTTGTAAACTA	chr10	59503809
SSC_1444	TATGGAAATTTACACAAGCT	chr14	82731125
SSC_1445	GAGCCCGTGTTCAAGTGTGA	chr2	122983811
SSC_1446	ATCTGACAGAGTAACCCAAG	chr1	30654770
SSC_1447	GGCCGTTGTCTAGTCTCCTG	chr8	41502587
SSC_1448	TCTCTGAAAAACTATAGAGA	chr12	20362008
SSC_1449	TCCAGCAGCAGTATGGCTTC	chr5	149568895
SSC_1450	TCCCAGCAATAAAGCAAATT	chr9	21772128
SSC_1451	CAAAGTTGGTTTTCCAAATG	chr18	77576515
SSC_1452	CGAAACAGAAGGAGGCTTCC	chr20	12059179
SSC_1453	TGATTCTGGGTATGTAGGAG	chr7	24519362
SSC_1454	GAAGGAGAGAGGCATTGCAA	chr5	151945117
SSC_1455	TTAGCACTAAATATCAACGG	chr5	40385454
SSC_1456	GTGGGAAACGAGAGCGCGCC	chr4	8894957
SSC_1457	ATGGGTGTCTGGACAAGGAT	chr8	76648957
SSC_1458	GCATCCTTGATTATAGCCAC	chr12	53364324
SSC_1459	TTGTGACTGTGAACCCATGG	chr19	41834166
SSC_1460	TTTTGTACATATCTATCCAT	chrX	99777351
SSC_1461	TTTTAATTCTATGGCTGCAA	chr7	135743293
SSC_1462	ATAGTAGAGACTGAATAAAA	chr15	96060122
SSC_1463	TCGAGGGAGTGGGCCTTCAA	chr5	137372209
SSC_1464	CTTTGCTTCTGGTCAGGGCT	chr10	129263047
SSC_1465	TTAGCAGCAAGCTATGCTTG	chr3	151951363
SSC_1466	GGTAGACTGGGTGGGGAAAG	chr4	78547488
SSC_1467	AGACCTTTGCTGCCCACAGC	chr4	1633023
SSC_1468	TGTCGGATTTAGGCCTCCCC	chr1	2387678
SSC_1469	TTTAGGACTGCTCAACTAAT	chr14	38780751
SSC_1470	TCGTGGTACATAATCCTAAA	chr15	88015666
SSC_1471	GGGATAGTACTGTCATCTGA	chr6	22408702
SSC_1472	CTGGTTAGGAGCAGATGTCC	chrX	5802876
SSC_1473	CTTGACCTTTGAGTATGCTG	chr7	17771766
SSC_1474	AAAAATCTCTATCAAGTGCT	chr8	122959641
SSC_1475	TCCAAGATTAGGTGCTGTAA	chr1	214729199
SSC_1476	CACAGTAACCCCTTTTGTGT	chr19	41467609
SSC_1477	AACATACCTATAATAGCTTA	chr5	90546628
SSC_1478	ATGAGTTGGGACCCAACTTA	chr11	4569248
SSC_1479	CTCTCTGCCTTATCGTAACA	chrX	136379339
SSC_1480	AACAATAACCTTCAAATGCT	chr8	99444546
SSC_1481	GTGATGTGACAATTTATGCC	chr4	26028192
SSC_1482	GTCTGTGTTTTATTGGAATC	chr9	123481588
SSC_1483	CCACTCCCATCATAGACCAA	chr3	77709968
SSC_1484	GTAGATCATAACACGGCAGC	chr1	147341780
SSC_1485	CCAAACTTTATTTCTAGTTT	chrX	124912672
SSC_1486	CTACGAGTTCAGAAAGAGGG	chr16	51747977
SSC_1487	ATTTGACAAATGGCCGGGCC	chr8	135955996
SSC_1488	CAGTAATATCTAATTTCCTG	chr4	139781427
SSC_1489	TTGTCAAGATTGTATAACTA	chr10	71959872
SSC_1490	TTTTGCTCCAAATGGGTGCT	chr7	156109875
SSC_1491	ATTGTTGACTTCGAGTCATA	chr3	178613301
SSC_1492	TGATTCTGAAGACCAATAGT	chr2	177375179
SSC_1493	GGATTTTTGCAGGGCTTAAT	chr5	92500697
SSC_1494	CCATTTGTTTCTCCTTACTA	chr14	86341591
SSC_1495	AGTTAGACCTTCGGTCCCCT	chr17	4943920
SSC_1496	TGTTCCGCCAATGGTGGTAG	chr4	45319523
SSC_1497	AACCCTCGAGGCCTTTTTGT	chr11	32251296
SSC_1498	GAGAGAGGACACCCGCTGTC	chr3	127068719
SSC_1499	GCACTCATTGTCTCAGCCAC	chr12	60366926
SSC_1500	CTGTCACCTAGTATACTGAA	chr2	126898551
SSC_1501	TCAATATGGCCTGATGGCCC	chr4	74940389
SSC_1502	TTCTCTCAAATAGACCATCC	chr5	83037232
SSC_1503	GGGACATAACTCATTTTGAT	chr9	126945509
SSC_1504	AGATTGTCAATTGGGAGTGA	chr12	114964035
SSC_1505	ATATGTTGTCCCTTTTAGCC	chr19	29650093
SSC_1506	AAATTGGAATGCATGAAATT	chr7	111707
SSC_1507	CTGGAGTCAATGCCAGTGGC	chr2	129222184
SSC_1508	TGGGTCCTCTGGGATGGACA	chr6	103872823
SSC_1509	AATGGTTGAATGACTTCTTA	chr12	76550513
SSC_1510	TGTGATTAGAACGCAGCCGC	chr4	74124853
SSC_1511	GAGTCCTACTCATAGCCCAC	chr4	96817793
SSC_1512	GGAAACTATCATGGACATGG	chr10	72850888
SSC_1513	ACACCTTTTCTTACAGGTGC	chr8	43234688
SSC_1514	GTCCTTTTGCCAAAGGGAAT	chr12	7325254
SSC_1515	CGGAATCAGCCGATTTGTGC	chr16	3221980
SSC_1516	AGGAAAAGACTTTACTGTAT	chr12	56029702
SSC_1517	CTCTCCTCTGTTCTATCCGC	chr3	100740050
SSC_1518	GAGGAAGTAGAAGTAACTAG	chr7	20007208
SSC_1519	CTACCATGTTGTGATGATAA	chr7	80316193
SSC_1520	CCTGACATCCCTGCCTGAAT	chr3	70310741
SSC_1521	GATGTAATAGGTTGGGTGTT	chr5	95779123
SSC_1522	ATACTATACATCTCCACATC	chr3	136929732
SSC_1523	GGTATTAGCTACATGTGCTT	chr14	74741618
SSC_1524	ATGAAGTGCCCATCTTCCTA	chr18	62274209
SSC_1525	ATTTGTGCCTTGCAATACGG	chr10	33435784
SSC_1526	CTGCTGAGCAGTGGGCGTGC	chr14	88239369
SSC_1527	AGGCCTTTAAGAAGGGGTCC	chr11	93548283
SSC_1528	TACTGAAACTGCATACTCCT	chr7	24056308
SSC_1529	TAGAAATATATTCCTAATGC	chr3	24602063
SSC_1530	GTTAGAGAAATGCCCTTTTC	chr8	62966965
SSC_1531	CGGTGGGTGTGCTACTTGGG	chr14	48357302
SSC_1532	TTGCCCCGTGCCCGCCAAAT	chr2	210074011
SSC_1533	TCCCAAACCCAAAGAGTTAC	chr4	6649600
SSC_1534	CAGCCCCAGTGCCCTAACTA	chrX	58307034
SSC_1535	GCCAGCCTTCTGCCTCAATT	chr3	77898750
SSC_1536	CCCCAGCTATTATAATACAT	chr10	2017394
SSC_1537	CTCTTACCAAAATACCTGAC	chr19	8077100
SSC_1538	TCCTGGTGGAAGCCATAATG	chrX	106141227
SSC_1539	GTCCATTCTGCTTAGCAAGC	chr5	76302761
SSC_1540	AGGGCTGCAGTCTAGGAATC	chr13	98220424
SSC_1541	GAGTTATATGATTTGAAAAC	chr8	132738643
SSC_1542	AACTGATCTAGTATACAATT	chr9	105833463
SSC_1543	ATACAAGAAAGCATGACAAG	chr1	109403547
SSC_1544	AAATGAGCTATCAACCAGCC	chr2	12294697
SSC_1545	GGACAATGTAGACATGCCAG	chr11	110441763
SSC_1546	GGCAGTTCCTCCTAACTGAC	chr7	155231993
SSC_1547	ATGATTAATGATAAGGCTTC	chr5	163505931
SSC_1548	CATTGTACTAAAACCCTCAA	chr14	41924974
SSC_1549	CAAGTTGATTTTATGGAATC	chr6	103132808
SSC_1550	CCTGGACGCATTATCTCTAT	chr11	116468475
SSC_1551	CCAGTGGTAAATGTTTGTTA	chr8	20786150
SSC_1552	TAATATGGTTGATTCTCTCT	chr17	33033200
SSC_1553	CAGCTATGATAACAGGAAGT	chr16	24466972
SSC_1554	CGGCCCGCATGGAGCTGTCC	chr1	160160194
SSC_1555	TGCCCTTTGACTAATGGCCC	chr17	79364829
SSC_1556	GGGCTCTTGCCCTTGGCAAC	chr22	19734979
SSC_1557	GCAAGGACACATGGCTTAGT	chr2	218019769
SSC_1558	GACTTACACTTGTTCGTGGG	chr20	2177303
SSC_1559	GCCAAGTTAGGCATGGGGCT	chr1	62787203
SSC_1560	AGCTGGTCTTCATAGGGAAT	chr3	130538995
SSC_1561	GATTTGGTGAACAACAGCTG	chr18	70122207
SSC_1562	GGGCCCCCTCTCCTGTGTCT	chr7	4485163
SSC_1563	CTAGCCCCACTGGAAAGCAA	chr4	11931269
SSC_1564	GTCTCACCAAAGAATTGGAG	chr6	169465781
SSC_1565	GCCCCACCCCAAAATGGGAG	chr17	72358486
SSC_1566	GGTCAAACCCAACACCACGC	chr15	25043128
SSC_1567	ATTGGTTAGGTTGCTGTGAA	chr1	50507977
SSC_1568	TTCAGACGTTGGGCCATAGA	chr7	70451708
SSC_1569	TTGACTGCACTCGGCACCAC	chr11	121863149
SSC_1570	AACCAGCGCGACCTCCCAGC	chr12	89747160
SSC_1571	CTACATACCATCAGGCAACT	chr10	131924401
SSC_1572	GGTTGTCTATTAAATAACTC	chr8	126992835
SSC_1573	TTGGTGCACCCAGTAAATTT	chr3	53466488
SSC_1574	CCACTTGAGAGGGAGTGTAG	chr10	112392257
SSC_1575	GAGACAAGGGGGGATGCCTT	chr2	98372041
SSC_1576	ATCCTGTAAGATTTTCACAA	chr13	32106754
SSC_1577	GGTCTATAGCATTCAAACTC	chrX	120577295
SSC_1578	GGATGGGACAGCATTCGAGC	chr15	89331429
SSC_1579	TACCCGGCGCTGGCGAGTGG	chr1	205426305
SSC_1580	ACCTACCATGTGGTTGATTT	chr7	38702216
SSC_1581	AGTGTAATTATCAGTATCAC	chr9	122439614
SSC_1582	GGCTACAAAGTTACCCCTTG	chr2	47886430
SSC_1583	TTTAGGTATTGAGCCTGTCT	chr10	66966156
SSC_1584	TTTCGGCACGGCGGCGACGG	chr9	140116642
SSC_1585	AATTCCCTATCACTATTTAA	chr3	19620337
SSC_1586	CATCAACAGGTTCTGAGAAA	chr15	26405381
SSC_1587	TTTAGCACACAGGTTCTAGG	chr13	91113558
SSC_1588	ACACAAGATTCAGGCTGGGG	chr22	44847261
SSC_1589	AAACTGGGGCTTTAGCCCCG	chr5	3344743
SSC_1590	GTAGTTAACAGGGTACTTAT	chr7	80932030
SSC_1591	CGCCGTTCCGCCGCTGCTTG	chr9	137029151
SSC_1592	GTAAGGAAAGATAATCTTGC	chr12	71443012
SSC_1593	ACTTTGAATAGCGAGGTCCC	chr3	33190928
SSC_1594	CCCTGTTCTAGGCACTAGAA	chr6	43920891
SSC_1595	GATCATTCAGATCAGCCTTT	chr9	89350262
SSC_1596	TCATGGAGTGCTATAAGATG	chr12	78631035
SSC_1597	ACGTGCTCAGAACTGAACTG	chr12	133053148
SSC_1598	TTGGGTGATTCCTGATGAAT	chr10	134871026
SSC_1599	TCTGAGACCTTTCACACTAG	chr14	28788464
SSC_1600	ATCTGCTGCAATATTAAGCA	chr13	59392992
SSC_1601	CTTCAGTTTTTCTTTTGACT	chr7	9305927
SSC_1602	TATTCGTTTGTGAATAAGTG	chr4	126723444
SSC_1603	GCACACAGAGTACTAATATA	chr7	120580815
SSC_1604	TCCATTTAATGTTATCCCCT	chr18	76266575
SSC_1605	CAATGACACCTATACACATG	chrX	12795852
SSC_1606	AGCGGGTCACGACGCTGCCG	chr22	29279533
SSC_1607	GATAGTGGTAGTCCACCAAA	chr6	6962511
SSC_1608	CACCAGCCGAAAGCACCCTC	chr2	3066194
SSC_1609	TCTCTCATAGGAACTTGACT	chr8	137539984
SSC_1610	TGAGGCCTCAGGGTCAAGCG	chr14	74673571
SSC_1611	CTGGTTGGGCACAGAGGCCT	chr1	9145039
SSC_1612	GTTCACAGCCAAACATCTGT	chr13	61230921
SSC_1613	TTGTCATGCGCTCATCCCAC	chr17	70060111
SSC_1614	TATCAACCCCTTCTAGTGTT	chr11	127066743
SSC_1615	GACTGTCGCCAGAACAGGAT	chr3	82829235
SSC_1616	TCCTCATTATGAACAAGTAA	chrY	15954914
SSC_1617	CTGCATCTAGACATCGTTCT	chr20	12857836
SSC_1618	TAGAAAGTCAGTGACCGGAG	chr14	97188181
SSC_1619	CCAAAATCGGGGTACTTCCA	chr15	37579091
SSC_1620	GATGTGGGGAACAACACCAT	chr11	110411263
SSC_1621	TGATTATTCCCTGGGCCCAG	chr3	6179662
SSC_1622	GGAGTAGCACGAAGAAAATG	chr2	145311704
SSC_1623	GGTCAGTATCCTAATGGAAT	chr4	160792135
SSC_1624	AGACAGCATGTATTTGGAAA	chr9	90671591
SSC_1625	TGTTTCCCTGAAACAGGGTT	chr3	162773423
SSC_1626	AAATACTATTGTGATCACTG	chr10	90411467
SSC_1627	CCTGCCCTCCACTGCATGGG	chr12	31157678
SSC_1628	TTTTGTGATTAGTTACCCCT	chr4	120973657
SSC_1629	CATCCAAATCCAATTTATTC	chr1	208114149
SSC_1630	TAAGATGGGGATGGTGCTTA	chr2	168535024
SSC_1631	GGGTCTTTGATGGCACCACC	chr13	34783030
SSC_1632	TGTTTGGAAGCTCTCCCATA	chr3	136908529
SSC_1633	GATTCTTTGGACTTTTTCCT	chr16	51417769
SSC_1634	GCCACGTTAAACTCTCCAAG	chr14	89268573
SSC_1635	GAATCATTTATCACTGAGTG	chr9	23517731
SSC_1636	TTCTGCTTCAGGATGAATAT	chr13	107573801
SSC_1637	AACGTTTTCTATCAATATAC	chr5	129870567
SSC_1638	CTTCCCCTAGCTGTGTCCAC	chr14	105447534
SSC_1639	ATTGTAATTTTAAATCATGC	chr1	5164166
SSC_1640	CCGCGCGAGACAAAGGGCCC	chr7	1269393
SSC_1641	AGTAGTCCCTACATCTCAGC	chr18	49257411
SSC_1642	CCTATGAGCCAACTCAAATT	chr9	35577829
SSC_1643	GTCCTGTCACAGAAACCTGT	chr16	65829827
SSC_1644	GCATCCTACTGCAAAATTTA	chr4	19053579
SSC_1645	TGGCTTCTTTGCAACCACCT	chr5	86151426
SSC_1646	TTGTTCTACTGATCAAAATC	chr12	55676054
SSC_1647	CCTCTCACTCGAGCTCTCAG	chr22	25829810
SSC_1648	CACGCCCTTCATCACATTAC	chr1	85599353
SSC_1649	TAATAGCTGTTGTCTTCCAA	chr9	120328983
SSC_1650	ATTTTATGCACACACTCATA	chr4	12552305
SSC_1651	AAGTCCTTGTTGAAGCTTCT	chr6	40667954
SSC_1652	GTCTCTTCCCACTAAAGATG	chr22	37885359
SSC_1653	GACTTTAGGGCTAATAGATT	chr11	8350968
SSC_1654	GAAAGGCTTGGAGTAAAAAG	chr3	96496017
SSC_1655	CTGCATTGAGATACTTGGAA	chr4	12683505
SSC_1656	TAGTGGGTAAAGTTATAAAC	chrX	8403237
SSC_1657	AGTGACAGAGACTCATGGAA	chr12	68171244
SSC_1658	TTATATATTGGATGGATTGG	chr11	4904744
SSC_1659	AAGCTCGCTTTAGCTATCTC	chrX	49510212
SSC_1660	GAGGCCCCCCACGGGACTGA	chr1	155065234
SSC_1661	TGACAAGTTGGTTAGGGACA	chr2	233559157
SSC_1662	ACTTGAAAGAAACAAAGCGG	chr16	52761864
SSC_1663	TAATTCTGGCCCCAAAGTAT	chr15	95673281
SSC_1664	GTGTGCACATTATCTATTAA	chrX	76277427
SSC_1665	ATATGCTATCTATGGGAATT	chr4	137114165
SSC_1666	GCATGGGGCTTCTTCTAACT	chr3	70090254
SSC_1667	AAAGGAACTGTGATAACGAT	chr4	34072339
SSC_1668	TTATATTATGTAATGGCAGG	chr13	66283574
SSC_1669	TATATATGTCACTCATGTGG	chr6	77482074
SSC_1670	CTCTAGTCTAAGAGCTCGCC	chr14	82619834
SSC_1671	AACAATGAGGCCAATGGAAA	chr3	68603253
SSC_1672	TGGATGTAACACATTGTTGA	chr7	142941775
SSC_1673	TTTGCACAAAGCCCCCCTGT	chr12	53273732
SSC_1674	GGGTCAGACGCATAAAGGTC	chr7	120582148
SSC_1675	TTAGCATTGCTTACCATTGC	chr2	193460840
SSC_1676	TATGTACACTTAGAAGATAC	chr6	76439313
SSC_1677	TCTTGTGTGTGCCCCTTAAT	chr2	237634414
SSC_1678	TCGGATTAAAATCTTCCAAG	chr11	127259658
SSC_1679	GGACAAATTATCAATTGTAG	chr2	187863152
SSC_1680	CTCACTAGCATTTCCTGAAC	chr18	69827552
SSC_1681	CCACTGCCCCACTGAGGCTC	chr14	40696870
SSC_1682	TTCTGGGACGAGGATTTCGG	chr13	27316360
SSC_1683	ACCCACGCTGCTCTTAGTTA	chr3	148679726
SSC_1684	CCAGACGTGATAACAGACTC	chr14	26225812
SSC_1685	GTGACTATGGCCACAGAGGG	chr18	75702553
SSC_1686	CTTGGGTCCTCTTCTGGCTC	chr18	68124528
SSC_1687	GGGTTTGGATAGTTGTGCGT	chr7	68065381
SSC_1688	ATTCTGTGCTGGTACCATGC	chr11	78133369
SSC_1689	AATTGTCGGGTGTGTAGCGC	chr16	66161930
SSC_1690	CTCTAAATTTTGTATTCTGC	chr3	175660590
SSC_1691	AATAATGAGATACAAACAAG	chrX	143339064
SSC_1692	ACTGAGCATCCTCATATAAA	chr6	49110569
SSC_1693	TTTCTTTTTGGCCCACTTGC	chr10	5589359
SSC_1694	CCCCCTCCCTATGACAAAAT	chr20	22810007
SSC_1695	CTAAGTTAAAAAAGATTACC	chr18	38007179
SSC_1696	TACTCAAGAATGGAATGAGT	chr14	95059881
SSC_1697	ACCCCACACCCAAGGCGATG	chr18	58418829
SSC_1698	AGTGAAAGAGGCTGCTTAAT	chr6	92608254
SSC_1699	GATGGGCTTGTGAGAATCTA	chr1	159289220
SSC_1700	GACCCTGACTGGTGACATAG	chr8	30109632
SSC_1701	AGTGGCTGGCTCTCATGTGG	chr3	11957446
SSC_1702	TGTCATTGTTCACTGTGTAC	chr11	101644352
SSC_1703	GTGGGAGGGACTATATAAGA	chr16	78115518
SSC_1704	GACGCAGAACTGCCAGACCA	chr11	118803964
SSC_1705	GATCCCCACTACCTTCTATG	chr16	17081683
SSC_1706	CCTGCTTCCAAATTCACCAG	chr18	39025749
SSC_1707	ACAAACTTAAACTGCTTTCA	chr9	74038442
SSC_1708	GACAGATCTGCTGAGAGCTA	chr10	35253097
SSC_1709	GGCCCATTGAAACTTGGGCT	chr20	39016386
SSC_1710	CTTGTTTATAAGAGGAGGGT	chr14	38875326
SSC_1711	ACCCCCACTTGCCCTTATCA	chr8	143845629
SSC_1712	AGTTGTACTAGAAATATCTG	chr5	133110890
SSC_1713	ATCGTTCTCGCTTTTGTAGA	chr12	97956979
SSC_1714	GGTTGTCAATACCTGAGTTT	chr3	40738040
SSC_1715	TCACTTGCCTGGTTTGCAGC	chr5	62125263
SSC_1716	TAATTCACAGATAATTACGT	chr20	7124996
SSC_1717	GGCAATGCCAATCTCCTCCA	chr10	10386633
SSC_1718	GCAGACACCCATTGGAGGGT	chr14	107160162
SSC_1719	AATGTTAACAGTCTCTGGTT	chr3	18515431
SSC_1720	GCTCTTGATAAAAGTCAGGT	chr12	56658849
SSC_1721	CTAGATTAGAAATGCAGTAT	chr2	108716510
SSC_1722	GCCAGTCACGCCTTTCACTC	chr20	20801656
SSC_1723	ATACATAAATCGGTGGGAGT	chr21	31413873
SSC_1724	TGTCAACTCAGTGATGCCAA	chr2	129598171
SSC_1725	GGGTCCTGCTTCCACCCTGA	chr13	45308842
SSC_1726	CCCTCAAACAAATTCTAGAA	chr7	62074913
SSC_1727	GAGGGTAGCCATGTGGATGC	chr17	32827243
SSC_1728	AAAGTACCCGGCCTCCCCGT	chr12	125424181
SSC_1729	TGGGATCAGTCTCTAGGGCT	chr5	139133278
SSC_1730	TACTTTAAGTCCCGCCTATC	chrX	40440083
SSC_1731	TTGGTCCCTGTATTCATAAA	chr6	106487223
SSC_1732	TTTGCTTAGAGTCCACTCTG	chr12	64568619
SSC_1733	AAGATGTTTGCTTGGCTCTG	chr1	98576604
SSC_1734	CCTTATGACACCACAGAAGG	chr11	46266232
SSC_1735	TTCAGACCAGGCAACTTGGT	chr9	1654290
SSC_1736	GCAGTCAAAAGGGGGCTGAG	chr6	40633214
SSC_1737	TATGCTTAGCCCCTGTACAA	chr6	57094762
SSC_1738	TCTGAGTTGACCATTGGTGC	chr6	148051971
SSC_1739	GGAAAGGGAACCAGGTCCGG	chr2	86613226
SSC_1740	GGAGTCCATGTTTGGGCCAA	chr8	99981584
SSC_1741	TGCAATTAGACGAGAGGTCT	chr10	125289073
SSC_1742	TGTACCGATTCCAAATGTGA	chr8	38439975
SSC_1743	ATGCACCCCATCCTATCCTT	chrX	141906506
SSC_1744	AACCTTTCCTGTTACCTTAG	chr1	199228282
SSC_1745	ACGTCTGAATTGGTGGATGC	chr10	126564340
SSC_1746	GACTATAGGTCCAAACTTGG	chr18	62270884
SSC_1747	CAGAGATAAATTGTGTTATC	chr3	7860762
SSC_1748	ATCCCACCAGTATTCTAAGA	chr7	45945333
SSC_1749	CCATGGCTTGGCATGACCAC	chr8	55701877
SSC_1750	TGATTAATTCTCAGGGTCCG	chr12	127671588
SSC_1751	CTAGCAACATTCCTTCCATT	chr3	54130257
SSC_1752	AGGGAACACTGGAGCTAGAC	chr5	129968817
SSC_1753	AAGAAGGGCTGTTGATGGAC	chr5	18603576
SSC_1754	TTTGTGAAACTTTGTGAGTA	chr6	109490489
SSC_1755	CACATGTCTGTCAGATTAAC	chr2	66259558
SSC_1756	TGGCAGAATGGCGAACGGCA	chr2	174519058
SSC_1757	GAACTGATAAGTCCTGTTTA	chr9	76656408
SSC_1758	GAGGACTGGTTCTACAAGGG	chr2	101272565
SSC_1759	GGAGAGGTGGCCTGGTTGAC	chr1	201605006
SSC_1760	TTGAAAGGTAATGGAGCCCT	chr9	7205749
SSC_1761	CCAAAGGAATTGTGTGAGCA	chr11	27982776
SSC_1762	CATTTTGAGAACCATGGTCG	chrX	151733406
SSC_1763	TAGCTTTTGGTGGGCGTGGA	chr11	101225384
SSC_1764	TGGTTGACTAGGTATTGATA	chr7	13012458
SSC_1765	AAAATTCTATTTGCCTTACC	chr21	26600170
SSC_1766	ATCTATCTTAGATTCTGAGT	chr16	72646174
SSC_1767	GAACTAGAAAGTAGACCTCA	chr3	19644645
SSC_1768	CTTCTCTAGATCACAGAAGA	chr19	12621462
SSC_1769	GCGTCCCGGGTTTTATGGAC	chr20	25633254
SSC_1770	GCCCGTCTGAGTGACTCCCA	chr1	160943518
SSC_1771	GAGTTCCAACACATCTCTCT	chr5	81927091
SSC_1772	CTCAATGGCCTAGGTTCCTG	chr2	228537631
SSC_1773	GTATTGTCTTAGTATAATCT	chr5	125103207
SSC_1774	TTGAGACAGTGGGGTGTTGC	chr2	3064082
SSC_1775	ACCGAGGGGACTACACAGTC	chr14	74927821
SSC_1776	GGCCACATTCAGGGTGCTTG	chr22	37671640
SSC_1777	AATAAGGAGTTTTGAGTGGG	chr4	130684486
SSC_1778	AATGTATTGGAAACTGACGA	chr9	29475371
SSC_1779	GGTTATAGAAACTAAAGGAA	chr22	34458060
SSC_1780	AGCAGGAGCTTGCATGCACG	chr13	55157734
SSC_1781	AGTTATTGATTATCAACCAT	chr13	82197569
SSC_1782	TATCCCTGAAATGTCACTAT	chr9	118756272
SSC_1783	CCTTCCTTAGAGACAAATGT	chr16	48874446
SSC_1784	GCAGAGCGCACGGCACAGCG	chr2	198651042
SSC_1785	GTGACATGCCATCAGCAAGT	chr11	12650109
SSC_1786	CACTGGTAGGGAATTCTGGA	chr15	79695687
SSC_1787	TTTTATGGCCCAGTCTGGAA	chr12	116205871
SSC_1788	ACACATTTTAGGATGGAATG	chr6	48602905
SSC_1789	GCCCAAGATCACGGACGGGT	chr10	91118886
SSC_1790	GGACGTGTTGGCAAGGGGGT	chr5	3002865
SSC_1791	CCTGGTGATTGGTTCATGTA	chr12	20507900
SSC_1792	GTGCTAGGTTACTGGCATCT	chrY	16301506
SSC_1793	GAGGTCTATTTCTCAGACTT	chr4	94778788
SSC_1794	GCTCAGGGCATTGTGAGGAA	chr2	134570081
SSC_1795	AGGTATACATCTAACTAGCA	chr5	146504163
SSC_1796	GGCGTAGGCCCGTGGAGACA	chr13	33648856
SSC_1797	TATTCAGGACCTACTATTTT	chr4	174053713
SSC_1798	TGGATGTCCTGCAGCTAGAG	chr12	104448438
SSC_1799	ATTGGGGTTCAGGTCAATTC	chr2	181589978
SSC_1800	AAGGAACTCTGCAGTCCAGT	chr2	182652448
SSC_1801	GGGCACATCTCCCCACAGTC	chr13	97768582
SSC_1802	GTGGTCTTAAAGAAGACACT	chr11	71019818
SSC_1803	CTGCCGCTGGCTGATACCTG	chr2	105794471
SSC_1804	CACCCCAGATTTCCCTCCTA	chr4	75391234
SSC_1805	AGTGAGTTAAAAATTTGGTT	chr3	176497393
SSC_1806	AGTCAATGCACTGAAAGTGA	chr11	123581315
SSC_1807	CTTGTATTTTACCCTGCTCT	chr14	52556802
SSC_1808	TGCCACCTATGGGTTTCTTG	chr14	83017509
SSC_1809	CAATCATACCAACGTAGTTG	chr22	27651770
SSC_1810	TTGAAATGCCTAGGTACCCA	chr13	103976499
SSC_1811	GTAGCCCAAATGTCTTTACA	chr8	30110417
SSC_1812	CGTGGTGCCCACAGGGAAAG	chr22	41053877
SSC_1813	CATCAGAAGTTCCAATCCAA	chr8	120546329
SSC_1814	CTCATGAATATTTAGCGTCT	chr3	57703153
SSC_1815	GTACTGGTTATGCAGCCCAG	chr15	55120456
SSC_1816	GGTGAGCATAGAGTCAAAGC	chr10	92825629
SSC_1817	CGTATTGATCTTCCCTGATC	chr19	12493407
SSC_1818	GGAACAATTTTTCAGGTACC	chr2	14912483
SSC_1819	TTGGGTGTAGTGTGAGAACG	chrX	152777017
SSC_1820	CCTGTGCTCTCGTCAAATAA	chr2	41926581
SSC_1821	CACAGACAGACAAATCTTGA	chr8	64803594
SSC_1822	CATATCACAACATGCCATAA	chr3	126828131
SSC_1823	TAGCCATTGCTGATCAGAAC	chr8	8758892
SSC_1824	CATAGATGCGCATATTTCTT	chr5	159028883
SSC_1825	CATGAACAAGAATTTTTTCT	chrX	36421258
SSC_1826	ATTCAACAAAGTCCTGGCGC	chr16	3070206
SSC_1827	GAGGCATAGTATAAAGAAGT	chr7	15856476
SSC_1828	CCCACAGAAAGAGGCGAAGC	chr11	121665426
SSC_1829	AAATGGCTAGACAAGAGCCC	chr4	64157784
SSC_1830	ATTTCCGATCAGCAATTGCT	chr3	20798618
SSC_1831	TCAGTGACCCAAGATTGAGG	chr15	82324791
SSC_1832	GACCTGCCCTGGGTTGCACA	chr11	66753309
SSC_1833	GAGGCGTCCTCCCCGCGCCG	chr21	47394178
SSC_1834	CGCAGGCGCAGTGGCGCGCG	chr12	93771626
SSC_1835	CCAGGCCTCTAGTTCTCAGT	chr12	68154725
SSC_1836	CAAGCACGAGGCTGCATTAT	chr15	95517800
SSC_1837	GGTAATGTAATAGGTAGTTG	chr13	50923073
SSC_1838	CCTGTCATCAATATCATTCT	chr8	97092719
SSC_1839	CTAAATGCAGGCCACTCAGA	chr7	140338090
SSC_1840	ACCAGATAACTCCTGAAGGT	chr6	135486184
SSC_1841	TGGCCTGTGACACCAGCTCT	chr1	241540817
SSC_1842	TCTCCCCATTGTAAATTAAA	chr6	46473943
SSC_1843	AGAGGGCATCAGTCTTGTGC	chr7	121794148
SSC_1844	TGCGGCTTTGGGATCAGGAA	chr2	242977182
SSC_1845	TTAGGTTTGGCCCTGAGCCC	chr21	44940259
SSC_1846	GAACAAGGGTTTGAGGGTTA	chr4	174860625
SSC_1847	GGTTTCATATTAGACAGAAG	chr6	120206535
SSC_1848	CCTCTCTTCAGCTGCCGTCT	chr14	48852762
SSC_1849	GCCTTGGAACCATGGTGATG	chr5	94668011
SSC_1850	CTTCCTGGTTTATTGCTGCC	chr16	73405661
SSC_1851	AAAACGTGGACAGAAATGCT	chr8	97384777
SSC_1852	CCCATTATAGATTCGCTTTG	chr10	118043678
SSC_1853	TGGTGTCATTATGAAAGATT	chr1	230881378
SSC_1854	AGCTAAAATACCTGTCCAGC	chr13	114624468
SSC_1855	TTAATGCTTCAGCTAGTCCA	chr6	28442598
SSC_1856	CCCACTGCGGAACAGCAGAG	chr2	218873387
SSC_1857	ATGCTGCTCATGACGCGGCT	chr19	36450942
SSC_1858	CCCTCAGCTACAGACCTTCA	chr8	9212497
SSC_1859	TATGTACAGTGCTGGAACAT	chr10	5587470
SSC_1860	GACACACGCGTAAGTATAAA	chr4	156139365
SSC_1861	CCTGGCAGCCTTGGTGTCAA	chr7	142273670
SSC_1862	TTCCCTAACTCCCTGCATAC	chrX	57093684
SSC_1863	ATTTATGGATACGTGTCAGC	chr16	79563479
SSC_1864	GAATTCAAGCCATGCAGATG	chr2	66291560
SSC_1865	TGACTGCATTTAGCTACAAC	chr2	134513642
SSC_1866	GCACTGGGCACCCATCGGAA	chr6	109163215
SSC_1867	CCATTAGTACCGGTTTAGGG	chr16	34316311
SSC_1868	CCAACCAAGATTAGAGGTGC	chr12	27338490
SSC_1869	TCTGCATCTGGTACCCCTGG	chr10	6775135
SSC_1870	ATAAATTCAATGCACAGAAA	chr5	125517792
SSC_1871	GGCCATTTTTCACACTTCGG	chr4	171270204
SSC_1872	TCAGATTGCCCTCGAGCCTG	chr16	35043464
SSC_1873	GGAGTCTGGCATAGGGTGCT	chr1	29804003
SSC_1874	CTTCCTAGCCAGACACTGAT	chr2	237101493
SSC_1875	GGTTAGAAGCATGTACAGTG	chr18	24859116
SSC_1876	TTTTGTGACGGCCAGGGTAA	chr10	15495917
SSC_1877	GTGTAGTGAAATGACTATAA	chr14	84473767
SSC_1878	TTTGCGTTCTGGGAGCTTCA	chr18	10290935
SSC_1879	ATCCTTACTCTAAGGAGAGT	chr7	152566162
SSC_1880	AAAGGAAACATTATGCAGCA	chr11	45458666
SSC_1881	GCAAATCCTGACAGATCTGT	chr7	30306565
SSC_1882	AGGCTAACACTGCCTCCTTA	chr13	44372199
SSC_1883	AGTCTAAAAATACACTACAT	chr6	99981742
SSC_1884	GTTGCTCTGAAATAGAAAAA	chr18	32737587
SSC_1885	GGATGGATGAATCAAGCTGG	chr1	170490483
SSC_1886	ATATTTGATCAATACAAGTC	chr15	46309036
SSC_1887	CGTGGCCTCGCCAATGTGGT	chr2	174681459
SSC_1888	TTAAGGGCATGCAGGGGTGT	chr8	21104435
SSC_1889	ACTAGAGGGTTAGGAGTGGA	chr2	60142478
SSC_1890	CATAGATATTCTCTTCTCAT	chr10	82432718
SSC_1891	ATGTCCAAAACATCCGGGTG	chr2	217861234
SSC_1892	GCATTTCTGCCATTGCCGTG	chr9	6144036
SSC_1893	TGGATTATCAAAATGATGCC	chr7	70490099
SSC_1894	CAAGTAGACCATCAACCTCT	chr15	95206286
SSC_1895	TTAGCCAAACACTTCTGGGG	chr4	37156870
SSC_1896	AGAAAGAACTGTTCTTGAAC	chr4	162089772
SSC_1897	CTTGTTATAACAGACTTACT	chr5	29387923
SSC_1898	AGGGGTTGGAGCAGAATAAT	chrX	127148277
SSC_1899	GTAGTGATGGTCAGGACAGC	chr4	58479780
[truncated: 4,338 more rows]
