# Supplementary material for: Double-strand break toxicity is chromatin context independent
Source: Nucleic Acids Res. 2022 Sep 15;50(17):9930–47. doi: 10.1093/nar/gkac758 (PMC9508844; doi:10.1093/nar/gkac758)
Supplement: gkac758_Supplemental_Files [file gkac758_supplemental_files.zip › Supplement table 2. SSC_screen_8-vs-4days.xlsx]

## Sheet: wt_nocas
guide	baseMean	log2FoldChange	lfcSE	stat	pvalue	padj	fc_rep1	fc_rep2	fc_rep3
SSC_3724	104.065	0.99518	0.362344	2.74651	0.00602333	0.999947	3.31153	1.63202	1.6015
SSC_3361	194.529	0.755578	0.279843	2.70001	0.00693384	0.999947	2.52964	1.63547	1.21861
SSC_5541	118.191	-0.87683	0.32562	-2.6928	0.00708546	0.999947	0.410318	0.6499	0.590964
SSC_1957	122.564	-0.856292	0.320303	-2.67338	0.00750903	0.999947	0.476377	0.489345	0.716815
SSC_5257	255.37	0.625483	0.235523	2.65572	0.00791404	0.999947	1.98548	1.49875	1.27809
SSC_5960	136.585	-0.85067	0.323426	-2.63019	0.00853372	0.999947	0.342639	0.706992	0.666795
SSC_5550	276.187	0.578323	0.22256	2.59851	0.0093629	0.999947	1.83098	1.31379	1.41159
SSC_2202	194.695	0.651711	0.251264	2.59373	0.00949414	0.999947	1.62477	1.45738	1.63733
SSC_4213	118.741	0.837356	0.323195	2.59087	0.00957336	0.999947	1.38848	2.0758	1.92812
SSC_5453	136.099	-0.830267	0.320551	-2.59013	0.00959407	0.999947	0.436087	0.47289	0.843264
SSC_3489	144.314	0.79078	0.306282	2.58187	0.0098268	0.999947	2.02126	2.10856	1.24839
SSC_5192	92.1626	0.923778	0.357889	2.58118	0.00984621	0.999947	1.83974	2.04236	1.81812
SSC_4653	81.8392	-1.25875	0.489092	-2.57365	0.0100631	0.999947	0.111499	0.691725	0.701738
SSC_2109	198.887	0.689845	0.268962	2.56484	0.0103223	0.999947	2.06051	1.16226	1.79299
SSC_0517	301.243	-0.552913	0.218361	-2.5321	0.0113381	0.999947	0.535983	0.802814	0.72
SSC_1926	244.299	0.635836	0.252564	2.51752	0.0118185	0.999947	1.85025	1.90838	1.08465
SSC_4389	110.028	0.928604	0.370205	2.50835	0.0121297	0.999947	2.94358	1.12912	2.2672
SSC_3880	146.731	0.791353	0.318255	2.48654	0.0128994	0.999947	2.66629	1.76266	1.16715
SSC_2927	78.6723	-0.975236	0.398934	-2.44461	0.014501	0.999947	0.39715	0.739985	0.446117
SSC_3254	152.974	0.724203	0.297299	2.43594	0.0148531	0.999947	2.31501	1.541	1.30038
SSC_3847	261.417	0.551796	0.226716	2.43386	0.0149386	0.999947	1.53469	1.23331	1.66405
SSC_5950	122.005	0.749618	0.313597	2.39039	0.0168306	0.999947	1.88834	1.67877	1.52043
SSC_3256	79.9961	0.955527	0.400863	2.38367	0.0171409	0.999947	3.02891	1.42305	1.79562
SSC_2402	120.087	-0.829876	0.348872	-2.37874	0.0173718	0.999947	0.605418	0.345326	0.833986
CTLR_0042	130.809	0.888067	0.375722	2.36363	0.0180969	0.999947	4.41538	1.46588	1.14062
SSC_0013	76.2182	-1.14354	0.484121	-2.3621	0.0181716	0.999947	0.130826	0.75408	0.672812
SSC_3279	264.059	-0.523068	0.22516	-2.32309	0.0201741	0.999947	0.611144	0.818394	0.664773
SSC_0625	127.909	0.828899	0.357652	2.31762	0.0204702	0.999947	2.63247	2.31862	0.968593
SSC_3450	177.068	-0.632023	0.273767	-2.30861	0.020965	0.999947	0.487728	0.771474	0.701568
SSC_4971	86.6057	-1.05284	0.460293	-2.28731	0.0221775	0.999947	0.168643	1.0342	0.515336
SSC_0268	93.7793	1.02347	0.450744	2.27063	0.0231692	0.999947	5.08437	2.07486	0.873782
SSC_1601	343.482	-0.439398	0.194835	-2.25523	0.0241187	0.999947	0.722159	0.74631	0.742948
SSC_5895	290.477	-0.502969	0.224011	-2.24529	0.0247496	0.999947	0.636031	0.914453	0.604375
SSC_2757	140.999	0.821704	0.367711	2.23465	0.0254405	0.999947	4.16264	1.34484	1.10639
SSC_0143	172.383	-0.606478	0.271456	-2.23416	0.0254723	0.999947	0.542449	0.771142	0.663443
SSC_1828	44.8287	-1.34297	0.604437	-2.22185	0.0262936	0.999947	0.0912739	0.54861	0.788322
SSC_3272	127.769	-0.685806	0.30932	-2.21714	0.0266134	0.999947	0.533465	0.592853	0.74982
SSC_2456	45.4126	-1.28888	0.581834	-2.2152	0.0267465	0.999947	0.124879	0.739985	0.580937
SSC_0875	93.9589	0.860046	0.389627	2.20736	0.0272891	0.999947	3.17253	1.71542	1.1653
SSC_2707	159.498	-0.605305	0.274296	-2.20676	0.0273309	0.999947	0.700853	0.615826	0.659539
SSC_2057	282.755	-0.471719	0.21486	-2.19547	0.0281299	0.999947	0.635399	0.767484	0.762025
SSC_5822	227.498	0.578301	0.263673	2.19325	0.0282895	0.999947	2.0973	1.59346	1.03642
SSC_3166	128.595	0.670783	0.306131	2.19116	0.0284403	0.999947	1.82705	1.39149	1.60129
SSC_1534	235.034	0.55716	0.255612	2.17971	0.029279	0.999947	2.13682	1.11375	1.38038
SSC_1876	186.972	-0.563295	0.259929	-2.16711	0.0302261	0.999947	0.565434	0.717286	0.756462
SSC_6173	68.2368	0.977872	0.451792	2.16443	0.0304314	0.999947	4.00654	1.6891	1.32677
SSC_5369	139.184	0.647022	0.299826	2.15799	0.0309286	0.999947	1.93074	1.57444	1.28967
SSC_1264	188.991	0.691658	0.320713	2.15663	0.0310349	0.999947	3.37435	1.34068	1.04028
SSC_4609	235.09	-0.498438	0.231589	-2.15226	0.0313771	0.999947	0.63991	0.762638	0.724018
SSC_2235	112.972	-0.708545	0.330038	-2.14686	0.0318045	0.999947	0.480377	0.632351	0.734573
SSC_3523	218.935	-0.522836	0.243843	-2.14415	0.0320209	0.999947	0.570695	0.775907	0.752451
SSC_1831	133.315	-0.679845	0.317624	-2.14041	0.0323216	0.999947	0.917481	0.562196	0.489715
CTLR_0080	242.946	-0.537508	0.251525	-2.137	0.0325982	0.999947	0.478332	0.908702	0.720157
SSC_2488	136.364	-0.801233	0.375073	-2.1362	0.0326629	0.999947	0.2366	0.804984	0.886957
SSC_6158	197.559	0.640932	0.300169	2.13524	0.0327413	0.999947	2.1644	2.02028	0.896061
SSC_2500	286.988	-0.513294	0.241235	-2.12777	0.0333558	0.999947	0.486256	0.70508	0.969821
SSC_0760	74.0283	-0.914985	0.431442	-2.12076	0.033942	0.999947	0.280341	0.804734	0.598541
SSC_4248	5.62256	3.70347	1.75012	2.11613	0.0343339	0.999947	Inf	Inf	2.22315
SSC_5927	215.292	-0.502351	0.239662	-2.09608	0.0360748	0.999947	0.719543	0.721485	0.680269
SSC_4161	235.146	-0.569295	0.271843	-2.0942	0.036242	0.999947	0.401398	0.793975	0.911921
SSC_3268	194.22	0.594364	0.285002	2.08547	0.0370265	0.999947	2.45299	1.35299	1.1163
SSC_0129	202.609	-0.534085	0.256783	-2.07991	0.0375341	0.999947	0.532478	0.813251	0.743949
SSC_5951	175.417	0.720021	0.347742	2.07056	0.0384	0.999947	4.0338	1.1565	1.09511
SSC_5500	147.493	-0.627945	0.3034	-2.06969	0.038481	0.999947	0.445365	0.739985	0.798054
SSC_2381	196.002	-0.520341	0.25273	-2.05888	0.0395055	0.999947	0.615325	0.722366	0.748885
SSC_2331	124.465	-0.890567	0.433062	-2.05644	0.0397402	0.999947	0.169171	0.577445	1.28215
CTLR_0066	70.3491	0.905819	0.44235	2.04774	0.0405852	0.999947	3.009	1.08152	2.17651
SSC_0626	142.185	0.595509	0.29088	2.04726	0.0406322	0.999947	1.68823	1.44473	1.42729
SSC_3820	431.459	0.399523	0.195237	2.04634	0.0407225	0.999947	1.74741	1.16487	1.15574
SSC_4072	91.6001	0.748398	0.36647	2.04218	0.0411337	0.999947	2.27777	1.45256	1.5016
SSC_4186	81.4086	-0.812182	0.398305	-2.03909	0.0414407	0.999947	0.424696	0.485101	0.857265
SSC_0971	121.987	0.632339	0.310756	2.03484	0.0418669	0.999947	1.43286	1.67378	1.54517
SSC_4999	87.1036	-0.834686	0.41077	-2.032	0.0421534	0.999947	0.270184	0.732585	0.781329
SSC_0221	88.2472	0.892513	0.441001	2.02383	0.0429874	0.999947	4.31726	1.91934	0.901506
SSC_3405	134.305	0.652623	0.32265	2.02269	0.0431046	0.999947	2.45299	1.3954	1.19047
SSC_4980	323.614	-0.428149	0.21173	-2.02215	0.0431612	0.999947	0.587075	0.864802	0.792282
SSC_4456	60.0787	-0.953297	0.472399	-2.01799	0.0435923	0.999947	0.286182	0.505813	0.856627
SSC_4492	337.987	-0.407705	0.202048	-2.01786	0.0436062	0.999947	0.649571	0.770021	0.847598
SSC_1869	360.652	-0.408754	0.203576	-2.00787	0.0446568	0.999947	0.5921	0.858115	0.827395
SSC_2452	220.008	-0.4844	0.241297	-2.00749	0.0446978	0.999947	0.64535	0.8285	0.678518
SSC_3759	102.08	-0.902315	0.45	-2.00514	0.0449477	0.999947	0.16211	0.927108	0.839333
SSC_0339	161.763	-0.583763	0.291524	-2.00245	0.0452363	0.999947	0.575634	0.946492	0.546319
SSC_0600	90.4074	-0.797185	0.398578	-2.00008	0.0454921	0.999947	0.390368	1.02268	0.464539
SSC_4950	35.2003	1.42345	0.712185	1.99871	0.0456403	0.999947	31.3982	1.45445	1.35226
SSC_5564	301.634	0.572519	0.287418	1.99194	0.0463779	0.999947	3.15459	1.1199	0.993907
SSC_3833	110.006	0.719506	0.361557	1.99002	0.0465884	0.999947	2.81099	1.49997	1.12364
SSC_3162	163.092	-0.581117	0.293132	-1.98244	0.0474302	0.999947	0.688301	0.910751	0.481625
SSC_5100	127.205	0.614121	0.309826	1.98215	0.0474626	0.999947	1.79577	1.56845	1.29911
SSC_0572	132.173	-0.604963	0.305866	-1.97787	0.0479435	0.999947	0.741879	0.531481	0.728658
SSC_2561	80.4762	-0.759295	0.383964	-1.97752	0.0479834	0.999947	0.563665	0.70508	0.515023
SSC_0669	403.742	0.37109	0.188151	1.9723	0.0485756	0.999947	1.45418	1.12684	1.3314
SSC_4982	122.973	0.634641	0.322148	1.97003	0.0488352	0.999947	2.01403	1.21998	1.57987
SSC_5115	192.076	0.528077	0.268368	1.96774	0.0490983	0.999947	1.91567	1.4427	1.11407
SSC_3197	66.721	0.812375	0.414389	1.96042	0.0499471	0.999947	1.63532	1.91934	1.72743
SSC_5641	72.8719	0.848202	0.432803	1.95979	0.0500208	0.999947	2.5184	2.33995	1.02067
SSC_3009	151.2	-0.565956	0.288786	-1.95978	0.050022	0.999947	0.601909	0.604563	0.833134
SSC_1403	67.6478	-0.919989	0.470155	-1.95678	0.0503737	0.999947	0.224273	0.554989	0.920145
SSC_3133	112.522	0.739262	0.378514	1.95307	0.0508118	0.999947	3.5474	1.14537	1.28853
SSC_4588	153.114	-0.590492	0.302602	-1.95138	0.0510117	0.999947	0.598289	0.967673	0.507175
SSC_3464	74.7524	0.830756	0.425863	1.95076	0.0510858	0.999947	3.30038	1.36514	1.35154
SSC_3787	125.803	0.67228	0.345393	1.94642	0.051604	0.999947	2.80341	1.43601	1.08934
SSC_4311	89.2368	0.702603	0.361897	1.94144	0.0522046	0.999947	1.64243	1.41932	1.84067
SSC_2204	128.962	-0.654426	0.337576	-1.9386	0.0525497	0.999947	0.460407	1.04665	0.526253
SSC_5980	189.662	0.502838	0.259466	1.93797	0.0526263	0.999947	1.60749	1.52166	1.17713
SSC_1476	304.084	0.448526	0.232265	1.9311	0.0534708	0.999947	1.9707	1.25768	1.0618
SSC_5307	103.253	0.669247	0.346578	1.93101	0.0534815	0.999947	2.13059	1.33558	1.46765
SSC_5221	196.679	0.51576	0.267387	1.92889	0.0537449	0.999947	1.93657	1.42271	1.09586
SSC_0301	251.163	-0.460357	0.239186	-1.92468	0.0542692	0.999947	0.57157	0.941799	0.703354
SSC_3934	109.953	-0.642941	0.334073	-1.92455	0.0542853	0.999947	0.600148	0.820224	0.538138
SSC_0233	194.249	0.590907	0.30736	1.92253	0.0545394	0.999947	2.80622	1.38805	0.953549
SSC_5691	110.842	-0.6461	0.336831	-1.91817	0.0550892	0.999947	0.829179	0.65394	0.492604
SSC_1576	34.8721	1.20394	0.628637	1.91516	0.0554722	0.999947	2.71715	0.969635	4.65532
SSC_3757	121.439	-0.631226	0.330466	-1.91011	0.0561188	0.999947	0.43314	0.739985	0.80939
SSC_5402	88.6359	-0.687029	0.359736	-1.90982	0.056157	0.999947	0.64932	0.619026	0.598541
SSC_2146	398.999	-0.352978	0.185358	-1.9043	0.0568706	0.999947	0.80912	0.715082	0.829953
SSC_3437	272.507	-0.438374	0.230392	-1.90273	0.0570759	0.999947	0.671344	0.955489	0.622283
SSC_3619	119.105	0.810741	0.426621	1.90038	0.0573835	0.999947	5.39657	1.40208	0.861451
SSC_2201	177.736	-0.510488	0.26872	-1.8997	0.0574725	0.999947	0.564347	0.831983	0.725504
SSC_4580	401.041	0.364477	0.19187	1.89961	0.0574849	0.999947	1.54991	1.12623	1.24746
SSC_4227	292.778	0.442607	0.233062	1.8991	0.0575512	0.999947	1.85535	1.37176	1.02255
SSC_0849	180.643	-0.490259	0.2583	-1.89802	0.057693	0.999947	0.731875	0.693976	0.711967
SSC_5044	146.189	-0.541882	0.2855	-1.89801	0.0576943	0.999947	0.651794	0.668946	0.7403
SSC_4593	147.973	-0.550468	0.290409	-1.8955	0.0580268	0.999947	0.553674	0.809905	0.703591
SSC_0464	317.483	-0.417432	0.220643	-1.89189	0.0585055	0.999947	0.550322	0.821113	0.900855
SSC_3616	200.717	0.518943	0.274838	1.88818	0.0590022	0.999947	2.19478	1.10998	1.25507
SSC_0272	173.514	-0.552745	0.293043	-1.88622	0.059265	0.999947	0.429273	0.851843	0.825986
SSC_2801	224.706	-0.538847	0.285791	-1.88546	0.0593677	0.999947	0.381046	0.954581	0.852322
SSC_1360	78.2345	0.878205	0.466535	1.8824	0.0597822	0.999947	4.90597	1.68963	0.918309
SSC_4029	143.007	0.625033	0.332062	1.88228	0.059798	0.999947	1.66803	0.924981	2.36159
SSC_2652	87.4817	0.787684	0.419059	1.87965	0.0601563	0.999947	3.80934	1.08416	1.4441
SSC_1141	279.377	0.482783	0.256858	1.87957	0.0601663	0.999947	2.35487	1.1654	1.05625
SSC_0281	174.191	0.514917	0.274324	1.87704	0.0605129	0.999947	1.20313	1.83177	1.309
SSC_0303	104.759	0.713624	0.380431	1.87583	0.0606785	0.999947	2.77043	1.78996	0.937189
SSC_4360	103.117	-0.637906	0.340637	-1.87269	0.0611117	0.999947	0.794892	0.601238	0.562563
SSC_1922	122.425	-0.578211	0.30976	-1.86664	0.0619515	0.999947	0.678357	0.703248	0.631372
SSC_3680	277.695	0.439235	0.235358	1.86624	0.0620073	0.999947	1.17183	1.8865	1.13341
SSC_3869	168.679	0.58896	0.316078	1.86334	0.0624148	0.999947	2.26567	1.7943	0.876573
SSC_5807	194.484	-0.495475	0.265976	-1.86286	0.0624822	0.999947	0.618153	0.608315	0.927117
SSC_1420	208.704	0.489837	0.263169	1.8613	0.0627014	0.999947	2.01025	1.2458	1.14645
SSC_0974	165.873	-0.542572	0.29152	-1.86118	0.0627183	0.999947	0.876407	0.788727	0.478182
SSC_0126	130.786	-0.590393	0.317476	-1.85964	0.062936	0.999947	0.515375	0.9234	0.604886
SSC_6029	261.517	-0.459449	0.247104	-1.85934	0.0629795	0.999947	0.488595	0.871538	0.880982
SSC_3208	295.498	-0.44621	0.240172	-1.85787	0.0631871	0.999947	0.475105	0.913655	0.863436
SSC_4541	139.583	0.570789	0.308341	1.85116	0.0641465	0.999947	1.96239	1.56374	1.11452
SSC_4224	148.529	0.529047	0.285831	1.85091	0.0641826	0.999947	1.26366	1.54117	1.51723
SSC_5211	235.783	-0.431359	0.233055	-1.85089	0.0641854	0.999947	0.687361	0.697901	0.841967
SSC_4471	205.91	-0.483521	0.261272	-1.85065	0.0642206	0.999947	0.512241	0.852988	0.802749
SSC_6115	129.354	0.587151	0.317372	1.85004	0.064308	0.999947	1.79455	1.75095	1.09193
SSC_1134	133.404	0.60888	0.329137	1.84993	0.0643236	0.999947	2.44255	1.43557	1.0654
SSC_0184	338.898	-0.364487	0.19767	-1.84392	0.0651951	0.999947	0.83713	0.719711	0.77936
SSC_3597	166.512	0.650775	0.353675	1.84004	0.0657625	0.999947	3.75561	1.34853	0.889472
SSC_4506	143.07	0.533112	0.289904	1.83893	0.0659258	0.999947	1.58368	1.43016	1.35529
SSC_2681	235.623	-0.548316	0.298781	-1.83518	0.066479	0.999947	0.341285	0.82007	1.0655
SSC_1366	308.387	0.384801	0.210318	1.82961	0.0673081	0.999947	1.53993	1.26646	1.15942
SSC_1720	72.4924	0.806193	0.440719	1.82926	0.06736	0.999947	3.47506	1.37637	1.19708
SSC_1995	173.865	-0.489145	0.267973	-1.82535	0.0679476	0.999947	0.698478	0.826477	0.629393
SSC_3667	201.461	-0.474821	0.260603	-1.82201	0.0684533	0.999947	0.533135	0.849473	0.804348
SSC_5440	181.151	0.569831	0.312759	1.82195	0.0684626	0.999947	2.57332	1.5235	0.886576
SSC_0159	152.647	-0.528059	0.289923	-1.82138	0.0685498	0.999947	0.634393	0.893674	0.589332
SSC_0794	204.957	0.456569	0.250733	1.82094	0.0686164	0.999947	1.32695	1.62692	1.20111
SSC_4178	149.73	0.618884	0.340125	1.81958	0.0688231	0.999947	2.20769	2.08228	0.829879
SSC_0994	103.971	0.669981	0.368389	1.81868	0.0689606	0.999947	2.69037	1.06525	1.49635
SSC_1689	176.376	0.479336	0.264253	1.81392	0.0696893	0.999947	1.58501	1.34088	1.29303
SSC_5113	74.9025	0.73824	0.407605	1.81116	0.0701154	0.999947	1.12429	2.13391	1.89823
SSC_4924	67.7149	-0.786573	0.43582	-1.80481	0.0711041	0.999947	0.392478	0.521353	0.92189
SSC_2463	53.1926	1.05463	0.585302	1.80185	0.071569	0.999947	11.0384	1.16479	1.19708
SSC_1912	131.94	-0.561337	0.31185	-1.80002	0.0718576	0.999947	0.495873	0.744985	0.807907
SSC_0706	166.997	-0.504706	0.280732	-1.79782	0.0722056	0.999947	0.593881	0.915981	0.632345
SSC_5992	96.8289	-0.644226	0.35846	-1.7972	0.0723034	0.999947	0.622478	0.496569	0.826056
SSC_1739	78.2272	0.78257	0.435644	1.79635	0.0724385	0.999947	3.40836	1.6891	0.988558
SSC_2564	82.1331	0.703045	0.391701	1.79485	0.0726775	0.999947	2.39412	1.21641	1.56286
SSC_3710	250.105	0.415895	0.231898	1.79344	0.0729032	0.999947	1.47554	1.09443	1.48011
SSC_3845	305.046	-0.38742	0.216135	-1.79249	0.073055	0.999947	0.65413	0.945914	0.712896
SSC_3476	265.253	0.416977	0.232837	1.79085	0.0733176	0.999947	1.72973	1.31132	1.08591
SSC_3089	203.61	0.549117	0.307273	1.78707	0.0739269	0.999947	1.6231	2.42248	0.814582
SSC_4254	298.298	0.438406	0.245382	1.78663	0.0739978	0.999947	1.74524	1.65408	0.883827
SSC_3485	132.6	0.53367	0.299081	1.78437	0.074364	0.999947	1.44293	1.57444	1.33875
SSC_3692	127.639	0.675765	0.378887	1.78355	0.0744961	0.999947	3.76125	0.973664	1.25409
SSC_3324	289.96	-0.374222	0.210091	-1.78124	0.0748734	0.999947	0.749188	0.818305	0.748454
SSC_4223	120.17	0.726624	0.408874	1.77713	0.0755461	0.999947	4.61525	0.994603	1.13538
SSC_3004	358.366	0.3736	0.210262	1.77683	0.0755954	0.999947	1.61306	1.37469	0.995661
SSC_0030	138.967	0.694138	0.391518	1.77294	0.0762387	0.999947	4.71908	1.10243	1.00514
SSC_5636	68.6303	0.749142	0.423588	1.76856	0.0769667	0.999947	1.64701	2.31732	1.26549
SSC_6119	125.706	0.578563	0.327175	1.76836	0.0770013	0.999947	2.20268	1.40342	1.12304
SSC_1484	110.106	-0.619446	0.350317	-1.76824	0.0770203	0.999947	0.403231	0.813372	0.776773
SSC_3037	86.6424	0.703135	0.397664	1.76816	0.0770335	0.999947	2.80341	1.46574	1.12477
SSC_1217	272.209	-0.397448	0.224906	-1.76718	0.0771985	0.999947	0.609017	0.862429	0.812468
SSC_2635	197.743	-0.4527	0.256595	-1.76426	0.0776885	0.999947	0.610255	0.892444	0.707909
SSC_5002	240.827	0.401676	0.227719	1.76391	0.0777469	0.999947	1.36724	1.24897	1.35213
SSC_5551	181.321	0.510712	0.289681	1.76302	0.0778978	0.999947	2.30135	1.12288	1.19281
SSC_1811	162.57	0.513699	0.29179	1.76051	0.0783214	0.999947	1.44726	1.04943	1.92015
SSC_1431	94.0296	0.648803	0.369302	1.75683	0.0789463	0.999947	2.3829	1.27346	1.35362
SSC_1268	106.946	0.706089	0.401961	1.75661	0.0789838	0.999947	4.08831	1.11309	1.15219
SSC_1165	63.9175	0.81256	0.463068	1.75473	0.0793052	0.999947	2.45299	2.15829	1.15014
SSC_4252	80.5719	-0.693566	0.395369	-1.75422	0.0793923	0.999947	0.406837	0.784833	0.718249
SSC_3427	321.94	0.389023	0.221971	1.75259	0.0796726	0.999947	1.83156	1.15167	1.1036
SSC_0761	108.798	-0.620246	0.353905	-1.75258	0.0796744	0.999947	0.402806	0.868678	0.750245
SSC_2981	151.372	-0.535159	0.306011	-1.74882	0.0803216	0.999947	0.781322	0.910751	0.465532
SSC_3369	49.0489	-0.943514	0.540551	-1.74547	0.0809033	0.999947	1.22649	0.289994	0.409528
SSC_1581	124.518	0.562319	0.322541	1.7434	0.0812631	0.999947	1.74435	1.7294	1.09971
SSC_5362	221.616	0.441289	0.253178	1.743	0.0813331	0.999947	1.84695	1.28742	1.10593
SSC_3340	331.649	-0.345592	0.198291	-1.74286	0.0813583	0.999947	0.78577	0.824983	0.753131
SSC_4628	141.854	0.569481	0.326788	1.74266	0.0813924	0.999947	2.45299	1.42566	0.993323
SSC_5680	141.313	-0.508392	0.291815	-1.74217	0.081479	0.999947	0.694016	0.644369	0.774053
SSC_5329	150.901	0.492249	0.282727	1.74107	0.0816706	0.999947	1.40386	1.53042	1.29632
SSC_4989	260.723	-0.384489	0.220901	-1.74055	0.0817626	0.999947	0.796424	0.797116	0.712332
SSC_4335	121.489	0.573279	0.329661	1.739	0.0820353	0.999947	2.19326	1.25175	1.28088
SSC_1291	247.236	-0.407867	0.23465	-1.73819	0.0821765	0.999947	0.714627	0.930445	0.643592
SSC_0788	122.417	0.626388	0.360834	1.73594	0.0825738	0.999947	3.0417	1.17164	1.10764
CTLR_0003	180.5	-0.455862	0.26329	-1.73141	0.0833792	0.999947	0.65413	0.839386	0.696662
SSC_1594	149.211	-0.537279	0.311528	-1.72466	0.0845893	0.999947	0.547038	1.06752	0.55695
SSC_5287	194.098	-0.438426	0.254393	-1.72342	0.0848125	0.999947	0.632612	0.824846	0.760601
SSC_3440	217.775	0.473251	0.274902	1.72153	0.085155	0.999947	2.2789	1.02433	1.22429
SSC_0863	133.113	-0.575411	0.334626	-1.71956	0.0855117	0.999947	0.714379	1.01405	0.418029
SSC_2278	139.399	0.557068	0.324169	1.71845	0.0857146	0.999947	1.99404	1.76527	0.931665
SSC_5285	122.808	-0.553168	0.321919	-1.71835	0.0857331	0.999947	0.495455	0.781871	0.792769
SSC_4153	183.143	-0.448987	0.262031	-1.71349	0.0866227	0.999947	0.7098	0.862559	0.643779
SSC_1795	120.046	-0.546858	0.319575	-1.7112	0.0870437	0.999947	0.540208	0.745812	0.774582
SSC_3518	111.723	0.554454	0.324109	1.7107	0.0871358	0.999947	1.32669	1.61111	1.47601
SSC_1227	227.025	-0.467875	0.273715	-1.70935	0.0873863	0.999947	0.428158	0.89452	0.927498
SSC_0486	79.3461	-0.738695	0.433004	-1.70598	0.0880124	0.999947	0.337788	1.14118	0.519785
SSC_4268	213.193	0.428316	0.251141	1.70548	0.0881049	0.999947	1.6803	1.35008	1.10667
SSC_0879	80.1644	0.658143	0.386084	1.70466	0.0882576	0.999947	1.67068	1.89107	1.26691
SSC_3252	151.597	-0.528719	0.310169	-1.70462	0.0882662	0.999947	0.445365	0.745271	0.965713
SSC_4847	223.707	0.446531	0.262017	1.7042	0.0883429	0.999947	2.04649	1.24085	1.05242
SSC_2645	246.214	0.482124	0.283588	1.70009	0.0891144	0.999947	2.6023	0.925718	1.21267
SSC_1681	309.341	0.396798	0.233479	1.69951	0.0892239	0.999947	1.59816	1.5927	0.910823
SSC_3895	118.196	-0.578899	0.340831	-1.69849	0.0894146	0.999947	0.546347	1.02925	0.527693
SSC_0716	92.7848	0.640935	0.377385	1.69836	0.0894399	0.999947	2.45299	1.4106	1.13295
SSC_5836	196.395	-0.434221	0.255941	-1.69657	0.0897786	0.999947	0.603812	0.843239	0.780542
SSC_3235	179.417	0.496205	0.292599	1.69586	0.0899129	0.999947	2.18395	0.974314	1.37815
SSC_3137	161.451	0.498202	0.293824	1.69558	0.0899662	0.999947	2.05026	1.07582	1.31465
SSC_5516	32.8998	1.06247	0.627516	1.69314	0.0904294	0.999947	5.10221	1.61451	1.38947
SSC_4109	31.6814	1.11256	0.657341	1.69252	0.0905464	0.999947	4.90597	2.46662	0.918691
SSC_2181	109.286	-0.66327	0.392031	-1.69188	0.0906685	0.999947	0.280341	0.739985	1.04826
SSC_4303	110.215	0.579402	0.343208	1.6882	0.0913737	0.999947	2.20769	1.31039	1.19708
SSC_4601	92.694	0.687573	0.408227	1.68429	0.0921256	0.999947	3.41285	0.999767	1.36527
SSC_2746	222.221	0.411792	0.244611	1.68345	0.0922876	0.999947	1.56057	1.41229	1.08761
SSC_5030	158.191	0.503402	0.299042	1.68338	0.092301	0.999947	2.08677	1.04326	1.33723
SSC_4163	313.828	0.350013	0.208046	1.68238	0.0924943	0.999947	1.39003	1.35512	1.11275
SSC_4673	278.763	0.405005	0.241018	1.68039	0.0928807	0.999947	1.82859	0.946492	1.37277
SSC_2512	118.696	-0.619593	0.368733	-1.68033	0.0928928	0.999947	0.37152	0.597274	1.17558
SSC_0437	219.098	0.409501	0.244163	1.67716	0.0935112	0.999947	1.61277	1.18474	1.25443
SSC_6127	205.503	0.442157	0.263991	1.67489	0.0939558	0.999947	1.9369	1.10068	1.22246
SSC_2827	190.114	0.457067	0.272938	1.67462	0.0940084	0.999947	1.35448	1.03523	1.84363
SSC_5248	409.01	0.320524	0.19145	1.67419	0.094093	0.999947	1.29062	1.45732	1.04131
SSC_3404	75.8173	0.700636	0.418906	1.67254	0.0944188	0.999947	2.85826	1.15244	1.39846
SSC_0861	75.5328	0.676801	0.404845	1.67175	0.0945729	0.999947	2.40224	1.33197	1.33009
SSC_1277	119.668	-0.557224	0.333397	-1.67136	0.0946514	0.999947	0.490597	0.646759	0.963332
SSC_4674	287.213	-0.370788	0.221879	-1.67113	0.0946961	0.999947	0.625116	0.941038	0.778103
SSC_2609	127.629	-0.531579	0.318131	-1.67094	0.0947328	0.999947	0.514529	0.70078	0.877522
SSC_4075	183.507	-0.449361	0.268941	-1.67085	0.0947512	0.999947	0.767116	0.890127	0.578019
SSC_4115	78.1172	-0.71436	0.427776	-1.66994	0.0949309	0.999947	0.569726	1.08942	0.36208
SSC_4112	134.733	0.515978	0.309185	1.66883	0.0951507	0.999947	1.05478	1.77428	1.53081
SSC_2521	181.456	0.535607	0.321526	1.66583	0.0957473	0.999947	3.01367	1.12191	1.00555
SSC_3244	689.835	-0.25149	0.15123	-1.66296	0.0963195	0.999947	0.765073	0.862768	0.89125
SSC_3933	61.5463	-0.803625	0.483764	-1.66119	0.0966751	0.999947	0.276747	1.06172	0.611553
SSC_2912	95.8244	0.612205	0.368858	1.65973	0.0969688	0.999947	1.36514	2.28162	1.16734
SSC_0920	100.127	0.594815	0.358631	1.65857	0.0972019	0.999947	2.19788	1.14361	1.38777
SSC_6034	195.143	-0.416979	0.251695	-1.65668	0.0975838	0.999947	0.837605	0.736652	0.688495
SSC_2325	222.012	-0.406194	0.245272	-1.6561	0.0977023	0.999947	0.599966	0.886706	0.789698
SSC_4630	166.765	-0.469302	0.283435	-1.65576	0.0977695	0.999947	0.905718	0.783282	0.540241
SSC_3939	239.319	-0.434688	0.262689	-1.65476	0.0979728	0.999947	0.464502	0.868289	0.958935
SSC_1330	226.907	0.454582	0.274759	1.65448	0.0980309	0.999947	2.28945	0.999882	1.17498
SSC_5709	365.89	0.355294	0.214934	1.65303	0.0983241	0.999947	1.75914	1.25246	0.981765
SSC_4869	115.738	-0.560847	0.33937	-1.65261	0.0984095	0.999947	0.805458	0.848806	0.461587
SSC_4717	123.264	-0.518236	0.313722	-1.6519	0.0985558	0.999947	0.584752	0.694447	0.823734
SSC_2930	111.923	-0.574457	0.347888	-1.65127	0.0986832	0.999947	0.423698	0.882696	0.764588
SSC_4797	105.964	-0.560559	0.339826	-1.64955	0.0990353	0.999947	0.877911	0.564725	0.648944
SSC_5146	36.7023	-0.922216	0.561754	-1.64167	0.100658	0.999947	0.700853	0.385409	0.558638
SSC_4828	216.916	0.401151	0.244513	1.64061	0.100878	0.999947	1.56789	1.29815	1.15302
SSC_0203	284.151	-0.399811	0.244221	-1.63708	0.101613	0.999947	0.497081	0.846842	0.996689
SSC_0476	75.74	0.665932	0.40687	1.63672	0.101689	0.999947	1.76615	1.06558	2.08722
SSC_3829	244.809	-0.429069	0.262404	-1.63515	0.102018	0.999947	0.502419	1.11173	0.710056
SSC_1113	111.207	0.564049	0.344963	1.6351	0.102029	0.999947	2.18043	1.37906	1.16346
SSC_0101	230.247	0.379596	0.232166	1.63502	0.102045	0.999947	1.37014	1.26072	1.28102
SSC_5487	224.785	-0.385527	0.236574	-1.62963	0.103181	0.999947	0.808371	0.679795	0.815451
SSC_4469	159.078	-0.448057	0.275119	-1.6286	0.103399	0.999947	0.685968	0.707458	0.805818
SSC_4661	163.214	-0.455593	0.279873	-1.62786	0.103555	0.999947	0.932621	0.633665	0.669176
SSC_1148	39.0163	-0.881899	0.542237	-1.62641	0.103863	0.999947	0.445998	0.574126	0.598541
SSC_5228	248.133	0.376309	0.231669	1.62434	0.104303	0.999947	1.58329	1.15338	1.21084
SSC_4688	118.339	0.562231	0.346343	1.62333	0.104518	0.999947	2.16896	1.64346	0.954277
SSC_4356	234.685	-0.374924	0.231123	-1.62218	0.104764	0.999947	0.70621	0.795025	0.809374
SSC_3965	219.006	0.469568	0.289498	1.62201	0.104802	0.999947	2.44407	1.31639	0.896445
SSC_3823	109.691	-0.569046	0.350909	-1.62163	0.104882	0.999947	0.543635	1.03099	0.542562
SSC_5662	149.175	-0.506623	0.312431	-1.62155	0.104899	0.999947	0.441157	0.793537	0.951392
SSC_3729	238.499	0.448734	0.276892	1.62061	0.105101	0.999947	2.00699	1.5896	0.826743
SSC_0957	172.349	0.584543	0.360707	1.62055	0.105114	0.999947	3.75777	1.17466	0.842391
SSC_0397	228.91	-0.381724	0.235558	-1.62051	0.105123	0.999947	0.829687	0.68228	0.801312
SSC_2825	397.701	-0.296806	0.183201	-1.62011	0.105209	0.999947	0.810874	0.817347	0.813703
SSC_2170	107.419	0.534765	0.330174	1.61965	0.105308	0.999947	1.51483	1.29251	1.55076
SSC_1418	145.849	0.476115	0.294177	1.61846	0.105563	0.999947	1.51508	1.6046	1.12607
SSC_0784	171.063	-0.480171	0.296735	-1.61818	0.105623	0.999947	0.496654	0.672714	1.08029
SSC_4713	95.4288	0.56717	0.350503	1.61816	0.105628	0.999947	1.49855	1.68809	1.29006
SSC_0479	88.3396	0.624096	0.385943	1.61707	0.105864	0.999947	2.4699	1.13549	1.37149
SSC_5522	120.184	0.52758	0.326787	1.61445	0.10643	0.999947	1.98891	1.18276	1.33959
SSC_4576	248.286	-0.410702	0.254613	-1.61305	0.106734	0.999947	0.510221	1.03973	0.779148
SSC_0108	216.758	0.40076	0.248463	1.61296	0.106754	0.999947	1.69283	1.18646	1.17571
SSC_3846	353.615	-0.315477	0.195893	-1.61046	0.107298	0.999947	0.846676	0.858748	0.71787
SSC_2454	172.275	-0.428749	0.266462	-1.60905	0.107606	0.999947	0.65206	0.805278	0.776485
CTLR_0077	150.213	0.46963	0.292291	1.60672	0.108116	0.999947	1.15641	1.27374	1.77053
SSC_0253	181.308	-0.414797	0.258503	-1.60461	0.108579	0.999947	0.699823	0.797936	0.752656
SSC_4162	173.806	-0.43109	0.268683	-1.60445	0.108614	0.999947	0.7642	0.846281	0.635118
SSC_1153	126.701	0.524409	0.327237	1.60254	0.109037	0.999947	2.19702	1.26187	1.12769
SSC_2419	54.8511	-0.872225	0.544828	-1.60092	0.109395	0.999947	0.249759	1.47997	0.416376
SSC_3560	121.586	-0.574719	0.359116	-1.60037	0.109517	0.999947	0.340836	0.916938	0.879107
SSC_0379	168.196	-0.458699	0.286765	-1.59957	0.109695	0.999947	0.502007	0.894338	0.825986
SSC_5952	83.2417	0.671591	0.420423	1.59742	0.110172	0.999947	3.33606	1.0632	1.28414
SSC_2199	106.383	-0.559074	0.350194	-1.59647	0.110384	0.999947	0.662625	0.951409	0.493642
SSC_6168	188.374	-0.453486	0.284069	-1.59639	0.110402	0.999947	0.521648	1.09704	0.672158
SSC_5089	132.016	-0.482754	0.302439	-1.59621	0.110443	0.999947	0.763151	0.606545	0.788439
SSC_5024	146.715	0.475177	0.297798	1.59564	0.11057	0.999947	1.24377	1.16283	1.8335
SSC_3954	58.1089	0.725117	0.454842	1.59422	0.110887	0.999947	2.15863	1.84996	1.16678
SSC_4282	136.457	0.478913	0.300709	1.59261	0.111247	0.999947	1.39003	1.60891	1.21016
SSC_4077	223.457	0.453281	0.285131	1.58973	0.111896	0.999947	2.40839	1.26797	0.916594
SSC_5786	179.736	0.438165	0.275668	1.58947	0.111955	0.999947	1.81372	1.35271	1.05275
SSC_2715	161.622	0.476341	0.299738	1.58919	0.112017	0.999947	2.1654	1.23147	1.062
SSC_0906	134.23	0.47313	0.297877	1.58834	0.11221	0.999947	1.52305	1.24782	1.41473
SSC_0496	297.555	0.423265	0.26652	1.58812	0.11226	0.999947	2.42717	1.17684	0.894498
SSC_3622	198.973	-0.436669	0.275116	-1.58722	0.112463	0.999947	0.504225	0.751141	1.01786
SSC_3882	273.797	0.398096	0.250944	1.58639	0.11265	0.999947	2.06677	0.97086	1.19177
SSC_2448	181.467	0.409276	0.258083	1.58583	0.112778	0.999947	1.25745	1.40208	1.32443
SSC_2658	89.8884	0.715394	0.451315	1.58513	0.112936	0.999947	4.66067	1.10998	0.970049
SSC_3356	369.92	0.351079	0.221531	1.58479	0.113015	0.999947	1.91942	1.01803	1.10242
SSC_5944	166.837	-0.468289	0.295578	-1.58432	0.113122	0.999947	0.511327	1.06269	0.683507
SSC_1705	380.953	0.300625	0.189842	1.58355	0.113296	0.999947	1.33093	1.10535	1.27475
SSC_4557	208.279	0.427478	0.270334	1.58129	0.113811	0.999947	1.91233	0.943689	1.36942
SSC_3921	106.487	0.610343	0.386519	1.57908	0.114318	0.999947	3.11276	0.924981	1.34672
SSC_6105	382.896	0.296482	0.187861	1.5782	0.11452	0.999947	1.2774	1.28155	1.13605
SSC_3352	76.2499	0.6212	0.39383	1.57733	0.114719	0.999947	1.26465	1.91603	1.48295
SSC_1797	241.494	0.400651	0.254124	1.5766	0.114888	0.999947	1.91181	1.26682	0.985491
SSC_4055	165.13	0.42933	0.272365	1.5763	0.114956	0.999947	1.49905	1.32639	1.24545
CTLR_0058	198.737	0.412374	0.261618	1.57624	0.11497	0.999947	1.75736	1.09148	1.27689
SSC_4577	52.1175	-0.806016	0.511472	-1.57587	0.115055	0.999947	0.844918	0.805761	0.277584
SSC_1343	79.433	-0.662675	0.420679	-1.57525	0.115198	0.999947	0.686836	1.02643	0.362194
SSC_1710	76.3285	0.830911	0.527772	1.57438	0.1154	0.999947	8.39467	0.97123	0.997568
SSC_1183	255.181	-0.430454	0.273488	-1.57394	0.115501	0.999947	0.411309	0.967173	0.966475
SSC_1414	119.679	0.642499	0.408351	1.5734	0.115626	0.999947	4.48546	1.06086	0.968548
SSC_0630	165.047	0.423625	0.269321	1.57294	0.115733	0.999947	1.38911	1.36989	1.27326
SSC_2467	259.37	-0.364	0.231696	-1.57103	0.116176	0.999947	0.640113	0.970331	0.746191
SSC_5981	132.037	-0.500061	0.318398	-1.57055	0.116287	0.999947	0.479188	0.854711	0.841377
SSC_4535	136.988	0.529223	0.337083	1.57001	0.116413	0.999947	2.67103	1.17849	1.04882
SSC_3443	104.965	0.544376	0.346896	1.56928	0.116583	0.999947	2.01145	1.39775	1.14947
SSC_5845	456.91	0.300922	0.191778	1.56911	0.116621	0.999947	1.47179	1.351	0.951939
SSC_3693	107.744	0.560156	0.357242	1.568	0.11688	0.999947	2.21398	0.965504	1.55621
SSC_3873	304.641	-0.327674	0.209125	-1.56688	0.117142	0.999947	0.69602	0.836829	0.856904
SSC_4326	152.332	-0.440547	0.281212	-1.5666	0.117208	0.999947	0.826269	0.698212	0.697973
SSC_1171	78.6413	-0.666951	0.426039	-1.56547	0.117473	0.999947	0.321703	1.00592	0.702635
SSC_3688	88.6091	-0.571386	0.36504	-1.56527	0.11752	0.999947	0.708641	0.562104	0.764802
SSC_0762	160.792	0.507288	0.324334	1.56409	0.117796	0.999947	2.67455	1.09207	1.0336
SSC_1800	142.408	0.57547	0.367956	1.56396	0.117826	0.999947	3.61816	1.05184	0.992452
SSC_3163	119.251	-0.5836	0.373489	-1.56257	0.118155	0.999947	0.336614	1.14998	0.743818
SSC_2651	161.923	-0.45707	0.292518	-1.56254	0.118161	0.999947	0.503622	0.776578	0.942757
SSC_5619	307.391	0.410916	0.263069	1.56201	0.118286	0.999947	2.4703	0.980734	1.04187
SSC_4547	91.5622	-0.626954	0.40141	-1.56188	0.118316	0.999947	1.09022	0.711524	0.357244
SSC_2591	108.088	-0.512102	0.327915	-1.56169	0.118361	0.999947	0.695013	0.755899	0.657737
SSC_4347	56.3858	0.842495	0.539779	1.56082	0.118567	0.999947	6.47588	1.44297	0.928349
SSC_5195	172.459	0.468247	0.300318	1.55917	0.118956	0.999947	2.20391	1.32873	0.946223
SSC_2245	156.879	-0.451383	0.289565	-1.55883	0.119036	0.999947	0.893139	0.555909	0.803154
SSC_5737	189.006	0.440328	0.282649	1.55786	0.119266	0.999947	2.05778	1.26048	1.00773
SSC_0549	115.819	0.498165	0.319876	1.55737	0.119383	0.999947	1.41154	1.25285	1.59002
SSC_0228	162.827	-0.437979	0.281511	-1.55581	0.119753	0.999947	0.585552	0.918295	0.733268
SSC_2433	262.1	0.364404	0.234262	1.55554	0.119817	0.999947	1.41535	1.53089	0.997568
SSC_0205	202.542	0.400796	0.257829	1.5545	0.120064	0.999947	1.66134	1.34619	1.05326
SSC_1823	224	-0.37537	0.241516	-1.55422	0.120131	0.999947	0.633029	0.853316	0.83147
SSC_1537	162.165	-0.492988	0.317361	-1.5534	0.120328	0.999947	0.392478	1.01368	0.844763
SSC_3354	129.162	-0.479578	0.308747	-1.55331	0.12035	0.999947	0.576578	0.847229	0.739212
SSC_3702	203.711	0.403111	0.259616	1.55272	0.12049	0.999947	1.69762	1.34169	1.05896
SSC_1023	121.702	0.504417	0.324965	1.55222	0.12061	0.999947	1.93903	1.10676	1.38391
SSC_5498	183.48	0.485121	0.312582	1.55198	0.120667	0.999947	2.61652	1.24607	0.898907
SSC_5483	201.945	-0.415539	0.267793	-1.55172	0.12073	0.999947	0.545876	1.01945	0.735961
SSC_2037	162.275	-0.463953	0.299032	-1.55152	0.120778	0.999947	0.482684	1.01685	0.747692
SSC_3799	196.197	-0.414114	0.267238	-1.54961	0.121235	0.999947	0.532056	0.906104	0.845202
SSC_0966	233.9	0.394487	0.254669	1.54902	0.121378	0.999947	1.48728	1.65739	0.940564
SSC_0068	170.64	0.491724	0.317524	1.54862	0.121472	0.999947	2.5107	1.29949	0.88966
SSC_1858	150.59	-0.485867	0.314166	-1.54653	0.121977	0.999947	0.526938	1.12809	0.598541
SSC_4369	323.65	0.336658	0.217741	1.54614	0.122071	0.999947	1.63963	1.2568	0.999139
SSC_5040	139.067	0.502873	0.325522	1.54482	0.12239	0.999947	2.09037	0.904982	1.5649
SSC_0294	265.976	0.366382	0.237255	1.54425	0.122527	0.999947	1.68469	1.33541	0.982288
SSC_4403	91.6628	-0.678657	0.439872	-1.54285	0.122867	0.999947	0.245299	1.21173	0.74018
SSC_4573	176.815	0.441603	0.286317	1.54235	0.122987	0.999947	2.03885	1.19833	1.06001
SSC_1499	406.36	0.31877	0.206875	1.54088	0.123345	0.999947	1.75752	1.05392	1.07352
SSC_1527	60.3492	0.754397	0.489633	1.54074	0.123381	0.999947	3.80934	0.975435	1.41085
SSC_5627	192.624	0.427911	0.278	1.53925	0.123744	0.999947	1.97621	1.31029	0.982789
SSC_0394	190.914	-0.396436	0.257562	-1.53919	0.123759	0.999947	0.628971	0.81289	0.846058
SSC_3964	94.7332	0.549487	0.357497	1.53704	0.124283	0.999947	1.84346	1.4425	1.22202
SSC_1238	66.6935	0.671786	0.437457	1.53566	0.124621	0.999947	1.96239	0.97615	2.08259
SSC_2751	97.6521	0.609218	0.396787	1.53538	0.124691	0.999947	2.91193	1.46841	0.894371
SSC_5681	136	-0.465697	0.303639	-1.53372	0.125099	0.999947	0.622681	0.92659	0.654925
SSC_4151	60.032	-0.725591	0.473175	-1.53345	0.125164	0.999947	0.314723	0.958854	0.668139
SSC_1903	360.562	-0.298634	0.194829	-1.5328	0.125325	0.999947	0.799492	0.737906	0.906472
SSC_2962	76.548	-0.664526	0.433656	-1.53238	0.125429	0.999947	0.373788	1.18398	0.54346
SSC_3906	191.801	-0.466111	0.304454	-1.53097	0.125776	0.999947	0.399323	1.10998	0.815845
SSC_1252	167.339	0.430565	0.281552	1.52925	0.126202	0.999947	1.55356	1.5733	1.02008
SSC_5899	198.788	-0.411848	0.269583	-1.52772	0.126581	0.999947	0.542928	0.746592	1.01448
SSC_1266	128.08	0.542125	0.355099	1.52669	0.126839	0.999947	2.84546	1.28832	0.937397
SSC_2131	65.071	0.679754	0.445274	1.5266	0.126862	0.999947	2.71715	1.21204	1.4071
SSC_0652	182.555	-0.395415	0.259073	-1.52627	0.126942	0.999947	0.704802	0.851681	0.730545
SSC_5436	193.02	0.391658	0.256838	1.52492	0.127279	0.999947	1.12915	1.27415	1.55442
SSC_3148	103.568	0.561471	0.368235	1.52476	0.127319	0.999947	2.50518	1.16642	1.13193
SSC_5155	137.248	0.454884	0.29855	1.52364	0.127598	0.999947	1.16809	1.58936	1.36152
SSC_5308	217.801	-0.373488	0.245219	-1.52308	0.127739	0.999947	0.622794	0.867222	0.836557
SSC_3394	306.852	-0.31351	0.206207	-1.52037	0.128419	0.999947	0.729497	0.8481	0.836422
SSC_4448	141.401	-0.445345	0.293089	-1.51949	0.12864	0.999947	0.857136	0.640455	0.731819
SSC_0452	202.767	0.415326	0.273435	1.51892	0.128783	0.999947	1.98603	1.25914	0.980686
SSC_0755	77.3409	-0.584716	0.385239	-1.5178	0.129064	0.999947	0.685492	0.729848	0.593244
SSC_2884	307.737	0.312841	0.206123	1.51774	0.129081	0.999947	1.31367	1.25304	1.17426
SSC_1147	70.5784	-0.633477	0.417401	-1.51767	0.129097	0.999947	0.627321	0.908163	0.469256
SSC_2246	128.955	0.520021	0.342952	1.51631	0.129441	0.999947	2.16366	1.66306	0.868375
SSC_5827	69.0625	0.750304	0.49483	1.51629	0.129447	0.999947	4.5135	1.55966	0.764402
SSC_0105	283.312	-0.329381	0.217286	-1.51589	0.129548	0.999947	0.87823	0.842237	0.690624
SSC_5411	151.411	-0.450485	0.297227	-1.51562	0.129615	0.999947	0.517219	0.904426	0.814612
SSC_4238	425.01	0.278332	0.183693	1.5152	0.129721	0.999947	1.25807	1.32609	1.07737
SSC_4060	136.286	-0.518638	0.342301	-1.51515	0.129734	0.999947	0.372702	1.01384	0.849161
SSC_5956	97.3758	0.533751	0.352424	1.51452	0.129895	0.999947	1.30826	1.26855	1.79562
SSC_6021	307.839	-0.309179	0.204337	-1.51308	0.130259	0.999947	0.774869	0.811186	0.833328
SSC_3109	277.382	0.332038	0.219633	1.51179	0.130588	0.999947	1.26606	1.42894	1.11002
SSC_0483	60.2318	-0.803114	0.531312	-1.51157	0.130644	0.999947	0.166304	1.05919	0.836898
SSC_5305	134.396	0.447124	0.296622	1.50739	0.131712	0.999947	1.25944	1.41943	1.40587
SSC_3484	205.803	0.368494	0.244522	1.507	0.13181	0.999947	1.27674	1.29112	1.30305
SSC_1069	81.2625	-0.614424	0.408822	-1.50291	0.132861	0.999947	1.15731	0.561155	0.455663
SSC_4411	112.584	-0.526131	0.350283	-1.50202	0.133093	0.999947	1.14473	0.538171	0.57401
SSC_0704	89.2069	-0.603405	0.402011	-1.50097	0.133364	0.999947	0.355818	1.04538	0.733925
SSC_0160	86.1803	-0.560128	0.373322	-1.50039	0.133514	0.999947	0.571329	0.884372	0.612042
SSC_1816	125.78	-0.488502	0.325991	-1.49852	0.133999	0.999947	0.783234	0.489034	0.928075
SSC_3801	63.0709	0.678614	0.453215	1.49733	0.134306	0.999947	2.45299	1.79304	0.980742
SSC_2648	99.1887	-0.55365	0.369927	-1.49665	0.134485	0.999947	0.64971	0.460868	1.03351
SSC_1677	361.97	-0.303059	0.202795	-1.49441	0.13507	0.999947	0.791646	0.994213	0.677703
SSC_0458	174.906	-0.403048	0.269735	-1.49424	0.135114	0.999947	0.77243	0.637526	0.874535
SSC_2547	233.01	0.380456	0.254732	1.49355	0.135293	0.999947	1.91453	1.13579	1.06268
SSC_4378	133.894	0.442642	0.296404	1.49337	0.13534	0.999947	1.3982	1.27483	1.40881
SSC_5729	214.036	-0.37254	0.249649	-1.49225	0.135632	0.999947	0.981195	0.71914	0.663667
SSC_4190	418.132	-0.272491	0.18288	-1.49	0.136224	0.999947	0.821982	0.910162	0.760147
SSC_0959	251.876	-0.336295	0.225938	-1.48844	0.136636	0.999947	0.900222	0.721714	0.767541
SSC_4995	216.66	0.364763	0.245187	1.48769	0.136832	0.999947	1.54486	1.10793	1.26813
SSC_2372	60.142	0.700788	0.47121	1.48721	0.136959	0.999947	2.78659	0.928917	1.69243
SSC_1494	242.975	-0.348799	0.234855	-1.48517	0.1375	0.999947	0.6397	0.9223	0.812197
SSC_1928	166.75	0.460121	0.309831	1.48507	0.137525	0.999947	2.44297	1.05712	1.08749
SSC_2700	185.402	-0.408607	0.27542	-1.48358	0.137921	0.999947	0.6224	1.05524	0.644322
SSC_1319	340.237	-0.295325	0.199399	-1.48108	0.138586	0.999947	0.910387	0.812533	0.740349
SSC_5209	110.75	-0.505435	0.34161	-1.47957	0.138989	0.999947	0.480585	0.878732	0.802168
SSC_3550	38.2292	-0.929219	0.628684	-1.47804	0.139398	0.999947	0.122649	0.924981	0.761779
SSC_4437	98.9934	0.517302	0.350002	1.478	0.139408	0.999947	1.69256	1.13124	1.55346
SSC_4915	260.264	0.356013	0.240881	1.47796	0.139418	0.999947	1.82053	1.13404	1.06781
SSC_5159	79.7693	0.562313	0.380515	1.47777	0.13947	0.999947	1.57948	1.2845	1.58437
SSC_3127	116.462	0.551671	0.373392	1.47746	0.139554	0.999947	3.16658	1.1329	1.02683
CTLR_0100	112.171	-0.503259	0.341197	-1.47498	0.140218	0.999947	1.03284	0.64088	0.542602
SSC_3385	89.3173	-0.560721	0.380244	-1.47463	0.140311	0.999947	0.517553	0.578379	1.02165
SSC_5412	340.05	-0.329667	0.223791	-1.4731	0.140724	0.999947	0.576667	1.08861	0.78113
SSC_1281	128.261	-0.582111	0.395274	-1.47268	0.140838	0.999947	0.329096	0.578534	1.53519
SSC_0026	134.082	-0.443439	0.301414	-1.4712	0.141238	0.999947	0.691868	0.660552	0.861899
SSC_5204	174.738	-0.42159	0.286957	-1.46917	0.141785	0.999947	0.714252	1.0682	0.552742
SSC_1808	376.173	0.344272	0.234439	1.46849	0.141971	0.999947	2.04771	1.14442	0.899489
SSC_3474	68.9901	-0.607796	0.414554	-1.46614	0.142609	0.999947	0.848601	0.639987	0.539725
SSC_4302	89.4288	0.671097	0.457887	1.46564	0.142747	0.999947	4.64776	1.27723	0.798054
SSC_5309	133.961	-0.4653	0.317576	-1.46516	0.142877	0.999947	0.480159	0.839312	0.892561
SSC_5392	185.03	-0.416584	0.284411	-1.46472	0.142996	0.999947	1.11875	0.535066	0.716951
SSC_2014	98.0553	0.69857	0.477501	1.46297	0.143475	0.999947	6.0507	0.663637	1.38438
SSC_0257	156.464	0.420973	0.287907	1.46219	0.14369	0.999947	1.71382	1.34905	1.05873
SSC_0539	37.5659	-0.938722	0.642512	-1.46102	0.14401	0.999947	0.140171	1.27647	0.558638
SSC_3884	326.402	0.30085	0.206024	1.46027	0.144217	0.999947	1.43453	1.23904	1.06817
SSC_3951	59.7721	-0.673937	0.461538	-1.4602	0.144235	0.999947	0.519456	1.03858	0.450278
SSC_1074	188.397	0.387671	0.265703	1.45904	0.144555	0.999947	1.47179	1.50415	1.03197
SSC_5061	186.334	-0.372151	0.255137	-1.45863	0.144667	0.999947	0.788804	0.795208	0.737974
SSC_1144	125.002	-0.45478	0.311836	-1.45839	0.144732	0.999947	0.606925	0.729182	0.862147
SSC_0196	319.392	-0.31137	0.213593	-1.45777	0.144904	0.999947	0.67413	1.01278	0.76542
SSC_0882	291.296	-0.331305	0.227481	-1.45641	0.14528	0.999947	0.616869	1.03775	0.774729
SSC_2129	155.309	-0.406576	0.279202	-1.45621	0.145335	0.999947	0.841024	0.677975	0.761031
SSC_5382	196.642	0.365494	0.251013	1.45608	0.145371	0.999947	1.34629	1.36582	1.16956
SSC_2120	177.307	-0.379939	0.261076	-1.45528	0.145591	0.999947	0.784956	0.808211	0.718249
SSC_3690	348.359	-0.317754	0.218437	-1.45467	0.14576	0.999947	1.01354	0.581671	0.887492
SSC_2271	116.873	-0.466459	0.320764	-1.45421	0.145887	0.999947	0.593281	0.77983	0.802233
SSC_5759	296.571	0.34566	0.237709	1.45413	0.145909	0.999947	1.93107	1.03395	1.08318
SSC_2586	87.4804	0.635449	0.43709	1.45382	0.145997	0.999947	3.92478	0.902782	1.22858
SSC_4375	250.972	0.334289	0.230052	1.4531	0.146195	0.999947	1.43477	1.06681	1.32534
SSC_2449	175.801	0.386564	0.266201	1.45215	0.14646	0.999947	1.28523	1.47997	1.1737
SSC_4088	376.444	0.354111	0.244051	1.45097	0.146787	0.999947	2.25192	1.07044	0.91376
SSC_4393	104.969	-0.540485	0.373096	-1.44865	0.147436	0.999947	0.379285	0.89632	0.92139
SSC_6102	47.8283	0.720698	0.497549	1.4485	0.147479	0.999947	2.04416	1.80371	1.25769
SSC_0748	54.4789	-0.719386	0.496791	-1.44806	0.147599	0.999947	0.289898	0.943118	0.724549
SSC_5744	293.91	-0.308638	0.213144	-1.44803	0.14761	0.999947	0.842673	0.888898	0.706548
SSC_6058	89.8348	-0.609536	0.42103	-1.44773	0.147694	0.999947	0.285664	1.04899	0.834585
SSC_6145	71.4574	0.68517	0.473328	1.44756	0.147741	0.999947	4.2314	1.21204	0.94769
SSC_2587	75.5895	0.675915	0.466961	1.44748	0.147763	0.999947	4.31726	1.21088	0.932791
SSC_1463	163.928	-0.406875	0.281341	-1.4462	0.148121	0.999947	0.581169	0.793998	0.906642
SSC_4697	146.498	0.516785	0.357345	1.44618	0.148127	0.999947	3.02891	1.28264	0.810094
SSC_2946	122.613	-0.507898	0.351452	-1.44514	0.148418	0.999947	0.455274	1.20341	0.625143
SSC_2475	176.331	-0.390434	0.270208	-1.44494	0.148475	0.999947	0.601154	0.895072	0.810655
SSC_3314	103.065	0.546477	0.378204	1.44493	0.148479	0.999947	2.58926	0.922045	1.38539
SSC_5330	149.345	-0.412293	0.285989	-1.44164	0.149404	0.999947	0.717027	0.670866	0.877499
SSC_6012	124.014	0.522077	0.362342	1.44084	0.14963	0.999947	1.98283	2.02408	0.766132
SSC_0382	128.855	0.578164	0.401304	1.44071	0.149666	0.999947	4.12102	0.790543	1.19708
SSC_3175	171.877	-0.399451	0.277558	-1.43916	0.150104	0.999947	0.601092	0.968846	0.728122
SSC_2157	110.224	0.514692	0.357662	1.43905	0.150137	0.999947	2.36923	0.982394	1.31679
SSC_3227	72.2872	0.580396	0.40337	1.43887	0.150188	0.999947	1.79175	1.47072	1.30591
SSC_4527	269.874	0.339607	0.236173	1.43796	0.150447	0.999947	1.68587	0.967026	1.27421
SSC_5702	95.9474	0.633163	0.440352	1.43786	0.150475	0.999947	4.90597	1.06628	0.965646
SSC_4292	127.424	-0.461344	0.320892	-1.43769	0.150521	0.999947	0.550064	0.965654	0.688968
SSC_3400	125.673	0.45265	0.315021	1.43689	0.15075	0.999947	1.5263	1.07331	1.5725
SSC_3086	147.517	-0.40773	0.283794	-1.43671	0.150801	0.999947	0.775828	0.726449	0.762156
SSC_0662	225.087	0.352054	0.245048	1.43668	0.15081	0.999947	1.1898	1.60887	1.08891
SSC_4755	157.254	0.438586	0.305364	1.43627	0.150924	0.999947	1.82468	1.58061	0.895594
SSC_0117	241.487	0.35123	0.244713	1.43528	0.151208	0.999947	1.72518	1.22246	1.01894
SSC_1993	152.505	0.453617	0.316179	1.43469	0.151377	0.999947	1.63532	1.89107	0.850308
SSC_2515	173.777	-0.402751	0.280772	-1.43444	0.151447	0.999947	1.06382	0.616654	0.680783
SSC_2531	505.591	0.28041	0.195607	1.43354	0.151704	0.999947	1.72765	0.976549	1.09093
SSC_3635	261.354	-0.317721	0.221666	-1.43333	0.151763	0.999947	0.791286	0.890942	0.733347
SSC_3225	58.0223	-0.725437	0.506217	-1.43306	0.151842	0.999947	0.230869	0.919981	0.873546
SSC_4804	122.096	-0.462947	0.32314	-1.43265	0.151957	0.999947	0.533465	0.92315	0.759382
SSC_5005	127.532	-0.447894	0.312691	-1.43238	0.152034	0.999947	0.942463	0.602559	0.707798
SSC_4051	213.318	-0.382166	0.266955	-1.43157	0.152266	0.999947	0.518367	0.818867	1.0202
SSC_0239	364.346	0.291822	0.203879	1.43135	0.15233	0.999947	1.56759	1.14361	1.04489
SSC_5799	226.017	0.35861	0.250953	1.42899	0.153006	0.999947	1.73596	1.21198	1.02812
SSC_4826	124.137	-0.464721	0.325299	-1.42859	0.153121	0.999947	0.678179	0.990441	0.564092
SSC_2215	207.242	0.392886	0.275271	1.42727	0.153503	0.999947	1.96239	1.32674	0.916028
SSC_2218	105.416	0.486925	0.341193	1.42712	0.153544	0.999947	1.12656	1.36465	1.78785
SSC_3099	256.781	-0.324539	0.227592	-1.42597	0.153878	0.999947	0.695013	0.942058	0.768432
SSC_0163	150.699	-0.403022	0.282721	-1.42551	0.154009	0.999947	0.839903	0.766603	0.675006
SSC_4246	371.52	-0.319891	0.22441	-1.42548	0.15402	0.999947	0.546617	1.1255	0.818967
SSC_5514	147.896	-0.403226	0.282962	-1.42502	0.154151	0.999947	0.721467	0.764488	0.780121
SSC_5818	72.0755	-0.593109	0.416655	-1.4235	0.154591	0.999947	0.588717	0.928609	0.517383
SSC_3809	261.478	0.318952	0.224117	1.42315	0.154692	0.999947	1.41728	1.25987	1.10308
SSC_4758	243.945	-0.325116	0.22879	-1.42102	0.15531	0.999947	0.822937	0.708422	0.869035
SSC_1047	110.213	0.474021	0.333631	1.42079	0.155377	0.999947	1.81625	1.19743	1.26633
SSC_5669	133.975	-0.445121	0.313324	-1.42064	0.155421	0.999947	0.563905	0.682109	0.996555
SSC_1714	169.084	0.387406	0.272814	1.42004	0.155597	0.999947	1.42939	1.45868	1.08501
SSC_2193	372.951	-0.286091	0.201639	-1.41883	0.155948	0.999947	0.856599	0.980537	0.661678
SSC_0618	171.628	-0.375186	0.264697	-1.41742	0.15636	0.999947	0.715608	0.811741	0.785183
SSC_0368	178.915	-0.394286	0.278269	-1.41692	0.156505	0.999947	0.599966	1.05423	0.691557
SSC_3598	163.674	-0.413361	0.291871	-1.41625	0.156703	0.999947	0.803645	0.532627	0.980189
SSC_5034	164.083	-0.43256	0.3057	-1.41498	0.157074	0.999947	0.44773	1.03913	0.812305
SSC_0125	16.7377	1.41597	1.00145	1.41391	0.157387	0.999947	Inf	2.07196	0.679425
SSC_2224	296.902	0.315412	0.223245	1.41285	0.157699	0.999947	1.61897	1.00273	1.20908
SSC_3618	321.606	-0.310012	0.219465	-1.41258	0.15778	0.999947	1.06373	0.787572	0.635542
SSC_2438	186.188	-0.376424	0.266627	-1.4118	0.158008	0.999947	0.700853	0.99925	0.656093
SSC_5764	160.546	0.395648	0.280601	1.41	0.158539	0.999947	1.63532	1.12871	1.26195
SSC_6043	160.048	0.416605	0.295519	1.40974	0.158616	0.999947	1.99042	1.09739	1.1249
SSC_6035	354.972	-0.278654	0.197783	-1.40889	0.158868	0.999947	0.852853	0.919375	0.718249
SSC_0579	472.863	-0.259552	0.184467	-1.40704	0.159415	0.999947	0.677082	1.00595	0.845421
SSC_4585	167.738	0.396455	0.281861	1.40656	0.159557	0.999947	1.67673	0.99898	1.3845
SSC_1583	214.035	-0.359665	0.255779	-1.40615	0.159679	0.999947	0.605676	0.751502	1.01925
SSC_0910	253.866	0.327543	0.233054	1.40544	0.159892	0.999947	1.26482	1.52469	1.03306
SSC_4737	86.0655	0.534405	0.380443	1.40469	0.160113	0.999947	1.76615	1.08577	1.64599
SSC_0050	234.481	0.326151	0.232453	1.40308	0.160593	0.999947	1.38468	1.25764	1.14421
SSC_2742	70.5407	0.603462	0.430281	1.40248	0.160771	0.999947	2.67599	1.12119	1.26076
SSC_3310	75.6033	-0.590826	0.421445	-1.40191	0.160943	0.999947	1.19658	0.515495	0.499396
SSC_2050	92.4525	0.550674	0.392842	1.40177	0.160984	0.999947	2.53045	0.899222	1.4251
CTLR_0084	141.698	-0.450578	0.321719	-1.40053	0.161354	0.999947	0.496369	0.668101	1.11299
SSC_4570	193.587	-0.379886	0.27129	-1.40029	0.161426	0.999947	1.02867	0.798287	0.565369
SSC_1369	161.662	0.468872	0.33523	1.39866	0.161915	0.999947	2.89572	1.0778	0.942702
SSC_4785	170.572	-0.405161	0.289682	-1.39864	0.16192	0.999947	0.495455	0.865859	0.939189
SSC_2061	274.267	0.303078	0.216738	1.39836	0.162005	0.999947	1.36572	1.21523	1.14087
SSC_3659	391.471	0.308903	0.22099	1.39781	0.16217	0.999947	1.88995	0.943932	1.10451
SSC_5482	116.646	0.455989	0.326495	1.39662	0.162528	0.999947	1.53769	1.58915	1.07737
SSC_5359	165.775	0.472455	0.338338	1.3964	0.162594	0.999947	3.07986	0.992663	0.992517
SSC_3959	188.833	0.41737	0.299129	1.39528	0.162931	0.999947	2.38506	1.05479	1.00538
SSC_3580	157.852	0.453676	0.325164	1.39522	0.162948	0.999947	2.2731	1.45467	0.810192
SSC_4281	87.7214	0.560867	0.402045	1.39504	0.163005	0.999947	2.78533	1.07826	1.13916
SSC_0081	144.302	-0.398926	0.286066	-1.39452	0.163159	0.999947	0.726811	0.800806	0.747545
SSC_4297	164.873	-0.406666	0.291659	-1.39432	0.163221	0.999947	0.531973	0.755482	0.99877
SSC_3861	344.531	0.275535	0.197616	1.39429	0.16323	0.999947	1.33372	1.10181	1.21667
SSC_0616	108.421	-0.516418	0.370719	-1.39302	0.163615	0.999947	0.499854	1.27505	0.544618
SSC_5179	247.385	0.342019	0.245654	1.39228	0.163837	0.999947	1.69957	1.28772	0.954473
SSC_5860	91.0672	-0.525977	0.37795	-1.39166	0.164026	0.999947	0.452011	0.774672	0.923051
SSC_2712	165.637	-0.442218	0.317861	-1.39123	0.164155	0.999947	0.4277	0.735941	1.18368
SSC_0044	148.035	-0.402715	0.289614	-1.39052	0.164371	0.999947	0.733965	0.919981	0.645617
SSC_1196	78.1487	0.540688	0.388851	1.39048	0.164384	0.999947	1.12656	1.64609	1.64215
SSC_0890	66.0557	-0.617992	0.444872	-1.38914	0.164789	0.999947	0.402129	1.06373	0.628683
SSC_0586	68.7268	0.647642	0.466217	1.38914	0.164789	0.999947	3.66657	1.1684	1.00555
SSC_2676	167.065	0.506549	0.364844	1.3884	0.165016	0.999947	3.60589	1.14625	0.779308
SSC_4144	361.304	-0.295438	0.213027	-1.38686	0.165484	0.999947	1.01093	0.900315	0.605791
SSC_5820	234.319	-0.321437	0.232013	-1.38543	0.165923	0.999947	0.765629	0.873974	0.763171
SSC_0390	152.048	0.409163	0.29538	1.38521	0.165988	0.999947	1.86089	1.18615	1.1046
SSC_3842	145.58	-0.413512	0.29885	-1.38368	0.166457	0.999947	0.570462	0.771763	0.9205
SSC_1172	76.9442	-0.607502	0.439085	-1.38356	0.166492	0.999947	0.372606	1.29822	0.57174
SSC_5293	80.1389	-0.53466	0.386533	-1.38322	0.166598	0.999947	0.591405	0.600694	0.914135
SSC_1315	268.612	-0.312089	0.225689	-1.38283	0.166718	0.999947	0.957263	0.830162	0.667508
SSC_3469	154.371	-0.38421	0.277866	-1.38272	0.166752	0.999947	0.717726	0.812061	0.767694
SSC_2723	83.0834	-0.596168	0.431464	-1.38173	0.167053	0.999947	0.288587	1.04909	0.840335
SSC_1410	158.383	0.460262	0.333132	1.38162	0.167088	0.999947	2.75961	0.942884	1.08427
SSC_5794	143.626	0.431312	0.312384	1.38071	0.167367	0.999947	2.09447	1.05242	1.16871
SSC_0187	413.778	0.290685	0.210535	1.3807	0.167372	0.999947	1.67575	1.25376	0.891444
SSC_2307	133.092	0.414513	0.300225	1.38068	0.167378	0.999947	1.46447	1.15579	1.4044
SSC_1062	139.705	0.403943	0.292624	1.38042	0.167458	0.999947	1.49312	1.27363	1.23212
SSC_3436	228.962	-0.326655	0.236797	-1.37947	0.167749	0.999947	0.928864	0.706761	0.780156
SSC_1292	315.76	0.388066	0.281442	1.37885	0.167941	0.999947	2.35148	1.40537	0.698481
SSC_4011	185.618	0.35544	0.257865	1.3784	0.16808	0.999947	1.36634	1.1268	1.35859
SSC_5434	75.3807	-0.538552	0.390888	-1.37776	0.168276	0.999947	0.637777	0.80905	0.630043
SSC_3837	236.791	-0.321689	0.233502	-1.37767	0.168304	0.999947	0.700034	0.917337	0.789496
SSC_4100	147.081	0.448491	0.325558	1.37761	0.168324	0.999947	2.35116	1.23963	0.922342
SSC_1260	96.2845	0.47742	0.346575	1.37754	0.168347	0.999947	1.51639	1.35515	1.32569
SSC_2025	132.871	-0.439226	0.319081	-1.37654	0.168656	0.999947	0.519456	0.734882	1.02505
SSC_4021	254.152	0.312939	0.227459	1.3758	0.168882	0.999947	1.45983	1.19929	1.11223
SSC_3457	262.143	0.30522	0.22185	1.3758	0.168885	0.999947	1.26821	1.35157	1.1039
SSC_4033	223.463	-0.357181	0.260087	-1.37332	0.169654	0.999947	1.01139	0.877657	0.547601
SSC_1587	165.119	-0.370236	0.269648	-1.37304	0.169741	0.999947	0.738232	0.820224	0.761779
SSC_3737	125.866	-0.471707	0.34367	-1.37256	0.16989	0.999947	0.419052	0.78227	1.06817
SSC_2451	165.944	0.375693	0.273719	1.37255	0.169892	0.999947	1.07739	1.43607	1.39379
SSC_2002	129.342	-0.52829	0.384926	-1.37244	0.169925	0.999947	0.283303	1.10157	0.980467
SSC_0913	280.059	-0.310262	0.226128	-1.37207	0.170043	0.999947	0.619441	0.947649	0.873165
SSC_5854	262.852	-0.302567	0.220553	-1.37186	0.170109	0.999947	0.883075	0.810203	0.752586
SSC_1513	269.777	-0.298632	0.217766	-1.37134	0.170268	0.999947	0.738534	0.863316	0.836099
SSC_5618	96.2352	0.558416	0.40758	1.37008	0.170663	0.999947	2.62614	1.71046	0.746416
SSC_3174	119.745	-0.464966	0.339385	-1.37002	0.170679	0.999947	0.466666	1.02512	0.753541
SSC_1131	82.0398	0.528807	0.386032	1.36985	0.170733	0.999947	2.00164	1.26855	1.25005
CTLR_0032	360.483	-0.292861	0.213806	-1.36975	0.170765	0.999947	0.594898	0.861294	1.03082
SSC_1503	147.491	-0.403727	0.294824	-1.36938	0.17088	0.999947	0.908514	0.825919	0.5891
SSC_3144	56.0003	0.625281	0.456647	1.36929	0.170909	0.999947	1.19334	1.55397	1.9428
SSC_0543	100.917	0.483826	0.35352	1.36859	0.171126	0.999947	1.8888	1.43744	1.04206
SSC_2639	229.88	0.318859	0.23302	1.36837	0.171196	0.999947	1.36773	1.19631	1.19308
SSC_1465	134.644	0.412852	0.301733	1.36827	0.171229	0.999947	1.37367	1.53594	1.12352
SSC_1202	375.684	0.28926	0.211581	1.36714	0.171583	0.999947	1.60606	1.25977	0.918594
SSC_3588	361.254	-0.305622	0.223615	-1.36673	0.171708	0.999947	0.554289	1.09856	0.849141
SSC_1358	136.165	-0.414573	0.303595	-1.36555	0.172081	0.999947	0.578653	0.895771	0.80006
SSC_1079	199.134	0.344486	0.25247	1.36446	0.172421	0.999947	1.40466	1.35422	1.09101
SSC_0473	140.701	-0.42748	0.313295	-1.36446	0.172422	0.999947	0.485322	0.846421	0.941217
SSC_3655	95.9186	0.485711	0.356028	1.36425	0.172489	0.999947	1.77842	1.15402	1.38364
SSC_2654	119.423	0.504261	0.369694	1.364	0.172569	0.999947	2.25229	0.733969	1.75687
SSC_1084	155.393	-0.383864	0.281486	-1.36371	0.17266	0.999947	0.872173	0.789648	0.665045
SSC_0062	48.4792	0.670423	0.491781	1.36326	0.172802	0.999947	1.96239	1.77596	1.19708
SSC_2852	123.381	-0.434894	0.319128	-1.36276	0.172958	0.999947	0.916642	0.781095	0.571939
SSC_6015	107.056	-0.526011	0.38626	-1.36181	0.173259	0.999947	0.342827	1.17527	0.763205
SSC_5010	59.6218	-0.621944	0.457661	-1.35896	0.174158	0.999947	0.411469	0.965198	0.674085
SSC_1328	152.97	-0.382575	0.281553	-1.3588	0.174209	0.999947	0.685145	0.874528	0.749222
SSC_4883	97.0989	-0.492065	0.362378	-1.35788	0.174502	0.999947	0.530071	1.01748	0.658045
SSC_2011	165.568	-0.375312	0.276493	-1.3574	0.174653	0.999947	0.644367	0.74439	0.940916
SSC_4964	569.39	0.244246	0.179941	1.35737	0.174665	0.999947	1.55947	1.1163	0.973683
SSC_5770	234.331	-0.322821	0.237845	-1.35727	0.174694	0.999947	0.715608	0.961398	0.733957
SSC_3063	216.616	0.349002	0.25724	1.35672	0.174871	0.999947	1.79538	1.08821	1.09027
SSC_3278	306.928	-0.287345	0.211907	-1.35599	0.175101	0.999947	0.726084	0.981399	0.768195
SSC_3531	205.114	-0.364411	0.269156	-1.3539	0.175767	0.999947	0.525414	0.859205	0.99703
SSC_3878	258.636	-0.349961	0.258486	-1.35389	0.175773	0.999947	0.56138	1.21967	0.697306
SSC_1282	92.5603	-0.525803	0.388701	-1.35272	0.176145	0.999947	1.19739	0.460159	0.624193
SSC_5783	124.792	0.437072	0.323165	1.35247	0.176224	0.999947	1.33971	1.79226	1.03221
SSC_0929	239.758	-0.369535	0.273304	-1.3521	0.176342	0.999947	0.447127	0.907363	1.06601
SSC_3553	297.243	0.324925	0.240593	1.35052	0.176851	0.999947	1.93074	1.03324	1.01994
SSC_4961	94.5825	0.477939	0.354141	1.34957	0.177153	0.999947	1.37745	1.17164	1.66082
SSC_4036	74.1963	0.532404	0.39464	1.34909	0.177308	0.999947	1.68984	1.38131	1.31465
SSC_4207	37.605	0.770145	0.571206	1.34828	0.177568	0.999947	1.96239	2.42715	1.08486
SSC_3611	45.738	-0.711126	0.527543	-1.348	0.17766	0.999947	0.306623	0.766413	0.840807
SSC_3142	123.836	-0.443165	0.32891	-1.34738	0.177859	0.999947	0.6723	1.07144	0.555011
SSC_5583	331.844	-0.288025	0.213771	-1.34735	0.177866	0.999947	0.633941	1.01442	0.839017
SSC_4738	179.649	0.351283	0.260762	1.34714	0.177935	0.999947	1.23876	1.3826	1.21009
SSC_2036	123.812	0.441755	0.327962	1.34697	0.177989	0.999947	1.82502	1.47997	0.962247
SSC_2982	140.97	-0.393233	0.29223	-1.34563	0.178422	0.999947	0.745211	0.843365	0.703285
SSC_5455	61.7646	0.585627	0.436225	1.34249	0.179438	0.999947	1.12549	1.60947	1.81137
SSC_1344	109.333	0.456382	0.340113	1.34185	0.179643	0.999947	1.61352	1.6049	1.02516
SSC_5193	112.346	-0.43018	0.320761	-1.34112	0.17988	0.999947	0.730191	0.759289	0.736666
SSC_3673	64.6419	-0.570952	0.425828	-1.3408	0.179984	0.999947	0.64155	0.739985	0.635692
SSC_4744	285.198	-0.318523	0.237593	-1.34062	0.180043	0.999947	0.545108	1.01299	0.882985
SSC_1504	136.853	-0.453303	0.338299	-1.33995	0.180263	0.999947	0.395776	0.99898	0.925255
SSC_3029	132.583	0.400596	0.298965	1.33994	0.180263	0.999947	1.35636	1.4106	1.20936
SSC_0334	204.574	-0.382679	0.28567	-1.33958	0.180381	0.999947	0.471232	1.14578	0.799142
SSC_3317	64.3476	0.739718	0.552343	1.33924	0.180494	0.999947	7.84956	0.720252	1.25052
SSC_2915	54.6998	-0.620585	0.463405	-1.33919	0.18051	0.999947	0.893977	0.606788	0.513035
SSC_1913	204.07	-0.340383	0.254294	-1.33854	0.18072	0.999947	0.622065	0.922855	0.842391
SSC_1379	128.595	-0.410839	0.307063	-1.33796	0.180909	0.999947	0.803745	0.622016	0.850867
SSC_1452	119.268	0.51929	0.388249	1.33752	0.181053	0.999947	2.72895	1.67338	0.691756
SSC_3907	188.811	-0.347453	0.26016	-1.33554	0.1817	0.999947	0.961765	0.736863	0.700731
SSC_1340	138.167	-0.435931	0.326566	-1.33489	0.181912	0.999947	0.485642	0.694864	1.13925
SSC_4219	197.558	-0.33378	0.250055	-1.33483	0.181934	0.999947	0.886518	0.746622	0.763598
SSC_5732	239.787	-0.327575	0.245457	-1.33456	0.182022	0.999947	0.940872	0.920286	0.59634
SSC_2229	139.157	-0.391398	0.293306	-1.33443	0.182062	0.999947	0.731268	0.863316	0.699285
SSC_2053	61.6382	0.587072	0.440049	1.33411	0.182168	0.999947	1.64587	1.08152	1.90356
SSC_1930	183.354	-0.410756	0.308229	-1.33263	0.182653	0.999947	0.4374	1.23331	0.766992
SSC_2152	121.48	0.44245	0.332149	1.33208	0.182833	0.999947	2.08504	1.103	1.1564
SSC_0690	132.904	-0.426366	0.320305	-1.33113	0.183147	0.999947	1.12837	0.587789	0.638444
SSC_3497	164.355	-0.376552	0.283017	-1.33049	0.183357	0.999947	0.587284	0.975684	0.785585
SSC_2576	157.953	0.372415	0.279923	1.33042	0.183381	0.999947	1.56264	1.14785	1.22545
SSC_1925	99.9948	-0.464945	0.349672	-1.32966	0.18363	0.999947	0.938534	0.569788	0.718249
SSC_2458	109.852	-0.441374	0.332019	-1.32937	0.183728	0.999947	0.630768	0.916796	0.682136
SSC_2389	97.3427	0.495628	0.373742	1.32612	0.1848	0.999947	2.30073	1.31674	1.00055
SSC_1920	164.833	-0.370375	0.279422	-1.32551	0.185004	0.999947	0.990034	0.641034	0.738993
SSC_3265	156.365	-0.40165	0.303506	-1.32337	0.185712	0.999947	0.505929	1.06998	0.775437
SSC_2328	177.738	0.406115	0.307462	1.32086	0.186548	0.999947	2.45299	1.1519	0.936689
SSC_5432	198.216	0.393794	0.298401	1.31968	0.186941	0.999947	2.37425	0.930656	1.06912
SSC_1551	132.376	-0.421582	0.319465	-1.31965	0.186953	0.999947	0.685781	0.562591	1.05853
SSC_2476	116.788	-0.419195	0.317666	-1.31961	0.186965	0.999947	0.716428	0.803412	0.722468
SSC_4313	95.1332	0.472745	0.358509	1.31864	0.187288	0.999947	1.81372	1.1268	1.35613
SSC_4981	145.277	-0.402084	0.304934	-1.31859	0.187305	0.999947	0.642237	1.07914	0.623654
SSC_0193	274.899	0.307631	0.233343	1.31836	0.187382	0.999947	1.56401	1.32418	0.934967
SSC_6064	130.85	0.415114	0.315035	1.31768	0.187612	0.999947	1.47179	1.65692	0.99011
SSC_5070	195.414	0.368921	0.280077	1.31722	0.187767	0.999947	1.98787	1.19243	0.947186
SSC_5982	101.383	-0.490047	0.37224	-1.31648	0.188013	0.999947	0.471728	1.12552	0.630974
SSC_4518	206.002	0.340636	0.258825	1.31609	0.188145	0.999947	1.24728	1.64132	1.00133
SSC_4663	163.546	0.376429	0.286029	1.31605	0.188157	0.999947	1.80908	1.15056	1.0919
SSC_6036	108.435	-0.498287	0.378699	-1.31579	0.188246	0.999947	0.47406	0.545891	1.32309
SSC_4677	151.116	-0.463986	0.352747	-1.31535	0.188393	0.999947	0.348582	1.28769	0.803755
SSC_6187	185.21	0.335169	0.254937	1.31471	0.188606	0.999947	1.27555	1.26316	1.24738
SSC_2859	256.322	0.299069	0.227484	1.31468	0.188618	0.999947	1.47179	1.08842	1.17943
SSC_3155	62.6936	0.579692	0.441161	1.31401	0.188841	0.999947	1.22649	1.21088	2.20841
SSC_2705	142.859	0.381314	0.290343	1.31332	0.189075	0.999947	1.50634	1.20029	1.23766
SSC_4463	145.213	0.415177	0.316331	1.31248	0.18936	0.999947	2.19203	1.06172	1.08715
SSC_3573	147.51	0.372462	0.283812	1.31235	0.1894	0.999947	1.19304	1.34166	1.3475
SSC_0975	97.9229	0.50918	0.388101	1.31198	0.189528	0.999947	2.76837	1.13844	1.00528
SSC_4452	197.155	-0.340179	0.259351	-1.31165	0.189637	0.999947	0.713596	0.999168	0.686285
SSC_3754	132.492	0.419944	0.320311	1.31105	0.189841	0.999947	1.63005	1.63974	0.918309
SSC_1852	242.47	0.369823	0.282229	1.31037	0.190072	0.999947	2.21027	1.26909	0.80003
SSC_2897	88.8078	0.5724	0.437032	1.30974	0.190283	0.999947	4.06495	0.966092	1.04745
SSC_0218	195.268	-0.406323	0.310302	-1.30944	0.190385	0.999947	0.425373	0.743379	1.30544
SSC_2283	319.939	0.273399	0.209252	1.30655	0.191364	0.999947	1.40724	1.25356	1.01728
SSC_3844	53.6164	0.627795	0.480516	1.3065	0.191382	0.999947	2.42717	1.01182	1.57117
SSC_4503	93.3477	-0.461166	0.352999	-1.30642	0.191409	0.999947	0.830242	0.723898	0.645617
SSC_5035	83.9999	0.510876	0.391052	1.30641	0.191412	0.999947	1.65788	1.84996	0.971059
SSC_4429	149.98	-0.406242	0.311055	-1.30601	0.191548	0.999947	0.471872	0.990531	0.88459
SSC_2284	138.311	0.421244	0.322573	1.30589	0.191592	0.999947	2.08765	1.30731	0.931063
SSC_6093	183.159	0.36192	0.277221	1.30553	0.191713	0.999947	1.83974	1.18787	1.02975
SSC_0144	228.367	0.319176	0.244536	1.30523	0.191814	0.999947	1.6009	1.1911	1.0387
SSC_0447	73.621	0.566565	0.434289	1.30458	0.192036	0.999947	2.6282	1.47997	0.87786
SSC_2724	103.034	0.479934	0.368012	1.30413	0.192191	0.999947	2.39009	1.06645	1.11728
SSC_3456	138.414	0.435223	0.334013	1.30301	0.19257	0.999947	2.42717	0.943481	1.16988
SSC_5153	289.394	0.278545	0.213842	1.30258	0.192719	0.999947	1.06906	1.24172	1.32207
SSC_4460	356.256	0.256331	0.196863	1.30208	0.192889	0.999947	1.19101	1.33529	1.07409
SSC_0614	260.542	0.291697	0.224272	1.30064	0.193381	0.999947	1.41808	1.19364	1.09732
SSC_4671	120.047	0.540124	0.415301	1.30056	0.193409	0.999947	4.37078	0.956396	0.890629
SSC_5468	169.472	-0.361789	0.278441	-1.29934	0.193828	0.999947	0.593281	0.808502	0.955973
SSC_3313	68.2959	0.533584	0.410843	1.29876	0.194028	0.999947	1.23441	1.64441	1.46609
SSC_2075	94.0673	-0.466518	0.359246	-1.29861	0.194079	0.999947	0.893588	0.563398	0.758714
SSC_2883	51.5358	0.688241	0.530089	1.29835	0.194167	0.999947	4.06495	1.08531	1.06696
SSC_1283	302.631	-0.271377	0.20918	-1.29734	0.194516	0.999947	0.936303	0.775504	0.795026
SSC_5753	217.664	0.338798	0.261153	1.29731	0.194523	0.999947	1.6009	1.44123	0.906973
SSC_1035	320.065	0.295745	0.228089	1.29662	0.194761	0.999947	1.80036	1.0847	0.992057
SSC_6089	204.553	0.367365	0.283349	1.29651	0.194799	0.999947	2.13059	0.919068	1.1565
SSC_1591	329.23	0.257371	0.198524	1.29642	0.194831	0.999947	1.23515	1.16878	1.18642
SSC_0177	159.944	-0.354907	0.27397	-1.29542	0.195175	0.999947	0.858545	0.745507	0.748792
CTLR_0016	193.603	0.333781	0.257752	1.29497	0.19533	0.999947	1.5286	1.06454	1.24773
SSC_3697	252.558	-0.329633	0.254638	-1.29452	0.195487	0.999947	0.515933	1.02643	0.922439
SSC_0798	219.849	0.33179	0.256339	1.29434	0.195548	0.999947	1.30556	0.936648	1.63142
SSC_4052	118.21	0.474339	0.366521	1.29417	0.195607	0.999947	0.756684	2.28723	1.57244
SSC_3555	112.785	0.416477	0.321992	1.29344	0.19586	0.999947	1.25593	1.35065	1.3899
SSC_5635	85.7687	0.486625	0.376311	1.29315	0.19596	0.999947	1.23095	1.89436	1.18579
SSC_0227	266.097	0.353759	0.273571	1.29312	0.195971	0.999947	2.31919	1.11159	0.869413
SSC_2304	174.303	0.38977	0.301456	1.29296	0.196025	0.999947	1.30378	2.00663	0.874115
SSC_1151	135.677	-0.407817	0.315484	-1.29267	0.196124	0.999947	0.522104	0.780532	1.01385
SSC_3666	211.77	-0.311098	0.24074	-1.29226	0.196268	0.999947	0.857688	0.799889	0.767444
SSC_0148	176.6	0.354154	0.274089	1.29211	0.196318	0.999947	1.37367	1.55285	0.991868
SSC_1077	136.376	-0.393122	0.304252	-1.29209	0.196324	0.999947	0.607406	0.946124	0.74762
SSC_1529	82.9566	0.530017	0.41083	1.29011	0.197011	0.999947	2.389	0.850983	1.57117
SSC_5598	213.247	-0.345074	0.267589	-1.28957	0.197201	0.999947	0.514824	0.962699	0.944518
SSC_1018	252.407	0.296666	0.230088	1.28936	0.197272	0.999947	1.31687	1.02597	1.37141
SSC_3165	101.113	0.446873	0.346609	1.28927	0.197304	0.999947	1.55837	1.10998	1.49635
SSC_2118	131.554	0.40916	0.317426	1.28899	0.197401	0.999947	1.94277	1.10998	1.13324
SSC_3830	106.84	-0.453477	0.351914	-1.2886	0.197536	0.999947	0.526938	1.03598	0.676812
SSC_0717	78.7266	-0.521272	0.404911	-1.28737	0.197964	0.999947	0.438406	0.964475	0.736666
SSC_4301	231.496	0.315471	0.245191	1.28664	0.198221	0.999947	1.55012	1.29867	0.971369
SSC_0708	65.6756	-0.643528	0.500256	-1.2864	0.198304	0.999947	0.210256	0.999629	1.004
SSC_5698	100.103	0.442587	0.344255	1.28564	0.19857	0.999947	1.11653	1.46876	1.50515
SSC_1617	338.22	0.266433	0.207383	1.28474	0.198884	0.999947	1.4224	1.2648	0.986923
SSC_0828	202.898	-0.338044	0.263242	-1.28416	0.199086	0.999947	0.629821	1.07222	0.721091
SSC_5054	175.776	-0.347038	0.270357	-1.28363	0.199272	0.999947	0.665811	0.970102	0.741853
SSC_3449	206.386	-0.325537	0.253627	-1.28352	0.199308	0.999947	0.730677	1.00541	0.690508
SSC_2798	172.901	0.357609	0.278654	1.28335	0.199371	0.999947	1.07718	1.71122	1.12504
SSC_0481	160.419	-0.352911	0.27514	-1.28266	0.199612	0.999947	0.716699	0.889917	0.748705
SSC_2033	124.858	-0.424779	0.331547	-1.2812	0.200123	0.999947	0.546666	1.09564	0.662022
SSC_1624	161.968	0.368011	0.287333	1.28078	0.200271	0.999947	1.24349	1.72362	1.02223
SSC_3459	227.926	0.315563	0.246448	1.28045	0.200388	0.999947	1.26663	1.54684	0.993454
SSC_2473	233.252	0.314362	0.245576	1.2801	0.20051	0.999947	1.66336	1.03018	1.1492
SSC_4561	394.791	0.242992	0.189866	1.27981	0.200612	0.999947	1.37581	1.14769	1.06562
SSC_5337	96.8771	0.456676	0.356957	1.27936	0.200771	0.999947	1.89698	1.17527	1.18871
SSC_0877	107.924	0.468314	0.366208	1.27882	0.200961	0.999947	1.77676	1.86846	0.826412
SSC_5739	118.517	-0.440295	0.34443	-1.27833	0.201132	0.999947	1.16589	0.67832	0.513869
SSC_3261	120.24	-0.447861	0.350365	-1.27827	0.201154	0.999947	0.438956	0.730618	1.13723
SSC_2769	289.945	0.267538	0.209451	1.27733	0.201486	0.999947	1.21641	1.18455	1.21147
SSC_3803	145.949	0.367261	0.287525	1.27731	0.201491	0.999947	1.48581	1.20899	1.21108
SSC_0757	190.28	-0.349748	0.273836	-1.27722	0.201525	0.999947	0.535883	0.944738	0.912434
SSC_1723	73.6	-0.515041	0.403359	-1.27688	0.201645	0.999947	0.539657	0.716368	0.843015
SSC_2063	163.626	0.354014	0.277899	1.27389	0.202701	0.999947	1.51884	1.05184	1.32412
SSC_0731	115.355	0.416953	0.32732	1.27384	0.20272	0.999947	1.71008	1.21659	1.19708
SSC_0534	147.533	0.366459	0.288088	1.27204	0.203359	0.999947	1.54394	1.21036	1.16803
SSC_2089	148.617	-0.359636	0.282786	-1.27176	0.203458	0.999947	0.721467	0.806394	0.807555
SSC_1564	84.5704	0.480525	0.377983	1.27129	0.203627	0.999947	1.49312	1.5712	1.18154
SSC_1900	111.021	0.430687	0.338849	1.27103	0.203718	0.999947	1.55837	0.978493	1.62846
SSC_2978	120.915	-0.400729	0.315397	-1.27055	0.203888	0.999947	0.688924	0.687955	0.907677
SSC_5011	132.398	-0.449148	0.353844	-1.26934	0.20432	0.999947	0.356798	0.910751	1.07622
SSC_1274	158.093	-0.350976	0.276626	-1.26877	0.204522	0.999947	0.727437	0.744728	0.88182
SSC_2312	133.754	-0.401651	0.316707	-1.26821	0.204723	0.999947	0.644785	1.09361	0.613139
SSC_1243	635.944	-0.22166	0.17497	-1.26685	0.20521	0.999947	1.14787	0.774105	0.726352
SSC_3526	39.3812	-0.684733	0.541218	-1.26517	0.20581	0.999947	0.490597	0.61313	0.779495
SSC_5883	190.08	-0.324507	0.256565	-1.26481	0.205939	0.999947	0.773986	0.926063	0.710209
SSC_2411	122.58	-0.392301	0.310203	-1.26466	0.205994	0.999947	0.695964	0.827042	0.763896
SSC_6056	175.11	0.389279	0.307895	1.26432	0.206115	0.999947	2.26993	0.8674	1.18818
SSC_0726	93.7217	-0.446537	0.353514	-1.26314	0.206539	0.999947	0.704802	0.662092	0.836057
SSC_3532	237.926	-0.292805	0.231861	-1.26285	0.206644	0.999947	0.716428	0.912773	0.826912
SSC_5422	81.1566	0.561011	0.444329	1.2626	0.206732	0.999947	3.76125	0.880935	1.21564
SSC_0425	205.064	0.315772	0.250105	1.26256	0.206749	0.999947	1.03726	1.38861	1.3133
SSC_2697	181.236	0.356725	0.282586	1.26236	0.206819	0.999947	1.87581	1.21138	0.967926
SSC_5790	345.348	0.287385	0.227666	1.26231	0.206839	0.999947	1.77463	0.882747	1.18227
SSC_2178	161.397	-0.356551	0.282615	-1.26161	0.207088	0.999947	0.691296	1.0117	0.681671
SSC_1010	345.049	0.28232	0.223988	1.26043	0.207516	0.999947	1.80664	1.00363	1.03338
SSC_3030	120.005	0.403536	0.320178	1.26035	0.207545	0.999947	1.4258	1.55705	1.04848
SSC_1974	39.9111	0.764716	0.607099	1.25962	0.207805	0.999947	5.72364	0.953758	1.19708
SSC_0605	271.473	0.278683	0.221313	1.25922	0.207949	0.999947	1.34826	1.29178	1.03582
SSC_0439	141.682	0.383309	0.304406	1.2592	0.207957	0.999947	1.64243	1.41787	0.988416
SSC_1554	307.298	-0.269409	0.213965	-1.25913	0.207985	0.999947	0.665811	0.904426	0.926345
SSC_5273	295.409	0.314357	0.24995	1.25768	0.208507	0.999947	1.47179	1.6747	0.793645
SSC_6084	248.228	-0.297001	0.236172	-1.25756	0.20855	0.999947	0.813674	1.00427	0.663077
SSC_6061	102.627	-0.446609	0.355563	-1.25606	0.209094	0.999947	1.10699	0.611292	0.624754
SSC_0170	106.099	-0.439967	0.350295	-1.25599	0.209119	0.999947	0.611236	0.604988	1.05285
SSC_5266	129.521	-0.428589	0.341253	-1.25593	0.209143	0.999947	1.28224	0.529597	0.610186
SSC_5756	306.72	-0.355501	0.283122	-1.25564	0.209246	0.999947	0.401721	1.36692	0.839512
SSC_2809	254.181	0.295665	0.235549	1.25522	0.2094	0.999947	1.61422	1.12863	1.05289
SSC_1582	165.785	0.348142	0.277422	1.25492	0.20951	0.999947	1.24782	1.5607	1.06717
SSC_2221	181.707	0.339736	0.270952	1.25386	0.209893	0.999947	1.61664	1.27529	0.993804
SSC_1651	236.621	-0.305922	0.2442	-1.25275	0.210297	0.999947	0.601046	0.926743	0.929649
SSC_4180	96.829	-0.442056	0.352961	-1.25242	0.210415	0.999947	0.891995	0.753816	0.613758
SSC_5261	131.636	-0.392513	0.313415	-1.25238	0.210433	0.999947	0.548804	0.903561	0.873819
SSC_2322	251.323	0.306621	0.245121	1.2509	0.210972	0.999947	1.63283	1.29597	0.911306
SSC_3276	135.448	-0.403844	0.322854	-1.25086	0.210986	0.999947	0.490597	0.792841	1.05716
SSC_2577	132.27	0.373168	0.298368	1.25069	0.211046	0.999947	1.36059	1.32715	1.21002
SSC_1822	197.912	0.323374	0.258579	1.25058	0.211088	0.999947	1.52398	1.30258	1.00902
SSC_2386	212.748	0.306996	0.245914	1.24839	0.21189	0.999947	1.21858	1.44914	1.07849
SSC_1415	238.844	0.397453	0.318937	1.24618	0.212698	0.999947	2.97377	1.1276	0.740375
SSC_4937	106.912	-0.438528	0.352321	-1.24468	0.213248	0.999947	0.643909	1.11998	0.562984
SSC_4925	173.283	0.344068	0.2767	1.24347	0.213695	0.999947	1.71709	1.12368	1.09881
SSC_5163	225.262	-0.366444	0.294695	-1.24347	0.213696	0.999947	0.404862	1.1213	0.976082
SSC_5384	216.3	0.307248	0.247216	1.24284	0.213928	0.999947	1.23888	1.03662	1.47368
SSC_5947	122.885	0.389048	0.31307	1.24269	0.213983	0.999947	1.53312	1.16439	1.28605
SSC_2407	62.4744	0.560222	0.451038	1.24207	0.21421	0.999947	2.52307	1.06111	1.27601
SSC_5587	97.1764	0.442729	0.356491	1.24191	0.214271	0.999947	1.19379	1.84996	1.14053
SSC_4117	196.395	-0.313032	0.252126	-1.24157	0.214396	0.999947	0.760926	0.892963	0.762818
SSC_5524	137.072	-0.401523	0.323443	-1.2414	0.214458	0.999947	0.792157	1.09979	0.500771
CTLR_0094	242.672	-0.301235	0.24279	-1.24072	0.214709	0.999947	0.835598	1.02433	0.629393
SSC_0763	76.3749	-0.481555	0.388198	-1.24049	0.214795	0.999947	0.760426	0.711524	0.685895
SSC_0812	173.387	0.327159	0.26382	1.24008	0.214945	0.999947	1.20008	1.34664	1.22283
SSC_5998	173.037	-0.341662	0.275671	-1.23938	0.215204	0.999947	0.971669	0.838913	0.61379
SSC_5038	168.231	-0.396589	0.320042	-1.23918	0.21528	0.999947	0.395407	1.02459	1.00555
SSC_3027	169.623	-0.331196	0.267359	-1.23877	0.215431	0.999947	0.809486	0.865558	0.71908
SSC_3892	176.915	0.333775	0.269763	1.23729	0.215979	0.999947	1.58642	1.17006	1.08919
SSC_2155	123.694	-0.392093	0.316953	-1.23707	0.216061	0.999947	0.586324	0.831143	0.87786
SSC_2776	235.161	0.311798	0.252182	1.2364	0.21631	0.999947	1.16517	1.72325	0.960991
SSC_5416	170.849	-0.334917	0.270908	-1.23628	0.216355	0.999947	0.958376	0.732434	0.727297
SSC_2940	144.249	0.404736	0.327431	1.23609	0.216424	0.999947	0.781322	1.98974	1.45632
SSC_1407	272.529	0.273917	0.221667	1.23572	0.216564	0.999947	1.40459	1.03069	1.23229
SSC_1879	96.5826	0.500573	0.405295	1.23508	0.2168	0.999947	3.27065	1.1329	0.938621
SSC_3943	162.196	0.337251	0.27311	1.23485	0.216885	0.999947	1.14473	1.39524	1.25302
SSC_3930	121.83	0.425613	0.344744	1.23458	0.216988	0.999947	2.2988	1.19838	0.955469
SSC_5033	357.318	-0.240005	0.194411	-1.23453	0.217006	0.999947	0.858545	0.920922	0.770749
SSC_2380	186.821	-0.320299	0.259508	-1.23425	0.217109	0.999947	0.720371	0.744096	0.951041
SSC_2856	51.6901	-0.618182	0.501322	-1.2331	0.217537	0.999947	0.327065	0.871538	0.869578
SSC_0393	368.106	-0.235115	0.190796	-1.23229	0.217842	0.999947	0.885256	0.882586	0.788462
SSC_1629	123.545	-0.402055	0.326349	-1.23198	0.217958	0.999947	0.563665	0.709407	1.04672
SSC_5421	174.665	0.328856	0.266944	1.23193	0.217975	0.999947	1.13909	1.46476	1.17793
SSC_1566	194.201	-0.3273	0.265721	-1.23174	0.218046	0.999947	0.594057	0.828945	0.998815
SSC_0999	77.5031	-0.474533	0.38562	-1.23057	0.218484	0.999947	0.619702	0.813983	0.728658
SSC_3365	226.025	-0.296171	0.240784	-1.23003	0.218688	0.999947	0.730821	0.978493	0.747775
SSC_3384	153.081	-0.366992	0.298424	-1.22977	0.218784	0.999947	0.550064	0.803412	1.02533
SSC_3085	135.246	-0.384297	0.312676	-1.22906	0.21905	0.999947	0.609932	0.675638	1.06817
SSC_4595	238.651	0.311903	0.253856	1.22866	0.219198	0.999947	1.7047	1.29303	0.897104
SSC_6144	72.364	-0.505486	0.411483	-1.22845	0.219279	0.999947	1.00164	0.671679	0.533731
SSC_5600	356.163	-0.236195	0.192303	-1.22824	0.219356	0.999947	0.86798	0.873182	0.809436
SSC_3857	309.909	0.261707	0.213144	1.22784	0.219507	0.999947	1.26337	1.38503	0.992014
SSC_2074	169.392	-0.344542	0.280718	-1.22736	0.219687	0.999947	0.586168	0.8783	0.89407
SSC_2534	249.866	-0.287344	0.234288	-1.22646	0.220025	0.999947	0.959145	0.884282	0.657121
SSC_1293	135.796	-0.376894	0.307304	-1.22645	0.220028	0.999947	0.772799	0.594072	0.988601
SSC_5246	602.276	0.239985	0.195675	1.22645	0.220031	0.999947	1.78987	0.983966	0.957665
SSC_2943	188.069	-0.336898	0.274912	-1.22548	0.220395	0.999947	0.545108	0.901211	0.974096
SSC_5107	333.427	0.285375	0.232919	1.22521	0.220497	0.999947	1.84189	1.15473	0.890303
SSC_3527	140.819	0.417178	0.340746	1.22431	0.220836	0.999947	2.58461	1.08755	0.924575
SSC_4412	68.3585	0.544661	0.444902	1.22423	0.220866	0.999947	1.00572	1.14361	2.61862
SSC_3706	183.915	-0.313543	0.256154	-1.22404	0.220937	0.999947	0.844918	0.811741	0.762156
SSC_3599	102.498	0.502795	0.410927	1.22356	0.221117	0.999947	3.49305	1.05119	0.884468
SSC_1956	105.66	0.444898	0.363678	1.22333	0.221205	0.999947	2.2669	0.930267	1.29123
SSC_1597	134.641	0.384129	0.314047	1.22316	0.22127	0.999947	1.7763	0.952229	1.34672
SSC_0021	59.8943	0.674681	0.55214	1.22194	0.221731	0.999947	3.5474	2.43138	0.494447
SSC_2508	226.621	-0.294258	0.240826	-1.22187	0.221757	0.999947	0.661606	0.918844	0.878531
SSC_2219	98.9263	0.459483	0.376469	1.22051	0.222272	0.999947	1.94106	1.66859	0.834722
SSC_0356	243.364	0.279156	0.228853	1.2198	0.22254	0.999947	1.19484	1.34043	1.11939
SSC_4137	151.44	0.351432	0.288187	1.21946	0.22267	0.999947	1.41445	1.44989	1.02359
SSC_0835	142.926	0.351495	0.288249	1.21941	0.222688	0.999947	1.37367	1.27529	1.19004
SSC_1515	190.456	0.34166	0.280225	1.21924	0.222755	0.999947	1.83974	1.28651	0.906406
SSC_1633	230.116	0.306594	0.251521	1.21896	0.22286	0.999947	1.62715	1.27779	0.926044
SSC_3772	210.616	-0.306777	0.251686	-1.21889	0.222887	0.999947	0.64308	0.825219	0.970861
SSC_3236	290.063	-0.275105	0.225833	-1.21818	0.223156	0.999947	0.619499	0.963314	0.932519
SSC_2506	56.2898	0.566644	0.465495	1.21729	0.223493	0.999947	1.77842	1.77207	1.08258
SSC_0790	397.904	-0.223955	0.184107	-1.21644	0.223816	0.999947	0.81165	0.901662	0.855058
SSC_3303	275.293	0.309818	0.254843	1.21572	0.224091	0.999947	1.3263	1.79251	0.815875
SSC_0236	39.906	0.724987	0.596749	1.2149	0.224406	0.999947	5.39657	1.04975	1.18112
SSC_0888	235.628	-0.338826	0.279001	-1.21443	0.224585	0.999947	0.450486	1.16089	0.888157
SSC_0622	294.011	0.273743	0.225513	1.21387	0.224797	0.999947	1.63833	1.07659	1.03957
SSC_5645	81.1339	-0.496908	0.409469	-1.21354	0.224922	0.999947	0.503857	1.23331	0.57219
SSC_4813	276.446	0.284334	0.234439	1.21283	0.225196	0.999947	1.54334	1.32253	0.917471
SSC_1501	202.704	0.31504	0.25976	1.21281	0.225203	0.999947	1.65869	1.17239	1.02315
SSC_5961	183.352	0.403554	0.332774	1.2127	0.225246	0.999947	2.94358	1.04468	0.836866
SSC_4092	402.121	-0.2248	0.185416	-1.21241	0.225356	0.999947	0.95426	0.826501	0.801015
SSC_3070	81.7008	0.542595	0.447965	1.21125	0.225801	0.999947	3.43418	0.745953	1.47164
SSC_3708	116.504	-0.436384	0.36055	-1.21033	0.226153	0.999947	0.408831	0.791373	1.15275
SSC_4685	129.922	0.391869	0.323829	1.21011	0.226236	0.999947	2.03247	1.06951	1.10588
SSC_2891	242.842	-0.309516	0.255819	-1.2099	0.226316	0.999947	0.719543	0.613582	1.1782
SSC_0309	279.142	-0.299999	0.248076	-1.2093	0.226547	0.999947	1.21358	0.569788	0.790439
SSC_2309	146.555	-0.351982	0.291097	-1.20916	0.226602	0.999947	0.806328	0.924981	0.648967
SSC_6159	361.481	0.262917	0.217609	1.20821	0.226968	0.999947	1.67341	0.905844	1.17016
SSC_2248	301.551	-0.267116	0.221156	-1.20782	0.227118	0.999947	0.755849	1.07533	0.704555
SSC_0668	99.3028	-0.410772	0.340096	-1.20781	0.227119	0.999947	0.748806	0.731853	0.775382
SSC_5367	115.979	0.416644	0.345066	1.20743	0.227265	0.999947	2.1215	1.25386	0.955184
SSC_0296	173.733	0.343763	0.284798	1.20704	0.227416	0.999947	1.24669	1.74217	0.947331
SSC_3125	251.967	0.268779	0.222739	1.2067	0.227549	0.999947	1.26243	1.17304	1.18352
SSC_0320	91.2428	-0.454727	0.376868	-1.20659	0.227588	0.999947	0.530376	1.0991	0.658082
SSC_5767	308.095	0.255767	0.212149	1.2056	0.227972	0.999947	1.45511	1.05924	1.1235
SSC_4633	154.702	-0.359178	0.298265	-1.20422	0.228503	0.999947	0.536023	0.834539	1.01332
SSC_3011	310.177	0.250805	0.208312	1.20399	0.228594	0.999947	1.1844	1.34761	1.05866
SSC_0979	91.7245	0.474438	0.394122	1.20379	0.228672	0.999947	1.26154	2.3844	0.905293
SSC_2239	115.18	-0.401292	0.333392	-1.20366	0.228719	0.999947	0.96893	0.827438	0.549385
SSC_3347	238.518	0.374637	0.311327	1.20336	0.228839	0.999947	2.86925	1.02968	0.804642
SSC_4575	141.184	0.373874	0.31073	1.20321	0.228894	0.999947	1.90983	1.19889	0.990886
SSC_4002	115.625	0.426963	0.355076	1.20245	0.229188	0.999947	1.098	2.21995	0.995164
SSC_5081	94.8316	0.458311	0.381179	1.20235	0.229227	0.999947	2.40839	1.0737	1.06996
SSC_1713	317.611	0.282364	0.234889	1.20211	0.22932	0.999947	1.45693	1.52855	0.823379
SSC_0434	70.8541	-0.495007	0.411992	-1.2015	0.229559	0.999947	0.640502	0.981903	0.571085
SSC_1901	215.077	0.293227	0.244132	1.2011	0.229712	0.999947	1.37981	1.27158	1.06625
SSC_4305	98.3256	0.43587	0.363068	1.20052	0.229938	0.999947	1.36029	0.965504	1.88113
SSC_5096	94.0143	0.441629	0.367949	1.20025	0.230044	0.999947	1.96239	1.31456	1.0304
SSC_3045	90.2787	0.431521	0.359625	1.19992	0.230171	0.999947	1.59685	1.22098	1.26809
SSC_3010	182.503	-0.311129	0.259509	-1.19892	0.230561	0.999947	0.877414	0.826799	0.730315
SSC_3838	51.7384	0.561442	0.468328	1.19882	0.230597	0.999947	1.79322	1.35664	1.3326
SSC_1112	200.897	-0.297336	0.248092	-1.19849	0.230727	0.999947	0.7402	0.851915	0.84396
SSC_2445	306.893	-0.247885	0.206861	-1.19832	0.230792	0.999947	0.755397	0.913003	0.860968
SSC_1225	167.981	0.320485	0.267629	1.1975	0.231113	0.999947	1.29339	1.15559	1.30493
SSC_0165	116.313	0.381929	0.319029	1.19716	0.231245	0.999947	1.40638	1.12794	1.40084
SSC_0570	38.4933	-0.72176	0.602903	-1.19714	0.231251	0.999947	0.245299	0.582541	1.2906
SSC_0521	39.0559	0.683563	0.57107	1.19699	0.231312	0.999947	2.55111	0.82603	2.03504
SSC_3062	93.0786	-0.4323	0.361341	-1.19638	0.231549	0.999947	0.63991	0.97615	0.644
SSC_6138	82.1983	-0.453417	0.379095	-1.19605	0.231677	0.999947	0.585274	0.873016	0.743016
SSC_5707	185.924	-0.378167	0.316282	-1.19566	0.231828	0.999947	0.41753	1.31315	0.784972
SSC_3778	85.6368	-0.447153	0.374291	-1.19467	0.232217	0.999947	0.724215	0.889405	0.611991
SSC_4619	174.466	0.393594	0.329466	1.19464	0.232226	0.999947	2.55422	1.23175	0.757048
SSC_5695	112.304	0.408715	0.342165	1.1945	0.232284	0.999947	1.8888	1.34842	0.965962
SSC_4684	269.751	0.298851	0.250271	1.19411	0.232435	0.999947	1.91973	0.933154	1.08981
SSC_5227	125.006	0.366275	0.307076	1.19278	0.232955	0.999947	1.42104	1.24167	1.22701
SSC_3888	294.969	-0.248666	0.208641	-1.19184	0.233325	0.999947	0.845857	0.801242	0.878898
SSC_0176	67.7908	-0.495969	0.416342	-1.19126	0.233553	0.999947	0.834015	0.541775	0.77975
SSC_1963	134.637	0.358177	0.300799	1.19075	0.233751	0.999947	1.55356	1.18529	1.16788
CTLR_0083	146.606	-0.347723	0.292044	-1.19065	0.23379	0.999947	0.969081	0.653171	0.782528
SSC_4942	173.558	0.323861	0.272141	1.19005	0.234027	0.999947	1.02076	1.24073	1.53146
SSC_4884	199.525	-0.30749	0.258424	-1.18987	0.234099	0.999947	0.784956	1.01914	0.660727
SSC_4560	84.6304	0.463719	0.390354	1.18795	0.234855	0.999947	1.83578	1.61872	0.920206
SSC_1645	267.775	-0.258563	0.21767	-1.18787	0.234886	0.999947	0.891451	0.830655	0.79415
SSC_5558	52.7954	0.55765	0.469876	1.1868	0.235306	0.999947	1.79886	1.08685	1.61606
SSC_0322	157.672	-0.337051	0.284122	-1.18629	0.235508	0.999947	0.952336	0.830595	0.637919
CTLR_0055	237.803	-0.324013	0.273246	-1.18579	0.235704	0.999947	0.568342	0.671294	1.2994
SSC_0564	93.0633	0.459485	0.387495	1.18578	0.235708	0.999947	2.42028	1.21404	0.955118
SSC_3442	107.39	0.496319	0.418837	1.18499	0.23602	0.999947	3.47506	1.33732	0.686193
SSC_3076	95.7066	0.432548	0.365079	1.18481	0.236094	0.999947	1.96239	1.26514	1.03384
SSC_5045	210.897	0.285058	0.240624	1.18467	0.23615	0.999947	1.23278	1.23178	1.19323
SSC_5638	75.9316	0.540455	0.456229	1.18461	0.23617	0.999947	3.63042	0.960876	1.00243
SSC_0617	431.258	-0.21365	0.180381	-1.18443	0.236241	0.999947	0.841488	0.954	0.798642
SSC_0189	176.204	-0.316461	0.267186	-1.18442	0.236246	0.999947	0.665105	0.833716	0.92184
SSC_5762	150.814	0.336953	0.284659	1.18371	0.23653	0.999947	1.38374	1.36114	1.07737
SSC_1087	84.4033	-0.473196	0.399867	-1.18338	0.236657	0.999947	0.427108	1.07244	0.788554
SSC_3270	133.463	0.404081	0.341472	1.18335	0.236671	0.999947	2.20769	1.32375	0.814768
SSC_4451	115.291	0.411186	0.347538	1.18314	0.236754	0.999947	1.73242	0.824074	1.62987
SSC_0039	442.393	0.243344	0.205699	1.18301	0.236804	0.999947	1.67184	1.12814	0.899996
CTLR_0061	291.976	-0.276697	0.233936	-1.18279	0.236892	0.999947	0.573749	1.02078	0.938064
SSC_0076	96.1927	-0.498448	0.421459	-1.18267	0.23694	0.999947	0.287179	0.89804	1.20602
SSC_1525	303.618	-0.248114	0.209873	-1.18221	0.237123	0.999947	0.726811	0.898945	0.902942
SSC_3178	201.269	0.31163	0.263794	1.18134	0.237469	0.999947	1.62814	1.27861	0.945594
SSC_5546	337.76	0.251306	0.212761	1.18116	0.237537	0.999947	1.58775	1.03208	1.07251
SSC_4882	128.094	0.441262	0.373625	1.18103	0.23759	0.999947	2.54643	0.673181	1.5188
SSC_5654	124.984	-0.379592	0.321468	-1.18081	0.237679	0.999947	0.830242	0.560128	0.973897
SSC_2920	191.093	0.298981	0.253216	1.18073	0.237709	0.999947	1.32936	1.22827	1.15119
SSC_5830	138.533	-0.377642	0.319858	-1.18066	0.237739	0.999947	1.23716	0.651629	0.614609
SSC_2791	116.689	-0.436949	0.370103	-1.18061	0.237756	0.999947	0.417008	1.3338	0.710567
SSC_4839	199.732	-0.319136	0.270619	-1.17928	0.238287	0.999947	0.551474	1.05099	0.853475
SSC_5445	110.552	0.383568	0.325599	1.17804	0.238781	0.999947	1.25593	1.42242	1.23983
SSC_4802	402.274	0.241828	0.205519	1.17667	0.239328	0.999947	1.64267	1.02611	1.00716
SSC_5577	124.228	0.369303	0.313907	1.17647	0.239406	0.999947	1.22361	1.59873	1.105
SSC_2600	172.963	0.354891	0.301678	1.17639	0.239439	0.999947	1.93587	1.36225	0.820378
SSC_2549	340.24	0.24894	0.211656	1.17616	0.239533	0.999947	1.20647	1.47997	0.943757
SSC_0850	111.175	0.399741	0.339995	1.17573	0.239704	0.999947	1.70801	1.45354	0.945466
SSC_1767	98.0134	-0.409791	0.348694	-1.17522	0.239908	0.999947	0.603812	0.791784	0.874185
SSC_0426	181.574	0.313107	0.266489	1.17493	0.240021	0.999947	1.34097	1.38636	1.04969
SSC_4787	144.094	0.366	0.31151	1.17492	0.240027	0.999947	1.13675	0.979548	1.90221
SSC_1608	331.534	-0.24221	0.206479	-1.17305	0.240777	0.999947	0.69344	0.960842	0.889203
SSC_2173	324.636	0.244756	0.208845	1.17195	0.241218	0.999947	1.46073	1.05516	1.10536
SSC_5896	122.257	-0.382098	0.326282	-1.17107	0.241572	0.999947	0.528336	0.897687	0.902884
SSC_3168	307.45	0.260118	0.222155	1.17089	0.241645	0.999947	1.6165	1.07606	1.01343
SSC_1399	103.021	-0.456269	0.389696	-1.17083	0.241666	0.999947	0.568809	1.4004	0.479989
SSC_4866	87.5111	-0.446985	0.381914	-1.17038	0.241847	0.999947	0.761717	1.03018	0.516635
SSC_0817	222.643	0.360408	0.308115	1.16972	0.242114	0.999947	2.7062	1.01097	0.843986
SSC_0279	201.384	0.287062	0.245437	1.16959	0.242165	0.999947	1.21358	1.21935	1.2269
SSC_1508	231.099	-0.297967	0.254799	-1.16942	0.242235	0.999947	0.64017	1.14788	0.722278
SSC_1849	238.103	0.270181	0.231131	1.16895	0.242423	0.999947	1.36183	1.17164	1.11283
SSC_4510	160.071	0.318779	0.273129	1.16714	0.243154	0.999947	1.29518	1.23331	1.2201
SSC_4294	202.601	-0.307498	0.263466	-1.16713	0.243159	0.999947	0.602318	1.03987	0.806617
SSC_3462	290.742	0.247294	0.211897	1.16705	0.243191	0.999947	1.33006	1.14394	1.1059
SSC_4929	204.883	-0.321399	0.275544	-1.16642	0.243445	0.999947	0.802796	0.550984	1.15238
SSC_3922	124.085	-0.363877	0.311967	-1.16639	0.243455	0.999947	0.778887	0.913173	0.665597
SSC_3161	129.739	0.355959	0.305341	1.16577	0.243706	0.999947	1.464	1.07998	1.33752
SSC_1412	154.777	-0.358202	0.30751	-1.16485	0.244082	0.999947	0.586793	1.20114	0.65993
SSC_4170	187.739	-0.336104	0.289248	-1.16199	0.245238	0.999947	0.490597	1.09953	0.88249
SSC_5967	353.909	0.238054	0.204898	1.16182	0.245309	0.999947	1.38052	0.94542	1.26986
SSC_2595	68.1945	0.491687	0.423223	1.16177	0.24533	0.999947	2.06051	1.20546	1.19708
SSC_5502	247.118	0.348135	0.299733	1.16149	0.245444	0.999947	2.72554	0.898553	0.9266
SSC_0333	195.989	-0.306226	0.263757	-1.16101	0.245636	0.999947	0.852814	0.999561	0.627179
SSC_3620	230.432	-0.280746	0.24183	-1.16092	0.245674	0.999947	0.788934	0.692952	1.00919
SSC_4382	207.222	0.329449	0.283982	1.16011	0.246006	0.999947	2.11813	1.11636	0.896873
SSC_1820	136.196	-0.348859	0.300714	-1.1601	0.246007	0.999947	0.63596	0.914981	0.818006
SSC_2255	295.107	-0.243056	0.209517	-1.16008	0.246017	0.999947	0.915047	0.78164	0.848506
SSC_1326	121.748	-0.37085	0.319686	-1.16004	0.246031	0.999947	0.628727	0.732938	0.983317
SSC_2973	342.204	0.242027	0.208638	1.16003	0.246037	0.999947	1.00412	1.49773	1.09384
SSC_6125	202.61	0.301121	0.259581	1.16003	0.246038	0.999947	1.66048	1.04384	1.11858
SSC_0304	547.599	-0.19085	0.164526	-1.16	0.24605	0.999947	0.810277	0.86721	0.948257
SSC_0914	200.877	0.287364	0.248035	1.15856	0.246635	0.999947	1.34381	1.19243	1.14752
SSC_1228	105.557	-0.413703	0.357125	-1.15843	0.246689	0.999947	0.689488	1.14045	0.541289
SSC_5501	159.13	0.321962	0.27796	1.1583	0.24674	0.999947	1.22945	1.44136	1.10718
SSC_6212	211.564	0.291569	0.251865	1.15764	0.24701	0.999947	1.00795	1.53388	1.16995
SSC_0583	141.677	-0.336743	0.291139	-1.15664	0.247418	0.999947	0.814392	0.695137	0.878261
SSC_2444	342.526	0.269757	0.233239	1.15657	0.247449	0.999947	1.77027	1.22462	0.833788
SSC_1830	188.381	0.294779	0.254896	1.15646	0.247492	0.999947	1.2003	1.34497	1.14427
SSC_4064	278.906	0.258098	0.22342	1.15521	0.248002	0.999947	1.17198	1.45389	1.006
SSC_4959	223.14	-0.322626	0.279301	-1.15512	0.248042	0.999947	0.459935	1.00571	1.03879
SSC_0090	320.683	-0.233836	0.202554	-1.15444	0.248321	0.999947	0.82485	0.808714	0.916577
SSC_5639	242.461	-0.329736	0.285709	-1.1541	0.248459	0.999947	0.432309	1.22933	0.905521
SSC_5623	145.34	0.333673	0.289143	1.154	0.248499	0.999947	1.45597	1.12817	1.23749
SSC_0531	139.464	-0.36231	0.314002	-1.15385	0.248563	0.999947	0.544192	1.09979	0.771996
SSC_1857	304.015	-0.239077	0.207243	-1.15361	0.248661	0.999947	0.848899	0.912561	0.787502
SSC_1335	286.944	0.26047	0.225846	1.15331	0.248784	0.999947	1.35103	1.39202	0.927675
SSC_1964	88.6264	0.419365	0.363721	1.15298	0.248917	0.999947	1.62789	1.22142	1.22228
SSC_3383	128.921	-0.357478	0.310356	-1.15183	0.24939	0.999947	0.606267	0.871024	0.890292
SSC_4777	136.339	-0.345831	0.300252	-1.1518	0.249402	0.999947	0.658433	0.792528	0.908131
SSC_0396	127.129	0.38044	0.330382	1.15152	0.249519	0.999947	1.16413	1.9523	0.968493
SSC_2260	149.217	-0.33819	0.293721	-1.1514	0.249568	0.999947	0.954676	0.860635	0.61589
SSC_6041	190.373	0.308698	0.268109	1.15139	0.249573	0.999947	1.6695	1.1915	0.997568
SSC_4918	471	0.202376	0.175767	1.15139	0.249573	0.999947	1.01846	1.27098	1.1709
SSC_5684	147.116	0.379539	0.329814	1.15077	0.249828	0.999947	2.14752	0.784833	1.36264
SSC_3979	297.648	-0.243178	0.211368	-1.1505	0.249939	0.999947	0.888726	0.920989	0.741791
SSC_5406	115.058	-0.372818	0.324299	-1.14961	0.250304	0.999947	0.625689	0.840623	0.849542
SSC_3813	146.566	0.327272	0.284703	1.14952	0.25034	0.999947	1.2831	1.26267	1.22322
SSC_2661	85.1414	0.519889	0.452384	1.14922	0.250465	0.999947	3.92478	1.13339	0.782997
SSC_6072	126.909	0.351358	0.305796	1.14899	0.250558	0.999947	1.42054	1.1325	1.30083
SSC_4136	225.563	0.285576	0.248648	1.14851	0.250757	0.999947	1.31115	1.48462	0.944263
SSC_4765	150.094	0.350166	0.304975	1.14818	0.250894	0.999947	1.87081	1.19304	0.953692
SSC_4486	79.6824	0.44204	0.38529	1.14729	0.251261	0.999947	1.72452	1.30838	1.14411
SSC_3455	138	0.371575	0.323922	1.14711	0.251336	0.999947	1.87182	1.41419	0.844096
SSC_0086	121.208	0.392204	0.342034	1.14668	0.251513	0.999947	1.84695	1.51811	0.830234
SSC_2987	315.215	0.241505	0.210829	1.1455	0.252002	0.999947	1.43859	1.03027	1.13845
SSC_1197	365.235	0.294306	0.256985	1.14523	0.252116	0.999947	2.34947	0.92359	0.907465
SSC_6129	149.901	0.328915	0.287345	1.14467	0.252346	0.999947	1.30065	1.45997	1.05038
SSC_3510	224.182	0.278406	0.243226	1.14464	0.252359	0.999947	1.45662	1.01024	1.23533
SSC_3297	261.383	0.266911	0.233206	1.14453	0.252405	0.999947	1.43779	1.3112	0.948631
SSC_5929	208.627	-0.327846	0.286501	-1.14431	0.252495	0.999947	0.463715	0.901	1.13579
SSC_0911	137.996	0.449549	0.392868	1.14427	0.25251	0.999947	3.55683	1.18883	0.680949
SSC_1254	50.5782	-0.619576	0.541514	-1.14415	0.25256	0.999947	0.267599	0.650676	1.38519
SSC_2688	168.099	-0.334316	0.292296	-1.14376	0.252724	0.999947	0.523858	1.04033	0.874128
SSC_0673	164.301	0.316431	0.276686	1.14365	0.25277	0.999947	1.49674	1.08531	1.22223
SSC_3034	104.052	-0.402147	0.351864	-1.14291	0.253078	0.999947	0.602097	1.10137	0.648698
SSC_2523	181.426	-0.327871	0.287031	-1.14229	0.253335	0.999947	0.523989	1.07417	0.888459
SSC_0992	260.863	-0.253491	0.221937	-1.14218	0.253381	0.999947	0.945515	0.773157	0.814971
SSC_0557	550.339	0.220296	0.19297	1.1416	0.253619	0.999947	1.67603	1.04182	0.930802
SSC_0374	412.206	0.218412	0.191388	1.1412	0.253788	0.999947	1.4167	1.1402	0.994734
SSC_5466	153.227	0.34711	0.304208	1.14103	0.253859	0.999947	1.78665	1.34973	0.880207
SSC_5979	215.543	-0.277344	0.243252	-1.14015	0.254223	0.999947	0.951004	0.717365	0.831924
CTLR_0067	234.967	-0.264876	0.232507	-1.13922	0.254613	0.999947	0.783759	0.942769	0.779098
SSC_2293	100.614	0.409528	0.35953	1.13906	0.254677	0.999947	1.12137	1.98125	1.05807
SSC_1214	192.929	0.307868	0.270596	1.13774	0.255228	0.999947	1.7737	1.01793	1.09078
SSC_0113	95.3199	0.406558	0.357349	1.1377	0.255244	0.999947	1.75797	1.14825	1.17361
SSC_1349	60.5652	0.516842	0.45451	1.13714	0.255479	0.999947	2.06051	0.938518	1.54852
SSC_3862	95.253	0.422743	0.371769	1.13711	0.255492	0.999947	0.883075	1.36613	1.9252
SSC_4070	109.038	0.40108	0.353264	1.13536	0.256226	0.999947	1.29269	1.98504	0.912062
SSC_5749	272.482	0.268056	0.236106	1.13532	0.256242	0.999947	1.43405	0.876374	1.39712
SSC_1150	79.5047	-0.441049	0.388485	-1.13531	0.256247	0.999947	0.962682	0.566408	0.741051
SSC_1625	109.607	-0.378946	0.334084	-1.13428	0.256676	0.999947	0.783069	0.948699	0.616461
SSC_0551	296.3	0.265147	0.233799	1.13408	0.256761	0.999947	0.880559	1.16391	1.64094
CTLR_0088	194.971	-0.302104	0.266391	-1.13406	0.256768	0.999947	1.1067	0.648867	0.772756
SSC_3425	281.307	0.249673	0.220175	1.13398	0.256805	0.999947	1.32275	1.30135	0.988067
SSC_0598	103.034	0.45724	0.403335	1.13365	0.256942	0.999947	2.90975	1.31869	0.741051
SSC_0596	295.682	0.297997	0.262976	1.13317	0.257142	0.999947	2.08958	1.17861	0.78938
SSC_5111	176.501	-0.303824	0.26831	-1.13237	0.257481	0.999947	0.651689	0.879333	0.910567
SSC_3344	79.97	0.457955	0.40457	1.13195	0.257654	0.999947	1.33162	2.12549	0.931063
SSC_2256	58.6733	-0.494857	0.437204	-1.13187	0.257691	0.999947	0.76581	0.674692	0.696262
SSC_0251	55.5913	0.554535	0.489939	1.13184	0.2577	0.999947	2.85014	0.897429	1.30428
SSC_1519	99.5384	-0.423963	0.374678	-1.13154	0.257828	0.999947	0.451866	1.14698	0.755658
SSC_2556	158.655	-0.329143	0.29092	-1.13139	0.257891	0.999947	0.65413	1.0926	0.696175
SSC_1064	140.482	-0.337443	0.298271	-1.13133	0.257916	0.999947	0.95939	0.632741	0.822705
SSC_0041	297.315	-0.238155	0.210534	-1.1312	0.257972	0.999947	0.78604	0.811828	0.945555
SSC_4863	138.669	-0.338988	0.299723	-1.13101	0.258053	0.999947	0.642237	0.789732	0.954635
SSC_4101	303.928	-0.239399	0.211705	-1.13082	0.258133	0.999947	0.708396	0.940123	0.900896
SSC_5637	101.02	-0.390284	0.34523	-1.1305	0.258264	0.999947	0.629446	0.768229	0.887723
SSC_5856	158.095	0.316651	0.280137	1.13035	0.258331	0.999947	1.4804	1.16283	1.15307
SSC_6005	85.7051	0.424906	0.376171	1.12956	0.258663	0.999947	1.08448	1.24212	1.75971
SSC_6232	211.821	0.291568	0.25815	1.12945	0.258708	0.999947	1.39632	0.916337	1.44722
SSC_4775	67.8769	-0.508832	0.450573	-1.1293	0.258771	0.999947	0.350427	0.781479	1.03384
SSC_0347	172.831	0.343102	0.303922	1.12892	0.258933	0.999947	1.78399	1.51697	0.779858
SSC_1308	89.897	0.501115	0.444132	1.1283	0.259192	0.999947	3.85937	1.21297	0.739374
SSC_2494	165.862	-0.343011	0.304077	-1.12804	0.259304	0.999947	0.470325	0.950104	1.03167
SSC_4197	78.5664	0.465124	0.412503	1.12757	0.259504	0.999947	1.00253	2.3545	1.11452
SSC_1754	129.217	-0.348363	0.309008	-1.12736	0.25959	0.999947	0.671344	0.724569	0.980588
SSC_1802	79.4454	0.470596	0.417447	1.12732	0.259607	0.999947	2.389	1.41618	0.858149
SSC_2437	401.349	-0.222404	0.197314	-1.12716	0.259676	0.999947	0.923995	1.00715	0.683403
SSC_0245	165.73	0.318545	0.282723	1.1267	0.259868	0.999947	1.44915	1.42029	0.968715
SSC_1458	284.617	0.243892	0.21671	1.12543	0.260407	0.999947	1.01942	1.34041	1.19983
SSC_5838	150.513	0.315415	0.280364	1.12502	0.26058	0.999947	1.30826	1.21526	1.21618
SSC_1725	255.637	-0.251352	0.223445	-1.1249	0.260633	0.999947	0.937447	0.781927	0.815845
SSC_5760	164.466	-0.341826	0.303895	-1.12482	0.260667	0.999947	0.546895	1.22983	0.712644
SSC_3758	54.21	-0.548184	0.487568	-1.12432	0.260876	0.999947	0.452859	0.580215	1.11258
SSC_2778	225.221	0.270307	0.24045	1.12417	0.26094	0.999947	1.11689	1.4089	1.10894
SSC_5127	236.769	0.279147	0.248477	1.12343	0.261254	0.999947	1.47179	0.901857	1.38012
SSC_1569	328.815	-0.251683	0.224108	-1.12304	0.261419	0.999947	0.618579	1.13724	0.825016
SSC_2653	38.606	-0.650225	0.579096	-1.12283	0.26151	0.999947	1.12137	0.753947	0.329808
SSC_0134	118.389	-0.369586	0.329193	-1.1227	0.261563	0.999947	0.563458	0.794396	1.01359
SSC_5008	73.2632	-0.492799	0.43896	-1.12265	0.261586	0.999947	0.548804	0.47741	1.34178
SSC_2251	201.693	-0.279732	0.249195	-1.12254	0.261633	0.999947	0.715454	0.909124	0.850386
SSC_0363	314.981	0.229397	0.204509	1.1217	0.261991	0.999947	1.21142	1.06133	1.25173
CTLR_0098	66.6234	-0.461995	0.412002	-1.12134	0.262143	0.999947	0.731436	0.658891	0.793717
SSC_4830	165.196	0.318619	0.284269	1.12084	0.262357	0.999947	1.38014	0.923631	1.51479
SSC_2631	217.714	-0.272305	0.242952	-1.12082	0.262366	0.999947	0.988154	0.739985	0.785814
SSC_2690	115.385	-0.402668	0.359322	-1.12063	0.262445	0.999947	0.44496	1.22354	0.753718
SSC_5714	88.3074	-0.412176	0.367945	-1.12021	0.262624	0.999947	0.814183	0.863316	0.606971
SSC_2349	45.5018	-0.582449	0.5202	-1.11966	0.262857	0.999947	0.575183	1.08636	0.46896
SSC_1690	168.805	0.329522	0.294395	1.11932	0.263003	0.999947	1.82798	1.27225	0.886589
SSC_2127	160.615	-0.312173	0.279226	-1.118	0.263569	0.999947	0.946462	0.830365	0.674085
SSC_5147	358.293	0.248355	0.222264	1.11739	0.263829	0.999947	1.77042	0.973403	1.00862
CTLR_0070	249.55	0.254387	0.228035	1.11556	0.264609	0.999947	1.34269	1.04779	1.21973
SSC_5419	178.376	0.301256	0.270086	1.11541	0.264676	0.999947	0.997825	1.54013	1.20727
SSC_2713	177.114	-0.306338	0.274692	-1.1152	0.264763	0.999947	0.918565	0.613247	0.939857
SSC_1240	234.053	0.259988	0.23331	1.11435	0.26513	0.999947	1.31624	1.24289	1.0591
SSC_4127	356.946	0.228251	0.204911	1.1139	0.26532	0.999947	1.48684	1.11455	0.991928
SSC_5405	123.003	0.371372	0.33345	1.11373	0.265396	0.999947	1.65019	1.55832	0.879395
SSC_2991	258.167	-0.254057	0.228242	-1.11311	0.265663	0.999947	0.681244	0.904772	0.940772
SSC_6235	151.789	-0.32245	0.289806	-1.11264	0.265863	0.999947	0.616503	0.957628	0.847372
SSC_0085	224.119	0.270153	0.24294	1.11202	0.26613	0.999947	1.02423	1.15579	1.45161
SSC_0264	170.155	0.325739	0.293	1.11174	0.266251	0.999947	1.93022	0.943579	1.13672
SSC_0571	417.534	-0.238311	0.214418	-1.11143	0.266383	0.999947	0.565842	0.96494	1.08415
SSC_0171	178.173	-0.309714	0.278663	-1.11143	0.266384	0.999947	0.60953	0.7705	1.08868
SSC_1320	181.051	0.304456	0.27394	1.1114	0.266397	0.999947	1.30467	1.5545	0.938138
SSC_0106	201.918	-0.295902	0.266263	-1.11131	0.266433	0.999947	0.632179	1.12508	0.745786
SSC_0721	66.2739	-0.499292	0.449666	-1.11036	0.266843	0.999947	0.626294	1.21569	0.454448
SSC_2308	46.7113	-0.545795	0.491691	-1.11004	0.266983	0.999947	0.776779	0.673915	0.627043
SSC_1972	136.119	-0.326481	0.29413	-1.10999	0.267004	0.999947	0.834015	0.739985	0.822343
SSC_4772	98.7645	-0.441389	0.398269	-1.10827	0.267746	0.999947	0.347008	0.917273	1.13449
SSC_1573	137.105	0.347215	0.313411	1.10786	0.267923	0.999947	1.88062	1.0145	1.11603
SSC_5119	390.546	0.205043	0.1851	1.10775	0.267972	0.999947	1.14821	1.17619	1.13397
SSC_1541	43.7193	-0.559224	0.504998	-1.10738	0.26813	0.999947	0.679289	0.672714	0.684047
SSC_1127	107.36	0.365981	0.330743	1.10654	0.268492	0.999947	1.43022	1.26161	1.19708
SSC_4438	233.665	0.293083	0.265013	1.10592	0.268761	0.999947	1.74212	1.33119	0.818593
SSC_3275	84.6183	0.434649	0.393843	1.10361	0.269762	0.999947	1.24038	2.1006	0.993804
SSC_0255	152.866	0.346116	0.313717	1.10328	0.269907	0.999947	2.15863	1.0039	1.02371
SSC_1218	72.1748	0.464774	0.421383	1.10297	0.270039	0.999947	2.27777	1.1922	1.02165
SSC_5180	527.024	0.195916	0.17781	1.10183	0.270537	0.999947	1.34008	1.22555	0.928488
SSC_5919	109.833	-0.359411	0.326222	-1.10174	0.270576	0.999947	0.845857	0.750867	0.754161
SSC_1736	102.295	-0.373503	0.339301	-1.1008	0.270983	0.999947	0.850369	0.750481	0.733291
SSC_3677	407.001	-0.202398	0.183946	-1.10031	0.271196	0.999947	0.794803	0.940474	0.872711
SSC_1092	244.08	-0.264055	0.240024	-1.10012	0.271281	0.999947	0.636916	1.02007	0.869374
SSC_1927	196.29	0.275654	0.250695	1.09956	0.271525	0.999947	1.28989	1.25168	1.10794
SSC_5389	249.589	0.288398	0.262306	1.09947	0.271563	0.999947	1.98372	0.904426	1.0634
SSC_1474	164.936	0.326715	0.297332	1.09882	0.271845	0.999947	1.74595	1.36962	0.858215
SSC_0238	162.607	-0.310399	0.282495	-1.09878	0.271866	0.999947	1.07142	0.710884	0.7084
SSC_1708	178.97	0.352605	0.321183	1.09783	0.272278	0.999947	2.54497	0.863982	1.0073
SSC_3924	168.989	-0.317752	0.289479	-1.09767	0.27235	0.999947	1.07142	0.875901	0.569765
SSC_5426	81.6438	0.432201	0.393756	1.09764	0.272363	0.999947	1.79886	0.957628	1.49926
SSC_3824	92.9092	-0.422514	0.384981	-1.09749	0.272426	0.999947	0.618287	0.532513	1.23508
SSC_1751	490.143	0.193324	0.176165	1.0974	0.272466	0.999947	1.35187	1.09293	1.0228
SSC_2947	174.174	0.31582	0.287961	1.09675	0.272751	0.999947	1.89425	1.00992	1.04857
SSC_6120	258.594	-0.271778	0.24783	-1.09663	0.272802	0.999947	0.554812	1.0395	0.950447
SSC_5905	159.799	-0.301531	0.275198	-1.09569	0.273216	0.999947	0.912938	0.805426	0.732542
SSC_0831	240.295	0.258332	0.235826	1.09544	0.273325	0.999947	1.19282	1.40916	1.0219
SSC_3795	229.489	0.299677	0.273572	1.09542	0.273332	0.999947	1.90632	1.27907	0.809139
CTLR_0036	97.7335	0.432304	0.39466	1.09539	0.273348	0.999947	2.58018	1.29751	0.809295
SSC_1381	96.3536	0.383469	0.35015	1.09516	0.273447	0.999947	1.45597	1.20148	1.29434
SSC_2565	149.19	-0.354875	0.324235	-1.0945	0.273736	0.999947	0.438746	0.956214	1.07385
SSC_2933	207.869	0.270845	0.247486	1.09438	0.273788	0.999947	1.04716	1.39628	1.18874
SSC_0520	197.55	-0.273625	0.250114	-1.094	0.273953	0.999947	0.831521	0.753378	0.902305
SSC_5975	104.321	-0.373043	0.340991	-1.094	0.273957	0.999947	0.850369	0.898553	0.60593
SSC_5928	41.1308	0.610079	0.557716	1.09389	0.274004	0.999947	3.17001	1.05242	1.16639
SSC_1728	229.386	0.270359	0.247195	1.09371	0.274083	0.999947	1.61897	1.10456	1.01065
SSC_1053	177.834	0.31017	0.283764	1.09306	0.274369	0.999947	1.70346	1.30506	0.885753
SSC_0469	196.39	0.274952	0.251609	1.09278	0.274492	0.999947	1.34501	1.09027	1.21974
SSC_5156	220.921	0.300962	0.275455	1.0926	0.27457	0.999947	1.58081	0.779769	1.5546
SSC_5539	42.1779	-0.634872	0.581302	-1.09216	0.274765	0.999947	0.230869	1.22626	0.775382
SSC_3387	101.055	0.390907	0.358094	1.09163	0.274994	0.999947	1.98964	1.01551	1.17464
SSC_3641	280.419	0.247112	0.226377	1.0916	0.27501	0.999947	1.44551	1.2574	0.9439
SSC_5521	177.727	0.302616	0.27751	1.09047	0.275506	0.999947	1.13013	1.6891	0.999505
SSC_3564	390.011	-0.201804	0.185269	-1.08925	0.276042	0.999947	0.879832	0.897429	0.834118
SSC_2854	75.3436	-0.432366	0.396949	-1.08923	0.276055	0.999947	0.703901	0.943481	0.610592
SSC_1393	101.594	-0.386951	0.355447	-1.08863	0.276317	0.999947	0.582584	1.07886	0.688644
SSC_0776	347.927	0.233953	0.21506	1.08785	0.276662	0.999947	1.62197	1.06532	0.969931
SSC_0288	162.87	-0.310851	0.285768	-1.08777	0.276696	0.999947	0.763984	1.07117	0.639405
SSC_0799	192.455	-0.330853	0.304199	-1.08762	0.276763	0.999947	0.424976	1.11911	0.995074
SSC_3732	65.2289	0.467376	0.429925	1.08711	0.276987	0.999947	1.15959	1.81779	1.22604
SSC_5469	217.406	0.293591	0.270202	1.08656	0.277231	0.999947	1.83974	1.22151	0.863368
SSC_0578	167.733	0.342947	0.315744	1.08615	0.277411	0.999947	2.30073	1.09498	0.863202
SSC_1560	186.109	-0.291178	0.268132	-1.08595	0.2775	0.999947	0.611095	0.890127	0.965388
SSC_3818	243.607	-0.257346	0.237015	-1.08578	0.277575	0.999947	0.652303	0.912439	0.962732
SSC_5345	380.535	-0.212915	0.196126	-1.0856	0.277655	0.999947	0.867102	1.01865	0.731172
SSC_1205	49.104	0.538811	0.496651	1.08489	0.27797	0.999947	1.81521	0.924981	1.85004
SSC_5447	113.624	0.364825	0.336337	1.0847	0.278054	0.999947	0.926684	1.68347	1.31742
SSC_4625	121.609	-0.392513	0.361878	-1.08465	0.278075	0.999947	1.48996	0.612018	0.517886
SSC_2314	80.4729	-0.41119	0.379142	-1.08453	0.278131	0.999947	0.884999	0.654303	0.744851
SSC_2510	140.398	0.363832	0.335529	1.08435	0.278208	0.999947	2.39848	0.921736	1.05851
SSC_1085	91.9023	0.384037	0.354186	1.08428	0.27824	0.999947	1.38803	1.22706	1.31322
SSC_1424	155.809	0.822864	0.759083	1.08402	0.278354	0.999947	6.12079	1.06991	0.981067
SSC_4597	200.028	-0.271233	0.250236	-1.08391	0.278406	0.999947	0.912938	0.725259	0.864386
SSC_1347	285.312	-0.240322	0.22175	-1.08375	0.278475	0.999947	0.952836	0.945988	0.681137
SSC_3681	53.2033	-0.518914	0.478834	-1.0837	0.278497	0.999947	1.10085	0.507027	0.613504
SSC_0764	179.123	0.313892	0.289655	1.08368	0.278508	0.999947	1.8888	0.87986	1.1875
SSC_4569	156.265	0.365606	0.337537	1.08316	0.278737	0.999947	2.2156	1.43372	0.698653
SSC_2857	224.015	-0.298164	0.275298	-1.08306	0.278781	0.999947	0.48766	0.945737	1.10649
SSC_3207	39.0049	-0.581157	0.536791	-1.08265	0.278964	0.999947	0.66468	0.554989	0.798054
SSC_5964	46.7151	-0.534491	0.493782	-1.08244	0.279055	0.999947	0.600731	0.657764	0.837957
SSC_4314	262.943	0.249917	0.231102	1.08141	0.279513	0.999947	0.994021	1.50891	1.11356
SSC_0907	163.534	-0.35322	0.326948	-1.08036	0.279984	0.999947	0.718194	1.38433	0.481625
SSC_0737	199.521	-0.278449	0.257861	-1.07984	0.280212	0.999947	0.925524	0.943689	0.647544
SSC_2417	175.72	0.288058	0.267083	1.07853	0.280796	0.999947	1.13856	1.45123	1.10811
SSC_6013	150.76	-0.391292	0.362819	-1.07848	0.280821	0.999947	0.322675	1.05188	1.19708
SSC_2443	228.323	0.306179	0.283991	1.07813	0.280976	0.999947	1.96239	0.739985	1.33185
SSC_5065	188.817	0.298292	0.276738	1.07788	0.281085	0.999947	1.78017	1.17527	0.928839
SSC_1368	67.8946	0.49828	0.462307	1.07781	0.281118	0.999947	2.80978	1.41618	0.758547
SSC_2845	85.6706	0.459152	0.426285	1.0771	0.281434	0.999947	3.18888	0.864407	1.12398
SSC_0805	160.83	-0.326305	0.303039	-1.07678	0.28158	0.999947	0.646153	0.625759	1.22055
SSC_1604	187.371	0.290423	0.270129	1.07513	0.282317	0.999947	1.53539	1.31553	0.9205
SSC_1367	151.702	0.321216	0.298962	1.07444	0.282627	0.999947	1.76965	0.954819	1.20226
SSC_5803	343.8	0.217351	0.202328	1.07425	0.28271	0.999947	1.38887	1.04901	1.10123
SSC_2569	191.444	-0.292577	0.272462	-1.07383	0.2829	0.999947	0.600011	1.10998	0.800241
SSC_0198	207.437	-0.272026	0.253373	-1.07362	0.282994	0.999947	1.05667	0.769823	0.728546
SSC_1017	456.007	0.194802	0.181559	1.07294	0.283298	0.999947	1.14401	1.32277	0.994077
SSC_4167	261.651	-0.282935	0.263712	-1.07289	0.283318	0.999947	0.548725	1.30606	0.760232
SSC_4422	173.852	0.300236	0.280049	1.07208	0.283683	0.999947	1.68056	0.956796	1.17913
SSC_3376	320.548	0.246198	0.229767	1.07152	0.283938	0.999947	1.74854	1.01436	0.964043
SSC_6045	161.648	0.308516	0.287964	1.07137	0.284004	0.999947	1.70418	0.977837	1.16626
SSC_0928	86.4964	0.434535	0.405778	1.07087	0.284228	0.999947	0.784956	1.28812	2.21516
SSC_1968	198.18	-0.287465	0.268508	-1.0706	0.284348	0.999947	0.665811	1.15059	0.711949
SSC_3925	174.784	-0.31626	0.295491	-1.07029	0.28449	0.999947	0.531744	0.800392	1.17852
SSC_4680	104.357	0.386655	0.361316	1.07013	0.284561	0.999947	2.089	0.914099	1.25029
SSC_1712	111.793	0.365833	0.341971	1.06978	0.284718	0.999947	1.35337	1.7459	0.927151
SSC_6141	145.876	0.30792	0.287852	1.06972	0.284746	0.999947	1.39358	1.25369	1.10174
SSC_3366	180.248	-0.27832	0.26029	-1.06927	0.284949	0.999947	0.73979	0.892607	0.841984
SSC_2633	146.305	0.306215	0.286614	1.06839	0.285346	0.999947	1.2831	1.32181	1.12193
SSC_3558	199.538	0.666643	0.624004	1.06833	0.285371	0.999947	4.24016	0.961374	1.08598
SSC_5510	174.33	0.284895	0.266868	1.06755	0.285723	0.999947	1.34653	1.28176	1.06231
SSC_4336	28.9536	0.676492	0.634006	1.06701	0.285967	0.999947	2.24273	1.68178	1.1745
SSC_5555	194.641	-0.299553	0.280848	-1.0666	0.286153	0.999947	0.526816	1.11971	0.878953
SSC_0325	221.832	-0.253342	0.237585	-1.06633	0.286277	0.999947	0.861537	0.908163	0.759052
SSC_6068	344.37	0.225632	0.211623	1.0662	0.286335	0.999947	1.55092	0.977758	1.07945
SSC_1192	59.0735	0.488416	0.45831	1.06569	0.286565	0.999947	2.14079	1.22522	1.1863
SSC_1325	103.246	0.399054	0.374588	1.06532	0.286733	0.999947	1.65456	1.86318	0.76688
SSC_3498	127.328	0.420136	0.394449	1.06512	0.286821	0.999947	3.15384	1.22417	0.668682
SSC_3843	177.75	0.375526	0.352598	1.06502	0.286865	0.999947	2.89795	1.27716	0.649218
SSC_5656	76.0562	-0.411035	0.385973	-1.06493	0.286907	0.999947	0.770939	0.780532	0.709382
SSC_0133	95.7544	0.41127	0.386351	1.0645	0.287103	0.999947	2.13682	1.43223	0.792662
SSC_1775	171.372	0.285525	0.268412	1.06376	0.287438	0.999947	1.18091	1.08237	1.40869
SSC_4786	226.862	0.255226	0.239958	1.06363	0.287497	0.999947	1.43128	1.0316	1.16883
SSC_3196	237.368	-0.260672	0.245149	-1.06332	0.287638	0.999947	0.938841	0.626778	0.990479
SSC_2091	67.1897	-0.460317	0.432947	-1.06322	0.287683	0.999947	0.700853	1.10998	0.498784
SSC_5527	270.446	0.265929	0.250133	1.06315	0.287714	0.999947	1.85112	0.882388	1.11218
SSC_1548	113.648	-0.339211	0.319233	-1.06258	0.287972	0.999947	0.819732	0.752634	0.802299
SSC_6229	335.506	0.210728	0.198321	1.06256	0.287981	0.999947	1.06605	1.2155	1.18764
SSC_0927	182.033	0.295867	0.278496	1.06238	0.288064	0.999947	1.50734	1.43096	0.884647
SSC_3639	142.085	0.334624	0.314981	1.06236	0.288072	0.999947	1.84189	0.869353	1.29333
SSC_2706	118.169	-0.33527	0.31562	-1.06226	0.288118	0.999947	0.90039	0.77302	0.721858
SSC_4260	65.7276	-0.447161	0.421092	-1.06191	0.288277	0.999947	0.579797	0.877657	0.773336
SSC_3640	113.239	-0.347831	0.327563	-1.06188	0.288292	0.999947	0.949543	0.803232	0.651576
SSC_0451	104.117	-0.371137	0.349513	-1.06187	0.288296	0.999947	0.864037	0.977068	0.552499
SSC_1988	265.089	-0.23311	0.219609	-1.06148	0.288473	0.999947	0.885591	0.906168	0.770568
SSC_3319	236.471	0.268163	0.252771	1.0609	0.288737	0.999947	1.71973	1.139	0.927949
SSC_4859	180.741	-0.290937	0.27425	-1.06084	0.288761	0.999947	0.588717	0.950769	0.939303
SSC_0661	160.533	-0.31376	0.295767	-1.06084	0.288764	0.999947	0.536722	0.906372	1.02395
SSC_3814	134.193	-0.375216	0.353813	-1.06049	0.288921	0.999947	0.545108	1.46116	0.560173
SSC_3189	84.7792	0.475133	0.448032	1.06049	0.288922	0.999947	3.52338	1.17086	0.73535
SSC_4473	57.8202	-0.506845	0.478261	-1.05977	0.289251	0.999947	0.905718	1.01131	0.375555
SSC_1602	165.791	0.332637	0.313941	1.05955	0.289347	0.999947	2.21677	1.11915	0.863089
SSC_5015	82.6175	-0.406152	0.383349	-1.05948	0.289379	0.999947	0.809875	0.557391	0.938719
SSC_0892	270.277	-0.239357	0.226061	-1.05881	0.289685	0.999947	0.685192	0.867359	0.999197
SSC_4714	191.261	-0.270686	0.255852	-1.05798	0.290065	0.999947	0.708231	0.883497	0.896968
SSC_5451	195.783	-0.272495	0.257741	-1.05724	0.290401	0.999947	0.752495	1.02708	0.730777
SSC_0349	238.829	0.244811	0.231714	1.05652	0.29073	0.999947	1.0659	1.35145	1.14764
SSC_0066	215.793	0.299805	0.283943	1.05587	0.291029	0.999947	2.17498	1.02188	0.910026
SSC_5141	166.434	0.285056	0.270704	1.05302	0.292334	0.999947	1.32134	1.24342	1.1152
SSC_3664	239.428	0.247451	0.235132	1.05239	0.29262	0.999947	1.33645	1.27505	0.996555
SSC_5171	266.63	0.265589	0.252636	1.05127	0.293134	0.999947	1.89938	1.01459	0.93786
SSC_4705	225.822	-0.245944	0.23397	-1.05118	0.293177	0.999947	0.797579	0.849763	0.880929
SSC_0054	23.5207	0.787417	0.74948	1.05062	0.293434	0.999947	2.80341	3.09448	0.624564
SSC_3201	205.657	-0.261228	0.248712	-1.05032	0.29357	0.999947	0.744355	0.966291	0.798054
SSC_3192	400.946	-0.217487	0.207085	-1.05023	0.293613	0.999947	0.636243	1.12287	0.868471
SSC_3678	201.404	0.289434	0.275604	1.05018	0.293636	0.999947	1.88522	1.06525	0.941434
SSC_5604	282.725	0.238219	0.226847	1.05013	0.293658	0.999947	1.41976	0.912134	1.28369
SSC_4358	360.246	-0.214428	0.204297	-1.04959	0.293906	0.999947	0.687527	1.04369	0.882174
SSC_5697	258.858	0.234073	0.223227	1.04859	0.294368	0.999947	1.18849	1.05319	1.29552
SSC_5403	217.494	-0.249122	0.237691	-1.04809	0.294597	0.999947	0.830242	0.872238	0.82178
SSC_4022	118.968	-0.342328	0.326643	-1.04802	0.29463	0.999947	0.692608	0.655759	1.0592
SSC_2560	176.593	-0.2768	0.264132	-1.04796	0.294656	0.999947	0.789555	0.949415	0.750171
SSC_1498	159.825	-0.342413	0.327022	-1.04706	0.29507	0.999947	0.404528	1.12691	0.987926
SSC_4454	213.499	0.250843	0.239689	1.04654	0.295314	0.999947	1.2592	1.14133	1.17686
SSC_1008	227.07	0.262284	0.250779	1.04588	0.295618	0.999947	1.6211	0.947181	1.14354
CTLR_0086	108.084	-0.386632	0.369675	-1.04587	0.295621	0.999947	0.404021	0.933314	1.06407
SSC_6087	95.105	0.380451	0.364067	1.045	0.296021	0.999947	1.87112	1.22098	0.997568
SSC_3147	147.752	-0.312714	0.299255	-1.04498	0.296034	0.999947	0.890496	1.0008	0.588221
SSC_0613	92.8249	-0.406824	0.389416	-1.0447	0.296159	0.999947	0.439341	1.19677	0.76719
SSC_6154	142.029	-0.307245	0.294131	-1.04458	0.296215	0.999947	0.759037	0.980322	0.710911
SSC_2262	222.469	0.320151	0.306851	1.04335	0.296788	0.999947	2.43226	1.178	0.720222
SSC_5920	48.8755	-0.60121	0.576309	-1.04321	0.296852	0.999947	2.04088	0.497808	0.29927
SSC_4333	262.074	-0.228973	0.219657	-1.04241	0.297221	0.999947	0.839404	0.808555	0.912325
SSC_4872	188.053	-0.264905	0.254129	-1.0424	0.297224	0.999947	0.833647	0.778705	0.885615
SSC_2773	99.4209	-0.369141	0.354337	-1.04178	0.297513	0.999947	0.579372	0.776984	1.019
SSC_3283	232.626	-0.245197	0.235453	-1.04138	0.297697	0.999947	0.835341	0.968205	0.744728
SSC_5593	697.38	-0.156069	0.149883	-1.04127	0.29775	0.999947	0.848113	0.876598	0.967251
SSC_0087	252.08	-0.240512	0.231087	-1.04079	0.297974	0.999947	0.861398	1.00136	0.707247
SSC_1981	244.724	-0.240391	0.23107	-1.04034	0.298184	0.999947	0.721467	0.973848	0.857508
SSC_3042	129.027	-0.322033	0.309743	-1.03968	0.298489	0.999947	0.91987	0.837502	0.686511
SSC_3039	148.428	0.324437	0.312067	1.03964	0.298508	0.999947	1.96239	1.14726	0.910601
SSC_3881	116.824	0.350278	0.337246	1.03864	0.298972	0.999947	1.84695	0.922697	1.23856
SSC_1752	145.53	0.356423	0.343406	1.0379	0.299315	0.999947	2.20391	1.3819	0.714804
SSC_4983	88.2736	0.379873	0.366069	1.03771	0.299406	0.999947	1.36029	1.06094	1.5277
SSC_4026	573.653	0.190809	0.183883	1.03766	0.299427	0.999947	1.54479	0.910544	1.07376
SSC_4193	105.393	-0.370187	0.356908	-1.03721	0.29964	0.999947	0.559053	1.19166	0.688177
SSC_5099	107.713	-0.339473	0.327406	-1.03686	0.299803	0.999947	0.808043	0.821383	0.745488
SSC_2664	227.576	0.258316	0.249202	1.03657	0.299934	0.999947	1.47629	0.901309	1.30021
SSC_2492	132.55	-0.313694	0.30274	-1.03618	0.300118	0.999947	0.721798	0.745309	0.953428
SSC_4231	60.5006	-0.458144	0.442213	-1.03602	0.300191	0.999947	1.02906	0.646019	0.592947
SSC_5365	217.535	0.253627	0.244983	1.03528	0.300537	0.999947	1.36348	1.23812	1.02822
SSC_4784	229.121	0.248622	0.240185	1.03513	0.300609	0.999947	0.981195	1.40309	1.20783
SSC_1932	175.435	0.275504	0.266177	1.03504	0.30065	0.999947	1.42808	1.07582	1.16329
SSC_1200	266.826	0.230217	0.222479	1.03478	0.300772	0.999947	0.992738	1.28419	1.25149
SSC_2122	62.6937	-0.440578	0.425805	-1.0347	0.300811	0.999947	0.711847	0.856061	0.659409
SSC_4819	153.221	-0.335803	0.324667	-1.0343	0.300996	0.999947	1.10918	1.00239	0.452317
SSC_0819	129.765	-0.334053	0.323233	-1.03348	0.301381	0.999947	0.526495	0.858815	1.03957
SSC_0681	57.9095	0.526637	0.509638	1.03335	0.301438	0.999947	3.50427	0.724569	1.31219
SSC_0033	226.949	-0.255022	0.246804	-1.0333	0.301465	0.999947	0.692315	1.0905	0.780838
SSC_5634	142.724	-0.306159	0.296317	-1.03322	0.301503	0.999947	1.03496	0.748691	0.702832
SSC_0736	213.25	-0.271601	0.262871	-1.03321	0.301505	0.999947	0.78262	0.626141	1.14937
SSC_5851	126.548	-0.314946	0.304845	-1.03313	0.301542	0.999947	0.830242	0.859135	0.73155
SSC_1942	101.75	0.355311	0.343945	1.03305	0.301582	0.999947	1.32248	1.04644	1.5121
SSC_0741	247.232	0.247452	0.239543	1.03301	0.301597	0.999947	1.57329	1.10628	0.986002
SSC_4581	161.067	-0.315782	0.305796	-1.03266	0.301764	0.999947	0.486475	1.04167	0.970184
SSC_5360	201.926	-0.258463	0.250413	-1.03214	0.302004	0.999947	0.97053	0.763855	0.804461
SSC_3505	161.537	0.35479	0.343778	1.03203	0.302057	0.999947	2.73917	1.07726	0.772698
SSC_0644	123.613	0.327344	0.317265	1.03177	0.30218	0.999947	1.5045	1.35972	0.97879
SSC_0186	90.2804	-0.377326	0.3658	-1.03151	0.302302	0.999947	1.02579	0.665986	0.693431
SSC_4984	100.054	-0.386352	0.374679	-1.03115	0.302469	0.999947	0.431726	0.909565	1.05625
CTLR_0024	175.676	-0.274447	0.266205	-1.03096	0.302559	0.999947	0.75552	0.772955	0.954484
SSC_2867	177.279	-0.277157	0.268886	-1.03076	0.302652	0.999947	0.776779	1.0205	0.709774
SSC_0977	61.4699	-0.528921	0.513311	-1.03041	0.302817	0.999947	0.234315	1.09518	1.11258
SSC_4482	198.663	-0.265179	0.257363	-1.03037	0.302838	0.999947	0.67866	1.01598	0.818413
SSC_2247	194.595	0.298248	0.289492	1.03025	0.302894	0.999947	1.98126	0.825734	1.21932
SSC_4532	191.845	-0.291635	0.283109	-1.03012	0.302956	0.999947	1.21524	0.816667	0.563914
SSC_0024	388.032	-0.214819	0.208641	-1.02961	0.303194	0.999947	0.834015	1.14437	0.671167
SSC_6221	177.492	0.321502	0.312296	1.02948	0.303254	0.999947	2.20769	1.21985	0.779655
SSC_2634	115.612	-0.342118	0.332337	-1.02943	0.303277	0.999947	0.553494	0.901111	0.940116
SSC_4686	133.201	-0.35053	0.340602	-1.02915	0.303411	0.999947	0.430768	0.998392	1.06485
SSC_1532	342.722	-0.205586	0.199838	-1.02876	0.303591	0.999947	0.758609	0.967673	0.878122
SSC_0392	93.6007	0.365787	0.355583	1.0287	0.303623	0.999947	1.33006	1.07998	1.48128
SSC_5926	154.414	-0.285654	0.277857	-1.02806	0.303921	0.999947	0.80676	0.857443	0.796385
SSC_5232	98.033	0.361334	0.351753	1.02724	0.304309	0.999947	1.29864	1.01591	1.57891
SSC_6062	101.393	-0.382455	0.3724	-1.027	0.30442	0.999947	0.527524	0.655195	1.26855
SSC_0803	102.401	-0.348089	0.339053	-1.02665	0.304585	0.999947	0.664351	0.849884	0.853571
SSC_6216	187.25	0.286933	0.279511	1.02656	0.304629	0.999947	1.1126	1.77596	0.930647
SSC_1756	112.508	-0.39228	0.382345	-1.02598	0.304899	0.999947	0.390248	0.764247	1.37245
SSC_1557	217.372	-0.268384	0.261615	-1.02587	0.304951	0.999947	1.18528	0.625427	0.788322
SSC_3753	85.1919	0.380662	0.371063	1.02587	0.304953	0.999947	1.4804	1.07013	1.39407
SSC_1859	174.863	-0.303863	0.29632	-1.02546	0.305148	0.999947	0.541349	0.77244	1.21875
SSC_3389	166.69	-0.315327	0.307663	-1.02491	0.305406	0.999947	0.470973	0.920469	1.12775
CTLR_0056	234.337	0.259575	0.253334	1.02464	0.305535	0.999947	1.60232	0.864379	1.26108
SSC_1999	133.907	-0.323032	0.31537	-1.0243	0.305696	0.999947	0.544117	0.951409	0.954277
SSC_1377	200.691	0.316854	0.309651	1.02326	0.306184	0.999947	2.2586	1.28464	0.717646
SSC_2967	73.1876	-0.414565	0.405214	-1.02308	0.306272	0.999947	0.826269	0.929981	0.548196
SSC_5924	66.9099	-0.434115	0.424359	-1.02299	0.306313	0.999947	1.07318	0.618344	0.640477
SSC_2855	166.284	-0.309037	0.302132	-1.02286	0.306376	0.999947	0.490597	1.08338	0.934209
SSC_3711	217.722	-0.25202	0.246561	-1.02214	0.306714	0.999947	1.04066	0.704899	0.818883
SSC_2354	225.622	0.243653	0.238468	1.02174	0.306902	0.999947	1.29009	1.2675	1.02607
SSC_3467	84.7933	-0.398253	0.389826	-1.02162	0.306963	0.999947	1.0139	0.880327	0.502402
SSC_4032	236.362	0.253494	0.248366	1.02065	0.307421	0.999947	1.27803	1.50505	0.891826
SSC_0792	356.838	0.206024	0.201867	1.02059	0.307447	0.999947	1.22374	1.32581	0.955287
SSC_5988	184.656	0.262357	0.257138	1.0203	0.307588	0.999947	1.30526	1.19489	1.11452
SSC_3217	258.422	0.261148	0.256028	1.01999	0.307731	0.999947	1.89103	1.03927	0.909104
SSC_3634	63.7054	0.531999	0.522038	1.01908	0.308164	0.999947	4.04021	0.579988	1.41627
SSC_4691	209.401	0.248861	0.244222	1.019	0.308205	0.999947	1.06552	1.32562	1.18034
SSC_4640	184.578	-0.280164	0.27498	-1.01885	0.308273	0.999947	0.662306	0.727513	1.12387
SSC_3327	150.327	-0.309979	0.304461	-1.01812	0.308619	0.999947	0.714566	1.17164	0.628034
SSC_4636	158.042	-0.29269	0.287571	-1.0178	0.308772	0.999947	0.766558	1.06172	0.669796
SSC_2673	148.37	-0.301571	0.296314	-1.01774	0.3088	0.999947	0.608064	0.902782	0.921679
SSC_2010	194.285	0.282971	0.278043	1.01772	0.308809	0.999947	1.78766	1.20404	0.87479
SSC_5573	258.451	-0.29531	0.29018	-1.01768	0.30883	0.999947	0.560683	1.56562	0.60888
SSC_0657	243.785	0.245464	0.241247	1.01748	0.308924	0.999947	1.30826	1.41427	0.908131
SSC_4880	109.539	-0.351028	0.345002	-1.01747	0.308932	0.999947	0.520331	0.97123	0.894961
SSC_3525	184.441	-0.260099	0.255916	-1.01635	0.309465	0.999947	0.809875	0.88644	0.809295
SSC_1425	128.601	-0.343076	0.33765	-1.01607	0.309597	0.999947	0.459659	1.04831	0.970322
SSC_5320	197.224	0.254859	0.250845	1.016	0.309628	0.999947	1.14473	1.33582	1.1105
SSC_1837	150.477	-0.302701	0.298013	-1.01573	0.309758	0.999947	0.612265	1.09456	0.78045
SSC_0978	89.2442	0.392513	0.386716	1.01499	0.31011	0.999947	2.16776	1.10998	0.970049
SSC_5276	243.172	0.255476	0.251719	1.01493	0.310141	0.999947	1.69789	1.15019	0.896379
CTLR_0043	209.093	0.253085	0.249516	1.0143	0.310437	0.999947	1.17743	1.42972	1.00807
SSC_2913	151.844	0.328863	0.3243	1.01407	0.310549	0.999947	2.28945	1.00638	0.921946
SSC_3713	186.228	0.289499	0.285501	1.014	0.310581	0.999947	1.82748	1.20386	0.862854
SSC_5101	102.496	-0.396342	0.390897	-1.01393	0.310617	0.999947	0.640502	1.4605	0.472532
SSC_0456	51.2297	0.475734	0.469258	1.0138	0.310678	0.999947	1.60262	1.1912	1.41695
SSC_5893	148.747	-0.344129	0.339505	-1.01362	0.310764	0.999947	0.792503	1.36659	0.450515
SSC_2942	313.477	-0.216811	0.213977	-1.01325	0.310943	0.999947	0.682325	0.983844	0.923262
SSC_2503	114.152	-0.327666	0.323827	-1.01185	0.311608	0.999947	0.953939	0.677371	0.793717
SSC_2321	289.677	-0.238094	0.235313	-1.01182	0.311625	0.999947	0.826524	1.16324	0.63433
SSC_0738	107.199	-0.404077	0.39952	-1.01141	0.311823	0.999947	0.398947	1.57133	0.664349
SSC_4352	241.874	0.262721	0.260048	1.01028	0.312363	0.999947	1.89158	0.960219	0.99128
SSC_4855	323.108	0.20223	0.200203	1.01013	0.312434	0.999947	1.13675	1.18242	1.13218
SSC_0241	228.52	0.249265	0.246802	1.00998	0.312504	0.999947	1.49409	1.2256	0.926773
SSC_0332	154.994	-0.291341	0.28847	-1.00995	0.312517	0.999947	0.643909	1.03924	0.804846
SSC_1688	306.75	-0.20896	0.206935	-1.00979	0.312596	0.999947	0.783889	0.935863	0.874199
SSC_5279	86.5374	-0.384748	0.381348	-1.00892	0.313014	0.999947	1.14821	0.672714	0.604977
SSC_4067	85.3464	-0.384737	0.381547	-1.00836	0.313281	0.999947	1.02965	0.574126	0.745551
SSC_4095	129.584	0.314458	0.311858	1.00833	0.313294	0.999947	1.42475	1.43592	0.956492
SSC_4533	251.072	-0.225229	0.223403	-1.00817	0.313372	0.999947	0.80676	0.868059	0.889723
SSC_4069	86.202	0.399429	0.396402	1.00764	0.313629	0.999947	2.22404	1.23602	0.884331
SSC_4584	198.347	-0.257036	0.255149	-1.0074	0.313744	0.999947	0.923477	0.909497	0.71023
SSC_5371	146.737	0.288724	0.28674	1.00692	0.313974	0.999947	1.40013	1.09301	1.19708
CTLR_0097	118.425	-0.318169	0.316031	-1.00677	0.314047	0.999947	0.713596	0.812375	0.879595
SSC_4420	180.824	-0.261305	0.259568	-1.00669	0.314083	0.999947	0.900915	0.84633	0.76883
SSC_1295	26.1344	0.684159	0.680645	1.00516	0.314818	0.999947	1.04252	3.17136	1.3499
SSC_1376	187.507	0.271961	0.27057	1.00514	0.314828	0.999947	1.29477	1.51493	0.912234
SSC_4921	223.718	-0.264809	0.263585	-1.00464	0.315069	0.999947	0.545108	1.01167	1.01382
SSC_2065	146.04	-0.30039	0.299005	-1.00463	0.315073	0.999947	0.65413	1.08464	0.740567
SSC_3204	117.157	0.321439	0.320255	1.0037	0.315524	0.999947	1.50183	1.10313	1.20373
SSC_2960	162.683	-0.363874	0.36293	-1.0026	0.316053	0.999947	0.316514	1.08456	1.27065
SSC_6077	86.4284	-0.431166	0.430131	-1.00241	0.316147	0.999947	0.341931	0.771812	1.3856
SSC_3084	79.1662	-0.380532	0.379662	-1.00229	0.316203	0.999947	0.692608	0.782883	0.830234
SSC_6177	139.033	0.32347	0.323017	1.0014	0.316632	0.999947	2.06943	0.990356	1.00438
SSC_3672	215.638	-0.24303	0.242797	-1.00096	0.316846	0.999947	0.989044	0.775055	0.798054
SSC_0707	182.152	-0.268192	0.267977	-1.0008	0.316922	0.999947	0.954435	0.931668	0.654448
SSC_3969	220.868	0.242732	0.242612	1.00049	0.317071	0.999947	1.42637	1.12817	1.04829
SSC_1317	77.3594	-0.414195	0.414281	-0.999794	0.31741	0.999947	0.563278	0.584199	1.23983
SSC_2944	220.507	-0.237157	0.237518	-0.998478	0.318048	0.999947	0.825639	0.792401	0.932014
SSC_3468	149.261	0.2868	0.287368	0.998025	0.318267	0.999947	1.4789	1.15523	1.08468
SSC_3003	85.0286	0.398218	0.399504	0.99678	0.318871	0.999947	2.28945	0.897959	1.19708
SSC_5738	113.706	0.326771	0.327857	0.996689	0.318915	0.999947	1.01446	1.51997	1.25785
SSC_4637	171.933	0.356264	0.358022	0.995089	0.319693	0.999947	2.75161	1.35584	0.602041
SSC_0010	64.9421	0.427303	0.429426	0.995056	0.319709	0.999947	1.82611	1.30586	1.04146
SSC_0277	73.6324	-0.415184	0.417376	-0.994747	0.319859	0.999947	0.490597	0.725332	1.12148
SSC_1662	65.1287	-0.429543	0.431825	-0.994718	0.319874	0.999947	0.693603	1.05894	0.553489
SSC_0428	64.7343	-0.427088	0.42942	-0.994568	0.319946	0.999947	0.518367	0.900851	0.849542
SSC_0222	83.2074	-0.37285	0.375039	-0.994162	0.320144	0.999947	0.630768	0.899366	0.80341
SSC_6220	120.569	-0.422523	0.425154	-0.993812	0.320315	0.999947	0.241637	1.23044	1.21898
SSC_0078	153.649	-0.283377	0.285205	-0.993593	0.320421	0.999947	0.848033	0.967109	0.682633
SSC_2176	161.244	-0.285493	0.287444	-0.993212	0.320607	0.999947	0.843827	1.05265	0.627561
SSC_2594	119.607	0.320215	0.322623	0.992535	0.320937	0.999947	1.27073	0.986647	1.55018
SSC_1847	62.481	-0.424319	0.427686	-0.992128	0.321135	0.999947	0.691296	0.89268	0.667399
SSC_2607	352.139	0.212423	0.21415	0.991935	0.321229	0.999947	1.58001	0.925464	1.0986
CTLR_0015	173.967	-0.268143	0.27033	-0.991909	0.321242	0.999947	0.981195	0.854683	0.699727
SSC_4338	226.099	-0.233345	0.235296	-0.99171	0.321339	0.999947	0.777649	0.931668	0.848605
SSC_1550	289.503	-0.208453	0.210209	-0.991649	0.321369	0.999947	0.81329	0.895188	0.885608
SSC_1711	428.236	0.184528	0.186112	0.991488	0.321447	0.999947	1.33833	1.12332	0.98594
SSC_0887	342.523	-0.227774	0.229839	-0.991013	0.321679	0.999947	0.5765	1.18017	0.89101
SSC_5161	80.1929	-0.411419	0.415258	-0.990755	0.321805	0.999947	0.597916	0.525151	1.3237
SSC_4896	565.564	0.163478	0.165026	0.990625	0.321869	0.999947	0.975523	1.16975	1.21885
SSC_5661	91.1859	0.429533	0.43367	0.99046	0.321949	0.999947	3.31737	0.708362	1.1878
SSC_3827	192.604	0.248653	0.251142	0.990089	0.322131	0.999947	1.22919	1.172	1.16887
SSC_2012	150.598	-0.280236	0.283071	-0.989986	0.322181	0.999947	0.791646	0.762684	0.917763
SSC_3103	84.112	-0.412663	0.417156	-0.989231	0.32255	0.999947	0.418803	0.722366	1.34073
SSC_4322	342.381	0.194905	0.197044	0.989146	0.322592	0.999947	1.22504	1.1547	1.06918
SSC_0989	166.942	0.277107	0.280157	0.989113	0.322608	0.999947	1.55092	0.970102	1.21869
SSC_5430	119.397	-0.3168	0.320392	-0.98879	0.322766	0.999947	0.658433	0.984444	0.782707
SSC_0271	123.255	0.317512	0.32116	0.988641	0.322839	0.999947	1.60388	1.30506	0.952651
SSC_4484	186.781	0.279413	0.282711	0.988334	0.322989	0.999947	1.67521	1.3237	0.82906
SSC_5741	203.03	-0.241833	0.244828	-0.987766	0.323267	0.999947	0.840108	0.809588	0.888294
SSC_3321	364.586	-0.188695	0.191034	-0.987759	0.323271	0.999947	0.822661	0.889599	0.917167
SSC_4572	77.1813	0.389914	0.394878	0.987429	0.323432	0.999947	0.981195	1.36952	1.59255
SSC_4822	193.689	-0.267402	0.270837	-0.987317	0.323487	0.999947	1.14158	0.619784	0.826332
SSC_5942	132.099	-0.30962	0.313644	-0.98717	0.323559	0.999947	0.981195	0.924981	0.592151
SSC_4245	76.8824	0.406908	0.41222	0.987113	0.323587	0.999947	2.2669	1.03149	1.05625
SSC_1263	215.578	0.255088	0.258529	0.98669	0.323794	0.999947	1.68677	1.07256	0.974723
SSC_5496	149.082	-0.34562	0.35039	-0.986386	0.323944	0.999947	0.391152	1.39691	0.858563
CTLR_0069	214.717	0.239061	0.242451	0.986018	0.324124	0.999947	1.23278	1.03319	1.29414
SSC_3326	72.7086	0.55302	0.560968	0.985832	0.324216	0.999947	8.4628	0.850196	0.677993
SSC_3122	93.327	-0.378111	0.383778	-0.985234	0.324509	0.999947	0.44773	1.02541	0.965713
SSC_2300	121.611	0.318729	0.324002	0.983725	0.325251	0.999947	1.73275	1.01677	1.1469
SSC_0436	146.889	-0.327947	0.333465	-0.983454	0.325384	0.999947	0.437889	1.24948	0.876875
SSC_1824	142.342	-0.303985	0.309192	-0.983159	0.325529	0.999947	0.542239	0.979548	0.964639
SSC_0150	79.5099	0.394859	0.40165	0.983092	0.325562	0.999947	1.04661	1.04409	2.0336
SSC_4944	162.836	0.277925	0.282706	0.983087	0.325565	0.999947	1.0647	1.57914	1.06453
SSC_0276	353.891	0.210563	0.214205	0.982995	0.32561	0.999947	1.4003	1.3092	0.855382
CTLR_0022	146.416	-0.288028	0.293022	-0.982957	0.325629	0.999947	0.688301	0.973433	0.795349
SSC_5342	353.472	0.242771	0.247035	0.982738	0.325737	0.999947	2.05922	0.957895	0.870401
SSC_0967	78.5925	0.376192	0.382939	0.982382	0.325911	0.999947	1.47179	1.19536	1.26421
SSC_1770	268.108	-0.238535	0.242878	-0.982115	0.326043	0.999947	0.583029	0.933479	1.08637
SSC_0573	198.169	0.25866	0.263405	0.981984	0.326108	0.999947	1.41258	0.889556	1.36968
SSC_0952	89.2988	-0.397048	0.404417	-0.981779	0.326209	0.999947	1.49905	0.612169	0.51814
SSC_5205	454.961	0.172126	0.175351	0.981609	0.326293	0.999947	1.0688	1.10753	1.20071
SSC_4195	111.214	0.317069	0.323044	0.981503	0.326345	0.999947	1.1711	1.24415	1.31841
SSC_4018	97.2738	0.437423	0.445964	0.980848	0.326668	0.999947	3.92478	0.97123	0.732425
SSC_4603	275.544	0.234272	0.238863	0.980779	0.326702	0.999947	1.66895	1.12013	0.90517
SSC_4763	136.89	-0.309646	0.315731	-0.980728	0.326727	0.999947	1.08448	0.869259	0.598541
SSC_2882	218.944	-0.248055	0.25308	-0.980144	0.327015	0.999947	0.71487	1.12035	0.735937
SSC_2103	202.85	0.24151	0.246409	0.980118	0.327028	0.999947	1.27982	1.09236	1.18572
SSC_2750	190.624	-0.263905	0.26932	-0.979893	0.327139	0.999947	1.14005	0.791018	0.658224
SSC_4173	334.359	-0.259959	0.265362	-0.979639	0.327265	0.999947	0.488923	1.46185	0.801055
SSC_2853	174.512	0.303753	0.310086	0.979577	0.327295	0.999947	1.98023	1.34241	0.749051
SSC_1142	141.936	-0.286735	0.29272	-0.979555	0.327306	0.999947	0.981195	0.739985	0.771996
SSC_1451	104.319	0.358397	0.366308	0.978401	0.327876	0.999947	2.19601	0.915445	1.09936
SSC_4045	93.6889	0.437979	0.448145	0.977315	0.328413	0.999947	4.25184	0.885216	0.839258
SSC_2272	137.385	-0.302236	0.309579	-0.976282	0.328925	0.999947	0.5921	0.821005	1.07142
SSC_2659	147.217	-0.277831	0.284617	-0.976157	0.328986	0.999947	0.835059	0.756614	0.889261
SSC_1595	230.636	-0.246184	0.252223	-0.976057	0.329036	0.999947	0.617104	1.11189	0.8523
SSC_1568	187.564	0.253867	0.260205	0.975643	0.329241	0.999947	1.22919	1.01071	1.36032
SSC_5314	127.515	0.297347	0.304773	0.975634	0.329246	0.999947	1.38332	1.16479	1.16623
SSC_5629	373.362	-0.192227	0.197076	-0.975394	0.329365	0.999947	0.803498	1.05616	0.788094
SSC_1337	143.473	-0.28954	0.296918	-0.975154	0.329484	0.999947	0.632506	0.979599	0.872773
SSC_5533	152.874	0.278392	0.285503	0.97509	0.329516	0.999947	1.36666	1.28832	1.03602
SSC_2504	118.012	0.338753	0.347429	0.975027	0.329547	0.999947	1.15693	2.03202	0.879716
SSC_3945	76.7379	0.388908	0.399165	0.974303	0.329906	0.999947	0.925655	1.3962	1.69243
SSC_3289	129.189	0.317623	0.326154	0.973843	0.330134	0.999947	1.93173	0.956566	1.14401
SSC_3682	90.4335	-0.411921	0.423309	-0.973098	0.330505	0.999947	0.322585	1.2568	0.938253
SSC_4110	149.429	-0.306129	0.314894	-0.972166	0.330968	0.999947	0.500032	1.14908	0.875417
SSC_2265	127.508	-0.301195	0.309897	-0.97192	0.33109	0.999947	0.99346	0.805104	0.680393
SSC_1809	111.455	-0.31653	0.326049	-0.970806	0.331645	0.999947	0.681385	0.854711	0.871863
SSC_5973	76.7549	0.444188	0.457647	0.970591	0.331752	0.999947	2.45299	1.80063	0.609694
SSC_2471	392.792	-0.179763	0.185385	-0.969677	0.332208	0.999947	0.938534	0.889516	0.827269
SSC_0359	214.651	-0.237652	0.245167	-0.969346	0.332373	0.999947	0.960318	0.898003	0.715781
SSC_3333	151.558	-0.273204	0.281848	-0.969331	0.33238	0.999947	0.78262	0.911445	0.789564
SSC_3180	237.682	-0.241998	0.249729	-0.96904	0.332525	0.999947	0.716759	1.16988	0.714308
SSC_1055	98.1506	0.339749	0.350622	0.96899	0.33255	0.999947	1.64841	1.16793	1.07455
CTLR_0072	136.089	-0.299573	0.3093	-0.968554	0.332768	0.999947	0.577173	0.922376	0.973385
SSC_2919	255.561	0.213764	0.220716	0.968503	0.332793	0.999947	1.15365	1.17676	1.1489
SSC_1706	296.141	-0.208372	0.215381	-0.967454	0.333317	0.999947	0.743882	1.03278	0.836099
SSC_2596	279.055	-0.209365	0.216437	-0.967324	0.333382	0.999947	0.914447	0.770188	0.923922
SSC_3780	232.874	-0.261453	0.270302	-0.967259	0.333414	0.999947	0.602825	1.32774	0.715387
SSC_3946	149.496	0.3623	0.374707	0.96689	0.333599	0.999947	3.3641	0.908841	0.796693
SSC_3471	326.408	0.195936	0.20268	0.966727	0.333681	0.999947	1.27372	1.14871	1.0394
SSC_1041	21.08	-0.696541	0.720626	-0.966578	0.333755	0.999947	0.674571	0.739985	0.472532
SSC_0265	158.189	-0.274041	0.283568	-0.966403	0.333843	0.999947	1.01754	0.836505	0.674412
SSC_3072	75.0653	-0.393329	0.407066	-0.966253	0.333918	0.999947	0.981195	0.528561	0.876736
SSC_4620	152.539	-0.269262	0.278721	-0.966063	0.334012	0.999947	0.797221	0.815767	0.875913
SSC_3864	348.664	-0.211684	0.219152	-0.965927	0.334081	0.999947	0.610861	1.09627	0.938364
SSC_5138	297.107	-0.203073	0.210258	-0.96583	0.334129	0.999947	0.958243	0.782341	0.880663
SSC_6017	212.979	-0.23701	0.245458	-0.965583	0.334253	0.999947	0.761524	1.00206	0.79512
SSC_2695	62.5728	0.455229	0.471784	0.96491	0.33459	0.999947	2.74058	1.14521	0.850558
SSC_0560	229.576	0.234582	0.243211	0.96452	0.334785	0.999947	1.42015	1.23977	0.942454
SSC_4453	292.465	-0.208387	0.216148	-0.964095	0.334999	0.999947	0.906674	0.730793	0.979009
SSC_5798	347.673	-0.208224	0.215994	-0.964029	0.335032	0.999947	0.62116	0.985213	1.03037
SSC_0032	149.192	0.301839	0.313138	0.963915	0.335088	0.999947	1.89805	0.841353	1.21363
SSC_5846	181.287	0.261106	0.270988	0.963534	0.335279	0.999947	1.6087	1.05973	1.03568
SSC_4536	269.176	0.211627	0.219655	0.963452	0.335321	0.999947	1.24401	1.2052	1.04674
SSC_1492	154.937	0.29516	0.306603	0.962679	0.335709	0.999947	1.88062	1.20304	0.869363
SSC_3626	143.944	0.289208	0.300486	0.962467	0.335815	0.999947	1.67286	1.11614	1.01217
SSC_4545	112.066	-0.320814	0.333334	-0.96244	0.335829	0.999947	1.03977	0.802814	0.630322
SSC_0769	241.05	-0.220363	0.228992	-0.96232	0.335889	0.999947	0.847752	0.924981	0.806562
SSC_1843	275.61	0.234041	0.243226	0.962235	0.335931	0.999947	1.62851	1.21947	0.837175
SSC_5692	139.08	0.292864	0.304372	0.962191	0.335954	0.999947	1.39514	0.922515	1.44354
SSC_1388	130.217	-0.28811	0.299554	-0.961795	0.336153	0.999947	0.800198	0.833381	0.822994
SSC_2951	126.172	0.313607	0.326114	0.961649	0.336226	0.999947	1.5045	0.865053	1.50471
SSC_1090	184.813	-0.260349	0.270786	-0.961453	0.336324	0.999947	0.692161	1.11785	0.748176
SSC_1965	351.105	-0.201507	0.209746	-0.960716	0.336695	0.999947	1.14473	0.807422	0.725369
SSC_0958	238.849	0.233563	0.243423	0.959492	0.337311	0.999947	1.58501	1.00874	1.04566
SSC_4988	202.277	-0.276072	0.28779	-0.959282	0.337417	0.999947	0.485378	1.01914	1.09804
SSC_2954	60.9651	0.419944	0.438068	0.958627	0.337747	0.999947	1.63532	1.07013	1.41085
SSC_0445	287.515	-0.219766	0.229257	-0.958604	0.337758	0.999947	0.685192	1.14035	0.795774
SSC_1419	232.747	-0.227973	0.237937	-0.958123	0.338001	0.999947	0.995624	0.881098	0.721385
SSC_0342	251.137	-0.217188	0.226838	-0.957456	0.338337	0.999947	0.773986	0.979007	0.834096
SSC_3151	130.997	0.336825	0.351872	0.957236	0.338448	0.999947	2.19601	1.33937	0.732733
SSC_5087	75.916	-0.380231	0.397229	-0.957208	0.338462	0.999947	0.581449	0.957628	0.808419
SSC_1311	115.737	0.34919	0.36528	0.95595	0.339097	0.999947	1.93657	1.57021	0.719177
SSC_5057	270.923	-0.218188	0.228251	-0.955914	0.339116	0.999947	0.666472	1.00907	0.929499
SSC_2023	175.128	0.291397	0.305176	0.954852	0.339653	0.999947	2.139	1.08942	0.852966
SSC_2347	295.671	-0.213689	0.224034	-0.953823	0.340173	0.999947	0.679289	0.843239	1.09585
SSC_5849	298.368	0.208095	0.218203	0.953677	0.340247	0.999947	1.18528	1.36847	0.954635
SSC_4006	265.61	0.21799	0.228591	0.953625	0.340273	0.999947	1.45185	0.966955	1.14088
SSC_3538	220.632	-0.23431	0.245761	-0.953406	0.340385	0.999947	0.892666	1.00199	0.692288
SSC_3700	158.128	0.272134	0.285545	0.953032	0.340574	0.999947	1.59608	1.03924	1.08735
SSC_2099	127.646	0.300225	0.315097	0.952802	0.340691	0.999947	0.955374	1.20814	1.57291
SSC_1638	397.842	-0.208481	0.218889	-0.952448	0.34087	0.999947	0.640076	0.783911	1.25858
SSC_3839	177.259	-0.247852	0.26023	-0.952435	0.340877	0.999947	0.830793	0.813983	0.880951
SSC_1865	230.126	0.267485	0.281045	0.951754	0.341222	0.999947	2.13353	0.981613	0.878048
SSC_6107	127.948	0.292471	0.307348	0.951594	0.341303	0.999947	1.44597	1.06289	1.2146
SSC_1951	235.42	-0.223226	0.234642	-0.951347	0.341428	0.999947	0.804403	0.978592	0.793188
SSC_4659	281.465	0.201521	0.211874	0.951133	0.341537	0.999947	1.11524	1.18209	1.15158
SSC_2785	147.397	0.29434	0.30952	0.950955	0.341627	0.999947	1.84979	0.886932	1.16443
SSC_0116	487.101	-0.170649	0.179816	-0.949018	0.342612	0.999947	0.95963	1.00133	0.735721
SSC_5407	186.603	-0.242471	0.255808	-0.947863	0.343199	0.999947	0.929162	0.841899	0.777526
SSC_2599	170.382	0.29744	0.313816	0.947817	0.343222	0.999947	2.04416	0.743921	1.27369
SSC_0628	302.56	0.200838	0.211929	0.947667	0.343299	0.999947	1.36814	1.06172	1.06341
SSC_2538	192.637	-0.238766	0.252047	-0.947307	0.343482	0.999947	0.788682	0.933025	0.825861
SSC_4722	194.526	0.254773	0.269006	0.947089	0.343593	0.999947	1.66376	0.93136	1.122
SSC_5066	169.266	0.317577	0.335321	0.947082	0.343597	0.999947	2.68327	0.941401	0.841087
SSC_0370	245.707	0.215006	0.227061	0.946908	0.343686	0.999947	1.13138	1.12357	1.22382
SSC_5460	238.914	-0.226624	0.239404	-0.946616	0.343834	0.999947	0.665331	0.916172	0.992971
SSC_3998	247.428	-0.240646	0.254245	-0.946511	0.343888	0.999947	0.568809	0.917015	1.12877
SSC_2426	279.841	-0.20425	0.215831	-0.94634	0.343975	0.999947	0.844511	0.977622	0.792804
SSC_1156	177.085	-0.307037	0.324448	-0.946336	0.343977	0.999947	0.479008	1.51645	0.704589
SSC_4634	184.761	0.248044	0.262281	0.945717	0.344293	0.999947	1.00164	1.39371	1.17888
SSC_2367	219.9	-0.225016	0.238073	-0.945155	0.34458	0.999947	0.788087	0.943579	0.840417
SSC_3232	157.272	-0.263932	0.279297	-0.944989	0.344665	0.999947	0.700853	0.882789	0.921283
SSC_1607	96.82	0.35198	0.372514	0.944877	0.344722	0.999947	0.917892	2.03845	1.11102
SSC_1634	137.689	0.302514	0.320167	0.944864	0.344728	0.999947	0.940312	1.89008	1.04803
SSC_2056	62.7755	-0.418341	0.442814	-0.944732	0.344796	0.999947	0.551922	0.671149	1.09732
SSC_3607	96.3383	0.400359	0.423991	0.944262	0.345036	0.999947	3.29401	0.790153	0.987067
SSC_4269	97.7395	0.378334	0.400702	0.944178	0.345079	0.999947	2.37865	0.684137	1.41148
SSC_2404	108.421	0.352616	0.373557	0.943941	0.3452	0.999947	2.43812	1.10313	0.843844
SSC_4861	343.173	-0.190776	0.202185	-0.943572	0.345388	0.999947	1.04225	0.768086	0.846972
SSC_4607	137.801	0.327265	0.346935	0.943304	0.345526	0.999947	2.49565	0.886932	0.96214
SSC_0119	94.7607	-0.395456	0.419234	-0.943283	0.345536	0.999947	0.383133	0.712236	1.55051
SSC_1038	614.361	0.163789	0.173658	0.943171	0.345593	0.999947	1.37635	1.1714	0.887249
SSC_1359	134.644	0.280766	0.297803	0.942793	0.345787	0.999947	1.23856	1.31769	1.10458
SSC_0399	105.026	-0.314426	0.3337	-0.942244	0.346068	0.999947	0.866722	0.841818	0.720573
SSC_1665	147.043	-0.272034	0.288722	-0.942201	0.34609	0.999947	0.696648	0.951409	0.844749
SSC_2613	73.2694	0.380123	0.403723	0.941545	0.346425	0.999947	1.04519	1.74034	1.19708
SSC_3595	255.448	0.21209	0.225373	0.94106	0.346674	0.999947	1.05038	1.32923	1.10667
SSC_2285	142.03	-0.305418	0.32458	-0.940963	0.346724	0.999947	0.468297	1.07934	0.966066
SSC_0988	149.42	0.338516	0.359848	0.940722	0.346847	0.999947	3.01125	0.999715	0.78503
SSC_4050	192.597	0.25206	0.267986	0.940572	0.346924	0.999947	1.44786	1.34582	0.887556
SSC_2348	181.147	-0.24774	0.263397	-0.940558	0.346932	0.999947	0.873877	0.709515	0.959305
SSC_2034	163.678	-0.263342	0.280025	-0.940423	0.347001	0.999947	0.820636	1.03408	0.682208
SSC_1496	224.431	-0.238676	0.254617	-0.937394	0.348556	0.999947	0.59594	0.999168	0.989713
SSC_2890	122.024	0.304848	0.325474	0.936628	0.34895	0.999947	0.942463	1.69761	1.16187
SSC_4627	226.645	-0.223817	0.238981	-0.936547	0.348992	0.999947	0.719543	0.906393	0.945694
SSC_0607	221.144	0.25685	0.274294	0.936404	0.349065	0.999947	1.98821	0.97528	0.932751
SSC_5948	97.6802	-0.345562	0.369233	-0.935891	0.349329	0.999947	1.12986	0.851843	0.514946
SSC_0864	122.538	0.317823	0.339636	0.935775	0.349389	0.999947	2.01271	1.16983	0.878294
SSC_4951	135.059	-0.281913	0.301392	-0.93537	0.349598	0.999947	0.99316	0.82385	0.691043
SSC_6114	269.797	0.212725	0.227499	0.935056	0.349759	0.999947	1.25291	0.932427	1.34423
SSC_2113	94.9649	0.367961	0.39371	0.934599	0.349995	0.999947	0.838993	2.42867	1.08343
SSC_2896	132.107	-0.309605	0.33133	-0.93443	0.350082	0.999947	1.28873	0.544418	0.771154
SSC_0082	154.427	0.290898	0.31149	0.933893	0.350359	0.999947	1.87829	0.829789	1.27914
SSC_1226	228.561	-0.224934	0.241134	-0.93282	0.350913	0.999947	0.688924	0.981486	0.904112
SSC_0373	140.65	-0.300818	0.322569	-0.932571	0.351042	0.999947	0.546773	1.26733	0.769552
SSC_6065	592.824	-0.157817	0.169263	-0.932378	0.351141	0.999947	1.07261	0.909365	0.749038
SSC_0793	78.1136	-0.375315	0.402669	-0.932069	0.351301	0.999947	0.518367	0.762638	1.09914
SSC_2046	331.472	0.199711	0.214271	0.932047	0.351312	0.999947	1.18656	1.42193	0.905728
SSC_3410	199.544	0.232589	0.249688	0.93152	0.351585	0.999947	1.33609	1.10796	1.11102
SSC_1765	317.249	-0.194358	0.208745	-0.931077	0.351814	0.999947	0.8964	0.995065	0.754301
SSC_5989	82.4912	0.3643	0.391388	0.930789	0.351963	0.999947	1.47179	1.64549	0.897811
SSC_2958	88.3599	-0.346361	0.3722	-0.930578	0.352072	0.999947	0.967178	0.569873	0.880498
SSC_4591	92.7451	-0.338452	0.363767	-0.930409	0.352159	0.999947	0.57926	1.00287	0.83712
SSC_0687	72.6986	0.392017	0.421366	0.930347	0.352191	0.999947	2.24273	1.02954	1.06915
SSC_3963	224.541	-0.220501	0.237043	-0.930216	0.352259	0.999947	0.907772	0.921491	0.760646
SSC_0058	185.368	-0.23822	0.256123	-0.9301	0.352319	0.999947	0.830922	0.910751	0.804289
SSC_1890	241.336	0.230192	0.247516	0.930009	0.352366	0.999947	1.54188	0.871085	1.22858
SSC_2027	83.1149	-0.411871	0.443035	-0.929659	0.352548	0.999947	0.310378	1.05712	1.19708
SSC_2252	188.829	-0.249816	0.26876	-0.929514	0.352623	0.999947	1.14473	0.687129	0.770053
SSC_0780	325.477	-0.19744	0.212442	-0.929386	0.352689	0.999947	0.701703	0.866098	1.05773
SSC_2327	227.131	0.23734	0.255388	0.92933	0.352718	0.999947	1.5263	0.848431	1.28805
SSC_1622	35.8001	0.551222	0.593195	0.929243	0.352763	0.999947	1.02792	1.02459	2.873
SSC_1561	102.46	0.320552	0.345222	0.928536	0.353129	0.999947	1.56614	1.22033	1.04282
SSC_1470	71.6453	-0.391817	0.422003	-0.928469	0.353164	0.999947	0.456763	0.919981	0.991868
SSC_0529	265.52	0.205514	0.221365	0.928397	0.353202	0.999947	1.31277	1.13112	1.0442
SSC_4967	157.38	-0.264522	0.285045	-0.928001	0.353407	0.999947	0.727135	0.74516	1.04464
SSC_1434	203.206	-0.232644	0.250899	-0.927244	0.3538	0.999947	0.779699	1.00059	0.781768
SSC_2144	86.4118	-0.346005	0.373212	-0.927101	0.353874	0.999947	0.71052	1.03036	0.66267
SSC_4008	130.591	-0.291205	0.314133	-0.92701	0.353921	0.999947	0.584307	0.949647	0.945594
SSC_4693	350.493	-0.180442	0.194712	-0.926711	0.354077	0.999947	0.875739	0.946545	0.830052
SSC_6153	140.162	0.285706	0.308441	0.926291	0.354295	0.999947	1.72372	0.938685	1.13662
SSC_0519	98.8844	-0.319157	0.344623	-0.926107	0.354391	0.999947	0.695013	0.935613	0.784754
SSC_6149	228.713	0.220515	0.238298	0.925378	0.354769	0.999947	1.04724	1.11191	1.33346
SSC_4501	205.066	0.274017	0.296204	0.925095	0.354917	0.999947	2.14725	0.777496	1.11823
SSC_5442	194.529	0.239381	0.258909	0.924576	0.355186	0.999947	1.47718	1.14045	0.999505
SSC_6233	180.904	-0.262325	0.283728	-0.924565	0.355192	0.999947	0.563665	1.12669	0.885679
SSC_0619	139.951	0.273503	0.29599	0.924027	0.355472	0.999947	0.991007	1.27126	1.38792
SSC_4481	38.217	0.498999	0.540319	0.923528	0.355732	0.999947	1.30826	1.36157	1.56229
SSC_3290	83.5268	-0.359208	0.389151	-0.923056	0.355978	0.999947	0.65413	0.613851	1.16255
SSC_2888	40.3984	0.483901	0.524748	0.922158	0.356446	0.999947	1.38522	1.43372	1.37664
SSC_6169	265.163	-0.22678	0.246024	-0.921784	0.356641	0.999947	0.728463	1.25139	0.687082
SSC_5467	252.275	-0.208689	0.226409	-0.921733	0.356668	0.999947	0.809486	0.807256	0.981661
SSC_1002	86.383	-0.341666	0.370834	-0.921346	0.35687	0.999947	1.00207	0.657764	0.763782
SSC_3124	81.7403	0.361615	0.392609	0.921056	0.357021	0.999947	1.96239	1.03598	1.11267
SSC_5811	95.0313	-0.335175	0.363921	-0.921011	0.357045	0.999947	0.662969	1.13227	0.658395
SSC_1155	267.629	-0.216223	0.234824	-0.920788	0.357161	0.999947	0.661631	1.12065	0.851504
SSC_0295	112.726	0.305093	0.331351	0.920753	0.357179	0.999947	1.11379	1.03913	1.6126
SSC_5306	213.997	0.249316	0.270831	0.920561	0.35728	0.999947	1.86018	0.986647	0.947384
SSC_1275	218.205	-0.264194	0.287373	-0.919341	0.357917	0.999947	0.466067	1.10511	1.07771
SSC_4990	240.113	0.242994	0.26445	0.918867	0.358165	0.999947	1.79291	1.17836	0.8068
SSC_2070	117.097	0.291565	0.317314	0.918855	0.358172	0.999947	1.37367	1.20477	1.12174
SSC_2216	300.959	-0.193114	0.210202	-0.918706	0.35825	0.999947	0.759316	0.939781	0.926044
SSC_4071	193.303	0.237078	0.258057	0.918705	0.35825	0.999947	1.25662	1.35005	0.976261
SSC_4249	101.404	0.314908	0.342835	0.918542	0.358335	0.999947	1.0688	1.51038	1.18164
SSC_3828	181.378	-0.242965	0.264608	-0.918207	0.35851	0.999947	0.686195	0.918421	0.945946
SSC_1342	148.78	0.274346	0.298788	0.918195	0.358517	0.999947	1.58626	0.901531	1.2678
SSC_4551	309.84	0.214684	0.233842	0.918071	0.358582	0.999947	1.75213	0.944569	0.987953
SSC_4304	135.204	-0.280317	0.305346	-0.918033	0.358602	0.999947	0.968775	0.914099	0.643947
SSC_2555	242.486	-0.225552	0.245709	-0.917965	0.358637	0.999947	0.621626	1.07826	0.904046
SSC_5190	98.7602	-0.315379	0.343642	-0.917754	0.358747	0.999947	0.863451	0.739985	0.818759
SSC_3403	194.411	0.251752	0.274362	0.917591	0.358833	0.999947	1.73939	1.10784	0.904818
SSC_0553	116.857	-0.394812	0.430301	-0.917524	0.358868	0.999947	0.3009	0.7489	1.87507
SSC_0845	231.368	0.231366	0.252398	0.916673	0.359314	0.999947	1.66453	1.04161	0.958294
SSC_3662	198.384	-0.244382	0.266613	-0.916616	0.359344	0.999947	0.612377	1.09447	0.874535
SSC_1702	272.287	0.199339	0.217698	0.915666	0.359842	0.999947	1.18776	1.0957	1.16924
SSC_4402	99.8785	0.351834	0.384355	0.91539	0.359987	0.999947	2.48803	0.924981	0.999068
SSC_1446	116.26	0.314642	0.34381	0.915163	0.360106	0.999947	2.00414	1.06235	0.948751
SSC_4676	243.838	-0.214529	0.234459	-0.914994	0.360195	0.999947	0.824476	0.742485	1.03948
SSC_0562	269.16	-0.208718	0.228161	-0.914786	0.360304	0.999947	0.803258	1.09116	0.738336
SSC_4514	316.269	0.206995	0.226353	0.914475	0.360467	0.999947	1.65626	0.951765	1.01111
SSC_0208	67.9324	0.476512	0.521205	0.914251	0.360585	0.999947	5.08437	0.664089	1.0289
SSC_5590	152.518	0.271395	0.296886	0.91414	0.360643	0.999947	0.981195	1.64378	1.06354
SSC_2840	172.22	0.253763	0.277606	0.914113	0.360657	0.999947	1.59608	1.11998	0.979056
SSC_0683	206.598	-0.243622	0.266566	-0.913927	0.360755	0.999947	0.5915	0.876882	1.1161
SSC_1249	94.9639	-0.322731	0.353133	-0.913907	0.360766	0.999947	0.843827	0.90516	0.674218
SSC_5659	256.565	0.221708	0.242708	0.913476	0.360992	0.999947	1.65254	0.945369	1.04517
SSC_4901	274.956	0.207026	0.227177	0.911298	0.362138	0.999947	0.986125	1.47997	1.05457
SSC_5755	125.616	-0.287342	0.315398	-0.911046	0.362271	0.999947	0.791646	1.04715	0.666729
SSC_3583	72.1805	0.41136	0.451872	0.910347	0.36264	0.999947	2.49072	1.44633	0.697637
SSC_3609	171.061	-0.62059	0.682111	-0.909808	0.362924	0.999947	0.235487	1.36251	0.807907
SSC_0514	68.4591	0.409129	0.449942	0.909292	0.363196	0.999947	2.60017	1.13579	0.877364
SSC_1247	108.155	-0.300963	0.331039	-0.909149	0.363272	0.999947	0.678357	0.878224	0.883999
SSC_5166	102.638	-0.31723	0.34895	-0.909099	0.363298	0.999947	0.636451	0.802121	0.952097
SSC_2709	65.2577	-0.381002	0.41914	-0.90901	0.363345	0.999947	0.705772	0.683063	0.93261
SSC_0487	119.674	-0.283972	0.312401	-0.908999	0.363351	0.999947	0.806461	0.785523	0.871661
SSC_1673	286.523	-0.193188	0.212541	-0.908942	0.36338	0.999947	0.793831	0.94991	0.881185
SSC_1288	262.511	-0.201834	0.222117	-0.908683	0.363518	0.999947	0.756643	0.928117	0.927662
SSC_1562	357.522	-0.175976	0.193667	-0.908652	0.363534	0.999947	0.966765	0.87205	0.830026
SSC_0724	234.645	-0.213829	0.235378	-0.90845	0.36364	0.999947	0.845337	0.760788	0.990004
SSC_5277	92.1407	0.32272	0.355388	0.908077	0.363838	0.999947	1.16908	1.16424	1.42042
SSC_5565	74.3537	0.387217	0.4266	0.907683	0.364046	0.999947	2.3684	0.877019	1.14008
SSC_6095	351.253	-0.176518	0.194506	-0.90752	0.364132	0.999947	0.871359	0.828606	0.957665
SSC_2290	128.686	0.29193	0.321901	0.906892	0.364464	0.999947	1.74831	1.19889	0.904771
SSC_4752	260.851	-0.215385	0.237616	-0.906439	0.364704	0.999947	0.628351	1.0338	0.963045
SSC_5813	184.248	0.233979	0.258305	0.905825	0.365028	0.999947	1.25138	1.10998	1.18202
SSC_2292	127.454	-0.278311	0.307278	-0.905732	0.365078	0.999947	0.881833	0.914099	0.70274
SSC_4519	227.94	0.246595	0.272296	0.905617	0.365139	0.999947	1.96239	1.02239	0.879716
SSC_2081	162.005	-0.24937	0.275455	-0.905303	0.365305	0.999947	0.989802	0.816371	0.744003
SSC_1294	74.2169	0.44027	0.486393	0.905174	0.365373	0.999947	2.94358	0.506839	1.66183
SSC_5047	105.106	0.302691	0.334463	0.905006	0.365462	0.999947	1.10169	1.41974	1.18888
SSC_3193	160.568	0.250705	0.277053	0.904899	0.365519	0.999947	1.25187	1.32946	1.02212
SSC_4854	162.356	-0.26564	0.293621	-0.904704	0.365622	0.999947	0.708231	1.21143	0.671426
SSC_5375	274.959	-0.199318	0.220333	-0.904621	0.365666	0.999947	0.737167	0.988409	0.894788
CTLR_0096	190.874	0.237358	0.262523	0.904143	0.36592	0.999947	1.40724	0.94509	1.25355
SSC_0093	57.9389	-0.432439	0.478303	-0.90411	0.365937	0.999947	0.395407	1.17315	0.850558
SSC_5720	75.374	-0.361342	0.399668	-0.904105	0.36594	0.999947	0.981195	0.835231	0.580403
SSC_6130	208.322	0.258633	0.286135	0.903885	0.366057	0.999947	1.19924	1.86069	0.778398
SSC_0904	116.356	-0.288094	0.318766	-0.903778	0.366113	0.999947	0.924804	0.716617	0.829661
SSC_6079	166.719	0.250241	0.27713	0.902972	0.366541	0.999947	1.39696	1.24359	0.998171
SSC_5545	184.057	-0.266475	0.295147	-0.902856	0.366602	0.999947	0.566605	1.323	0.748176
SSC_5888	70.1084	0.36973	0.409642	0.90257	0.366754	0.999947	1.07318	1.617	1.21846
SSC_1336	203.143	-0.224782	0.249183	-0.902077	0.367016	0.999947	0.747267	0.849763	0.974714
SSC_3849	279.75	-0.193023	0.213988	-0.902027	0.367043	0.999947	0.834278	0.951813	0.841053
SSC_2582	465.828	-0.156032	0.173057	-0.901618	0.36726	0.999947	0.851664	0.890631	0.94842
SSC_5740	200.162	-0.225456	0.250069	-0.901575	0.367283	0.999947	0.748249	0.862083	0.957665
SSC_2829	82.9492	0.364742	0.404609	0.901466	0.367341	0.999947	2.28945	1.11858	0.900205
SSC_2870	254.517	0.208552	0.231414	0.901208	0.367478	0.999947	1.3106	1.27479	0.932571
SSC_5097	680.056	0.146417	0.162485	0.901111	0.367529	0.999947	1.33908	1.1052	0.93023
SSC_0084	197.415	-0.227019	0.251958	-0.901019	0.367578	0.999947	0.998259	0.806952	0.785585
SSC_3417	132.084	-0.289565	0.321485	-0.90071	0.367742	0.999947	0.992473	1.01502	0.551412
SSC_2397	219.692	0.261595	0.290688	0.899915	0.368166	0.999947	2.19326	0.82853	0.996281
SSC_3393	145.689	0.292084	0.324621	0.89977	0.368242	0.999947	1.5984	1.59956	0.741051
SSC_0778	251.541	-0.201394	0.223966	-0.899219	0.368536	0.999947	0.937261	0.836266	0.846526
SSC_1719	158.071	0.247194	0.275071	0.898655	0.368837	0.999947	1.2831	1.15623	1.13382
SSC_4431	205.992	-0.230043	0.25617	-0.89801	0.36918	0.999947	1.04886	0.665595	0.894906
SSC_5311	131.294	0.268831	0.299395	0.897915	0.369231	0.999947	1.16937	1.15351	1.28964
SSC_3143	129.285	-0.293304	0.326673	-0.897854	0.369264	0.999947	0.657609	1.24289	0.661291
SSC_1170	289.609	-0.202368	0.225391	-0.897852	0.369264	0.999947	0.931134	1.05756	0.672646
SSC_3195	167.003	0.299118	0.333339	0.897337	0.369539	0.999947	2.5431	1.0181	0.786353
SSC_2649	68.5685	-0.428702	0.47787	-0.897111	0.36966	0.999947	0.609932	1.64874	0.406153
SSC_3654	202.062	0.232868	0.259621	0.896952	0.369745	0.999947	1.49831	0.928681	1.20049
SSC_2957	231.431	-0.233334	0.260162	-0.89688	0.369783	0.999947	0.642016	0.75291	1.23743
SSC_5258	220.384	0.277919	0.30989	0.89683	0.36981	0.999947	2.40995	1.15931	0.694106
SSC_4972	114.455	-0.305482	0.340919	-0.896054	0.370224	0.999947	0.537321	0.957628	1.01707
SSC_1700	152.754	-0.265605	0.29647	-0.895891	0.370311	0.999947	0.702228	0.699622	1.14614
SSC_1652	162.963	0.256447	0.286421	0.895349	0.370601	0.999947	1.63904	0.959429	1.10273
SSC_3731	234.704	0.243603	0.272235	0.894827	0.37088	0.999947	1.60749	1.4426	0.734952
SSC_5157	238.158	-0.206512	0.230829	-0.894654	0.370972	0.999947	0.966215	0.794208	0.856533
SSC_3329	34.9088	0.522624	0.584304	0.894438	0.371087	0.999947	0.981195	2.43138	1.22492
SSC_0883	115.785	-0.298491	0.333978	-0.893745	0.371459	0.999947	0.689488	1.14053	0.675418
SSC_1931	261.946	-0.197347	0.220943	-0.893201	0.371749	0.999947	0.927869	0.915002	0.785402
SSC_1642	197.085	0.23499	0.263186	0.892863	0.37193	0.999947	1.43639	1.29378	0.895997
SSC_0954	395.612	0.168014	0.188213	0.892677	0.37203	0.999947	1.28752	1.05912	1.05186
SSC_4778	26.3105	-0.584191	0.654768	-0.892212	0.37228	0.999947	0.929553	0.452213	0.718249
SSC_3535	262.432	-0.202772	0.22736	-0.891854	0.372471	0.999947	1.00572	0.922697	0.716756
SSC_6111	64.8793	-0.393475	0.441247	-0.891734	0.372535	0.999947	1.15435	0.804332	0.494447
SSC_1246	95.8356	0.314527	0.352756	0.891628	0.372592	0.999947	1.38522	1.0503	1.34013
SSC_4579	291.167	-0.20052	0.225009	-0.891164	0.372841	0.999947	0.677993	1.10176	0.873343
SSC_4769	115.885	-0.288976	0.324299	-0.891081	0.372886	0.999947	0.662625	0.991301	0.818189
SSC_0153	137.938	-0.275407	0.309172	-0.890787	0.373043	0.999947	1.01234	0.944275	0.605216
SSC_4085	64.2355	0.425849	0.478071	0.890766	0.373055	0.999947	2.12592	1.87173	0.624564
SSC_1190	182.007	0.238811	0.268112	0.890712	0.373084	0.999947	1.22406	0.942824	1.42898
SSC_0576	316.247	-0.184056	0.206865	-0.88974	0.373606	0.999947	1.02554	0.82869	0.813933
SSC_5095	162.944	0.284304	0.319584	0.889605	0.373678	0.999947	2.28316	0.916938	0.931063
SSC_6184	117.633	0.290671	0.326765	0.889543	0.373711	0.999947	1.61352	1.17225	1.00689
SSC_2516	154.098	-0.25106	0.282275	-0.889417	0.373779	0.999947	0.805083	0.964223	0.761422
SSC_1110	350.305	0.174207	0.195867	0.889415	0.37378	0.999947	1.11587	1.23961	1.04084
SSC_4310	195.625	-0.224224	0.252117	-0.889367	0.373806	0.999947	0.950291	0.881684	0.755861
SSC_2039	134.411	0.266535	0.299718	0.889288	0.373848	0.999947	1.37029	1.04962	1.22926
SSC_0839	304.623	-0.182392	0.205321	-0.888325	0.374366	0.999947	0.906131	0.841818	0.899043
SSC_2090	140.189	-0.285148	0.321025	-0.888244	0.37441	0.999947	0.528336	1.20248	0.836984
SSC_2536	207.668	0.236449	0.266449	0.887409	0.374859	0.999947	0.951235	1.00757	1.69112
SSC_5368	336.872	0.18735	0.211123	0.887395	0.374866	0.999947	1.48648	1.02084	0.992928
SSC_1512	114.742	0.28389	0.320274	0.886397	0.375404	0.999947	1.15184	1.24915	1.24287
SSC_6066	177.853	-0.23581	0.266125	-0.886086	0.375571	0.999947	0.702062	0.947955	0.903062
SSC_3674	369.871	0.193129	0.218034	0.885772	0.37574	0.999947	1.43356	1.31817	0.80989
SSC_4413	66.7813	-0.387576	0.437616	-0.885653	0.375804	0.999947	0.981195	0.990441	0.463386
SSC_0371	190.688	0.270145	0.305067	0.885526	0.375873	0.999947	2.19089	1.0621	0.79436
SSC_2365	335.624	0.174881	0.197746	0.884371	0.376496	0.999947	1.07333	1.2114	1.10461
SSC_1004	211.602	-0.216531	0.244933	-0.884041	0.376674	0.999947	0.911606	0.736711	0.950737
SSC_6018	195.977	-0.239487	0.271127	-0.883301	0.377074	0.999947	1.23888	0.695857	0.729369
SSC_1637	73.6128	-0.348832	0.394983	-0.883156	0.377152	0.999947	0.812023	0.670611	0.883093
SSC_1166	132.2	-0.265034	0.300221	-0.882795	0.377347	0.999947	0.932135	0.746101	0.834747
SSC_4476	126.575	-0.280068	0.317338	-0.882555	0.377477	0.999947	0.63991	1.08821	0.789776
SSC_2604	226.834	0.211215	0.239545	0.881735	0.37792	0.999947	0.958895	1.25459	1.26704
SSC_4895	67.6485	-0.421441	0.47823	-0.881251	0.378182	0.999947	0.298624	1.00907	1.23529
SSC_2903	93.9042	-0.309119	0.350795	-0.881194	0.378213	0.999947	0.711011	0.867294	0.843581
SSC_4285	142.897	-0.264225	0.299914	-0.881001	0.378317	0.999947	0.969785	0.955814	0.631274
SSC_1462	30.9858	0.634499	0.720229	0.880968	0.378335	0.999947	6.86836	1.34938	0.537152
SSC_4623	137.129	-0.267402	0.303566	-0.88087	0.378388	0.999947	0.636159	0.89268	0.977696
SSC_3074	212.967	0.230952	0.26236	0.880286	0.378704	0.999947	1.725	0.996513	1.00296
SSC_1233	143.272	0.284684	0.323405	0.880271	0.378712	0.999947	0.932621	2.03249	0.967285
SSC_4833	227.333	-0.225026	0.255634	-0.880267	0.378715	0.999947	0.65726	1.19472	0.792716
SSC_1096	362.791	-0.188994	0.214729	-0.88015	0.378778	0.999947	0.74308	1.21048	0.743971
SSC_5633	225.499	-0.238995	0.271539	-0.88015	0.378778	0.999947	0.530376	1.18846	0.933504
SSC_6096	382.966	-0.16468	0.187164	-0.87987	0.37893	0.999947	0.929054	0.899982	0.85367
SSC_5301	70.6262	0.37121	0.422035	0.879571	0.379092	0.999947	1.7716	1.47997	0.840504
SSC_0859	58.6159	-0.390377	0.443877	-0.87947	0.379147	0.999947	0.817662	0.677451	0.810055
SSC_5259	132.195	-0.264426	0.300697	-0.879377	0.379197	0.999947	0.731268	0.951409	0.824784
SSC_0556	215.308	0.235361	0.267827	0.878779	0.379521	0.999947	1.64524	1.25003	0.81574
SSC_2740	99.5318	-0.3543	0.403178	-0.878768	0.379527	0.999947	0.599619	1.63513	0.497946
SSC_2469	178.083	-0.239112	0.272202	-0.878436	0.379707	0.999947	1.10749	0.689695	0.813348
SSC_5932	305.12	0.188005	0.214038	0.878374	0.379741	0.999947	1.33799	0.942456	1.18448
SSC_5162	177.833	0.239582	0.272758	0.87837	0.379743	0.999947	1.56991	1.01131	1.07817
SSC_3650	101.306	-0.297589	0.338906	-0.878088	0.379896	0.999947	0.91987	0.756072	0.782013
SSC_0672	127.117	-0.269033	0.306434	-0.877945	0.379974	0.999947	0.856315	0.842259	0.798054
SSC_3044	93.4751	0.357171	0.407437	0.87663	0.380688	0.999947	1.87581	0.639648	1.78433
SSC_2319	113.814	0.283993	0.324023	0.876459	0.38078	0.999947	1.28957	1.22923	1.15344
SSC_0421	217.666	-0.222729	0.254129	-0.876442	0.38079	0.999947	0.647959	1.10235	0.863248
SSC_2371	93.4664	0.320807	0.366093	0.8763	0.380867	0.999947	1.29009	1.67093	0.914912
SSC_1547	131.545	0.669127	0.763614	0.876263	0.380887	0.999947	5.12402	0.680309	1.26392
SSC_4387	469.747	-0.151975	0.173449	-0.876191	0.380926	0.999947	0.911109	0.96216	0.834105
SSC_4461	423.008	0.164484	0.187748	0.876089	0.380982	0.999947	1.21965	1.24266	0.939018
SSC_0924	248.164	0.2086	0.238178	0.875812	0.381132	0.999947	1.52419	1.07328	0.973548
SSC_4776	189.783	0.313812	0.358335	0.875752	0.381165	0.999947	2.87144	0.563211	1.22349
SSC_2180	151.475	0.256004	0.292384	0.875574	0.381262	0.999947	1.25375	0.926175	1.46643
SSC_4553	248.793	0.199531	0.227925	0.875425	0.381343	0.999947	1.20008	1.00337	1.25918
SSC_5890	284.998	-0.188352	0.215169	-0.875366	0.381375	0.999947	1.00557	0.855372	0.796465
SSC_5752	37.6895	0.491182	0.561145	0.87532	0.3814	0.999947	2.31919	1.21275	1.07737
SSC_5355	278.638	-0.189221	0.216204	-0.875195	0.381468	0.999947	0.791461	0.97869	0.864957
SSC_3239	308.897	-0.178363	0.203805	-0.875162	0.381486	0.999947	0.880127	0.852353	0.91863
SSC_5810	460.877	-0.164044	0.187449	-0.875139	0.381498	0.999947	0.695697	0.983724	1.01607
SSC_0655	79.9191	0.436602	0.498967	0.875012	0.381567	0.999947	4.90597	0.610997	1.05227
SSC_5650	212.846	0.229167	0.262107	0.874328	0.38194	0.999947	1.70231	1.03736	0.951438
SSC_4201	224.939	0.205547	0.235132	0.874176	0.382023	0.999947	1.05388	1.21903	1.18527
SSC_4567	186.16	0.243654	0.278788	0.873976	0.382131	0.999947	1.73596	0.907078	1.07822
SSC_0559	255.207	0.207335	0.237264	0.873857	0.382196	0.999947	1.30145	1.36098	0.878277
SSC_2917	79.3284	-0.353605	0.404819	-0.873489	0.382397	0.999947	1.26154	0.725036	0.544128
SSC_4524	71.1347	-0.370268	0.423992	-0.87329	0.382505	0.999947	0.490597	0.79413	1.14983
SSC_3487	141.126	0.256405	0.293635	0.873209	0.382549	0.999947	1.04933	1.38819	1.15389
SSC_2114	60.8942	0.430223	0.492712	0.873172	0.382569	0.999947	3.33606	0.773119	1.16765
SSC_6031	215.686	0.224985	0.257729	0.872951	0.38269	0.999947	1.64144	1.00299	0.99311
SSC_3017	70.093	0.411191	0.471413	0.872253	0.38307	0.999947	3.47192	0.996714	0.82685
CTLR_0007	131.645	-0.285342	0.327167	-0.872161	0.38312	0.999947	0.595725	1.25797	0.722307
SSC_3273	119.432	-0.287437	0.329925	-0.871221	0.383634	0.999947	0.57926	0.848431	1.07201
SSC_0365	99.034	0.337031	0.386892	0.871125	0.383686	0.999947	1.61017	1.8334	0.705211
SSC_6086	532.449	0.161625	0.18557	0.870965	0.383773	0.999947	1.26154	1.32529	0.849579
SSC_2318	45.8134	-0.44752	0.514341	-0.870084	0.384255	0.999947	0.43288	0.856825	0.984696
SSC_1230	174.727	0.271036	0.311587	0.869855	0.38438	0.999947	2.11106	1.13498	0.773037
SSC_4427	109.169	-0.294182	0.338295	-0.869603	0.384517	0.999947	0.799492	1.05805	0.635692
SSC_6042	219.312	-0.213752	0.245862	-0.869395	0.384631	0.999947	0.734391	0.810637	1.05977
SSC_0395	163.986	0.282784	0.325271	0.869381	0.384639	0.999947	2.39412	0.918452	0.890562
SSC_1136	207.743	-0.236376	0.271944	-0.869207	0.384734	0.999947	0.568809	0.877019	1.17114
SSC_2040	70.1692	0.356778	0.4106	0.868921	0.384891	0.999947	1.36666	1.00638	1.53539
SSC_1654	28.6878	-0.566793	0.652299	-0.868916	0.384893	0.999947	0.938534	0.944119	0.329197
SSC_3997	333.006	-0.201852	0.232363	-0.868692	0.385016	0.999947	0.584629	1.20792	0.90601
SSC_0457	86.9565	-0.33181	0.382006	-0.868598	0.385067	0.999947	0.624397	1.16283	0.674719
SSC_6118	96.1178	-0.371544	0.427943	-0.868208	0.385281	0.999947	0.274735	1.14215	1.14746
SSC_3566	278.397	0.213526	0.246251	0.867107	0.385883	0.999947	1.77648	1.06126	0.870818
SSC_2611	105.606	0.341445	0.394043	0.866517	0.386207	0.999947	2.59316	1.21708	0.717335
SSC_6103	156.975	-0.242873	0.280398	-0.866173	0.386396	0.999947	0.70646	0.885258	0.944823
SSC_5094	230.438	-0.201332	0.232494	-0.865966	0.386509	0.999947	0.939143	0.850271	0.830013
SSC_5688	252.631	-0.201451	0.232761	-0.865481	0.386775	0.999947	0.694759	1.0291	0.901506
SSC_4059	114.39	0.285226	0.32956	0.865474	0.386778	0.999947	1.01799	1.61175	1.10258
SSC_3460	69.5978	0.434543	0.50215	0.865365	0.386838	0.999947	2.53956	2.07196	0.490729
SSC_5547	166.712	-0.234776	0.271321	-0.865306	0.386871	0.999947	0.770939	0.931274	0.844815
SSC_4466	143.169	-0.261779	0.302592	-0.865123	0.386971	0.999947	0.881973	1.06028	0.625341
SSC_6190	176.948	-0.226185	0.261505	-0.864935	0.387074	0.999947	0.839836	0.928047	0.800956
SSC_3507	163.141	-0.241462	0.279437	-0.864102	0.387532	0.999947	0.662969	0.907772	0.979869
SSC_2810	115.317	-0.297616	0.344481	-0.863956	0.387612	0.999947	0.547644	1.20814	0.788322
SSC_4703	103.89	0.379348	0.43955	0.863036	0.388118	0.999947	4.04743	1.02893	0.666118
SSC_1164	157.669	0.248015	0.287404	0.862951	0.388164	0.999947	1.59113	1.09477	0.987984
SSC_1483	287.992	0.188166	0.218338	0.861811	0.388792	0.999947	1.19924	0.949111	1.29969
SSC_3102	212.681	-0.240968	0.279623	-0.86176	0.388819	0.999947	0.650575	0.673425	1.35756
SSC_5721	126.541	0.26407	0.30647	0.861652	0.388879	0.999947	1.31268	1.2628	1.05473
SSC_4578	185.499	-0.219987	0.255342	-0.86154	0.388941	0.999947	0.804886	0.864614	0.90427
SSC_1886	131.848	-0.275603	0.319904	-0.861517	0.388954	0.999947	0.668996	1.22142	0.695978
SSC_5766	231.429	0.212988	0.247305	0.861237	0.389108	0.999947	1.49267	1.18926	0.906633
SSC_1139	295.224	0.185289	0.215259	0.860773	0.389363	0.999947	0.969851	1.12201	1.32884
SSC_0111	101.395	0.301523	0.350295	0.860768	0.389366	0.999947	0.890821	1.47997	1.3966
SSC_2872	118.177	0.282503	0.328207	0.860748	0.389377	0.999947	1.70418	1.01551	1.06696
SSC_5036	366.209	0.180284	0.209505	0.860522	0.389501	0.999947	1.54359	0.993195	0.974598
SSC_1682	178.066	0.227171	0.264102	0.860162	0.3897	0.999947	1.00375	1.24676	1.25625
SSC_1769	104.078	-0.319676	0.371688	-0.860064	0.389754	0.999947	1.41047	0.717216	0.536193
SSC_1438	342.613	0.168593	0.196324	0.858747	0.39048	0.999947	1.18606	1.14721	1.04926
SSC_5710	112.973	-0.342376	0.398723	-0.858683	0.390515	0.999947	0.329681	1.12803	1.22202
SSC_5295	50.6665	-0.402451	0.468719	-0.858618	0.390551	0.999947	0.703901	0.773621	0.792662
SSC_6222	210.617	-0.223441	0.26027	-0.858498	0.390617	0.999947	1.10503	0.918602	0.635671
SSC_2357	178.107	0.222973	0.259753	0.858405	0.390669	0.999947	1.15371	1.15402	1.19227
SSC_0137	41.4175	-0.512353	0.596893	-0.858366	0.39069	0.999947	0.214636	1.23331	1.00664
SSC_1152	126.243	0.278944	0.325111	0.857997	0.390894	0.999947	1.59113	1.33997	0.885573
SSC_3249	180.486	-0.226565	0.264117	-0.857822	0.390991	0.999947	0.762313	0.794643	1.01796
SSC_6059	193.234	-0.263422	0.307311	-0.857184	0.391343	0.999947	0.44836	0.934927	1.2972
SSC_5828	200.443	0.245289	0.28618	0.857112	0.391383	0.999947	1.92314	1.11858	0.814768
SSC_5748	111.178	-0.284156	0.331575	-0.856989	0.391451	0.999947	0.825096	1.02099	0.665045
SSC_2728	167.72	0.24205	0.282649	0.856362	0.391798	0.999947	1.47179	0.875019	1.28529
SSC_2464	359.881	-0.185564	0.216764	-0.856065	0.391962	0.999947	0.63991	1.1656	0.892476
SSC_2356	133.833	-0.256359	0.299964	-0.854635	0.392753	0.999947	0.759945	0.77725	0.985443
SSC_2918	182.365	0.219468	0.256802	0.854619	0.392762	0.999947	1.20547	1.13025	1.16094
SSC_3119	101.005	0.302542	0.354073	0.854463	0.392848	0.999947	0.847395	1.42231	1.50601
SSC_0922	179.444	-0.248758	0.291185	-0.854298	0.39294	0.999947	0.54794	0.881138	1.19708
SSC_3834	89.4235	0.394366	0.461778	0.854015	0.393096	0.999947	3.76985	1.16896	0.603982
SSC_2761	82.2127	-0.338363	0.396245	-0.853924	0.393147	0.999947	0.557934	0.713868	1.17282
SSC_1396	136.382	-0.25403	0.297555	-0.853724	0.393258	0.999947	0.951759	0.867801	0.721254
SSC_0185	225.096	-0.211146	0.247444	-0.85331	0.393487	0.999947	0.839525	0.693997	1.09092
SSC_0846	86.2524	0.319163	0.374048	0.853268	0.393511	0.999947	1.48666	0.966333	1.37709
SSC_2481	213.577	0.205884	0.241309	0.853195	0.393551	0.999947	1.24693	1.06847	1.16156
SSC_5167	75.7788	-0.360384	0.422678	-0.85262	0.39387	0.999947	0.542789	1.33608	0.627043
SSC_6218	167.224	-0.231236	0.271221	-0.852576	0.393895	0.999947	0.933908	0.889693	0.755136
SSC_0659	299.763	0.198931	0.233382	0.852383	0.394001	0.999947	1.52499	1.22636	0.823299
SSC_4355	205.365	0.231135	0.271313	0.851915	0.394261	0.999947	0.767891	1.47184	1.36556
SSC_6156	228.671	-0.211946	0.248825	-0.851786	0.394333	0.999947	1.16606	0.702986	0.799142
SSC_1745	224.774	0.204428	0.240017	0.851723	0.394368	0.999947	1.33971	1.15327	1.00871
SSC_3577	194.305	0.217901	0.255926	0.851425	0.394533	0.999947	1.3117	1.23331	0.987776
SSC_0178	259.635	-0.187383	0.22012	-0.851278	0.394615	0.999947	0.847395	0.852717	0.933724
SSC_5077	154.027	-0.244662	0.287651	-0.850552	0.395018	0.999947	0.779454	1.07634	0.716533
SSC_1699	125.036	0.333009	0.39154	0.850511	0.395041	0.999947	3.29681	0.786498	0.911767
SSC_4667	104.833	-0.287604	0.338414	-0.849859	0.395403	0.999947	0.664193	0.887982	0.907377
SSC_1703	53.7025	-0.41551	0.489038	-0.849648	0.395521	0.999947	0.545108	0.579119	1.24696
SSC_4240	107.743	0.363435	0.428058	0.849031	0.395864	0.999947	3.9825	0.816943	0.827938
SSC_3670	205.141	0.22475	0.264799	0.848757	0.396016	0.999947	1.63532	0.899982	1.13739
SSC_1835	321.645	0.191261	0.225351	0.848724	0.396035	0.999947	1.63758	0.989819	0.945574
SSC_5471	113.537	-0.287238	0.33853	-0.848487	0.396167	0.999947	0.909048	1.05571	0.590397
SSC_5134	471.781	0.153091	0.180435	0.848456	0.396184	0.999947	0.91963	1.2527	1.17278
SSC_3687	51.9105	0.404083	0.476311	0.848361	0.396237	0.999947	1.8923	1.2188	1.02607
SSC_4495	320.231	0.174089	0.205249	0.848186	0.396335	0.999947	1.02767	1.29178	1.07874
SSC_1948	282.018	-0.196696	0.231941	-0.848045	0.396413	0.999947	0.63349	0.948431	1.07616
SSC_3357	113.1	-0.341172	0.402368	-0.84791	0.396488	0.999947	0.423463	0.63332	1.75847
SSC_4047	129.514	-0.308841	0.364248	-0.847888	0.3965	0.999947	0.686836	0.481249	1.56369
SSC_0070	242.618	-0.200468	0.236467	-0.847761	0.396571	0.999947	0.685835	0.967673	0.978513
SSC_3923	517.421	0.141457	0.167007	0.847016	0.396986	0.999947	1.19758	1.06159	1.06339
SSC_3183	167.702	0.255651	0.302018	0.846476	0.397287	0.999947	1.84224	1.224	0.808464
SSC_3898	123.932	-0.269745	0.31889	-0.845886	0.397616	0.999947	0.750325	1.09652	0.691647
SSC_5404	273.466	0.185368	0.219384	0.844947	0.39814	0.999947	0.987251	1.27363	1.15783
SSC_5049	202.028	-0.213218	0.252522	-0.844356	0.39847	0.999947	1.00006	0.722574	0.902473
SSC_6136	346.512	-0.163558	0.193754	-0.844152	0.398585	0.999947	0.886118	0.908379	0.884072
SSC_3173	149.86	-0.241012	0.285677	-0.843651	0.398864	0.999947	1.01464	0.781871	0.776485
SSC_0878	169.32	-0.229037	0.271758	-0.842797	0.399342	0.999947	1.0248	0.744096	0.829326
SSC_1322	484.741	-0.143946	0.170906	-0.842252	0.399647	0.999947	0.838711	0.928428	0.945633
SSC_5435	356.232	0.165443	0.196438	0.842215	0.399668	0.999947	1.28437	1.03033	1.07776
SSC_1803	268.565	-0.185893	0.220928	-0.841422	0.400112	0.999947	0.763841	0.971398	0.901698
SSC_3628	136.422	0.259062	0.307962	0.841213	0.400229	0.999947	1.05046	1.62963	1.00419
SSC_3707	164.994	0.246299	0.29284	0.841069	0.400309	0.999947	0.822082	1.62492	1.22894
SSC_3160	95.954	0.299072	0.355812	0.840533	0.40061	0.999947	0.998409	1.59794	1.15371
SSC_0854	42.6578	-0.455996	0.542578	-0.840424	0.40067	0.999947	0.936595	0.399357	1.04094
SSC_2115	279.919	0.180785	0.215237	0.839933	0.400946	0.999947	1.14781	1.02369	1.23761
SSC_3911	154.776	0.250246	0.298051	0.839609	0.401128	0.999947	1.63532	0.862559	1.23244
SSC_0518	435.769	0.178242	0.212528	0.838674	0.401652	0.999947	1.6779	1.06289	0.841322
SSC_6028	166.133	-0.224624	0.267888	-0.838501	0.40175	0.999947	0.888946	0.812622	0.869309
SSC_3865	59.7432	0.384598	0.458816	0.83824	0.401896	0.999947	2.19601	1.09148	0.992702
SSC_0658	152.251	0.235965	0.281557	0.838073	0.40199	0.999947	1.10807	1.11413	1.31313
SSC_0200	111.967	-0.274713	0.327877	-0.837856	0.402112	0.999947	0.848601	0.973241	0.690827
SSC_4209	180.556	0.216368	0.25828	0.837723	0.402186	0.999947	1.21084	1.13919	1.1415
SSC_0634	225.391	0.206574	0.246753	0.837169	0.402498	0.999947	1.39193	1.23694	0.918887
SSC_1231	120.095	0.265216	0.316891	0.83693	0.402632	0.999947	1.41233	1.23331	1.0119
SSC_0948	192.266	0.221746	0.264968	0.83688	0.40266	0.999947	0.905718	1.16353	1.48346
SSC_1304	203.082	0.205669	0.24578	0.836798	0.402706	0.999947	1.21148	1.16926	1.08994
SSC_1779	35.8439	-0.480483	0.57435	-0.836568	0.402836	0.999947	0.700853	1.04563	0.491659
SSC_0389	160.534	0.249091	0.297788	0.836469	0.402891	0.999947	1.64293	1.2647	0.826992
SSC_1509	124.646	-0.265	0.317346	-0.835051	0.403689	0.999947	0.620756	0.997098	0.909259
SSC_4039	302.965	0.202876	0.242961	0.835017	0.403708	0.999947	1.71503	0.792841	1.15762
SSC_3104	148.661	0.238998	0.286352	0.834627	0.403928	0.999947	1.00375	1.217	1.3237
SSC_3968	257.62	0.207583	0.248762	0.834463	0.40402	0.999947	1.6748	1.10642	0.858383
SSC_4273	324.162	-0.171809	0.206114	-0.833563	0.404528	0.999947	1.05388	0.836995	0.800629
CTLR_0023	182.15	0.223506	0.268321	0.832977	0.404858	0.999947	1.33551	1.29378	0.943259
SSC_1784	150.64	-0.241078	0.289431	-0.832938	0.40488	0.999947	0.738425	1.06473	0.763356
SSC_2021	101.664	-0.305724	0.367238	-0.832495	0.405129	0.999947	1.29568	0.575544	0.70503
SSC_0461	209.504	-0.25063	0.301096	-0.832393	0.405187	0.999947	0.438826	1.1684	1.1074
SSC_4103	196.73	-0.215039	0.258353	-0.832343	0.405215	0.999947	1.09894	0.801896	0.744238
SSC_1006	175.984	-0.218364	0.262374	-0.832262	0.405261	0.999947	0.834015	0.821345	0.922342
SSC_5917	338.761	-0.168278	0.202228	-0.832117	0.405343	0.999947	0.913705	1.00285	0.772995
SSC_5071	351.36	0.168114	0.202206	0.831399	0.405749	0.999947	1.37997	1.0248	1.01752
SSC_1812	67.5662	-0.369588	0.444554	-0.831367	0.405766	0.999947	0.402541	0.980703	1.02927
SSC_2665	91.2078	0.317429	0.381845	0.831303	0.405802	0.999947	1.78628	1.39903	0.807334
SSC_1361	187.855	-0.216324	0.260307	-0.831035	0.405954	0.999947	0.784956	0.776984	1.0331
SSC_2084	105.864	0.306175	0.368426	0.831033	0.405955	0.999947	1.39433	1.82684	0.771863
SSC_2135	181.19	0.217042	0.261243	0.830806	0.406083	0.999947	1.01034	1.28651	1.19253
SSC_4531	187.521	0.222838	0.268241	0.830737	0.406122	0.999947	1.58024	0.993461	1.03518
SSC_1889	110.722	-0.281808	0.33952	-0.830019	0.406528	0.999947	0.665811	1.15741	0.721455
SSC_6213	291.032	0.179193	0.215917	0.829918	0.406585	0.999947	0.97549	1.32343	1.11546
SSC_4583	181.424	0.234035	0.282065	0.829719	0.406698	0.999947	1.7716	0.954298	1.00521
SSC_3101	292.545	-0.193588	0.233407	-0.829403	0.406876	0.999947	1.26247	0.735195	0.741574
SSC_1937	154.113	0.273639	0.330063	0.829051	0.407075	0.999947	2.34529	0.994355	0.837562
SSC_0827	226.743	0.198912	0.240034	0.828682	0.407285	0.999947	1.35369	1.15942	0.980399
SSC_5424	109.728	0.285017	0.344111	0.82827	0.407518	0.999947	1.8193	1.02067	1.01144
SSC_5864	195.642	0.235236	0.284153	0.82785	0.407756	0.999947	1.88452	0.841487	1.09168
SSC_1095	160.242	0.239885	0.289824	0.827692	0.407845	0.999947	0.834015	1.386	1.37997
SSC_2143	250.418	0.210382	0.254238	0.827499	0.407954	0.999947	1.77136	0.995896	0.907465
SSC_1663	297.214	0.176701	0.21356	0.82741	0.408005	0.999947	1.10995	1.32114	0.987756
SSC_1826	206.579	0.204693	0.247432	0.827273	0.408083	0.999947	1.29942	1.05211	1.14102
SSC_5892	346.786	0.170625	0.206345	0.826889	0.4083	0.999947	1.36141	1.1625	0.919077
SSC_4090	135.401	0.264667	0.320103	0.826819	0.40834	0.999947	1.01319	1.83476	0.946783
SSC_2396	239.026	-0.20111	0.243252	-0.826757	0.408375	0.999947	0.657846	0.908437	1.0759
SSC_5957	235.685	0.193756	0.234397	0.826614	0.408456	0.999947	1.29105	1.16739	1.01107
SSC_3466	175.343	-0.21688	0.262431	-0.826428	0.408562	0.999947	0.88624	0.8444	0.854134
SSC_5461	76.2042	-0.372177	0.450372	-0.826376	0.408591	0.999947	0.406495	0.677008	1.61859
SSC_1353	180.61	0.219677	0.265872	0.82625	0.408662	0.999947	1.45526	1.04909	1.05498
SSC_1093	245.323	-0.186139	0.225328	-0.826079	0.408759	0.999947	0.903888	0.902583	0.835037
SSC_1944	112.122	-0.276877	0.335183	-0.826048	0.408777	0.999947	0.733763	1.12817	0.691955
SSC_1877	61.9917	-0.353472	0.428142	-0.825595	0.409034	0.999947	0.65413	0.845697	0.853239
SSC_0182	90.6997	0.326997	0.396256	0.825217	0.409249	0.999947	2.32683	0.845697	1.06301
SSC_5907	219.315	0.200043	0.242607	0.824557	0.409623	0.999947	1.0653	1.04888	1.34058
SSC_1206	237.01	-0.215883	0.261857	-0.824429	0.409696	0.999947	0.581921	1.23331	0.880434
SSC_3382	131.411	0.245787	0.298276	0.824025	0.409925	0.999947	1.21986	1.18951	1.15227
SSC_1672	188.537	0.21173	0.256989	0.823885	0.410005	0.999947	1.09663	1.33107	1.06065
SSC_4394	140.165	0.292742	0.355419	0.823653	0.410137	0.999947	2.5662	0.739985	1.06407
SSC_4523	236.757	-0.215785	0.262009	-0.823579	0.410179	0.999947	0.554588	0.945536	1.16208
SSC_0194	429.512	-0.160527	0.194919	-0.823558	0.410191	0.999947	0.858995	1.13634	0.732872
SSC_1553	76.6385	-0.322177	0.391355	-0.823234	0.410375	0.999947	0.65413	0.788245	0.965713
SSC_2306	260.101	-0.188299	0.228772	-0.823087	0.410458	0.999947	1.03245	0.919842	0.724481
SSC_2088	86.5803	-0.321795	0.390968	-0.823073	0.410466	0.999947	0.479188	0.901857	1.0617
SSC_4401	209.243	-0.213624	0.259559	-0.823028	0.410492	0.999947	1.16037	0.84775	0.669046
SSC_1605	212.464	-0.20686	0.251432	-0.822729	0.410662	0.999947	1.04111	0.923959	0.688177
SSC_0494	44.4486	0.429111	0.522248	0.821661	0.41127	0.999947	2.31282	1.05306	1.08826
SSC_1992	154.488	-0.235496	0.286639	-0.821577	0.411318	0.999947	1.07646	0.817369	0.706228
SSC_3169	149.059	-0.237925	0.289819	-0.820944	0.411678	0.999947	0.832152	0.717561	1.01224
SSC_1746	127.131	-0.261077	0.318032	-0.820916	0.411694	0.999947	0.946152	0.60745	1.00871
[truncated: 4,338 more rows]

## Sheet: wt_cas
guide	baseMean	log2FoldChange	lfcSE	stat	pvalue	padj	fc_rep1	fc_rep2	fc_rep3
SSC_3533	119.009	-1.98643	0.300375	-6.61316	3.7621e-11	2.19894e-07	0.329592	0.230963	0.215779
SSC_6229	240.8	-1.29822	0.204302	-6.35442	2.09209e-10	6.11412e-07	0.370533	0.459551	0.391818
SSC_4596	97.6401	-1.74964	0.336378	-5.20141	1.97781e-07	0.000385343	0.384443	0.205678	0.333298
SSC_5969	122.896	-1.5633	0.309549	-5.05026	4.41214e-07	0.00049862	0.236384	0.312581	0.505618
SSC_5452	122.99	-1.54325	0.305627	-5.04945	4.43081e-07	0.00049862	0.220396	0.44098	0.388727
SSC_0440	143.895	-1.32397	0.263643	-5.02182	5.11842e-07	0.00049862	0.33694	0.454264	0.412785
SSC_3411	145.699	-1.33303	0.274512	-4.85598	1.19793e-06	0.00100027	0.312776	0.362886	0.535341
SSC_0226	106.031	-1.53377	0.320091	-4.79165	1.65412e-06	0.00120854	0.44733	0.242511	0.377951
SSC_1988	164.612	-1.21741	0.256822	-4.7403	2.13401e-06	0.00122082	0.3171	0.473513	0.517125
SSC_4026	319.208	-0.852246	0.180252	-4.72809	2.26646e-06	0.00122082	0.488462	0.532817	0.646413
SSC_6221	148.796	-1.3072	0.276636	-4.72532	2.29753e-06	0.00122082	0.278203	0.532264	0.422247
SSC_4039	132.988	-1.28719	0.275559	-4.6712	2.99447e-06	0.00145856	0.409791	0.345666	0.484076
SSC_5633	143.885	-1.21948	0.267015	-4.5671	4.94522e-06	0.00222345	0.336402	0.467036	0.490753
SSC_3501	117.637	-1.29466	0.289383	-4.47385	7.68224e-06	0.00320733	0.347432	0.417685	0.459872
SSC_2299	97.3787	-1.41852	0.321516	-4.41196	1.0244e-05	0.00382188	0.298726	0.424972	0.401973
SSC_1257	443.894	-0.703555	0.15963	-4.4074	1.04619e-05	0.00382188	0.511025	0.733647	0.610187
SSC_5913	347.401	-0.732253	0.166705	-4.3925	1.12054e-05	0.00385268	0.630396	0.575751	0.603168
SSC_1701	117.921	-1.28436	0.296138	-4.33704	1.44413e-05	0.00468941	0.404382	0.505956	0.336216
SSC_5148	78.5219	-1.66004	0.38901	-4.26735	1.97805e-05	0.00608511	0.568799	0.226159	0.255484
SSC_5441	116.034	-1.33545	0.315222	-4.23655	2.26982e-05	0.0061905	0.346639	0.293953	0.596749
SSC_5810	338.791	-0.756343	0.178545	-4.23615	2.27384e-05	0.0061905	0.618397	0.492949	0.684644
SSC_4722	80.9743	-1.48897	0.352429	-4.22488	2.3907e-05	0.0061905	0.302687	0.329799	0.444594
SSC_3806	139.595	-1.11034	0.263396	-4.21549	2.49235e-05	0.0061905	0.473982	0.497072	0.421851
SSC_0882	195.424	-0.944468	0.224283	-4.21105	2.54186e-05	0.0061905	0.463734	0.563868	0.527923
SSC_5090	116.096	-1.28656	0.310102	-4.14882	3.34193e-05	0.00781343	0.476652	0.28299	0.51724
SSC_5907	154.081	-1.09019	0.265049	-4.11315	3.90292e-05	0.00862655	0.359648	0.614112	0.456148
SSC_0042	96.3586	-1.44968	0.354358	-4.091	4.29512e-05	0.00862655	0.212319	0.565791	0.369263
SSC_0954	159.602	-1.06331	0.260086	-4.08829	4.34561e-05	0.00862655	0.6401	0.37964	0.462072
SSC_4212	136.401	-1.16037	0.284507	-4.07851	4.53256e-05	0.00862655	0.398498	0.622534	0.358954
SSC_5813	109.378	-1.21432	0.297764	-4.07813	4.53993e-05	0.00862655	0.402962	0.488545	0.404787
SSC_1387	101.988	-1.25825	0.30888	-4.07359	4.62949e-05	0.00862655	0.439545	0.367083	0.453678
SSC_1068	141.431	-1.1735	0.288404	-4.06894	4.72283e-05	0.00862655	0.294145	0.619251	0.457183
SSC_3848	219.415	-0.914409	0.226555	-4.03614	5.43371e-05	0.0095523	0.385051	0.595346	0.624319
SSC_3180	128.905	-1.10078	0.273086	-4.03089	5.55651e-05	0.0095523	0.428418	0.468491	0.501028
SSC_4964	298.296	-0.740865	0.185539	-3.99303	6.52336e-05	0.0104935	0.603304	0.680958	0.523305
SSC_5665	78.0744	-1.46736	0.369225	-3.97416	7.06271e-05	0.0104935	0.284122	0.525487	0.309529
SSC_0355	113.493	-1.2483	0.314161	-3.97343	7.0844e-05	0.0104935	0.273194	0.506798	0.515215
SSC_3301	68.8502	-1.61047	0.405771	-3.96892	7.21993e-05	0.0104935	0.179824	0.431131	0.40515
SSC_3247	199.492	-0.900482	0.227057	-3.96589	7.31219e-05	0.0104935	0.434787	0.607511	0.569237
SSC_5559	58.0848	-1.65163	0.417077	-3.96	7.49489e-05	0.0104935	0.244933	0.325028	0.398651
SSC_4073	107.545	-1.19294	0.301589	-3.95551	7.63711e-05	0.0104935	0.376677	0.503116	0.437618
SSC_5266	73.9407	-1.45086	0.367082	-3.9524	7.73716e-05	0.0104935	0.302465	0.450117	0.352457
SSC_5480	151.891	-1.05434	0.266796	-3.95187	7.75414e-05	0.0104935	0.347664	0.541237	0.572599
SSC_2201	104.909	-1.44457	0.366357	-3.94305	8.04506e-05	0.0104935	0.174665	0.633268	0.398651
SSC_1332	154.908	-0.985024	0.250187	-3.93715	8.24548e-05	0.0104935	0.502663	0.560336	0.457452
SSC_2696	256	-0.780067	0.198149	-3.93678	8.25832e-05	0.0104935	0.528136	0.66918	0.553412
SSC_6216	148.106	-1.01153	0.257547	-3.92758	8.58051e-05	0.0106687	0.562509	0.50611	0.430567
SSC_4174	189.591	-0.938687	0.239305	-3.92256	8.76126e-05	0.0106687	0.388448	0.621727	0.569167
SSC_4918	276.654	-0.729245	0.186593	-3.9082	9.29846e-05	0.0110917	0.581846	0.588067	0.638711
SSC_1700	98.6405	-1.3171	0.33746	-3.90297	9.50209e-05	0.0111079	0.310758	0.616122	0.331826
SSC_3356	187.011	-0.906257	0.234021	-3.87254	0.000107705	0.0122393	0.443941	0.527271	0.63656
SSC_2670	123.4	-1.12035	0.28999	-3.8634	0.000111819	0.0122393	0.366734	0.592352	0.442232
SSC_0773	230.558	-0.834312	0.216033	-3.86196	0.00011248	0.0122393	0.551378	0.694957	0.460594
SSC_2846	173.428	-0.931896	0.241382	-3.86067	0.000113075	0.0122393	0.441488	0.617826	0.519575
SSC_5917	192.863	-0.882278	0.228884	-3.8547	0.000115872	0.012314	0.450633	0.56028	0.62158
SSC_2163	82.9289	-1.40135	0.364977	-3.83956	0.000123257	0.012865	0.244933	0.541993	0.382715
SSC_4436	118.83	-1.08714	0.285266	-3.81097	0.000138424	0.0141945	0.491025	0.512008	0.415865
SSC_1458	173.187	-0.898005	0.236256	-3.80099	0.00014412	0.0145238	0.576799	0.544121	0.497456
SSC_4141	201.084	-0.834611	0.220288	-3.78872	0.000151424	0.0150012	0.615525	0.506007	0.571077
SSC_3604	106.966	-1.13586	0.300598	-3.77867	0.000157671	0.0153598	0.428892	0.423965	0.516069
SSC_4428	192.841	-0.909625	0.241294	-3.76977	0.000163397	0.0154806	0.382126	0.626487	0.615583
SSC_2241	70.5521	-1.46972	0.389997	-3.76854	0.000164208	0.0154806	0.311537	0.28259	0.514516
SSC_5723	211.748	-0.890192	0.236495	-3.76411	0.000167143	0.0155072	0.465081	0.760953	0.440948
SSC_4681	84.15	-1.34617	0.358234	-3.7578	0.000171416	0.0156551	0.573875	0.278704	0.387577
SSC_0427	94.7621	-1.20517	0.3213	-3.75091	0.000176194	0.0157269	0.37595	0.506342	0.423566
SSC_3970	122.303	-1.09159	0.291436	-3.74557	0.000179982	0.0157269	0.350628	0.556146	0.519988
SSC_3696	290.704	-0.692918	0.185017	-3.74517	0.000180274	0.0157269	0.542242	0.65537	0.658493
SSC_3886	167.372	-0.932851	0.249466	-3.73939	0.00018447	0.0158425	0.408809	0.598656	0.56629
SSC_0370	160.572	-0.992069	0.265548	-3.73593	0.00018702	0.0158425	0.551926	0.363766	0.635349
SSC_5061	163.813	-0.952064	0.255364	-3.72826	0.000192805	0.0160992	0.396818	0.653067	0.520169
SSC_3004	177.848	-0.879996	0.236665	-3.71832	0.00020055	0.0165101	0.464859	0.543773	0.625575
SSC_4675	94.1219	-1.21274	0.326612	-3.71308	0.00020475	0.0165557	0.360427	0.541022	0.40515
SSC_1728	125.775	-1.13291	0.305316	-3.7106	0.000206769	0.0165557	0.332108	0.397939	0.693882
SSC_4237	162.084	-0.904261	0.244339	-3.70085	0.000214881	0.0169727	0.56696	0.567202	0.476147
SSC_4096	89.5669	-1.3991	0.379571	-3.686	0.000227805	0.0177536	0.184406	0.534514	0.506005
SSC_2219	55.512	-1.56741	0.42602	-3.67919	0.000233971	0.0179942	0.246039	0.39184	0.388989
SSC_0639	158.664	-0.942176	0.256489	-3.67335	0.000239388	0.018147	0.416194	0.510901	0.645697
SSC_1499	233.954	-0.770272	0.209907	-3.66959	0.000242943	0.018147	0.489866	0.596064	0.675029
SSC_5897	80.2011	-1.33527	0.364265	-3.66564	0.000246716	0.018147	0.262329	0.434754	0.513927
SSC_5205	231.385	-0.761718	0.207897	-3.66393	0.000248377	0.018147	0.520045	0.579838	0.670815
SSC_4405	69.7269	-1.58318	0.435061	-3.63898	0.000273724	0.0197521	0.143628	0.597093	0.354026
SSC_3809	155.357	-0.910821	0.250807	-3.63157	0.000281706	0.0200802	0.503933	0.503771	0.588117
SSC_5498	148.646	-0.928368	0.25601	-3.62629	0.000287518	0.0202475	0.482674	0.597115	0.498904
SSC_1447	175.251	-0.883467	0.246306	-3.58686	0.000334678	0.023288	0.598926	0.641519	0.419244
SSC_6046	182.626	-0.834388	0.233051	-3.58028	0.000343227	0.0234848	0.512876	0.524185	0.648705
SSC_6222	85.8004	-1.33949	0.37439	-3.5778	0.000346494	0.0234848	0.432558	0.232135	0.606656
SSC_2434	125.197	-1.06612	0.298173	-3.5755	0.000349559	0.0234848	0.31752	0.582428	0.566153
SSC_1751	352.867	-0.66614	0.186478	-3.57222	0.000353971	0.0235109	0.463819	0.71344	0.742192
SSC_1958	191.623	-0.894649	0.250894	-3.56585	0.000362685	0.0237261	0.37735	0.752115	0.533231
SSC_5648	174.603	-0.924515	0.259408	-3.56394	0.00036533	0.0237261	0.420845	0.447133	0.760879
SSC_4076	214.765	-0.792043	0.22285	-3.55416	0.000379195	0.0242944	0.740881	0.547069	0.487932
SSC_0659	215.884	-0.757855	0.213363	-3.55195	0.000382392	0.0242944	0.524856	0.593904	0.655769
SSC_3235	125.22	-0.984033	0.277677	-3.54381	0.000394396	0.0244091	0.447181	0.522636	0.546967
SSC_1353	67.5119	-1.34165	0.379124	-3.53881	0.00040193	0.0244091	0.443941	0.39086	0.360382
SSC_1322	291.982	-0.700415	0.197966	-3.53806	0.000403082	0.0244091	0.795233	0.494009	0.602968
SSC_0591	106.25	-1.14346	0.323264	-3.53724	0.000404329	0.0244091	0.293684	0.51627	0.583946
SSC_6029	156.625	-0.891077	0.251948	-3.53675	0.000405078	0.0244091	0.454265	0.58973	0.57103
SSC_3658	169.157	-0.913941	0.258788	-3.53163	0.000413013	0.0246333	0.746119	0.510505	0.405568
SSC_0264	114.28	-1.02637	0.291515	-3.52081	0.000430239	0.0254015	0.42246	0.543824	0.50828
SSC_4503	68.7203	-1.38638	0.394645	-3.51297	0.00044312	0.0257432	0.250107	0.535102	0.392804
SSC_4752	154.636	-0.90057	0.25643	-3.51195	0.000444835	0.0257432	0.424639	0.613253	0.57759
SSC_3293	105.758	-1.07613	0.307889	-3.4952	0.000473707	0.0266189	0.591921	0.464906	0.395577
SSC_5536	121.481	-1.01117	0.289353	-3.4946	0.00047477	0.0266189	0.47809	0.61827	0.411754
SSC_6072	123.759	-1.01938	0.291721	-3.49437	0.000475178	0.0266189	0.381633	0.472659	0.643051
SSC_0509	140.533	-0.937325	0.268368	-3.49269	0.000478184	0.0266189	0.64497	0.437131	0.516544
SSC_1986	241.987	-0.692848	0.198859	-3.48412	0.000493755	0.0271175	0.591921	0.608961	0.653663
SSC_5671	80.2593	-1.24728	0.358137	-3.48268	0.00049642	0.0271175	0.428272	0.547712	0.318864
SSC_2033	55.8098	-1.60468	0.461686	-3.47569	0.000509542	0.0275766	0.168585	0.336323	0.567419
SSC_0237	251.836	-0.70879	0.204863	-3.45983	0.000540524	0.028985	0.565015	0.748755	0.537731
SSC_0801	239.238	-0.747509	0.216459	-3.45335	0.000553666	0.0292931	0.439713	0.679343	0.681646
SSC_1815	137.048	-0.989587	0.286688	-3.4518	0.000556871	0.0292931	0.718026	0.496892	0.365736
SSC_3731	160.747	-0.835878	0.242907	-3.44115	0.000579253	0.0292931	0.582312	0.566173	0.535182
SSC_4978	57.077	-1.81566	0.527913	-3.43932	0.000583172	0.0292931	0.0582217	0.524185	0.432094
SSC_1110	242.244	-0.681363	0.198118	-3.43918	0.000583486	0.0292931	0.638575	0.609883	0.624004
SSC_0621	192.836	-0.800277	0.232764	-3.43815	0.000585694	0.0292931	0.449706	0.656761	0.63203
SSC_0417	263.623	-0.678526	0.197396	-3.43739	0.000587351	0.0292931	0.60117	0.554311	0.726599
SSC_4761	65.1942	-1.32691	0.386026	-3.43735	0.000587438	0.0292931	0.376221	0.455965	0.366328
SSC_5847	220.093	-0.726077	0.211343	-3.43554	0.000591376	0.0292931	0.676283	0.610643	0.537701
SSC_5002	115.439	-1.04795	0.305268	-3.43288	0.0005972	0.0293331	0.424297	0.676899	0.391912
SSC_2429	86.9768	-1.16181	0.33868	-3.43039	0.000602711	0.0293571	0.450987	0.37416	0.527297
SSC_1422	253.022	-0.712592	0.209817	-3.39625	0.000683167	0.0330009	0.498975	0.785408	0.571519
SSC_1682	104.344	-1.07524	0.31696	-3.39235	0.000692962	0.0331997	0.449163	0.380099	0.612966
SSC_5261	99.8053	-1.15298	0.340844	-3.38271	0.00071775	0.0339777	0.262136	0.566668	0.564755
SSC_5410	162.231	-0.828313	0.245021	-3.38059	0.000723311	0.0339777	0.49858	0.59533	0.591832
SSC_0400	100.623	-1.07373	0.317736	-3.37933	0.00072664	0.0339777	0.614687	0.462445	0.384688
SSC_5770	158.16	-0.858767	0.254539	-3.37382	0.000741335	0.034283	0.472498	0.692225	0.508821
SSC_3192	246.726	-0.69942	0.207389	-3.3725	0.0007449	0.034283	0.687607	0.508305	0.679335
SSC_2831	83.2277	-1.16924	0.347029	-3.36927	0.000753665	0.0344154	0.347081	0.449608	0.553894
SSC_3622	177.661	-0.823336	0.245137	-3.35868	0.000783165	0.0354853	0.462329	0.730886	0.525494
SSC_2250	200.369	-0.751499	0.224584	-3.34618	0.00081934	0.0368388	0.591921	0.686982	0.516894
SSC_4847	102.83	-1.02055	0.306395	-3.33083	0.000865881	0.0381554	0.547324	0.483042	0.460314
SSC_4549	82.8705	-1.14831	0.344771	-3.33064	0.000866473	0.0381554	0.438592	0.384238	0.538233
SSC_1517	387.725	-0.537219	0.161323	-3.33008	0.000868207	0.0381554	0.669598	0.768714	0.634492
SSC_1638	333.412	-0.563163	0.169349	-3.32546	0.000882714	0.0385035	0.67148	0.660909	0.697721
SSC_2390	353.373	-0.5461	0.164352	-3.32275	0.000891349	0.0385921	0.673461	0.691165	0.689001
SSC_3884	204.28	-0.766269	0.230834	-3.31957	0.000901563	0.0387473	0.510532	0.519051	0.749151
SSC_3353	313.965	-0.604817	0.182576	-3.31269	0.000924036	0.0391667	0.593164	0.777655	0.609669
SSC_4241	186.143	-0.799863	0.241578	-3.31099	0.000929663	0.0391667	0.504874	0.490984	0.750246
SSC_2609	102.135	-1.16463	0.351804	-3.31046	0.000931423	0.0391667	0.234535	0.669492	0.512045
SSC_0048	81.781	-1.31488	0.397942	-3.3042	0.00095249	0.0397664	0.198265	0.430906	0.688295
SSC_4594	157.013	-0.817408	0.247707	-3.2999	0.000967195	0.040094	0.630524	0.538473	0.542914
SSC_3205	165.822	-0.8687	0.264118	-3.28906	0.00100523	0.0412367	0.366734	0.676691	0.637419
SSC_4373	140.585	-0.897054	0.272926	-3.2868	0.00101332	0.0412367	0.636315	0.407581	0.60191
SSC_5119	329.177	-0.588446	0.179072	-3.28608	0.00101592	0.0412367	0.565836	0.656091	0.780128
SSC_1901	114.466	-0.970288	0.296174	-3.27607	0.00105261	0.0422224	0.455939	0.456119	0.627374
SSC_2146	222.852	-0.677919	0.207005	-3.27489	0.00105703	0.0422224	0.625956	0.658852	0.592575
SSC_5122	141.61	-0.981808	0.299917	-3.2736	0.00106188	0.0422224	0.336582	0.455848	0.809709
SSC_6228	152.287	-0.855708	0.261783	-3.26877	0.00108016	0.0423906	0.524339	0.70119	0.458668
SSC_0455	243.974	-0.652017	0.199476	-3.26865	0.00108062	0.0423906	0.595173	0.682793	0.628256
SSC_4422	145.787	-0.932115	0.285505	-3.2648	0.00109542	0.0426796	0.400979	0.440188	0.790022
SSC_5433	108.7	-1.04648	0.320717	-3.26295	0.00110259	0.0426796	0.30804	0.614151	0.557696
SSC_5431	266.944	-0.617485	0.18945	-3.25936	0.00111664	0.0429392	0.6401	0.623104	0.693295
SSC_3543	294.742	-0.684394	0.21046	-3.2519	0.00114637	0.0435522	0.887881	0.600503	0.464639
SSC_5669	72.6762	-1.2071	0.371257	-3.2514	0.00114839	0.0435522	0.355153	0.52603	0.418401
SSC_4883	60.159	-1.40174	0.431474	-3.24874	0.00115919	0.0435522	0.208913	0.547551	0.427845
SSC_1800	78.5944	-1.18606	0.36517	-3.24795	0.00116239	0.0435522	0.546389	0.304871	0.51312
SSC_4061	223.761	-0.711956	0.219494	-3.24362	0.0011802	0.0439381	0.466591	0.692043	0.682622
SSC_0333	170.48	-0.780787	0.241758	-3.22962	0.00123953	0.0458512	0.560767	0.510437	0.683898
SSC_1318	185.73	-0.920814	0.285481	-3.22548	0.00125762	0.0458512	0.266364	0.68596	0.71698
SSC_3085	95.2746	-1.23768	0.383849	-3.22438	0.00126245	0.0458512	0.189328	0.690653	0.530675
SSC_5601	93.7097	-1.06554	0.330476	-3.22426	0.00126297	0.0458512	0.5802	0.354759	0.528846
SSC_2406	316.794	-0.63502	0.197159	-3.22085	0.00127811	0.0459619	0.518164	0.582668	0.871073
SSC_1711	277.371	-0.621877	0.193127	-3.22004	0.00128174	0.0459619	0.546389	0.661961	0.743956
SSC_1848	473.771	-0.467656	0.145489	-3.21438	0.00130725	0.0465906	0.654604	0.75032	0.761574
SSC_3481	415.74	-0.525952	0.163796	-3.21102	0.00132265	0.0467129	0.633355	0.621559	0.840179
SSC_5937	297.076	-0.629219	0.196009	-3.21015	0.00132666	0.0467129	0.526875	0.829418	0.608923
SSC_3691	70.2015	-1.18821	0.370493	-3.20712	0.00134072	0.0468761	0.380521	0.484476	0.450602
SSC_4735	82.8608	-1.19339	0.372271	-3.2057	0.00134734	0.0468761	0.652038	0.492941	0.268129
SSC_2121	115.45	-0.970975	0.304229	-3.19159	0.00141492	0.0484399	0.364095	0.534514	0.662973
SSC_2566	121.742	-0.951714	0.298231	-3.19119	0.00141686	0.0484399	0.356608	0.574899	0.642766
SSC_1959	73.9245	-1.1916	0.37341	-3.19114	0.00141715	0.0484399	0.476825	0.54687	0.323904
SSC_4537	117.098	-0.980386	0.307692	-3.18626	0.00144125	0.0489074	0.368812	0.47203	0.723681
SSC_4940	70.3501	-1.20526	0.378577	-3.18365	0.00145428	0.0489074	0.349771	0.403506	0.558747
SSC_5296	230.908	-0.646879	0.203243	-3.18279	0.00145863	0.0489074	0.643597	0.659527	0.614994
SSC_1995	107.119	-0.964575	0.303413	-3.17908	0.00147742	0.0489074	0.62674	0.481872	0.455629
SSC_3212	132.597	-0.914508	0.287785	-3.17775	0.00148423	0.0489074	0.534064	0.388262	0.712786
SSC_3051	117.694	-0.976169	0.307236	-3.17726	0.00148673	0.0489074	0.335422	0.57797	0.648469
SSC_1770	154.821	-0.800235	0.251904	-3.17674	0.0014894	0.0489074	0.487709	0.61177	0.623145
SSC_5869	285.006	-0.609585	0.192095	-3.17335	0.0015069	0.0492058	0.586072	0.600826	0.788652
SSC_5457	392.976	-0.561388	0.177869	-3.15619	0.00159843	0.0519044	0.57796	0.895308	0.594177
SSC_5769	108.636	-1.0641	0.33768	-3.15121	0.00162593	0.0522711	0.261142	0.678748	0.545611
SSC_1624	109.054	-0.989853	0.314148	-3.15091	0.0016276	0.0522711	0.341493	0.569374	0.627506
SSC_5583	243.847	-0.670676	0.213029	-3.14829	0.00164228	0.052277	0.473537	0.685369	0.738379
SSC_4157	151.516	-0.786737	0.249941	-3.14769	0.00164568	0.052277	0.578155	0.58794	0.57298
SSC_4203	164.107	-0.859009	0.273058	-3.14589	0.00165582	0.052292	0.374481	0.809294	0.530024
SSC_2399	178.714	-0.832604	0.264786	-3.14444	0.00166404	0.052292	0.391036	0.841287	0.523151
SSC_0528	114.52	-1.04655	0.333982	-3.13356	0.001727	0.0539803	0.254783	0.648949	0.621903
SSC_4129	124.699	-0.891759	0.28477	-3.13151	0.00173912	0.05407	0.425596	0.574552	0.622514
SSC_5075	179.651	-0.728557	0.232854	-3.12882	0.00175509	0.0542779	0.538888	0.677004	0.5974
SSC_2305	180.111	-0.75496	0.241847	-3.12164	0.00179849	0.0547398	0.456809	0.655423	0.667795
SSC_1093	199.784	-0.734642	0.23538	-3.12109	0.00180183	0.0547398	0.819176	0.53529	0.504857
SSC_3751	214.14	-0.666309	0.213663	-3.11849	0.00181777	0.0547398	0.696055	0.566698	0.640416
SSC_3626	59.9239	-1.28599	0.412495	-3.11758	0.00182341	0.0547398	0.321149	0.382206	0.53338
SSC_5538	97.8952	-1.08717	0.348766	-3.1172	0.00182576	0.0547398	0.322313	0.406629	0.778614
SSC_2042	274.267	-0.613456	0.196833	-3.11664	0.00182928	0.0547398	0.724639	0.728744	0.533008
SSC_0309	140.086	-0.831685	0.266941	-3.11562	0.00183559	0.0547398	0.67529	0.471412	0.561135
SSC_1869	212.722	-0.684759	0.220273	-3.10869	0.00187921	0.0550683	0.511875	0.733647	0.639345
SSC_2373	88.2947	-1.05974	0.341004	-3.10769	0.00188555	0.0550683	0.608833	0.515412	0.359111
SSC_6008	156.351	-0.773529	0.24892	-3.10754	0.00188651	0.0550683	0.522704	0.598177	0.630358
SSC_0147	196.714	-0.688571	0.221608	-3.10716	0.00188893	0.0550683	0.601112	0.680057	0.582404
SSC_1005	306.61	-0.562711	0.181185	-3.10573	0.00189807	0.0550683	0.7004	0.595427	0.746625
SSC_2809	163.966	-0.786208	0.253212	-3.10495	0.00190313	0.0550683	0.727084	0.595884	0.458285
SSC_3584	259.479	-0.605862	0.195382	-3.1009	0.0019293	0.0555506	0.597024	0.635463	0.740287
SSC_3988	141.724	-0.809359	0.261235	-3.0982	0.00194701	0.0556284	0.499433	0.58811	0.625635
SSC_2843	107.361	-0.979183	0.316363	-3.09513	0.0019673	0.0556284	0.342845	0.613834	0.587255
SSC_0911	71.1528	-1.17745	0.380431	-3.09505	0.00196778	0.0556284	0.388448	0.607879	0.360158
SSC_1669	184.099	-0.719962	0.232643	-3.09471	0.00197007	0.0556284	0.538457	0.579581	0.707342
SSC_0941	88.1229	-1.0841	0.350844	-3.08999	0.00200166	0.0558258	0.483277	0.661394	0.32944
SSC_1021	227.607	-0.631458	0.20436	-3.08993	0.00200204	0.0558258	0.642789	0.666459	0.627506
SSC_4932	168.635	-0.746193	0.241593	-3.08864	0.00201076	0.0558258	0.623281	0.513098	0.662501
SSC_0429	228.519	-0.672666	0.217834	-3.08797	0.00201527	0.0558258	0.499178	0.619333	0.779866
SSC_3726	131.696	-0.853524	0.276571	-3.08609	0.00202805	0.0558879	0.606014	0.633313	0.443225
SSC_5610	174.454	-0.805364	0.261177	-3.0836	0.00204515	0.0558879	0.438391	0.834592	0.498756
SSC_2016	119.716	-0.935356	0.303496	-3.08194	0.00205655	0.0558879	0.359952	0.536077	0.704546
SSC_4994	92.4053	-1.08924	0.353538	-3.08096	0.00206334	0.0558879	0.298806	0.454953	0.723816
SSC_6148	103.357	-1.01453	0.329656	-3.07755	0.00208708	0.0558879	0.31337	0.613886	0.580356
SSC_0342	174.729	-0.754385	0.245326	-3.07503	0.00210478	0.0558879	0.453189	0.697667	0.645289
SSC_4012	127.825	-0.873098	0.283964	-3.07468	0.00210726	0.0558879	0.502112	0.711254	0.455071
SSC_1866	97.1998	-1.04543	0.340121	-3.07369	0.00211431	0.0558879	0.772071	0.391633	0.38295
SSC_3515	121.723	-0.963188	0.313372	-3.07362	0.00211476	0.0558879	0.31382	0.54724	0.731135
SSC_5676	282.374	-0.589545	0.191839	-3.07312	0.00211833	0.0558879	0.791372	0.571292	0.657169
SSC_0780	196.101	-0.70892	0.23073	-3.07251	0.00212269	0.0558879	0.590083	0.51484	0.746664
SSC_4266	99.7399	-0.950266	0.309851	-3.06684	0.00216331	0.0564607	0.570113	0.530129	0.463152
SSC_5586	93.7953	-0.980318	0.319657	-3.06678	0.00216377	0.0564607	0.448714	0.524892	0.546178
SSC_2435	178.748	-0.736565	0.240762	-3.05931	0.00221846	0.0576308	0.479347	0.718937	0.612767
SSC_1061	150.391	-0.782847	0.256256	-3.05495	0.00225101	0.0581544	0.697621	0.525965	0.541321
SSC_3559	204.908	-0.791666	0.25929	-3.0532	0.00226414	0.0581544	0.403582	0.503919	0.922031
SSC_4732	160.65	-0.773439	0.253368	-3.05263	0.00226847	0.0581544	0.525899	0.514048	0.729475
SSC_3576	187.408	-0.70651	0.231743	-3.04868	0.0022985	0.0586669	0.634201	0.520614	0.697363
SSC_2692	65.6376	-1.372	0.45085	-3.04313	0.00234131	0.0594998	0.251787	0.254059	0.854976
SSC_0198	154.909	-0.776313	0.255272	-3.04112	0.00235697	0.0596384	0.493267	0.561154	0.706465
SSC_1157	84.4608	-1.0291	0.338709	-3.0383	0.00237914	0.0599401	0.565015	0.494799	0.428325
SSC_4695	104.152	-1.03398	0.340994	-3.03226	0.00242728	0.0608904	0.651113	0.284646	0.629298
SSC_0540	55.366	-1.32556	0.437955	-3.0267	0.00247243	0.0617579	0.355153	0.282385	0.619409
SSC_4876	168.784	-0.783581	0.259191	-3.02318	0.0025013	0.0619825	0.625988	0.418398	0.747302
SSC_4629	112.674	-0.8777	0.290338	-3.02302	0.00250263	0.0619825	0.57219	0.542261	0.52278
SSC_3577	95.9524	-1.05805	0.35033	-3.02017	0.00252636	0.0622218	0.51272	0.30161	0.708916
SSC_2105	139.709	-0.787403	0.260924	-3.01775	0.00254659	0.0622218	0.629468	0.542261	0.57306
SSC_3454	125.581	-0.859098	0.284794	-3.01656	0.00255663	0.0622218	0.505174	0.701373	0.474181
SSC_3783	161.515	-0.751827	0.249494	-3.01341	0.00258328	0.0622218	0.486355	0.683948	0.617701
SSC_4233	122.834	-0.845069	0.280439	-3.01338	0.00258355	0.0622218	0.632051	0.559008	0.49331
SSC_3767	270.861	-0.575379	0.19096	-3.01309	0.00258599	0.0622218	0.659242	0.610394	0.748544
SSC_2781	99.8057	-1.02103	0.338876	-3.013	0.00258681	0.0622218	0.316372	0.69502	0.505392
SSC_1083	260.407	-0.649917	0.21605	-3.00818	0.0026282	0.0629582	0.492497	0.588207	0.874596
SSC_5351	119.353	-0.89177	0.297018	-3.00241	0.00267849	0.0639011	0.716723	0.544893	0.414554
SSC_3966	105.3	-0.921514	0.307423	-2.99754	0.00272169	0.0645741	0.416918	0.555868	0.621565
SSC_5898	83.2103	-1.02594	0.342418	-2.99616	0.00273401	0.0645741	0.404604	0.519036	0.550636
SSC_5767	205.272	-0.649102	0.216691	-2.99551	0.00273984	0.0645741	0.652539	0.585394	0.678983
SSC_3453	134.744	-0.840974	0.280927	-2.99357	0.00275736	0.064726	0.776896	0.485335	0.477182
SSC_3892	92.6629	-1.01337	0.339061	-2.98875	0.00280117	0.0654914	0.37735	0.687756	0.450039
SSC_5666	144.263	-0.802576	0.269097	-2.98247	0.00285929	0.0665367	0.433113	0.697486	0.610808
SSC_2973	155.872	-0.794974	0.266638	-2.98147	0.00286865	0.0665367	0.66105	0.706947	0.415261
SSC_0989	128.155	-0.857399	0.287852	-2.97861	0.00289557	0.0668956	0.417827	0.718997	0.541609
SSC_3850	379.209	-0.474333	0.159457	-2.97467	0.00293303	0.0672157	0.732427	0.743564	0.686253
SSC_1732	186.311	-0.671353	0.22573	-2.97414	0.00293806	0.0672157	0.624579	0.617301	0.64169
SSC_5791	301.712	-0.529505	0.178073	-2.97353	0.00294392	0.0672157	0.663237	0.697305	0.715862
SSC_3137	105.928	-0.891929	0.300223	-2.97089	0.00296942	0.0675341	0.539071	0.591265	0.489908
SSC_2474	120.912	-0.833229	0.281159	-2.96355	0.00304114	0.0688972	0.523622	0.543288	0.616096
SSC_3178	138.288	-0.929122	0.31375	-2.96135	0.00306293	0.0691228	0.800834	0.296414	0.621494
SSC_1141	203.133	-0.665854	0.225088	-2.9582	0.00309444	0.0695654	0.783425	0.571454	0.568174
SSC_5805	124.376	-0.891552	0.302075	-2.95142	0.00316312	0.0705258	0.496948	0.789661	0.395329
SSC_5178	124.981	-0.887277	0.300708	-2.95063	0.00317132	0.0705258	0.349771	0.625835	0.686469
SSC_2951	73.6375	-1.1031	0.373878	-2.95043	0.00317336	0.0705258	0.387666	0.65274	0.392457
SSC_3749	151.928	-0.777574	0.263686	-2.94886	0.00318945	0.0705335	0.480329	0.533065	0.754776
SSC_1782	218.649	-0.723247	0.245331	-2.94805	0.00319784	0.0705335	0.469413	0.939624	0.501566
SSC_4707	100.899	-0.933507	0.316802	-2.94666	0.00321224	0.0705847	0.511837	0.658031	0.425466
SSC_3897	103.903	-0.97327	0.331085	-2.93964	0.00328599	0.0719349	0.577123	0.339663	0.680038
SSC_5358	79.9262	-1.01807	0.346589	-2.93738	0.00330994	0.0721887	0.421963	0.516082	0.54777
SSC_4742	219.104	-0.629001	0.214343	-2.93455	0.00334031	0.0725804	0.543073	0.676192	0.724162
SSC_3690	274.775	-0.583702	0.199189	-2.93039	0.00338541	0.0732878	0.57646	0.607189	0.840532
SSC_3398	222.198	-0.704832	0.240694	-2.92833	0.00340786	0.0735016	0.671221	0.411239	0.830238
SSC_3987	115.839	-0.873446	0.298697	-2.92419	0.00345351	0.0740011	0.576178	0.419547	0.672266
SSC_4801	123.907	-0.949817	0.324842	-2.92394	0.00345634	0.0740011	0.343696	0.906566	0.43233
SSC_3311	123.306	-0.864133	0.29598	-2.91956	0.00350521	0.0744064	0.677845	0.390596	0.631323
SSC_5828	107.219	-0.86638	0.296868	-2.9184	0.0035183	0.0744064	0.564261	0.55827	0.525806
SSC_3877	127.338	-0.801739	0.274759	-2.91797	0.00352323	0.0744064	0.521825	0.561702	0.637257
SSC_4651	232.206	-0.630118	0.215964	-2.9177	0.00352619	0.0744064	0.747426	0.505777	0.721713
SSC_2509	85.7992	-1.03593	0.355312	-2.91554	0.00355078	0.0744291	0.373845	0.732187	0.412706
SSC_3775	89.7614	-1.00543	0.344874	-2.91536	0.00355273	0.0744291	0.327114	0.618766	0.579855
SSC_1938	213.663	-0.645108	0.221653	-2.91045	0.00360912	0.0750329	0.502195	0.717436	0.712166
SSC_1040	92.0135	-0.941705	0.323949	-2.90696	0.00364962	0.0750329	0.449421	0.57683	0.534062
SSC_4915	203.956	-0.637757	0.219424	-2.90651	0.00365488	0.0750329	0.706681	0.665683	0.571415
SSC_5804	177.591	-0.679091	0.233739	-2.90533	0.00366862	0.0750329	0.613061	0.566401	0.700337
SSC_2862	85.843	-1.19169	0.410266	-2.90469	0.00367618	0.0750329	0.17106	0.661531	0.638332
SSC_1956	82.1002	-1.03827	0.357459	-2.90458	0.0036775	0.0750329	0.696818	0.364146	0.460628
SSC_4295	218.347	-0.6072	0.209084	-2.90409	0.00368317	0.0750329	0.689223	0.673092	0.611945
SSC_5731	140.841	-0.7561	0.260365	-2.904	0.00368425	0.0750329	0.558097	0.571366	0.646331
SSC_3922	82.43	-1.13839	0.392246	-2.90223	0.00370515	0.075152	0.228835	0.760401	0.492877
SSC_3041	298.428	-0.542288	0.18691	-2.90133	0.00371581	0.075152	0.570113	0.715403	0.78156
SSC_0127	301.327	-0.547522	0.188835	-2.89948	0.00373787	0.0753375	0.834394	0.574226	0.677004
SSC_2020	191.875	-0.715674	0.246934	-2.89824	0.00375262	0.0753748	0.461301	0.559491	0.849822
SSC_4951	108.838	-0.895805	0.3095	-2.89436	0.00379927	0.0760505	0.388907	0.576016	0.671398
SSC_5694	118.917	-0.946292	0.327093	-2.89303	0.0038154	0.0761126	0.831805	0.307367	0.55081
SSC_0852	272.799	0.548951	0.189868	2.89122	0.00383749	0.0762016	1.42161	1.35457	1.6242
SSC_3125	136.236	-0.799977	0.276758	-2.89053	0.00384593	0.0762016	0.550015	0.738612	0.46606
SSC_6132	124.014	-0.828033	0.287022	-2.88491	0.00391526	0.0772937	0.591921	0.447713	0.668789
SSC_3927	189.735	-0.709854	0.246141	-2.88393	0.0039275	0.0772937	0.496283	0.859533	0.53159
SSC_1389	302.129	-0.516902	0.179787	-2.87508	0.00403928	0.0792268	0.771913	0.680129	0.655845
SSC_2585	162.849	-0.694895	0.241866	-2.87306	0.0040652	0.0794658	0.624614	0.661558	0.571101
SSC_1000	92.717	-0.920655	0.320637	-2.87133	0.00408748	0.0794658	0.505033	0.494757	0.586098
SSC_3008	93.6715	-1.0373	0.361365	-2.87052	0.00409803	0.0794658	0.261998	0.607332	0.680562
SSC_5069	232.575	-0.588668	0.205172	-2.86914	0.0041159	0.0794658	0.755478	0.632285	0.619058
SSC_2014	93.1846	-0.927667	0.323468	-2.86787	0.0041324	0.0794658	0.582374	0.432362	0.577813
SSC_3337	139.664	-0.831039	0.289837	-2.86726	0.00414046	0.0794658	0.369059	0.597908	0.7754
SSC_4941	181.851	-0.74805	0.260977	-2.86634	0.00415243	0.0794658	0.52732	0.899495	0.444198
SSC_4356	132.952	-0.805353	0.281027	-2.86575	0.00416023	0.0794658	0.42246	0.701287	0.610575
SSC_4501	125.932	-0.789603	0.275732	-2.86366	0.00418774	0.0796017	0.628916	0.531981	0.583792
SSC_0373	75.0059	-1.02691	0.358666	-2.86315	0.00419458	0.0796017	0.52163	0.420203	0.535031
SSC_4528	76.1485	-1.02298	0.357689	-2.85997	0.00423675	0.0799447	0.448614	0.602813	0.443736
SSC_3429	85.5861	-0.951078	0.332576	-2.85973	0.00424001	0.0799447	0.486221	0.518067	0.545611
SSC_3837	106.407	-0.872059	0.305139	-2.85791	0.00426447	0.0801474	0.665911	0.451115	0.549971
SSC_0248	234.195	-0.61425	0.21511	-2.85552	0.00429666	0.0804936	0.587296	0.831466	0.565964
SSC_4297	115.45	-0.970969	0.340184	-2.85425	0.00431388	0.0805579	0.29596	0.903144	0.482706
SSC_3340	227.163	-0.588061	0.206129	-2.85287	0.00433258	0.0806494	0.663524	0.61745	0.716655
SSC_1200	142.773	-0.784254	0.27528	-2.84893	0.00438667	0.0811903	0.52163	0.79664	0.468333
SSC_2992	98.6708	-0.896783	0.3149	-2.84784	0.00440171	0.0811903	0.658077	0.47083	0.50828
SSC_0091	97.0065	-0.900814	0.316355	-2.84748	0.00440669	0.0811903	0.635536	0.528614	0.462489
SSC_0408	202.673	-0.670297	0.235463	-2.84672	0.0044172	0.0811903	0.453806	0.766976	0.686038
SSC_0107	157.427	-0.807841	0.28435	-2.84101	0.00449705	0.0822412	0.337499	0.712685	0.733095
SSC_2771	294.089	-0.513062	0.180618	-2.84059	0.00450296	0.0822412	0.668564	0.694957	0.736637
SSC_3447	60.8679	-1.16342	0.409707	-2.83963	0.00451658	0.0822412	0.598804	0.321407	0.475081
SSC_5456	369.394	-0.462408	0.163297	-2.8317	0.00463014	0.084047	0.729645	0.668904	0.783983
SSC_5918	77.0467	-1.00437	0.354884	-2.83013	0.00465295	0.0841996	0.431942	0.591764	0.478606
SSC_5899	102.437	-0.924501	0.326853	-2.82849	0.00467675	0.0843692	0.343045	0.622511	0.638747
SSC_5758	203.599	-0.765967	0.270984	-2.82661	0.00470437	0.0846063	0.320831	0.781695	0.767961
SSC_5036	225.755	-0.579182	0.204993	-2.82537	0.00472264	0.0846744	0.684318	0.652428	0.672181
SSC_2142	90.8348	-0.914954	0.324197	-2.82221	0.00476936	0.0852505	0.484299	0.558854	0.544585
SSC_4884	134.948	-0.813752	0.288545	-2.82019	0.00479947	0.0855272	0.847977	0.508337	0.445859
SSC_2265	79.0063	-0.9965	0.353849	-2.81617	0.00485995	0.0856744	0.418812	0.525885	0.550826
SSC_4572	69.8314	-1.13955	0.404658	-2.81608	0.00486132	0.0856744	0.33522	0.787705	0.346554
SSC_3112	260.268	0.572539	0.203334	2.81576	0.00486621	0.0856744	1.89415	1.35073	1.31281
SSC_4930	143.104	-0.772884	0.274486	-2.81575	0.00486636	0.0856744	0.471881	0.522843	0.794187
SSC_2800	243.534	-0.588887	0.209307	-2.81351	0.00490042	0.0860149	0.522283	0.715606	0.77012
SSC_2161	356.055	-0.473148	0.168329	-2.81085	0.00494106	0.0864686	0.633784	0.790151	0.73816
SSC_5908	95.0378	-0.979021	0.349241	-2.80328	0.0050585	0.0882595	0.438953	0.822982	0.365249
SSC_0171	145.04	-0.736592	0.262983	-2.80091	0.00509582	0.088646	0.507361	0.577853	0.730596
SSC_3345	258.419	-0.582673	0.208196	-2.79868	0.0051312	0.088948	0.554441	0.866214	0.61209
SSC_0173	151.809	-0.700282	0.250288	-2.7979	0.00514361	0.088948	0.660408	0.595414	0.597337
SSC_4790	424.007	-0.439891	0.157408	-2.79459	0.00519659	0.0895991	0.645982	0.727383	0.839798
SSC_4870	71.2498	-1.02902	0.368577	-2.79187	0.0052404	0.0896097	0.401371	0.540791	0.530266
SSC_1950	196.018	-0.640289	0.229352	-2.79173	0.00524266	0.0896097	0.804456	0.55904	0.598339
SSC_0437	133.125	-0.754764	0.270364	-2.79166	0.00524385	0.0896097	0.658561	0.619299	0.514213
SSC_5147	323.923	-0.499318	0.179063	-2.78851	0.00529515	0.0896097	0.636315	0.660768	0.832987
SSC_0777	115.31	-0.947507	0.33979	-2.7885	0.00529522	0.0896097	0.259293	0.653295	0.739165
SSC_5975	71.6365	-1.0337	0.370986	-2.78637	0.00533017	0.0896097	0.597024	0.507335	0.394015
SSC_0506	77.9392	-1.00596	0.361106	-2.78577	0.00534015	0.0896097	0.355153	0.609742	0.549491
SSC_2283	165.572	-0.715266	0.256812	-2.78517	0.00534994	0.0896097	0.751981	0.456932	0.674145
SSC_6081	91.5094	-0.924501	0.332078	-2.78399	0.00536953	0.0896097	0.476424	0.599814	0.497144
SSC_2089	128.621	-0.756046	0.271574	-2.78394	0.00537036	0.0896097	0.546883	0.596304	0.633253
SSC_1489	88.2854	-0.915358	0.328852	-2.78349	0.00537768	0.0896097	0.493267	0.599561	0.500578
SSC_6149	197.215	-0.689641	0.24778	-2.78328	0.00538118	0.0896097	0.410478	0.783312	0.712776
SSC_0668	77.8471	-1.02498	0.369058	-2.77729	0.00548144	0.09102	0.382472	0.715985	0.42152
SSC_4221	171.51	-0.720054	0.259369	-2.77617	0.00550031	0.0910745	0.45134	0.564036	0.838576
SSC_5982	87.3442	-1.10942	0.400348	-2.77115	0.00558591	0.0922306	0.379436	0.26165	0.978584
SSC_0438	258.779	-0.608573	0.219727	-2.76967	0.00561124	0.0923879	0.544421	0.546717	0.934304
SSC_4171	81.2853	-0.947225	0.342135	-2.76857	0.00563022	0.0923979	0.576546	0.4669	0.52171
SSC_0374	290.549	-0.534587	0.19315	-2.76772	0.00564496	0.0923979	0.832917	0.711872	0.565237
SSC_0962	140.376	-0.729646	0.263742	-2.76651	0.00566602	0.0923979	0.591921	0.534514	0.690899
SSC_0898	283.036	-0.590068	0.21333	-2.76599	0.00567508	0.0923979	0.465825	0.686784	0.891496
SSC_5962	184.514	-0.639941	0.231504	-2.76428	0.00570492	0.0925955	0.593584	0.752128	0.589083
SSC_5049	135.979	-0.818032	0.296015	-2.76348	0.0057189	0.0925955	0.40078	0.871537	0.511252
SSC_0728	239.471	-0.670479	0.242816	-2.76126	0.00575788	0.0929215	0.373845	0.779351	0.798511
SSC_5759	274.332	-0.539576	0.195483	-2.76022	0.00577631	0.0929215	0.560767	0.724245	0.785961
SSC_2093	282.14	-0.522643	0.189465	-2.75852	0.00580643	0.0929215	0.600208	0.707135	0.78337
SSC_4130	201.562	-0.59797	0.216859	-2.75741	0.00582615	0.0929215	0.653715	0.691977	0.63718
SSC_0272	134.973	-0.761593	0.276226	-2.75714	0.00583102	0.0929215	0.466297	0.745139	0.580137
SSC_5370	94.606	-0.935819	0.339497	-2.75649	0.00584263	0.0929215	0.366557	0.762177	0.500949
SSC_4284	312.038	-0.525201	0.190716	-2.75383	0.00589024	0.0929215	0.906534	0.63333	0.595864
SSC_5728	68.8312	-1.04108	0.378082	-2.75359	0.00589454	0.0929215	0.377045	0.576783	0.513414
SSC_4398	146.4	-0.729628	0.264978	-2.75354	0.00589549	0.0929215	0.712721	0.47083	0.657536
SSC_4554	166.822	-0.695644	0.252737	-2.75244	0.00591525	0.0929215	0.521553	0.809776	0.549684
SSC_4176	174.993	-0.64123	0.233031	-2.75169	0.00592879	0.0929215	0.607776	0.630994	0.683797
SSC_2563	174.345	-0.645603	0.234625	-2.75164	0.00592981	0.0929215	0.600438	0.626007	0.688591
SSC_4836	232.949	-0.600708	0.218447	-2.7499	0.00596125	0.0930433	0.530372	0.621727	0.851444
SSC_3168	269.865	-0.523942	0.190562	-2.74946	0.00596941	0.0930433	0.628347	0.711964	0.741971
SSC_2068	227.796	-0.588214	0.214154	-2.74668	0.00602013	0.0931808	0.572657	0.806545	0.625125
SSC_2111	100.033	-0.951808	0.346536	-2.74664	0.00602099	0.0931808	0.327114	0.836663	0.475966
SSC_2234	87.781	-0.921386	0.335494	-2.74636	0.00602607	0.0931808	0.443941	0.493515	0.660179
SSC_4054	101.727	-0.846361	0.308397	-2.74438	0.00606246	0.0934962	0.621517	0.581516	0.483014
SSC_3603	116.554	-0.889417	0.324275	-2.74279	0.00609205	0.0935451	0.303549	0.709788	0.675561
SSC_0292	108.06	-0.826558	0.30139	-2.74248	0.00609764	0.0935451	0.461015	0.598656	0.635349
SSC_0841	156.577	-0.746514	0.272519	-2.73931	0.00615689	0.0942069	0.715811	0.402028	0.735984
SSC_4638	190.084	-0.620532	0.226746	-2.73669	0.00620616	0.0946492	0.661318	0.580593	0.717819
SSC_4253	160.368	-0.797255	0.291389	-2.73605	0.00621819	0.0946492	0.371205	0.965574	0.519127
SSC_0515	277.525	-0.53035	0.193917	-2.73493	0.00623938	0.0947251	0.843854	0.616122	0.645522
SSC_0206	76.9921	-1.10153	0.403279	-2.73143	0.00630606	0.0954066	0.21923	0.707476	0.575213
SSC_3489	142.237	-0.723209	0.264828	-2.73086	0.00631692	0.0954066	0.613178	0.716953	0.505871
SSC_4264	107.652	-0.812399	0.297821	-2.72781	0.00637562	0.0960451	0.522771	0.551031	0.635349
SSC_1778	72.446	-1.14018	0.418387	-2.72518	0.00642658	0.0965171	0.226903	0.822894	0.462072
SSC_0734	280.78	-0.507062	0.186112	-2.7245	0.00643998	0.0965171	0.650877	0.767507	0.694243
SSC_5145	304.574	-0.53388	0.196124	-2.72216	0.00648566	0.0969531	0.589075	0.914189	0.607282
SSC_4571	149.071	-0.697911	0.256498	-2.72092	0.00650997	0.0970683	0.589155	0.564209	0.696754
SSC_3796	166.775	-0.649923	0.239127	-2.7179	0.00656981	0.0975278	0.608996	0.694034	0.610723
SSC_4457	109.857	-0.855486	0.314785	-2.71768	0.00657416	0.0975278	0.383565	0.74832	0.568329
SSC_5761	368.88	-0.45116	0.166127	-2.71575	0.00661253	0.0978487	0.652681	0.826102	0.719545
SSC_4905	193.437	-0.745861	0.274859	-2.71361	0.00665545	0.0982351	0.329375	0.798207	0.772542
SSC_6230	219.873	-0.58151	0.214605	-2.70968	0.00673476	0.0989089	0.607958	0.616696	0.784671
SSC_0259	189.25	-0.626054	0.231057	-2.70952	0.00673807	0.0989089	0.787995	0.567755	0.615477
SSC_0606	140.877	-0.708807	0.261664	-2.70884	0.00675186	0.0989089	0.545883	0.607479	0.684069
SSC_2189	117.232	-0.890303	0.329167	-2.70472	0.00683624	0.0998946	0.29596	0.607464	0.798345
SSC_1266	102.491	-0.935021	0.345864	-2.70344	0.00686263	0.10003	0.276742	0.70042	0.64639
SSC_6044	69.6119	-1.01154	0.374907	-2.69812	0.00697321	0.100786	0.398903	0.504565	0.589855
SSC_2976	181.057	-0.66226	0.245457	-2.69807	0.0069742	0.100786	0.816592	0.485982	0.649568
SSC_2382	166.104	-0.665483	0.246662	-2.69796	0.00697668	0.100786	0.508977	0.685745	0.703191
SSC_0040	254.026	-0.558705	0.207132	-2.69734	0.00698962	0.100786	0.862941	0.66312	0.559742
SSC_4606	449.06	-0.395429	0.146636	-2.69668	0.0070035	0.100786	0.765653	0.789002	0.728334
SSC_0459	296.831	-0.488855	0.181355	-2.69558	0.00702666	0.100786	0.732793	0.759788	0.651889
SSC_3243	129.326	-0.734496	0.272523	-2.69517	0.0070352	0.100786	0.56696	0.620968	0.610434
SSC_6104	191.802	-0.600617	0.222965	-2.69377	0.00706487	0.100964	0.706586	0.65565	0.622004
SSC_1523	142.68	-0.716952	0.266269	-2.69259	0.00708993	0.101075	0.739901	0.516082	0.609142
SSC_0878	132.138	-0.73048	0.271524	-2.6903	0.0071388	0.101116	0.56705	0.549911	0.694267
SSC_4809	95.1817	-0.868752	0.322948	-2.69007	0.00714369	0.101116	0.472893	0.681201	0.500821
SSC_3828	118.084	-0.769117	0.285915	-2.69002	0.00714471	0.101116	0.509226	0.662354	0.593966
SSC_5026	114.206	-0.783866	0.291655	-2.68765	0.00719564	0.10146	0.53534	0.5793	0.621749
SSC_2024	66.5077	-1.03667	0.385771	-2.68728	0.00720373	0.10146	0.482883	0.61025	0.393114
SSC_5352	69.8881	-1.01606	0.378448	-2.6848	0.00725723	0.101762	0.437111	0.415733	0.654926
SSC_2374	285.59	-0.549473	0.204714	-2.6841	0.00727255	0.101762	0.530078	0.649583	0.904933
SSC_4192	129.892	-0.768055	0.286223	-2.68341	0.00728755	0.101762	0.432155	0.595944	0.755136
SSC_5864	146.275	-0.704835	0.262696	-2.68308	0.0072948	0.101762	0.528136	0.576936	0.741241
SSC_3506	271.34	-0.513526	0.191527	-2.68122	0.00733534	0.101922	0.607886	0.743836	0.750263
SSC_3930	105.195	-0.817825	0.30505	-2.68096	0.0073412	0.101922	0.693657	0.530129	0.5037
SSC_5375	164.891	-0.645846	0.241138	-2.67833	0.00739905	0.102482	0.712642	0.621012	0.594429
SSC_2528	225.6	-0.575782	0.215142	-2.6763	0.00744409	0.102862	0.56258	0.820633	0.646986
SSC_1538	76.6488	-0.971407	0.363375	-2.67329	0.00751116	0.103365	0.366734	0.614562	0.573691
SSC_3872	206.786	-0.585612	0.219078	-2.67308	0.00751585	0.103365	0.596474	0.774124	0.638726
SSC_5598	136.655	-0.759138	0.284346	-2.66977	0.0075904	0.104145	0.406946	0.635366	0.757624
SSC_4904	172.303	-0.630789	0.236587	-2.66621	0.00767128	0.104814	0.63727	0.601679	0.699598
SSC_2314	58.9762	-1.0772	0.40408	-2.66581	0.0076803	0.104814	0.469309	0.565859	0.403712
SSC_4029	91.2389	-0.883617	0.331532	-2.66526	0.00769295	0.104814	0.51621	0.69398	0.444535
SSC_1845	217.782	-0.574101	0.215635	-2.66238	0.00775899	0.105433	0.653022	0.59053	0.779837
SSC_0678	332.476	-0.450533	0.169265	-2.66171	0.00777446	0.105433	0.75058	0.736535	0.710121
SSC_2173	202.587	-0.583653	0.219694	-2.65666	0.00789195	0.106779	0.671196	0.742161	0.598801
SSC_1606	128.43	-0.754315	0.28425	-2.6537	0.00796153	0.107471	0.502926	0.788273	0.523431
SSC_2462	144.427	-0.702439	0.264831	-2.6524	0.00799218	0.107526	0.722989	0.490701	0.652561
SSC_4655	123.84	-0.826908	0.311809	-2.65197	0.00800237	0.107526	0.417304	0.897605	0.463138
SSC_2531	395.628	-0.46667	0.176091	-2.65017	0.00804513	0.107653	0.934091	0.574161	0.721681
SSC_4782	135.181	-0.797887	0.301087	-2.65002	0.00804865	0.107653	0.820325	0.359642	0.655156
SSC_3074	154.515	-0.761386	0.287542	-2.64791	0.00809906	0.10808	0.428892	0.94346	0.487501
SSC_4474	162.246	-0.673384	0.254495	-2.64596	0.00814583	0.108456	0.820618	0.51424	0.594058
SSC_5413	208.472	-0.594131	0.225154	-2.63878	0.00832058	0.11039	0.804842	0.535619	0.68988
SSC_1764	98.6348	-0.840504	0.318561	-2.63844	0.00832886	0.11039	0.44809	0.550235	0.690597
SSC_2447	217.963	-0.578995	0.2197	-2.63539	0.00840403	0.110938	0.647516	0.561454	0.821995
SSC_2437	256.976	-0.531022	0.201509	-2.63523	0.00840815	0.110938	0.611746	0.838414	0.639568
SSC_3330	136.166	-0.749365	0.28451	-2.63388	0.00844159	0.111129	0.418258	0.611574	0.786892
SSC_4279	226.593	-0.567936	0.21572	-2.63275	0.00846967	0.111141	0.535475	0.788705	0.708825
SSC_3163	81.45	0.911389	0.346281	2.63194	0.00848991	0.111141	2.2197	1.63175	1.87644
SSC_1283	197.956	-0.576906	0.219227	-2.63155	0.00849956	0.111141	0.713384	0.670907	0.63297
SSC_4195	77.6274	-1.03374	0.392951	-2.6307	0.00852091	0.111171	0.303749	0.860137	0.420999
SSC_0871	163.974	-0.64005	0.243446	-2.62913	0.00856039	0.111438	0.723194	0.640125	0.578993
SSC_2652	82.3378	-0.980672	0.373117	-2.62832	0.00858066	0.111453	0.846585	0.344931	0.480643
SSC_2471	232.141	-0.584393	0.222601	-2.62529	0.00865751	0.11188	0.480936	0.734547	0.812178
SSC_0243	300.698	-0.495715	0.188866	-2.62469	0.00867279	0.11188	0.853585	0.717543	0.590118
SSC_2959	60.0804	-1.26678	0.482775	-2.62396	0.00869136	0.11188	0.225097	1.05619	0.290622
SSC_2413	176.181	-0.612603	0.233538	-2.62314	0.00871243	0.11188	0.588704	0.67592	0.698979
SSC_1681	233.835	-0.531443	0.202603	-2.62307	0.00871405	0.11188	0.644059	0.735528	0.694339
SSC_4750	76.6846	-0.956998	0.364921	-2.62248	0.00872926	0.11188	0.498673	0.695553	0.395329
SSC_0165	107.087	-0.832358	0.317533	-2.62133	0.00875883	0.11188	0.380521	0.730068	0.60566
SSC_1020	100.102	-0.829758	0.316578	-2.62102	0.00876665	0.11188	0.435403	0.58055	0.687296
SSC_4798	114.867	-0.781009	0.298202	-2.61906	0.00881722	0.11202	0.549641	0.74832	0.477206
SSC_5191	192.151	-0.620846	0.237078	-2.61874	0.0088254	0.11202	0.508236	0.646696	0.807731
SSC_5857	224.575	-0.567302	0.216662	-2.61837	0.00883508	0.11202	0.697312	0.546324	0.804776
SSC_4001	156.852	-0.665658	0.254508	-2.61547	0.00891056	0.112717	0.702584	0.511274	0.706515
SSC_4235	81.5646	-0.90048	0.344407	-2.61458	0.00893364	0.112717	0.591921	0.442269	0.589604
SSC_0656	101.684	-0.906058	0.346662	-2.61366	0.00895769	0.112717	0.351636	0.458897	0.898787
SSC_2085	94.977	-0.86721	0.331846	-2.61329	0.00896756	0.112717	0.381995	0.675176	0.608504
SSC_3016	174.805	-0.659059	0.252265	-2.61257	0.0089865	0.112717	0.894984	0.549032	0.532408
SSC_0001	100.721	-0.823015	0.31514	-2.61159	0.00901233	0.112799	0.443941	0.575285	0.691537
SSC_4138	121.764	-0.735271	0.281704	-2.61008	0.0090521	0.112947	0.656585	0.515336	0.642652
SSC_5624	247.571	-0.516309	0.197844	-2.60968	0.00906282	0.112947	0.702906	0.754682	0.645081
SSC_0245	112.229	-0.777656	0.298145	-2.60831	0.00909896	0.112951	0.46412	0.655934	0.63001
SSC_0722	326.366	-0.509689	0.195449	-2.60779	0.009113	0.112951	0.967097	0.560073	0.648515
SSC_0799	145.973	-0.665256	0.255213	-2.60667	0.00914279	0.112951	0.600626	0.609473	0.680787
SSC_0304	328.768	-0.472887	0.181433	-2.6064	0.00914997	0.112951	0.776461	0.819986	0.590471
SSC_3959	126.854	-0.71685	0.275104	-2.60574	0.00916763	0.112951	0.562053	0.584496	0.678409
SSC_1663	138.478	-0.686005	0.26331	-2.60531	0.00917907	0.112951	0.668199	0.638262	0.568789
SSC_0908	169.374	-0.694728	0.266918	-2.60278	0.00924721	0.113391	0.443941	0.909974	0.566426
SSC_5206	96.383	-0.839146	0.322492	-2.60207	0.00926634	0.113391	0.480936	0.502469	0.707446
SSC_2886	80.114	-0.895999	0.344495	-2.60091	0.00929776	0.113391	0.490671	0.52578	0.595282
SSC_1341	218.186	-0.566392	0.217794	-2.60058	0.00930656	0.113391	0.690107	0.556925	0.798165
SSC_4645	83.3564	-0.884451	0.340213	-2.5997	0.00933052	0.113391	0.637774	0.468358	0.540118
SSC_5749	234.978	-0.52582	0.202264	-2.59967	0.00933126	0.113391	0.670207	0.728562	0.682678
SSC_3971	243.085	-0.577897	0.222546	-2.59675	0.00941106	0.113841	0.872573	0.484046	0.723067
SSC_5198	166.018	-0.696807	0.268374	-2.5964	0.00942062	0.113841	0.428632	0.887646	0.600172
SSC_1609	152.379	-0.685144	0.263905	-2.59618	0.00942668	0.113841	0.732657	0.466788	0.710096
SSC_3355	77.7874	-0.988448	0.380874	-2.59521	0.0094533	0.113927	0.364499	0.412943	0.838215
SSC_1127	99.6152	-0.941806	0.363003	-2.59448	0.0094733	0.113933	0.439631	0.324475	0.958731
SSC_2073	90.4149	-0.900732	0.347468	-2.59227	0.0095345	0.114228	0.403582	0.815629	0.46131
SSC_0185	127.802	-0.716853	0.276598	-2.59168	0.00955099	0.114228	0.649204	0.521841	0.669164
SSC_3803	140.534	-0.674909	0.260434	-2.59148	0.00955646	0.114228	0.586636	0.674813	0.62166
SSC_3645	97.4719	-0.836199	0.323128	-2.58783	0.00965827	0.115209	0.470055	0.501158	0.746098
SSC_6214	314.587	-0.450943	0.174423	-2.58535	0.00972815	0.11536	0.735673	0.69762	0.761963
SSC_3764	181.028	-0.592672	0.229264	-2.58511	0.00973489	0.11536	0.67479	0.671569	0.645087
SSC_1771	232.661	-0.53011	0.205099	-2.58466	0.00974757	0.11536	0.6099	0.74536	0.722967
SSC_3060	142.419	-0.682896	0.264219	-2.58458	0.00974981	0.11536	0.731196	0.524748	0.638776
SSC_3304	61.9685	-1.11124	0.430794	-2.57951	0.00989409	0.116639	0.230191	0.590277	0.629298
SSC_1531	109.562	-0.773749	0.299985	-2.57929	0.00990035	0.116639	0.470055	0.644547	0.653374
SSC_1940	303.967	-0.462797	0.17947	-2.57868	0.00991781	0.116639	0.768561	0.759611	0.656664
SSC_1929	193.806	-0.606391	0.235542	-2.57445	0.01004	0.117839	0.870241	0.603106	0.551822
SSC_4907	117.57	-0.752251	0.292608	-2.57085	0.0101449	0.118831	0.463584	0.692888	0.634139
SSC_0204	155.611	-0.677958	0.26391	-2.5689	0.0102022	0.119264	0.830861	0.632163	0.477524
SSC_1826	90.7011	-0.828639	0.322876	-2.56643	0.0102751	0.119876	0.569998	0.580593	0.541224
SSC_1900	66.0172	-1.00881	0.393576	-2.56318	0.0103718	0.120535	0.603759	0.589844	0.351114
SSC_1790	88.0476	-0.885066	0.345305	-2.56315	0.0103728	0.120535	0.449706	0.767507	0.451517
SSC_1189	81.5798	-0.957615	0.373875	-2.56133	0.0104273	0.120928	0.844919	0.333613	0.498629
SSC_3947	114.016	-0.738076	0.288368	-2.5595	0.0104824	0.121326	0.62619	0.615706	0.562549
SSC_5733	134.236	-0.685325	0.268017	-2.55702	0.0105573	0.121829	0.710305	0.613805	0.55688
SSC_3553	156.476	-0.639763	0.250232	-2.55668	0.0105676	0.121829	0.591921	0.591764	0.74747
SSC_4340	83.0314	-0.930342	0.364021	-2.55574	0.0105963	0.12192	0.395803	0.435297	0.818171
SSC_0667	175.108	-0.73049	0.285904	-2.55501	0.0106183	0.121933	0.402245	0.506628	1.0414
SSC_3675	102.267	-0.797994	0.312504	-2.55355	0.0106632	0.122014	0.448614	0.661597	0.622276
SSC_5505	110.869	-0.751482	0.294374	-2.55281	0.0106857	0.122014	0.640299	0.637156	0.515646
SSC_5378	140.326	-0.719593	0.281891	-2.55274	0.010688	0.122014	0.782539	0.422548	0.682607
SSC_0183	104.598	-0.775087	0.304333	-2.54684	0.0108702	0.123853	0.487935	0.644386	0.625499
SSC_0340	79.8564	-0.970924	0.381553	-2.54466	0.0109383	0.12407	0.887881	0.332586	0.464392
SSC_5229	204.164	-0.595239	0.233917	-2.54466	0.0109383	0.12407	0.836088	0.502512	0.709699
SSC_0358	129.87	-0.69186	0.271937	-2.5442	0.0109529	0.12407	0.543002	0.651458	0.662045
SSC_0207	88.5759	-0.870431	0.342343	-2.54257	0.011004	0.124181	0.380521	0.665173	0.616933
SSC_0575	62.452	-1.07528	0.422917	-2.54253	0.0110053	0.124181	0.567662	0.27411	0.658881
SSC_4166	257.811	-0.488544	0.192227	-2.5415	0.0110378	0.124218	0.732854	0.71714	0.691358
SSC_5983	60.7092	-1.2125	0.477187	-2.54093	0.0110558	0.124218	0.217038	0.323948	1.00764
SSC_3146	184.824	-0.575723	0.226686	-2.53974	0.0110936	0.124218	0.670702	0.648601	0.693752
SSC_1627	285.428	-0.521647	0.205458	-2.53895	0.0111186	0.124218	0.905291	0.520982	0.727979
SSC_4262	106.684	-0.771355	0.30387	-2.53844	0.0111349	0.124218	0.655136	0.649393	0.478159
SSC_0426	139.039	-0.74246	0.292616	-2.53732	0.0111706	0.124218	0.367169	0.731117	0.748805
SSC_3799	116.893	-0.821351	0.323731	-2.53714	0.0111761	0.124218	0.462594	0.944591	0.411464
SSC_3373	184.251	-0.58839	0.231917	-2.53707	0.0111786	0.124218	0.590371	0.635625	0.775621
SSC_5263	101.735	-0.778702	0.307038	-2.53617	0.0112072	0.1243	0.507361	0.592352	0.650904
SSC_3713	125.021	-0.705532	0.278358	-2.53462	0.0112569	0.124544	0.611465	0.697088	0.541026
SSC_3278	225.679	-0.563946	0.222538	-2.53416	0.0112718	0.124544	0.525172	0.875559	0.664579
SSC_2263	74.543	-1.05108	0.415309	-2.53084	0.0113789	0.125213	0.341493	1.00001	0.329893
SSC_0293	211.404	-0.557666	0.220372	-2.53056	0.011388	0.125213	0.825274	0.575808	0.671398
SSC_1562	303.014	-0.447504	0.176858	-2.5303	0.0113966	0.125213	0.745952	0.731765	0.723334
SSC_2775	168.765	-0.613943	0.242784	-2.52877	0.0114464	0.125362	0.68843	0.737064	0.55453
SSC_5302	73.1505	-1.05049	0.415449	-2.52856	0.0114531	0.125362	0.231969	0.576264	0.787833
SSC_4182	114.574	-0.769383	0.304529	-2.52647	0.0115216	0.125656	0.663101	0.720899	0.428435
SSC_1630	135.59	-0.744736	0.294779	-2.52643	0.011523	0.125656	0.452213	0.503144	0.915935
SSC_3472	77.2908	-0.983006	0.389468	-2.52397	0.0116037	0.12609	0.271037	0.6236	0.713788
SSC_3128	69.7059	-0.974048	0.386002	-2.52343	0.0116218	0.12609	0.334261	0.606277	0.625265
SSC_1415	208.723	-0.587192	0.232713	-2.52325	0.0116276	0.12609	0.52488	0.890284	0.616512
SSC_3896	194.371	-0.577102	0.228773	-2.5226	0.011649	0.12609	0.603584	0.605464	0.818895
SSC_2681	188.045	-0.565222	0.224163	-2.52147	0.0116865	0.126146	0.64483	0.690213	0.691219
SSC_5154	119.28	-0.726195	0.288042	-2.52114	0.0116974	0.126146	0.689525	0.652543	0.500044
SSC_1775	124.975	-0.786931	0.312251	-2.52018	0.0117294	0.126258	0.983011	0.467164	0.443073
SSC_2061	230.811	-0.54495	0.216599	-2.51594	0.0118714	0.127552	0.65626	0.564971	0.864729
SSC_2500	165.351	-0.63795	0.253771	-2.51388	0.0119411	0.128066	0.657032	0.794437	0.512412
SSC_0809	191.56	-0.645716	0.257076	-2.51177	0.0120127	0.128597	0.474407	0.977582	0.554759
SSC_2923	134.982	-0.70469	0.28064	-2.51101	0.0120385	0.128599	0.440603	0.680682	0.743402
SSC_4205	194.733	-0.564416	0.224824	-2.51048	0.0120569	0.128599	0.620896	0.770775	0.640857
SSC_3993	173.301	-0.644781	0.256978	-2.50909	0.0121041	0.128868	0.439115	0.801093	0.721429
SSC_1930	124.14	-0.69442	0.276919	-2.50766	0.0121533	0.129156	0.565807	0.636072	0.648641
SSC_2873	228.812	-0.529987	0.211458	-2.50635	0.0121986	0.129402	0.584702	0.814092	0.687338
SSC_3655	81.1031	-0.919542	0.36735	-2.50318	0.0123084	0.130331	0.449706	0.822714	0.39913
SSC_0635	204.313	-0.537695	0.214973	-2.50122	0.0123765	0.130749	0.679501	0.714822	0.672795
SSC_3379	75.0508	0.973591	0.389389	2.5003	0.0124087	0.130749	3.44707	1.73939	1.42353
SSC_2199	68.7549	-1.0192	0.407659	-2.50012	0.012415	0.130749	0.302257	0.775096	0.461611
SSC_5187	365.723	-0.44809	0.179279	-2.4994	0.0124402	0.130779	0.86699	0.806784	0.571785
SSC_4729	178.171	-0.578024	0.231529	-2.49655	0.0125407	0.131598	0.619325	0.722879	0.667011
SSC_5940	102.909	-0.783576	0.314092	-2.49473	0.0126052	0.132038	0.623917	0.699648	0.453949
SSC_4155	193.33	-0.576443	0.231372	-2.49141	0.0127238	0.133043	0.539596	0.685103	0.798023
SSC_5297	86.2317	-0.837572	0.336401	-2.48981	0.0127813	0.133263	0.448819	0.613377	0.623656
SSC_5362	115.627	-0.806335	0.323888	-2.48955	0.0127905	0.133263	0.337257	0.633936	0.828096
SSC_5134	322.627	-0.459322	0.184563	-2.4887	0.012821	0.133343	0.672548	0.904473	0.630811
SSC_4088	255.219	-0.494679	0.198916	-2.48687	0.0128873	0.133598	0.619917	0.697288	0.815538
SSC_5760	114.879	-0.836969	0.33657	-2.48676	0.0128912	0.133598	0.29596	0.8363	0.655985
SSC_1077	88.5071	-0.901192	0.362542	-2.48576	0.0129274	0.133736	0.368376	0.895425	0.455176
SSC_0603	169.548	-0.617243	0.248476	-2.48412	0.0129873	0.134118	0.496023	0.74717	0.732267
SSC_4058	89.2693	-0.916257	0.369332	-2.48085	0.0131069	0.135114	0.340803	0.452415	0.920064
SSC_2325	162.886	-0.646163	0.260766	-2.47794	0.0132143	0.135309	0.859843	0.483019	0.651861
SSC_0143	97.7928	-0.850633	0.343412	-2.47701	0.0132489	0.135309	0.365018	0.859182	0.516221
SSC_3889	260.387	-0.494398	0.199597	-2.47698	0.0132499	0.135309	0.660549	0.632412	0.847133
SSC_2096	126.58	-0.742124	0.299714	-2.47611	0.0132823	0.135309	0.429143	0.876546	0.55192
SSC_3670	158.361	-0.675863	0.272995	-2.47573	0.0132963	0.135309	0.456998	0.908454	0.568117
SSC_0899	85.8991	-0.907235	0.366602	-2.47471	0.0133343	0.135309	0.538396	0.334678	0.832652
SSC_5453	105.294	-0.799731	0.32321	-2.47434	0.0133481	0.135309	0.388448	0.586617	0.798447
SSC_5245	169.883	-0.590125	0.23851	-2.47421	0.013353	0.135309	0.750782	0.648479	0.609203
SSC_4869	92.4806	-0.850645	0.343903	-2.47351	0.0133794	0.135309	0.62674	0.745452	0.369658
SSC_3935	187.164	-0.603964	0.244173	-2.47351	0.0133795	0.135309	0.537802	0.895921	0.582247
SSC_3599	114.797	-0.741877	0.299933	-2.47348	0.0133804	0.135309	0.474709	0.771153	0.567579
SSC_0016	374.66	-0.398058	0.160992	-2.47253	0.0134159	0.135402	0.769271	0.793862	0.716904
SSC_4506	84.6797	-0.918208	0.371443	-2.472	0.013436	0.135402	0.90853	0.34881	0.503439
SSC_1574	68.3062	-1.00884	0.408391	-2.47027	0.0135011	0.1357	0.712806	0.595884	0.279554
SSC_4583	98.4574	-0.892655	0.361401	-2.46998	0.013512	0.1357	0.275963	0.864725	0.575902
SSC_3394	199.964	-0.599239	0.242796	-2.46807	0.0135843	0.136033	0.718761	0.856286	0.467713
SSC_1053	121.484	-0.714509	0.289523	-2.46788	0.0135917	0.136033	0.721404	0.472139	0.669908
SSC_5248	313.879	-0.471086	0.191049	-2.46578	0.0136713	0.13649	0.551831	0.762029	0.865482
SSC_3822	155.857	-0.630537	0.255749	-2.46545	0.013684	0.13649	0.803766	0.634452	0.545414
SSC_0135	159.777	-0.657491	0.266897	-2.46346	0.0137603	0.137017	0.645732	0.459649	0.85355
SSC_2535	320.277	-0.56022	0.227698	-2.46036	0.0138796	0.13758	0.400417	0.749982	0.992202
SSC_5067	89.2538	-0.839468	0.341211	-2.46026	0.0138835	0.13758	0.542594	0.425873	0.746283
SSC_4172	98.6872	-0.802623	0.326248	-2.46016	0.0138875	0.13758	0.762828	0.607797	0.417544
SSC_0252	59.8598	-0.973733	0.396023	-2.45878	0.013941	0.137662	0.515544	0.493079	0.51921
SSC_4868	146.891	-0.642115	0.261157	-2.45873	0.0139428	0.137662	0.521825	0.728012	0.673855
SSC_1631	132.398	-0.681168	0.27723	-2.45705	0.0140082	0.137986	0.563612	0.793017	0.540412
SSC_4959	156.071	-0.611058	0.248746	-2.45656	0.0140276	0.137986	0.746067	0.637567	0.594417
SSC_5106	499.045	-0.343142	0.139712	-2.45607	0.0140465	0.137986	0.820141	0.750741	0.798315
SSC_6065	479.439	-0.419265	0.170887	-2.45347	0.0141487	0.138757	0.843876	0.915229	0.54581
SSC_5653	98.2907	-0.793214	0.323697	-2.45048	0.0142666	0.139679	0.635915	0.704301	0.432038
SSC_4812	87.5048	-0.908854	0.371103	-2.44907	0.0143227	0.139748	0.29596	0.815925	0.601399
SSC_5227	70.3431	-0.910345	0.371824	-2.44832	0.0143523	0.139748	0.491934	0.458969	0.662304
SSC_5852	250.385	-0.51355	0.209807	-2.44773	0.0143761	0.139748	0.909859	0.66201	0.580408
SSC_3357	126.062	-0.728613	0.29781	-2.44657	0.0144222	0.139748	0.44994	0.54745	0.878125
SSC_0837	146.047	-0.654621	0.26764	-2.4459	0.0144491	0.139748	0.614687	0.811763	0.513246
SSC_1501	127.678	-0.83875	0.342972	-2.44554	0.0144637	0.139748	0.25368	0.723182	0.861096
SSC_6233	82.0427	-1.02235	0.418053	-2.4455	0.0144653	0.139748	0.192653	0.788827	0.686691
SSC_4044	112.305	-0.712787	0.291478	-2.44542	0.0144683	0.139748	0.631916	0.54461	0.662501
SSC_5257	265.72	-0.529248	0.21647	-2.4449	0.0144892	0.139748	0.968598	0.667827	0.520732
SSC_3194	146.373	-0.746286	0.30536	-2.44396	0.0145272	0.139748	0.317957	0.831466	0.743824
SSC_4401	94.8425	-0.796468	0.325924	-2.44372	0.0145367	0.139748	0.737624	0.456403	0.582684
SSC_3021	274.155	-0.466421	0.191086	-2.44089	0.0146511	0.140262	0.649854	0.699364	0.825512
SSC_6205	53.9038	-1.02854	0.421424	-2.44063	0.0146615	0.140262	0.416761	0.554311	0.499203
SSC_0783	66.8583	-1.01692	0.416666	-2.44062	0.0146621	0.140262	0.870807	0.294846	0.483076
SSC_4942	147.224	-0.646202	0.264882	-2.43959	0.014704	0.140433	0.75174	0.492993	0.705287
SSC_3818	152.431	-0.608323	0.249481	-2.43835	0.0147546	0.1405	0.672848	0.614064	0.683354
SSC_0186	59.3417	-1.16867	0.479419	-2.43768	0.0147817	0.1405	0.175384	0.922172	0.490127
SSC_2936	133.337	-0.77164	0.316551	-2.43765	0.0147831	0.1405	0.879583	0.697486	0.328546
SSC_5904	101.591	-0.779652	0.320053	-2.43601	0.0148502	0.140658	0.413172	0.640454	0.717833
SSC_5967	160.986	-0.626051	0.257052	-2.4355	0.0148711	0.140658	0.483201	0.692261	0.786426
SSC_0019	256.9	-0.505351	0.207511	-2.43529	0.0148797	0.140658	0.557731	0.701829	0.881709
SSC_4965	151.971	-0.761129	0.312592	-2.4349	0.0148961	0.140658	0.290675	0.835687	0.781488
SSC_4321	179.295	-0.59546	0.244628	-2.43415	0.0149269	0.140668	0.856396	0.657378	0.522699
SSC_2049	284.315	-0.551445	0.226587	-2.4337	0.0149452	0.140668	0.427856	0.749491	0.950823
SSC_4316	63.3319	-1.17524	0.483235	-2.43202	0.0150151	0.141065	0.14798	0.526807	0.927267
SSC_4652	140.405	-0.650127	0.267482	-2.43054	0.0150762	0.141065	0.783833	0.628219	0.53087
SSC_4912	128.607	-0.67357	0.277166	-2.43021	0.0150901	0.141065	0.518586	0.643274	0.724162
SSC_0027	292.4	0.472225	0.194323	2.4301	0.0150946	0.141065	1.78932	1.20853	1.2717
SSC_5552	167.08	-0.680054	0.279883	-2.42978	0.015108	0.141065	0.381237	0.926609	0.661241
SSC_3420	130.223	-0.864725	0.356021	-2.42886	0.0151464	0.141151	0.218331	0.881605	0.737711
SSC_3810	164.723	-0.623233	0.256643	-2.4284	0.0151656	0.141151	0.481457	0.827617	0.665429
SSC_6109	109.557	-0.763386	0.314711	-2.42567	0.0152801	0.141991	0.391432	0.703153	0.699162
SSC_3099	123.503	-0.675097	0.278536	-2.42374	0.0153617	0.142523	0.554139	0.647356	0.679985
SSC_2545	94.1894	-0.826683	0.341278	-2.42232	0.0154218	0.142601	0.536079	0.796334	0.418807
SSC_0290	145.64	-0.630618	0.260389	-2.42183	0.0154427	0.142601	0.538852	0.665961	0.739062
SSC_5660	95.5765	-0.777026	0.320845	-2.42181	0.0154434	0.142601	0.723965	0.563706	0.500578
SSC_5874	122.971	-0.723052	0.298646	-2.4211	0.0154735	0.142654	0.428198	0.831466	0.611173
SSC_3602	185.624	-0.553641	0.228893	-2.41878	0.0155728	0.143088	0.636958	0.76173	0.646161
SSC_3422	143.579	-0.654949	0.27082	-2.41839	0.0155895	0.143088	0.472277	0.760198	0.705944
SSC_5071	269.35	-0.483227	0.199822	-2.41828	0.015594	0.143088	0.900328	0.607844	0.678792
SSC_2928	88.6362	-0.800147	0.331161	-2.41619	0.0156841	0.143602	0.650425	0.6236	0.471699
SSC_4209	119.232	-0.712492	0.294964	-2.41552	0.0157127	0.143602	0.833521	0.526194	0.529458
SSC_0018	84.4174	-0.828848	0.343204	-2.41503	0.015734	0.143602	0.426866	0.6236	0.658245
SSC_4063	56.324	-1.04212	0.431573	-2.4147	0.0157483	0.143602	0.453001	0.343266	0.720459
SSC_4692	204.681	-0.554064	0.229894	-2.41009	0.0159488	0.144847	0.830599	0.531521	0.731322
SSC_6135	155.213	-0.611803	0.253857	-2.41003	0.0159512	0.144847	0.564331	0.776252	0.627288
SSC_3468	94.7507	-0.7762	0.322095	-2.40985	0.0159591	0.144847	0.717135	0.490352	0.569273
SSC_5315	91.3468	-0.789466	0.328006	-2.40687	0.01609	0.145808	0.600889	0.466295	0.690256
SSC_4510	90.6903	-0.826123	0.343363	-2.40597	0.0161294	0.145846	0.394614	0.759611	0.564755
SSC_2894	239.572	-0.501848	0.208613	-2.40564	0.0161441	0.145846	0.741706	0.815388	0.586609
SSC_3032	151.031	-0.619513	0.257685	-2.40415	0.01621	0.146215	0.567983	0.60568	0.788933
SSC_1847	55.1022	-1.0075	0.419359	-2.40247	0.0162846	0.146362	0.584702	0.409237	0.526114
SSC_6120	143.355	-0.647583	0.269564	-2.40234	0.0162906	0.146362	0.81457	0.50026	0.649468
SSC_4574	133.389	-0.725352	0.301966	-2.4021	0.0163014	0.146362	0.380521	0.616638	0.891331
SSC_5748	80.145	-0.844039	0.351993	-2.39789	0.01649	0.147828	0.712497	0.439784	0.554812
SSC_0300	105.295	-0.81018	0.338129	-2.39607	0.016572	0.147909	0.322075	0.801771	0.666154
SSC_3981	55.5318	1.00364	0.418884	2.396	0.0165752	0.147909	2.50923	1.90313	1.73397
SSC_4242	81.0683	-0.835577	0.348804	-2.39555	0.0165953	0.147909	0.439062	0.577407	0.682412
SSC_0607	151.233	-0.682001	0.284707	-2.39544	0.0166002	0.147909	0.399947	0.903618	0.625532
SSC_0565	78.3469	-0.86922	0.363257	-2.39285	0.0167179	0.148731	0.502354	0.76275	0.423566
SSC_0028	122.756	-0.753436	0.314972	-2.39207	0.0167536	0.148822	1.0076	0.444546	0.482669
SSC_2639	169.518	-0.565146	0.236582	-2.3888	0.0169036	0.149926	0.718483	0.680838	0.633708
SSC_4338	109.359	-0.709412	0.297092	-2.38785	0.0169471	0.150084	0.697621	0.535102	0.621231
SSC_4325	138.27	-0.653064	0.273598	-2.38695	0.0169887	0.150125	0.560475	0.547017	0.83019
SSC_1678	75.6199	-0.881888	0.36954	-2.38645	0.0170119	0.150125	0.742327	0.389337	0.561225
SSC_0078	119.646	0.676203	0.283394	2.38609	0.0170288	0.150125	1.62778	1.71563	1.46057
SSC_3531	134.27	-0.699648	0.293398	-2.38464	0.0170957	0.150489	0.485679	0.927935	0.50828
SSC_1870	63.1742	-0.927689	0.389639	-2.3809	0.0172706	0.151475	0.468881	0.6203	0.502282
SSC_1871	127.755	-0.648517	0.272452	-2.3803	0.0172986	0.151475	0.652161	0.676775	0.590721
SSC_3671	229.193	-0.560824	0.235615	-2.38026	0.0173005	0.151475	0.985451	0.661296	0.484748
SSC_2603	186.64	-0.55299	0.232346	-2.38003	0.0173114	0.151475	0.783425	0.719425	0.568107
SSC_4937	67.4599	-0.928492	0.390248	-2.37924	0.0173486	0.151526	0.42962	0.745988	0.441982
SSC_3015	203.329	-0.517163	0.217405	-2.3788	0.0173691	0.151526	0.639048	0.734418	0.719263
SSC_4011	119.682	-0.69709	0.293148	-2.37795	0.0174093	0.15165	0.475401	0.786113	0.615721
SSC_1975	54.4987	-1.00763	0.424095	-2.37595	0.0175039	0.152101	0.453806	0.629654	0.423566
SSC_1496	133.029	-0.642518	0.270448	-2.37575	0.0175131	0.152101	0.61396	0.729973	0.583916
SSC_4833	61.1924	-1.02382	0.431156	-2.37459	0.0175683	0.152154	0.291543	0.841859	0.458598
SSC_4167	170.974	-0.598123	0.25201	-2.37341	0.0176248	0.152154	0.833521	0.493905	0.702058
SSC_2134	118.697	-0.769203	0.324215	-2.37251	0.0176675	0.152154	0.421963	0.468168	0.983909
SSC_3292	75.0156	-0.901656	0.380079	-2.37229	0.0176783	0.152154	0.841758	0.464235	0.39485
SSC_5966	103.371	-0.750636	0.31647	-2.3719	0.017697	0.152154	0.826648	0.520861	0.512145
SSC_4529	180.172	-0.543064	0.228994	-2.37152	0.0177151	0.152154	0.665911	0.714358	0.677706
SSC_4993	65.0056	-1.04319	0.439974	-2.37103	0.0177386	0.152154	0.237457	0.495342	0.896964
SSC_2203	145.515	0.657266	0.277242	2.37073	0.017753	0.152154	2.27193	1.20285	1.47897
SSC_3038	82.8392	-0.832962	0.351413	-2.37032	0.0177725	0.152154	0.702354	0.6236	0.416135
SSC_1525	133.223	-0.706944	0.298266	-2.37018	0.0177795	0.152154	0.976669	0.446402	0.552097
SSC_0124	278.254	-0.468535	0.197776	-2.36902	0.0178351	0.15222	0.573587	0.861909	0.74428
SSC_1965	226.83	-0.489095	0.206462	-2.36894	0.0178392	0.15222	0.665911	0.686413	0.785976
SSC_1248	246.723	-0.485313	0.204921	-2.36829	0.0178706	0.152265	0.580959	0.762383	0.810111
SSC_5699	183.259	-0.608162	0.256948	-2.36687	0.0179393	0.152628	0.569289	0.972587	0.508722
SSC_5290	207.485	-0.545548	0.230636	-2.36541	0.0180101	0.153007	0.755968	0.828072	0.520595
SSC_2125	108.54	-0.713962	0.301958	-2.36444	0.0180573	0.153186	0.514037	0.602579	0.709564
SSC_5072	70.9472	-0.89615	0.379238	-2.36303	0.0181262	0.153358	0.390668	0.676052	0.553894
SSC_1966	100.903	-0.769125	0.325494	-2.36295	0.0181301	0.153358	0.421057	0.805209	0.584008
SSC_5841	85.4456	-0.802061	0.339938	-2.35943	0.018303	0.154375	0.591921	0.681201	0.464967
SSC_4551	186.31	-0.540597	0.229122	-2.35943	0.0183032	0.154375	0.710305	0.760109	0.604759
SSC_6145	66.6484	-1.0571	0.448345	-2.35777	0.018385	0.154571	0.189548	0.677826	0.754718
SSC_0815	84.9178	-0.806033	0.341943	-2.35722	0.0184125	0.154571	0.655666	0.644919	0.447244
SSC_0925	109.197	-0.712081	0.302106	-2.35705	0.0184207	0.154571	0.511204	0.575228	0.766998
SSC_1737	127.288	-0.661798	0.280801	-2.35682	0.0184322	0.154571	0.516357	0.620154	0.777266
SSC_1841	156.095	-0.586394	0.248915	-2.3558	0.0184829	0.154774	0.602491	0.675885	0.716212
SSC_3277	99.4581	-0.736553	0.312756	-2.35504	0.0185206	0.154868	0.495562	0.68596	0.632526
SSC_3934	82.6447	-0.794728	0.337702	-2.35334	0.0186055	0.155356	0.554926	0.631298	0.546731
SSC_4368	188.49	-0.58644	0.249832	-2.34734	0.0189082	0.157658	0.453386	0.856567	0.73473
SSC_1027	103.59	-0.770973	0.328639	-2.34596	0.0189781	0.157811	0.84842	0.390622	0.60799
SSC_1839	79.9733	-0.838151	0.357317	-2.34568	0.0189923	0.157811	0.455939	0.761111	0.492253
SSC_2606	105.777	-0.90964	0.387843	-2.34538	0.0190075	0.157811	0.617002	0.240011	1.00924
SSC_4031	152.139	-0.598928	0.255463	-2.34448	0.0190538	0.157971	0.73234	0.723535	0.54797
SSC_3795	202.126	-0.636214	0.271466	-2.34362	0.0190974	0.158108	0.363001	0.991981	0.695562
SSC_1438	340.393	-0.401643	0.171477	-2.34226	0.0191675	0.158464	0.665911	0.813247	0.791061
SSC_6210	112.122	-0.686312	0.293453	-2.33875	0.0193486	0.159735	0.588806	0.56521	0.714643
SSC_5032	150.513	-0.618581	0.264748	-2.33649	0.0194658	0.160476	0.569328	0.859997	0.559163
SSC_0313	199.259	-0.545799	0.233754	-2.33493	0.0195471	0.16092	0.684802	0.536338	0.868579
SSC_5970	89.7781	-0.824049	0.353068	-2.33396	0.0195976	0.161108	0.349167	0.785781	0.624996
SSC_3548	162.213	-0.569414	0.24412	-2.33251	0.0196737	0.161507	0.759203	0.601856	0.674834
SSC_2145	141.434	-0.690812	0.296311	-2.33138	0.0197336	0.161771	0.979159	0.601779	0.416135
SSC_3579	126.326	-0.653795	0.2806	-2.32999	0.0198067	0.162005	0.510357	0.736571	0.670479
SSC_2064	61.3443	-1.04289	0.447633	-2.32979	0.0198175	0.162005	0.407552	0.957994	0.284692
SSC_5392	121.909	-0.651908	0.279937	-2.32877	0.0198712	0.162106	0.651862	0.646696	0.614586
SSC_1038	556.233	-0.322705	0.138589	-2.3285	0.0198854	0.162106	0.687636	0.859259	0.854296
SSC_5951	95.1801	-0.80058	0.343936	-2.3277	0.0199281	0.162228	0.935875	0.476707	0.438172
SSC_3925	106.208	-0.727272	0.312636	-2.32626	0.0200048	0.162626	0.585819	0.802394	0.469357
SSC_4252	63.4368	-2.18835	0.941677	-2.32388	0.0201318	0.163431	0.0386035	0.533524	0.334394
SSC_4495	237.101	-0.464029	0.199792	-2.32256	0.0202026	0.163608	0.748909	0.700482	0.727017
SSC_5667	210.477	-0.523396	0.225365	-2.32243	0.0202096	0.163608	0.541112	0.84028	0.730188
SSC_5754	136.775	-0.636705	0.274223	-2.32186	0.0202407	0.163633	0.630109	0.813192	0.520114
SSC_2306	292.853	-0.494989	0.213289	-2.32074	0.0203007	0.163892	0.476874	0.807141	0.907642
SSC_2741	86.5362	-0.880537	0.379931	-2.31762	0.0204699	0.165029	0.395686	0.38975	1.01516
SSC_3962	82.6313	-0.821872	0.355004	-2.31511	0.020607	0.165907	0.461237	0.794784	0.481589
SSC_0531	118.488	-0.74627	0.32257	-2.31351	0.0206946	0.165971	0.524273	0.408309	0.974202
SSC_3193	106.726	-0.715729	0.309382	-2.31341	0.0206999	0.165971	0.461987	0.772543	0.623279
SSC_2132	82.418	-0.841572	0.36378	-2.31341	0.0207002	0.165971	0.358931	0.582681	0.795001
SSC_4263	73.2624	-0.883188	0.382022	-2.31188	0.0207843	0.16628	0.450567	0.418907	0.820865
SSC_4392	131.011	-0.63971	0.27673	-2.31167	0.0207957	0.16628	0.559487	0.804427	0.590519
SSC_3025	179.376	-0.552344	0.239072	-2.31037	0.0208675	0.166585	0.542908	0.790452	0.722825
SSC_0024	287.23	-0.436786	0.189105	-2.30975	0.0209019	0.166585	0.85924	0.635725	0.74747
SSC_4738	134.469	-0.628663	0.272243	-2.3092	0.0209324	0.166585	0.541185	0.767507	0.636942
SSC_2529	118.429	-0.669877	0.290189	-2.30841	0.0209761	0.166585	0.706486	0.503677	0.70328
SSC_0909	85.7926	-0.821358	0.355811	-2.30841	0.0209763	0.166585	0.806103	0.598888	0.37898
SSC_5135	245.984	-0.486656	0.210944	-2.30704	0.0210527	0.166965	0.549283	0.758297	0.854291
SSC_0798	130.528	-0.783255	0.339647	-2.30608	0.021106	0.167161	0.260727	0.857723	0.779504
SSC_1725	197.403	-0.513069	0.222648	-2.30439	0.0212007	0.167684	0.787556	0.713549	0.617232
SSC_2536	163.536	-0.608993	0.264474	-2.30266	0.021298	0.168224	0.456921	0.684118	0.874026
SSC_4863	105.074	-0.690824	0.300077	-2.30215	0.0213266	0.168224	0.678018	0.617486	0.570795
SSC_3132	111.832	-0.704152	0.306098	-2.30042	0.0214246	0.168769	0.685213	0.448044	0.75348
SSC_1320	108.847	-0.683036	0.297165	-2.29851	0.0215328	0.169242	0.587569	0.61124	0.665104
SSC_2493	70.8135	-0.8387	0.364968	-2.29801	0.0215614	0.169242	0.51621	0.546159	0.617536
SSC_1829	58.0034	-0.966104	0.420442	-2.29783	0.0215715	0.169242	0.436152	0.406356	0.753007
SSC_0781	99.1756	-0.743213	0.323635	-2.29645	0.0216501	0.169631	0.644882	0.435069	0.758544
SSC_4017	53.618	-0.999706	0.435901	-2.29342	0.0218236	0.170446	0.610418	0.596699	0.356968
SSC_0611	200.408	-0.572335	0.249586	-2.29313	0.0218402	0.170446	0.49858	0.987366	0.594946
SSC_1909	106.227	0.728171	0.317576	2.2929	0.0218537	0.170446	2.37639	1.41958	1.35714
SSC_6084	190.329	-0.628227	0.274023	-2.29261	0.0218707	0.170446	0.378829	0.697359	0.985809
SSC_3054	241.529	-0.46368	0.202298	-2.29207	0.0219018	0.170461	0.777427	0.778492	0.632585
SSC_5482	81.2247	-0.990737	0.432429	-2.2911	0.0219578	0.170638	0.67585	0.190929	0.899749
SSC_2337	116.025	-0.674471	0.294446	-2.29064	0.0219842	0.170638	0.532729	0.792567	0.573864
SSC_5961	121.434	-0.646421	0.28226	-2.29016	0.0220122	0.170638	0.693976	0.559967	0.67857
SSC_1183	217.564	-0.484056	0.211435	-2.28939	0.022057	0.170751	0.773651	0.743943	0.640151
SSC_3342	73.5554	-0.840738	0.367406	-2.28831	0.0221197	0.170751	0.426183	0.698432	0.570403
SSC_3674	292.628	-0.42705	0.186624	-2.28829	0.0221209	0.170751	0.867329	0.7309	0.658131
SSC_5585	171.515	-0.619574	0.270837	-2.28762	0.0221594	0.170751	1.05483	0.523716	0.517394
SSC_2644	135.392	-0.61271	0.267864	-2.28739	0.0221728	0.170751	0.563463	0.691556	0.703339
SSC_4935	115.364	-0.722687	0.316051	-2.28662	0.0222182	0.170876	0.443941	0.528011	0.932918
SSC_2906	89.6539	-0.744517	0.325693	-2.28595	0.0222573	0.170952	0.616294	0.527423	0.653211
SSC_0067	156.325	-0.584533	0.255833	-2.28482	0.0223234	0.171191	0.519327	0.72626	0.770814
SSC_2948	225.983	-0.47039	0.205913	-2.28442	0.0223471	0.171191	0.665911	0.735243	0.761971
SSC_0197	206.647	-0.515761	0.225855	-2.2836	0.0223951	0.171334	0.645732	0.885545	0.598113
SSC_2233	102.737	-0.749139	0.328283	-2.28199	0.02249	0.171835	0.382126	0.768317	0.666154
SSC_4513	93.8961	-0.780971	0.342379	-2.28101	0.0225478	0.172052	0.375364	0.796822	0.6414
SSC_0643	100.183	-0.880314	0.386192	-2.27947	0.0226389	0.17215	0.22197	0.854724	0.752387
SSC_1270	94.8859	-0.734311	0.322262	-2.27862	0.0226898	0.17215	0.470963	0.666396	0.682764
SSC_2177	57.1095	0.961728	0.422151	2.27816	0.0227171	0.17215	2.59535	1.37192	2.12684
SSC_2869	79.1752	-0.794281	0.348682	-2.27795	0.0227293	0.17215	0.50944	0.659676	0.561635
SSC_2998	114.505	-0.660573	0.290024	-2.27765	0.0227474	0.17215	0.624444	0.56574	0.714012
SSC_5055	149.111	-0.630159	0.276702	-2.27739	0.0227627	0.17215	0.843854	0.730068	0.445288
SSC_2637	103.261	-0.732898	0.321895	-2.27682	0.0227968	0.17215	0.495934	0.873039	0.500949
SSC_5242	102.558	-0.717078	0.314993	-2.27649	0.022817	0.17215	0.781007	0.469959	0.612925
SSC_5255	109.859	-0.670519	0.29456	-2.27634	0.0228257	0.17215	0.618524	0.68811	0.58388
SSC_3996	130.041	-0.620202	0.272651	-2.27471	0.0229232	0.172662	0.589075	0.740596	0.625338
SSC_1837	104.81	-0.741203	0.326186	-2.27233	0.0230666	0.173519	0.60615	0.411736	0.860266
SSC_0903	343.219	-0.395132	0.173986	-2.27105	0.0231439	0.173876	0.643061	0.798521	0.841005
SSC_5812	242.919	-0.495682	0.218401	-2.26959	0.0232322	0.174316	0.727217	0.91519	0.539856
SSC_4361	98.4597	-0.769736	0.339502	-2.26725	0.0233748	0.175142	0.353508	0.751399	0.719818
SSC_3368	133.06	-0.684468	0.301953	-2.2668	0.0234022	0.175142	0.402059	0.943072	0.620991
SSC_2748	165.489	-0.600837	0.265123	-2.26626	0.0234356	0.175168	0.991867	0.530902	0.563847
SSC_5435	273.827	-0.42641	0.188293	-2.26461	0.0235368	0.175699	0.82168	0.694234	0.727492
SSC_6027	114.04	-0.653764	0.288764	-2.26401	0.0235735	0.175749	0.678968	0.587132	0.648867
SSC_4014	166.771	-0.597233	0.264063	-2.26171	0.0237156	0.176583	0.636825	0.932372	0.487815
SSC_5120	96.9888	-0.707127	0.313529	-2.25538	0.0241096	0.179289	0.538715	0.633775	0.663969
SSC_3772	158.132	-0.552186	0.244889	-2.25485	0.024143	0.179309	0.677198	0.713595	0.655939
SSC_1748	94.7672	-0.731095	0.324564	-2.25254	0.024288	0.180157	0.490449	0.772543	0.569984
SSC_3616	164.397	-0.5407	0.240158	-2.25144	0.024358	0.180391	0.717361	0.641763	0.705944
SSC_4737	54.776	-1.02978	0.457464	-2.25107	0.0243814	0.180391	0.308828	0.400336	0.892313
SSC_3475	175.91	-0.54423	0.241818	-2.25057	0.0244126	0.180394	0.799827	0.741026	0.553329
SSC_2187	93.8324	-0.727214	0.323421	-2.24851	0.024544	0.181136	0.761041	0.529596	0.552739
SSC_3961	138.828	-0.585617	0.260545	-2.24766	0.0245979	0.181305	0.650056	0.662975	0.684621
SSC_2815	134.908	-0.600144	0.267098	-2.24691	0.0246458	0.181362	0.609478	0.627708	0.746392
SSC_3175	142.501	-0.625547	0.278446	-2.24657	0.0246677	0.181362	0.459041	0.669792	0.858898
SSC_1412	73.5501	-1.04929	0.467217	-2.24584	0.0247145	0.181478	0.146239	0.968615	0.636851
SSC_1913	163.988	-0.582299	0.259406	-2.24474	0.0247846	0.181764	0.47101	0.809489	0.757144
SSC_5856	112.226	-0.651632	0.290476	-2.24333	0.0248758	0.182204	0.578708	0.65095	0.679384
SSC_5502	181.072	-0.547113	0.243984	-2.24241	0.0249346	0.182407	0.593704	0.589761	0.899222
SSC_3989	180.099	-0.58259	0.260014	-2.24061	0.0250515	0.183033	0.473537	0.629688	0.966174
SSC_3042	85.8282	-0.775391	0.346241	-2.23945	0.0251265	0.18314	0.450987	0.552557	0.764986
SSC_3946	123.823	-0.766475	0.342266	-2.23942	0.0251289	0.18314	0.287444	0.99182	0.663875
SSC_1907	73.2877	-0.853255	0.381334	-2.23755	0.0252503	0.183796	0.365598	0.590073	0.776538
SSC_3199	177.316	-0.533981	0.239024	-2.23401	0.0254826	0.185037	0.610772	0.632027	0.843936
SSC_2193	334.932	-0.403058	0.180421	-2.23398	0.0254842	0.185037	0.624292	0.753152	0.908038
SSC_1026	151.407	-0.568001	0.254364	-2.23302	0.0255475	0.185213	0.796032	0.650249	0.602599
SSC_3384	88.136	-0.745349	0.333877	-2.2324	0.0255883	0.185213	0.695507	0.486712	0.637729
SSC_5292	77.7235	-0.812778	0.364119	-2.23218	0.0256034	0.185213	0.494885	0.789543	0.464713
SSC_3306	105.902	-0.672345	0.30148	-2.23015	0.0257375	0.185952	0.727307	0.554311	0.617142
SSC_5602	81.6706	-0.771197	0.3459	-2.22954	0.0257783	0.186017	0.693657	0.474287	0.619466
SSC_0261	130.941	-0.602645	0.270485	-2.22801	0.0258796	0.186413	0.622537	0.6491	0.701215
SSC_2297	158.473	-0.552422	0.247973	-2.22775	0.025897	0.186413	0.596149	0.772571	0.679603
SSC_1152	104.956	-0.706197	0.317112	-2.22697	0.0259496	0.186473	0.49881	0.853639	0.529941
SSC_4908	228.728	-0.455777	0.204754	-2.22597	0.026016	0.186473	0.678717	0.722899	0.784876
SSC_4443	132.276	-0.60665	0.272603	-2.2254	0.0260547	0.186473	0.74319	0.544754	0.702169
SSC_0179	220.097	-0.493096	0.221646	-2.2247	0.0261013	0.186473	0.541689	0.773649	0.837339
SSC_6213	211.435	-0.470571	0.211521	-2.2247	0.0261015	0.186473	0.70831	0.749729	0.707056
SSC_4685	111.611	-0.666543	0.299624	-2.2246	0.0261081	0.186473	0.813891	0.560646	0.561088
SSC_4162	118.622	-0.693246	0.31167	-2.2243	0.0261285	0.186473	0.381706	0.805347	0.721321
SSC_1468	166.991	-0.617795	0.277813	-2.22378	0.0261633	0.186494	0.404874	0.96208	0.663321
SSC_4227	158.496	-0.549476	0.24719	-2.22288	0.0262236	0.186695	0.605075	0.68322	0.761763
SSC_4708	88.9756	-0.763701	0.343648	-2.22234	0.0262607	0.186732	0.418573	0.784147	0.592993
SSC_1233	159.949	-0.564056	0.253881	-2.22173	0.0263013	0.186794	0.604401	0.588955	0.86206
SSC_3390	60.5713	-0.946118	0.426222	-2.21978	0.0264339	0.187507	0.887881	0.488724	0.356119
SSC_3667	126.615	-0.616623	0.277891	-2.21894	0.0264911	0.187686	0.569584	0.763054	0.631608
SSC_2229	72.0381	-0.982195	0.44328	-2.21574	0.0267091	0.188892	0.255138	0.41224	1.16586
SSC_1598	73.699	-0.822215	0.37112	-2.2155	0.0267261	0.188892	0.417827	0.705083	0.580157
SSC_5901	100.246	-0.681696	0.308108	-2.21252	0.0269305	0.189843	0.657032	0.674813	0.54898
SSC_4224	108.429	-0.668248	0.302046	-2.2124	0.0269388	0.189843	0.792129	0.540708	0.587901
SSC_1758	55.1454	-1.00496	0.454307	-2.21207	0.0269615	0.189843	0.250428	0.677491	0.679935
SSC_4622	113.586	-0.636776	0.287918	-2.21166	0.0269904	0.189843	0.668405	0.628118	0.636325
SSC_5654	92.4092	-0.81419	0.368306	-2.21063	0.0270612	0.18997	0.326315	0.552487	0.983279
SSC_2836	63.8278	-0.89467	0.404745	-2.21045	0.0270736	0.18997	0.751284	0.358906	0.590426
SSC_2668	150.759	-0.563487	0.255151	-2.20844	0.0272135	0.190614	0.620731	0.788527	0.628092
SSC_0819	94.6285	-0.724025	0.327881	-2.2082	0.0272305	0.190614	0.817785	0.493683	0.559501
SSC_3668	116.299	-0.635189	0.287794	-2.2071	0.0273072	0.190714	0.632945	0.573829	0.734508
SSC_5005	98.8309	-0.789322	0.357636	-2.20706	0.0273101	0.190714	0.29596	0.708878	0.837166
SSC_1722	362.741	-0.371554	0.168451	-2.20571	0.0274041	0.191142	0.738275	0.700641	0.887335
SSC_4716	66.5684	-0.887161	0.402597	-2.2036	0.0275526	0.191806	0.475651	0.398411	0.801649
SSC_1632	151.815	-0.549313	0.2493	-2.20342	0.0275649	0.191806	0.70264	0.707713	0.643433
SSC_4498	176.027	-0.512029	0.232455	-2.2027	0.0276156	0.191853	0.739901	0.703767	0.666553
SSC_3386	179.941	-0.509179	0.231253	-2.20183	0.0276774	0.191853	0.630109	0.757492	0.719044
SSC_4604	161.1	-0.538098	0.244422	-2.20151	0.0276997	0.191853	0.759966	0.626447	0.69369
SSC_3182	143.234	-0.600438	0.272745	-2.20147	0.027703	0.191853	0.513703	0.87853	0.62761
SSC_5628	172.409	-0.514982	0.233999	-2.20079	0.027751	0.191957	0.682521	0.731063	0.685354
SSC_4633	105.84	-0.676697	0.307593	-2.19998	0.0278086	0.191957	0.813891	0.569158	0.5402
SSC_2261	123.853	-0.64507	0.293232	-2.19986	0.0278165	0.191957	0.727421	0.777149	0.46923
SSC_1492	94.8747	-0.860579	0.391316	-2.19919	0.0278644	0.192061	0.301545	1.19731	0.449913
SSC_1045	76.9078	-0.819787	0.372865	-2.19862	0.0279051	0.192115	0.824461	0.590959	0.385916
SSC_5931	324.503	-0.42419	0.193009	-2.19778	0.027965	0.192301	1.02448	0.641756	0.650027
SSC_5092	67.1519	-0.90431	0.411748	-2.19627	0.0280724	0.192812	0.845601	0.597831	0.313753
SSC_5310	323.794	-0.381361	0.173735	-2.19507	0.0281586	0.193177	0.722284	0.838649	0.742916
SSC_2865	85.0469	-0.784403	0.357458	-2.19439	0.0282074	0.193285	0.387909	0.58135	0.840409
SSC_6115	76.8903	-0.967847	0.4418	-2.19069	0.028474	0.194884	0.292812	1.31739	0.347018
SSC_1330	167.366	-0.646432	0.295295	-2.18911	0.0285889	0.195396	0.33646	0.921843	0.794874
SSC_2494	77.5462	-0.801172	0.366043	-2.18874	0.0286157	0.195396	0.437111	0.803518	0.519713
SSC_4216	122.566	-0.635724	0.290549	-2.18801	0.0286687	0.195396	0.629589	0.510059	0.831445
SSC_3728	209.343	-0.492242	0.224992	-2.18782	0.0286826	0.195396	0.866615	0.566155	0.741563
SSC_3554	76.5127	-0.771964	0.352955	-2.18715	0.0287317	0.195503	0.504229	0.662354	0.594359
SSC_5138	222.593	-0.490568	0.224351	-2.18661	0.028771	0.195542	0.573512	0.657385	0.941258
SSC_4990	200.591	-0.489013	0.223714	-2.18588	0.0288243	0.195593	0.604401	0.717239	0.819233
SSC_6237	377.113	-0.357007	0.163346	-2.18559	0.0288454	0.195593	0.788538	0.701868	0.859292
SSC_0383	87.6073	-0.736458	0.337081	-2.18481	0.0289027	0.195755	0.547324	0.510457	0.763534
SSC_5208	186.715	-0.51388	0.235287	-2.18406	0.0289578	0.195901	0.617244	0.879968	0.628518
SSC_1917	186.049	-0.569576	0.260857	-2.18348	0.0290004	0.195962	0.422108	0.895425	0.774664
SSC_5181	98.8153	-0.672226	0.308572	-2.1785	0.0293686	0.198221	0.606572	0.66223	0.61533
SSC_3116	57.7461	-0.989019	0.454729	-2.17496	0.029633	0.199426	0.307344	0.40056	0.982674
SSC_0365	72.2441	-0.82748	0.380513	-2.17464	0.0296569	0.199426	0.419944	0.831466	0.502985
SSC_5943	156.838	-0.651945	0.299806	-2.17456	0.0296633	0.199426	0.338505	0.919545	0.772386
SSC_1593	107.632	-0.70877	0.325978	-2.17429	0.0296836	0.199426	0.876642	0.672863	0.397093
SSC_1856	93.0506	-0.75624	0.348299	-2.17124	0.0299133	0.200584	0.461698	0.957994	0.471217
SSC_1269	95.2679	-0.717572	0.330513	-2.17109	0.0299246	0.200584	0.649893	0.440188	0.7871
SSC_2449	139.566	-0.590346	0.272063	-2.16988	0.0300156	0.200963	0.879177	0.609742	0.56086
SSC_0905	163.155	-0.568231	0.261983	-2.16896	0.0300856	0.201202	0.858037	0.752429	0.482893
SSC_3022	142.477	-0.65593	0.302694	-2.16697	0.0302369	0.201813	0.898709	0.777956	0.378692
SSC_2476	57.3513	-0.882656	0.407424	-2.16643	0.0302782	0.201813	0.494885	0.496968	0.641518
SSC_4901	181.236	-0.51726	0.238785	-2.16622	0.0302945	0.201813	0.548131	0.809585	0.757647
SSC_4698	72.1575	-0.828308	0.382423	-2.16595	0.0303151	0.201813	0.437507	0.470255	0.840301
SSC_4733	174.544	-0.505578	0.233487	-2.16534	0.030362	0.201895	0.712996	0.741829	0.662067
SSC_3976	104.723	-0.68117	0.314713	-2.16441	0.0304327	0.201989	0.800069	0.665173	0.463525
SSC_4630	118.31	-0.618932	0.28598	-2.16425	0.0304453	0.201989	0.678243	0.702306	0.58388
SSC_5625	132.566	-0.673365	0.311203	-2.16375	0.0304835	0.202013	0.371525	0.649053	0.971711
SSC_3730	350.437	-0.371202	0.171599	-2.16319	0.0305262	0.202068	0.676931	0.762992	0.882126
SSC_0065	82.2401	-0.831791	0.384954	-2.16075	0.0307143	0.203083	0.690574	0.838512	0.303597
SSC_2007	233.81	-0.458076	0.212088	-2.15984	0.0307849	0.203174	0.868855	0.598033	0.756306
SSC_2489	432.421	-0.363007	0.168101	-2.15946	0.0308147	0.203174	0.882367	0.893003	0.602728
SSC_3983	174.503	-0.521376	0.241509	-2.15882	0.0308639	0.203174	0.830333	0.720033	0.578993
SSC_4496	135.705	-0.613854	0.284352	-2.15878	0.0308672	0.203174	0.937208	0.504592	0.610641
SSC_0970	122.649	-0.598378	0.277419	-2.15695	0.0310095	0.20369	0.696939	0.638006	0.651924
SSC_0339	75.9449	-0.797443	0.369985	-2.15534	0.0311355	0.20369	0.411771	0.556395	0.795001
SSC_5649	148.473	-0.584986	0.271419	-2.15529	0.0311392	0.20369	0.542594	0.582377	0.928675
SSC_0622	189.166	-0.582007	0.270045	-2.15522	0.0311445	0.20369	1.0116	0.732922	0.414112
SSC_1798	99.021	-0.707396	0.328314	-2.15463	0.0311908	0.20369	0.76242	0.418222	0.721429
SSC_3140	153.924	-0.569506	0.264344	-2.15441	0.0312077	0.20369	0.554091	0.905374	0.598518
SSC_2401	85.856	-0.835476	0.387854	-2.1541	0.0312323	0.20369	0.264475	0.85354	0.705067
SSC_2602	96.4104	-0.687291	0.319072	-2.15403	0.0312377	0.20369	0.504229	0.68299	0.677706
SSC_6032	163.266	-0.548057	0.254465	-2.15376	0.0312592	0.20369	0.908371	0.56304	0.63681
SSC_5835	133.463	-0.61365	0.285034	-2.1529	0.0313264	0.203887	0.521454	0.576225	0.908519
SSC_0377	348.853	-0.391664	0.181959	-2.15248	0.0313592	0.203887	0.788538	0.929499	0.606439
SSC_4210	263.25	-0.42407	0.19712	-2.15133	0.0314501	0.204251	0.672305	0.887547	0.689972
SSC_2082	92.0738	-0.699654	0.325469	-2.14968	0.0315805	0.20487	0.496791	0.687679	0.667294
SSC_2678	199.949	-0.474118	0.220638	-2.14885	0.0316466	0.205065	0.645732	0.802495	0.71263
SSC_2999	140.861	-0.560105	0.260718	-2.14832	0.0316886	0.205065	0.618826	0.705898	0.704841
SSC_5436	149.798	-0.579475	0.269801	-2.14779	0.0317304	0.205065	0.813326	0.772076	0.484462
SSC_5062	115.551	-0.627371	0.2922	-2.14706	0.0317887	0.205065	0.522771	0.685274	0.740687
SSC_1144	77.8385	-0.764205	0.355978	-2.14677	0.0318113	0.205065	0.665911	0.648544	0.482669
SSC_0177	105.394	-0.687462	0.32025	-2.14664	0.0318217	0.205065	0.905122	0.47083	0.566589
SSC_5034	111.191	-0.627475	0.292364	-2.14621	0.0318561	0.205065	0.579841	0.681699	0.678509
SSC_0694	185.462	-0.511464	0.238409	-2.14532	0.0319271	0.205116	0.534935	0.811902	0.772386
SSC_5465	204.456	-0.492293	0.229505	-2.14502	0.0319513	0.205116	0.608199	0.927701	0.635867
SSC_2421	173.359	-0.576996	0.269022	-2.14479	0.0319693	0.205116	0.418103	0.778555	0.889338
SSC_3917	134.287	-0.568006	0.265059	-2.14294	0.0321178	0.205322	0.705082	0.656019	0.666819
SSC_1054	108.133	-0.715393	0.33385	-2.14286	0.0321246	0.205322	0.57494	0.399268	0.987094
SSC_4136	182.663	-0.53801	0.251079	-2.14279	0.03213	0.205322	0.544712	0.606541	0.971103
SSC_0638	141.71	-0.556237	0.259604	-2.14264	0.0321419	0.205322	0.608628	0.721419	0.708691
SSC_0687	60.2505	-0.866021	0.404735	-2.13973	0.032377	0.206598	0.48556	0.735895	0.457909
SSC_4483	84.3393	-0.739337	0.345914	-2.13735	0.0325697	0.207601	0.511497	0.809585	0.514122
SSC_3185	59.0389	-0.96449	0.451563	-2.13589	0.0326881	0.207951	0.236768	0.60106	0.825954
SSC_4194	193.645	0.489715	0.229289	2.1358	0.0326959	0.207951	1.16894	1.41431	1.65537
SSC_0589	110.218	-0.745885	0.349425	-2.13461	0.0327929	0.208342	0.476961	0.388018	1.11905
SSC_0682	65.6159	-0.955036	0.448236	-2.13066	0.0331175	0.210176	0.29596	0.384158	1.10127
SSC_3845	178.915	-0.558835	0.262376	-2.1299	0.0331799	0.210178	0.542263	1.03244	0.552754
SSC_1342	131.188	-0.586439	0.275493	-2.12869	0.0332802	0.210178	0.615918	0.58542	0.808467
SSC_5712	174.503	-0.502402	0.236033	-2.12853	0.0332932	0.210178	0.674132	0.805784	0.644832
SSC_1832	185.031	-0.545161	0.256144	-2.12834	0.033309	0.210178	0.443941	0.807539	0.858939
CTLR_0063	103.344	0.72818	0.342393	2.12674	0.033442	0.210178	3.00313	1.222	1.34465
SSC_1057	67.351	-0.831997	0.391244	-2.12654	0.0334581	0.210178	0.786986	0.399619	0.582404
SSC_5143	74.3504	-0.85045	0.399927	-2.12651	0.0334608	0.210178	0.280975	0.705261	0.781463
SSC_1634	94.451	-0.678208	0.318983	-2.12615	0.0334904	0.210178	0.551099	0.718084	0.612481
SSC_2217	68.2785	-0.836001	0.393361	-2.12528	0.0335634	0.210178	0.579053	0.377939	0.801588
SSC_6217	118.809	-0.614517	0.289206	-2.12484	0.0335998	0.210178	0.527454	0.680733	0.755452
SSC_3289	72.7185	-0.771428	0.363054	-2.12483	0.0336006	0.210178	0.485375	0.61827	0.658881
SSC_3997	171.587	-0.568692	0.267664	-2.12465	0.0336159	0.210178	0.598647	1.00941	0.50046
SSC_3586	280.633	-0.408676	0.192387	-2.12424	0.0336499	0.210178	0.643444	0.735528	0.890474
SSC_2740	58.7822	-0.875653	0.412225	-2.12421	0.0336524	0.210178	0.423762	0.713976	0.51433
SSC_0955	92.7358	-0.674624	0.317596	-2.12416	0.0336572	0.210178	0.634201	0.616894	0.62912
SSC_5706	128.278	-0.592597	0.279062	-2.12353	0.0337097	0.210281	0.835031	0.619524	0.579937
SSC_3198	120.132	-0.803568	0.378523	-2.12291	0.0337617	0.210381	0.213541	0.854724	0.914365
SSC_3974	137.009	-0.619397	0.291877	-2.12212	0.0338279	0.210569	0.426644	0.692888	0.900797
SSC_2626	77.2494	-0.820202	0.386752	-2.12074	0.0339434	0.210841	0.311703	0.778167	0.708608
SSC_1249	58.1857	-0.871286	0.410841	-2.12074	0.0339438	0.210841	0.437507	0.507632	0.724656
SSC_3457	233.62	-0.464204	0.219042	-2.11925	0.0340697	0.211399	0.547416	0.903091	0.761467
SSC_5073	127.914	-0.61068	0.288244	-2.11862	0.0341222	0.2115	0.587752	0.528727	0.897557
SSC_3053	159.691	-0.516691	0.244122	-2.11653	0.0342999	0.212227	0.639966	0.71634	0.73979
SSC_1947	127.196	-0.589707	0.278639	-2.11638	0.0343122	0.212227	0.812087	0.632725	0.58624
SSC_1058	54.7422	-0.899242	0.425067	-2.11553	0.0343846	0.212451	0.423762	0.534514	0.65164
SSC_6188	294.569	-0.387604	0.183278	-2.11484	0.0344438	0.212591	0.858929	0.739693	0.713908
SSC_6068	235.289	-0.467389	0.221132	-2.11362	0.034548	0.212795	0.587089	0.651945	0.977674
SSC_4657	115.799	-0.653319	0.309116	-2.11351	0.0345575	0.212795	0.688561	0.437406	0.851839
SSC_5690	161.299	-0.561197	0.265603	-2.11292	0.034608	0.212795	0.516994	0.613786	0.956333
SSC_4590	147.501	-0.539036	0.255203	-2.11218	0.034671	0.212795	0.769031	0.615605	0.692822
SSC_4784	197.865	-0.46847	0.221811	-2.11202	0.0346847	0.212795	0.633488	0.785995	0.750115
SSC_3985	83.942	-0.809155	0.383141	-2.1119	0.0346952	0.212795	1.08837	0.370215	0.476512
SSC_4355	148.915	-0.562036	0.266354	-2.11011	0.0348487	0.213512	0.523622	0.866848	0.665969
SSC_3566	190.147	-0.47774	0.226558	-2.10868	0.0349719	0.214043	0.657482	0.818424	0.683774
SSC_2726	109.643	-0.634244	0.300941	-2.10754	0.0350709	0.214424	0.526152	0.638351	0.780254
SSC_0996	135.495	-0.589449	0.279761	-2.10698	0.0351196	0.214498	0.477573	0.746072	0.797091
SSC_1138	118.025	-0.645815	0.30672	-2.10555	0.0352433	0.215028	0.463938	0.926331	0.591929
SSC_1223	149.157	-0.55748	0.264968	-2.10395	0.0353829	0.215501	0.510357	0.731245	0.811969
SSC_5766	191.646	-0.471971	0.224341	-2.10381	0.0353946	0.215501	0.788727	0.734957	0.649559
SSC_0133	83.5922	-0.721092	0.342851	-2.10322	0.0354462	0.215532	0.497752	0.726845	0.599332
SSC_1920	96.9784	-0.674545	0.320767	-2.10291	0.0354735	0.215532	0.524171	0.584274	0.783025
SSC_4222	189.166	-0.47878	0.22772	-2.10249	0.0355102	0.215532	0.648294	0.831466	0.682562
SSC_1964	58.8593	-0.867572	0.412826	-2.10154	0.0355933	0.215812	0.559036	0.733003	0.405413
SSC_0115	153.782	-0.531083	0.252785	-2.10093	0.0356473	0.215916	0.625269	0.814144	0.644557
SSC_0262	118.082	-0.623974	0.297124	-2.10005	0.0357246	0.216033	0.587921	0.843815	0.541609
SSC_3964	71.1178	-0.792334	0.377326	-2.09987	0.0357407	0.216033	0.640623	0.411617	0.720806
SSC_5033	201.357	-0.55708	0.265625	-2.09724	0.035972	0.217207	0.383949	0.858374	0.893143
SSC_3835	217.075	-0.451265	0.215442	-2.0946	0.0362061	0.218395	0.789228	0.617469	0.808072
SSC_5525	136.667	-0.575246	0.274746	-2.09374	0.0362834	0.218601	0.51199	0.822573	0.702228
SSC_5988	131.954	-0.569955	0.272312	-2.09302	0.0363472	0.218601	0.559589	0.726483	0.737947
SSC_5846	84.5294	-0.727171	0.347436	-2.09296	0.0363525	0.218601	0.856171	0.514717	0.520075
SSC_4616	120.998	-0.618609	0.29577	-2.09152	0.0364818	0.219153	0.4999	0.613101	0.880635
SSC_0711	209.664	-0.497385	0.237941	-2.09037	0.0365842	0.219543	0.508636	0.96208	0.708551
SSC_0389	121.693	-0.621059	0.297323	-2.08884	0.0367223	0.220146	0.453126	0.812241	0.729919
SSC_5765	75.6026	-0.764444	0.366146	-2.08781	0.0368145	0.220472	0.456625	0.794347	0.547467
SSC_0217	150.604	-0.528363	0.253245	-2.08637	0.0369454	0.221029	0.603304	0.717509	0.762771
SSC_0699	119.392	-0.615351	0.295102	-2.08522	0.0370494	0.221425	0.492438	0.841078	0.654999
SSC_0094	111.37	-0.651285	0.313184	-2.07956	0.0375661	0.224284	0.45796	0.603612	0.898165
SSC_5674	216.288	0.477439	0.229633	2.07914	0.0376046	0.224285	1.94019	1.24021	1.15595
SSC_5031	55.5104	-0.887106	0.426841	-2.07831	0.0376811	0.224412	0.362656	0.704437	0.601191
SSC_0488	173.054	-0.567319	0.273023	-2.07792	0.0377169	0.224412	0.409382	0.764309	0.932478
SSC_4802	342.493	-0.355067	0.170898	-2.07766	0.0377411	0.224412	0.728063	0.884138	0.739584
SSC_3621	131.385	-0.604933	0.291636	-2.07427	0.0380539	0.225536	0.437315	0.750231	0.832205
SSC_3932	167.761	-0.521362	0.251356	-2.07419	0.0380615	0.225536	0.523093	0.779115	0.798149
SSC_0703	214.443	0.438257	0.211311	2.07399	0.0380804	0.225536	1.30271	1.44147	1.32109
SSC_5537	220.269	-0.559936	0.270035	-2.07357	0.0381193	0.225536	0.391805	1.14009	0.684703
SSC_5144	80.1977	-0.80785	0.389602	-2.07353	0.0381232	0.225536	1.12465	0.420803	0.423566
SSC_2002	83.2094	-0.733286	0.353796	-2.07263	0.0382071	0.225804	0.497214	0.819148	0.516751
SSC_3620	130.739	-0.590493	0.28507	-2.07139	0.0383222	0.226256	0.930982	0.573274	0.561472
SSC_0218	108.847	-0.609113	0.29414	-2.07083	0.038375	0.226339	0.691721	0.652228	0.628389
SSC_4064	217.587	-0.456693	0.220745	-2.06887	0.0385586	0.227092	0.927343	0.611303	0.700401
SSC_3830	82.2755	-0.741322	0.358416	-2.06833	0.0386092	0.227092	0.875376	0.574468	0.435531
SSC_5976	229.053	-0.43868	0.212105	-2.06822	0.0386192	0.227092	0.721097	0.630767	0.877465
SSC_4354	80.4907	-0.843695	0.408065	-2.06755	0.0386825	0.227235	0.242999	0.720604	0.883699
SSC_1604	147.172	-0.526954	0.254927	-2.06708	0.0387271	0.227269	0.781069	0.638717	0.674834
SSC_0090	309.045	-0.428288	0.207347	-2.06556	0.0388703	0.227848	1.07044	0.554311	0.706194
SSC_4806	56.1844	-0.954769	0.462312	-2.0652	0.0389037	0.227848	0.228697	0.692888	0.766024
SSC_1949	97.6225	-0.704588	0.341552	-2.0629	0.0391218	0.228896	0.365598	0.772543	0.771832
SSC_5462	276.305	-0.401951	0.194889	-2.06247	0.0391635	0.22891	0.85812	0.816581	0.629174
SSC_3663	78.5098	-0.758465	0.367974	-2.06119	0.0392848	0.229391	0.385105	0.64321	0.794187
SSC_3226	92.3415	-0.702619	0.340995	-2.0605	0.039351	0.229548	0.411771	0.670716	0.78337
SSC_0849	136.683	-0.556775	0.270388	-2.05917	0.0394776	0.230056	0.567983	0.831466	0.657689
SSC_4648	125.146	-0.707602	0.343947	-2.0573	0.0396573	0.230346	0.389681	1.25804	0.4716
SSC_5878	135.921	-0.621831	0.302265	-2.05724	0.039663	0.230346	1.07341	0.443668	0.610913
SSC_0768	71.008	-0.753948	0.366495	-2.05719	0.0396683	0.230346	0.672637	0.501628	0.622679
SSC_3428	120.566	-0.591108	0.287362	-2.05701	0.039685	0.230346	0.741527	0.743364	0.540158
SSC_5214	130.044	-0.564751	0.274719	-2.05574	0.0398074	0.230828	0.561566	0.7724	0.699961
SSC_4972	61.1624	-0.846331	0.412064	-2.05388	0.0399872	0.23164	0.369951	0.578411	0.760247
SSC_4855	232.787	-0.450088	0.21931	-2.05229	0.0401415	0.232211	0.621517	0.969126	0.644215
SSC_5195	86.0266	-0.700467	0.34135	-2.05205	0.0401652	0.232211	0.489866	0.580232	0.802547
SSC_5958	121.179	-0.572298	0.278966	-2.0515	0.0402185	0.232288	0.675562	0.693654	0.650045
SSC_2676	193.249	-0.475226	0.231694	-2.05109	0.0402579	0.232288	0.566476	0.791071	0.821364
SSC_2988	100.073	-0.697111	0.340159	-2.04937	0.040426	0.233028	0.550015	0.428644	0.985038
SSC_1007	222.082	-0.423079	0.206507	-2.04874	0.0404876	0.233153	0.772299	0.727223	0.741241
SSC_5448	70.9443	-0.880537	0.429944	-2.04803	0.0405573	0.233324	0.784939	0.236472	0.805126
SSC_2180	134.628	-0.552122	0.269794	-2.04646	0.0407115	0.233981	0.568799	0.718084	0.763808
SSC_5683	63.1364	-0.790092	0.386171	-2.04597	0.0407597	0.234028	0.582217	0.554311	0.597635
SSC_1823	199.388	-0.455352	0.222694	-2.04474	0.0408803	0.23449	0.630109	0.734167	0.828247
SSC_1277	78.7414	-0.715769	0.350186	-2.04397	0.0409569	0.234699	0.521745	0.589228	0.732912
SSC_4082	103.329	0.644572	0.315432	2.04346	0.0410071	0.234756	1.84737	1.15811	1.80016
SSC_0212	278.481	-0.390815	0.191371	-2.04219	0.0411331	0.234765	0.7831	0.854331	0.667852
SSC_1324	82.2805	-0.700606	0.343087	-2.04207	0.0411447	0.234765	0.733467	0.629899	0.51158
SSC_2100	204.942	-0.477433	0.233807	-2.04199	0.0411521	0.234765	0.52089	0.812204	0.858316
SSC_6173	71.265	-0.784443	0.384188	-2.04182	0.0411693	0.234765	0.416761	0.86064	0.550932
SSC_4822	148.591	-0.555457	0.27237	-2.03935	0.0414153	0.235938	0.478624	0.876521	0.721852
SSC_1360	77.7177	-0.739618	0.362759	-2.03887	0.0414633	0.235971	0.413672	0.731117	0.687843
SSC_0485	109.865	-0.658538	0.323053	-2.03848	0.0415019	0.235971	0.607857	0.968615	0.43883
SSC_0271	81.5747	-0.7162	0.351514	-2.03747	0.0416029	0.236316	0.827686	0.488321	0.572513
SSC_4757	150.98	-0.509879	0.250302	-2.03705	0.0416447	0.236324	0.707984	0.659676	0.74294
SSC_3849	147.474	-0.535233	0.26281	-2.03658	0.0416921	0.236363	0.746627	0.562229	0.79306
SSC_0158	180.837	-0.500649	0.24592	-2.03582	0.0417689	0.236569	0.566185	0.650006	0.932701
SSC_4446	170.289	-0.486591	0.239157	-2.03461	0.0418899	0.237021	0.740966	0.789078	0.623902
SSC_5550	177.639	-0.549177	0.26997	-2.03422	0.0419299	0.237021	0.55208	1.09448	0.526249
SSC_2872	70.41	-0.818602	0.402835	-2.0321	0.0421435	0.237978	0.998866	0.364146	0.521785
SSC_4973	116.579	-0.652538	0.321173	-2.03173	0.0421806	0.237978	1.08391	0.520716	0.476512
SSC_2109	121.729	-0.567697	0.279516	-2.031	0.0422549	0.238168	0.687908	0.735722	0.608877
SSC_5231	128.903	-0.576611	0.28417	-2.02911	0.0424474	0.238984	0.579987	0.895049	0.575757
SSC_4670	413.78	-0.318951	0.157214	-2.02877	0.0424815	0.238984	0.870241	0.843815	0.70714
SSC_5855	110.373	-0.656775	0.324032	-2.02688	0.0426743	0.239813	0.76242	0.397658	0.84206
SSC_4291	133.688	-0.567171	0.279873	-2.02653	0.0427109	0.239813	0.711905	0.515183	0.842578
SSC_6161	87.6443	-0.825184	0.407411	-2.02544	0.0428226	0.23986	0.2901	0.476707	1.24044
SSC_5275	81.5308	-0.699896	0.345581	-2.02528	0.0428391	0.23986	0.758995	0.516857	0.60673
SSC_1198	196.059	-0.456745	0.225545	-2.02507	0.0428601	0.23986	0.824461	0.616894	0.765227
SSC_3268	107.584	-0.62045	0.306419	-2.02484	0.0428835	0.23986	0.504229	0.763181	0.687974
SSC_0747	92.793	-0.698577	0.345188	-2.02376	0.0429951	0.240255	0.980129	0.513171	0.476512
SSC_4274	249.085	-0.400488	0.197951	-2.02317	0.0430555	0.240363	0.828024	0.771934	0.686177
SSC_2502	286.756	-0.40067	0.198084	-2.02273	0.043101	0.240387	0.869944	0.587546	0.857339
SSC_2891	226.584	-0.427731	0.211533	-2.02206	0.0431704	0.240544	0.887881	0.721498	0.65022
SSC_2904	185.613	0.520044	0.257351	2.02076	0.0433048	0.241063	1.63854	1.89017	0.962501
SSC_0571	226.26	-0.515411	0.255344	-2.01849	0.0435398	0.242141	1.19545	0.605782	0.488437
SSC_0196	266.84	-0.387655	0.192154	-2.01742	0.0436519	0.242533	0.690107	0.852253	0.752433
SSC_3545	81.7831	-0.750455	0.37224	-2.01605	0.0437947	0.243096	0.364031	0.911607	0.615618
SSC_3522	103.431	-0.677588	0.336478	-2.01376	0.0440344	0.243861	0.465422	1.01371	0.505653
SSC_3184	99.1528	-0.631987	0.313846	-2.01369	0.0440424	0.243861	0.600258	0.57765	0.766931
SSC_3068	108.898	-0.611579	0.303773	-2.01328	0.0440853	0.243861	0.607021	0.837448	0.550826
SSC_4293	74.0509	-0.730125	0.362706	-2.01299	0.0441155	0.243861	0.643714	0.659894	0.523765
SSC_3396	77.4352	-0.724765	0.360087	-2.01275	0.044141	0.243861	0.835653	0.52046	0.518787
SSC_4900	212.146	-0.472275	0.234735	-2.01195	0.0442253	0.243973	0.502411	0.812194	0.889096
SSC_2629	128.263	-0.558438	0.277669	-2.01117	0.044308	0.243973	0.72558	0.564328	0.770891
SSC_4664	323.201	-0.41377	0.205742	-2.01111	0.0443138	0.243973	0.499972	0.870011	0.941258
SSC_5044	66.5734	-0.797114	0.396416	-2.0108	0.0443465	0.243973	0.732113	0.374841	0.697198
SSC_0467	274.13	-0.373196	0.185645	-2.01026	0.0444035	0.243973	0.773197	0.768904	0.774215
SSC_6103	109.41	-0.630841	0.313823	-2.01018	0.0444118	0.243973	0.515817	0.933019	0.55346
SSC_1772	214.848	-0.530359	0.263933	-2.00945	0.0444899	0.24415	0.398016	0.736298	1.05833
SSC_4860	90.9745	-0.716137	0.356449	-2.00909	0.0445276	0.24415	0.463671	0.99662	0.472066
SSC_0557	446.961	-0.299845	0.149287	-2.00851	0.0445892	0.244258	0.884581	0.80514	0.761192
SSC_1759	157.418	-0.526781	0.262524	-2.0066	0.0447922	0.244967	0.598647	0.584364	0.938013
CTLR_0056	226.223	0.423968	0.211297	2.00651	0.0448023	0.244967	1.56685	1.33656	1.16935
SSC_1467	226.915	-0.416203	0.207621	-2.00463	0.0450022	0.24583	0.711314	0.698432	0.842346
SSC_0884	74.4817	-0.741411	0.370099	-2.00327	0.0451479	0.24629	0.587368	0.811431	0.454776
SSC_0286	424.588	-0.308019	0.153795	-2.00279	0.0452003	0.24629	0.852904	0.854605	0.727818
SSC_0660	313.362	-0.376795	0.188147	-2.00267	0.0452128	0.24629	0.61589	0.933711	0.780622
SSC_4568	92.209	-0.64086	0.32027	-2.001	0.0453928	0.246668	0.64443	0.627425	0.652709
SSC_5184	146.325	-0.561543	0.280664	-2.00077	0.0454174	0.246668	0.60933	0.508567	0.988978
SSC_2290	108.861	-0.60776	0.303791	-2.00058	0.0454374	0.246668	0.504478	0.782913	0.706843
SSC_2960	99.2835	-0.621255	0.310557	-2.00046	0.0454511	0.246668	0.625884	0.624801	0.697162
SSC_1202	322.471	-0.348886	0.174448	-1.99994	0.0455068	0.246741	0.725151	0.868085	0.766688
SSC_2294	102.927	-0.631146	0.315645	-1.99954	0.0455497	0.246745	0.469623	0.779902	0.720852
SSC_4139	74.0558	-0.728409	0.364421	-1.99881	0.0456284	0.246925	0.644626	0.73169	0.468627
SSC_0214	202.435	-0.486898	0.243637	-1.99845	0.0456674	0.246925	0.936311	0.494452	0.791583
SSC_2640	187.743	-0.464417	0.232435	-1.99805	0.0457114	0.246934	0.855886	0.610768	0.743543
SSC_4635	119.183	-0.608028	0.304396	-1.99749	0.0457718	0.247033	0.510532	0.567262	0.96161
SSC_2366	151.799	-0.542728	0.271819	-1.99665	0.0458633	0.247253	0.995695	0.578228	0.568038
SSC_2693	83.7084	-0.763435	0.382418	-1.99634	0.0458973	0.247253	0.299177	0.74123	0.847133
SSC_2769	271.325	-0.388559	0.194699	-1.99569	0.0459674	0.247289	0.666934	0.731539	0.901249
SSC_3232	128.278	-0.59149	0.296412	-1.9955	0.0459885	0.247289	0.747227	0.45006	0.866473
SSC_4705	181.041	-0.482279	0.2418	-1.99453	0.0460936	0.247626	0.905521	0.566457	0.721243
SSC_1036	82.0786	-0.766247	0.384279	-1.99399	0.0461536	0.24772	0.3171	0.954646	0.61233
SSC_3456	123.427	-0.569147	0.285585	-1.99291	0.0462708	0.24792	0.865308	0.578025	0.617798
SSC_5476	141.769	-0.512885	0.257372	-1.99278	0.0462858	0.24792	0.686429	0.704124	0.71073
SSC_3635	164.839	-0.520219	0.261132	-1.99217	0.0463526	0.24792	0.896258	0.501922	0.771552
SSC_2461	196.006	-0.436956	0.219345	-1.9921	0.0463604	0.24792	0.736649	0.719201	0.759749
SSC_2202	125.246	-0.545117	0.273789	-1.99101	0.0464797	0.248242	0.662149	0.691994	0.700582
SSC_1008	142.892	-0.522299	0.262359	-1.99078	0.0465055	0.248242	0.665911	0.831466	0.612686
SSC_5471	74.4924	-0.71762	0.360606	-1.99004	0.0465869	0.248419	0.560048	0.742867	0.535031
SSC_2192	88.0637	-0.715926	0.359815	-1.9897	0.0466237	0.248419	0.455939	0.993345	0.486472
SSC_6054	256.254	-0.394036	0.198082	-1.98925	0.0466733	0.248457	0.831022	0.651174	0.818555
SSC_0463	54.1239	-0.836056	0.420484	-1.98832	0.0467764	0.248779	0.489241	0.679369	0.521894
SSC_6031	180.059	-0.46919	0.236086	-1.98737	0.0468812	0.249058	0.790431	0.597786	0.803126
SSC_3461	67.224	-0.77306	0.389107	-1.98676	0.0469495	0.249058	0.474348	0.495962	0.838215
SSC_5132	188.684	-0.456042	0.229554	-1.98664	0.0469621	0.249058	0.804316	0.788743	0.614639
SSC_0700	75.5588	-0.729445	0.367279	-1.98608	0.0470244	0.249058	0.420575	0.747385	0.673497
CTLR_0038	76.9851	-0.706809	0.355909	-1.98592	0.0470419	0.249058	0.778843	0.530305	0.570083
SSC_2582	312.569	-0.369821	0.186263	-1.98548	0.0470912	0.249071	0.615684	0.879667	0.839003
SSC_3183	124.09	-0.596714	0.300628	-1.98489	0.0471564	0.249071	0.493267	0.979712	0.594875
SSC_2341	210.108	-0.429694	0.216525	-1.9845	0.0472	0.249071	0.822914	0.645579	0.77613
SSC_4417	297.663	-0.378534	0.190765	-1.9843	0.0472224	0.249071	0.936666	0.7795	0.637292
SSC_2589	75.3407	-0.775143	0.3907	-1.98398	0.0472575	0.249071	0.44986	1.01831	0.431267
SSC_1716	73.8438	-0.73983	0.373	-1.98346	0.0473163	0.249156	0.484299	0.517001	0.832527
SSC_5316	103.904	-0.743685	0.375375	-1.98118	0.0475714	0.249849	0.251118	0.933487	0.791666
SSC_4467	188.167	-0.451205	0.227797	-1.98073	0.0476211	0.249849	0.675776	0.68531	0.838547
SSC_3787	100.574	-0.612318	0.309155	-1.98061	0.0476345	0.249849	0.580538	0.625074	0.763465
SSC_5259	118.395	-0.598468	0.302249	-1.98005	0.0476978	0.249849	0.4576	0.862261	0.709888
SSC_1484	118.784	-0.568589	0.287189	-1.97984	0.0477213	0.249849	0.551099	0.757145	0.722146
SSC_3867	261.381	-0.404775	0.204453	-1.97979	0.0477272	0.249849	0.805379	0.59548	0.896721
SSC_3737	69.1805	-0.841202	0.424933	-1.97961	0.047747	0.249849	0.28539	0.535607	1.02444
SSC_1645	208.76	-0.426702	0.215598	-1.97915	0.0477989	0.249897	0.755209	0.667771	0.816421
SSC_0581	229.063	-0.411879	0.208225	-1.97805	0.0479233	0.250295	0.675357	0.866111	0.719651
SSC_0007	98.9633	-0.66162	0.334537	-1.97772	0.0479606	0.250295	0.40515	0.867305	0.690739
SSC_2361	59.8191	-0.943181	0.477121	-1.97682	0.0480621	0.250446	0.200209	0.674813	0.953024
SSC_3039	97.6939	-0.673095	0.34053	-1.97661	0.0480858	0.250446	0.395686	0.648949	0.908844
SSC_3588	264.821	-0.42513	0.215111	-1.97632	0.0481181	0.250446	1.04399	0.707198	0.574617
SSC_0131	112.371	-0.586728	0.297026	-1.97534	0.0482296	0.250621	0.601468	0.826136	0.589634
SSC_0232	158.973	-0.508737	0.257569	-1.97515	0.0482509	0.250621	0.565015	0.912898	0.663091
SSC_6074	291.735	-0.393881	0.199495	-1.97439	0.048337	0.250621	0.600458	0.737219	0.984202
SSC_4478	235.763	-0.456446	0.231212	-1.97414	0.0483658	0.250621	0.544185	1.04973	0.659513
SSC_2625	225.941	-0.404197	0.204842	-1.97321	0.0484714	0.250621	0.739901	0.784167	0.742311
SSC_5204	118.718	-0.612502	0.310428	-1.97309	0.0484852	0.250621	1.0076	0.471045	0.60647
SSC_5064	234.092	-0.442904	0.224496	-1.97288	0.0485091	0.250621	0.902517	0.842371	0.531284
SSC_0688	98.1675	-0.64451	0.326745	-1.97252	0.0485507	0.250621	0.458496	0.848788	0.666284
SSC_4319	125.463	-0.566498	0.287225	-1.97232	0.0485735	0.250621	0.674132	0.865404	0.532134
SSC_1204	140.445	-0.597656	0.303032	-1.97225	0.0485807	0.250621	1.046	0.702745	0.412119
SSC_4344	129.404	-0.559533	0.28377	-1.97178	0.0486346	0.250678	0.589609	0.578228	0.90449
SSC_3906	125.787	-0.568443	0.288413	-1.97093	0.0487314	0.250896	0.869761	0.703208	0.51108
SSC_0051	159.113	-0.48008	0.243614	-1.97066	0.0487626	0.250896	0.725311	0.675804	0.751289
SSC_3220	158.956	0.505745	0.256708	1.97012	0.0488245	0.250993	1.24681	1.23518	1.83017
SSC_5133	137.937	-0.552495	0.280515	-1.96958	0.0488868	0.251092	0.483277	0.869016	0.740783
SSC_4610	76.087	-0.71963	0.365594	-1.96839	0.0490234	0.251393	0.561721	0.492377	0.802934
SSC_3729	189.198	-0.461994	0.234752	-1.96801	0.0490668	0.251393	0.564517	0.792643	0.832227
SSC_3400	91.6526	-0.668209	0.339547	-1.96795	0.0490744	0.251393	0.61918	0.87106	0.462465
SSC_0627	109.663	-0.590171	0.300175	-1.96609	0.0492881	0.251736	0.591921	0.825996	0.594676
SSC_4260	70.595	-0.768203	0.390752	-1.96596	0.0493031	0.251736	0.358268	0.709613	0.730498
SSC_2126	280.526	-0.365307	0.185822	-1.9659	0.0493098	0.251736	0.736107	0.847611	0.74633
SSC_1508	204.166	-0.423808	0.215583	-1.96587	0.0493136	0.251736	0.705893	0.763054	0.764668
SSC_3953	79.5446	-0.763513	0.388628	-1.96464	0.0494559	0.252243	0.303179	0.863756	0.715112
SSC_5620	128.847	-0.569506	0.289976	-1.96398	0.0495328	0.252414	0.503702	0.638959	0.913719
SSC_0520	138.5	-0.550775	0.280682	-1.96227	0.0497309	0.253036	0.977667	0.6236	0.541052
SSC_3762	147.615	-0.612212	0.312006	-1.96218	0.0497413	0.253036	0.339932	1.00094	0.781717
SSC_4408	149.803	-0.543102	0.277162	-1.95951	0.0500535	0.254213	0.450283	0.87144	0.7878
SSC_4148	417.473	-0.306677	0.156511	-1.95945	0.0500597	0.254213	0.78018	0.916153	0.738616
SSC_3463	143.909	-0.538715	0.275002	-1.95895	0.0501185	0.254291	0.504229	0.915665	0.696835
SSC_4882	85.7117	-0.701132	0.358118	-1.95783	0.0502505	0.254734	0.44956	0.528164	0.949608
SSC_1937	134.185	-0.530143	0.270832	-1.95746	0.0502932	0.254734	0.724324	0.794306	0.580984
SSC_4662	71.9157	-0.711739	0.363685	-1.95702	0.0503448	0.254775	0.690574	0.522243	0.635349
SSC_3250	231.057	-0.406584	0.207831	-1.95632	0.0504272	0.254971	0.87408	0.666861	0.744366
SSC_0085	179.728	-0.497452	0.254442	-1.95507	0.0505748	0.255065	1.04497	0.607954	0.574931
SSC_3162	103.6	-0.607971	0.311033	-1.95468	0.0506207	0.255065	0.56573	0.853738	0.584822
SSC_2837	86.4139	-0.67672	0.346271	-1.95431	0.0506649	0.255065	0.534747	0.513251	0.887092
SSC_0730	156.784	-0.533388	0.272988	-1.95389	0.0507146	0.255065	0.46399	0.941803	0.728928
SSC_1375	69.1966	-0.744253	0.380909	-1.95388	0.0507148	0.255065	0.758399	0.650713	0.442945
SSC_0848	210.554	-0.424351	0.217265	-1.95315	0.0508018	0.255065	0.815696	0.650309	0.788996
SSC_0883	87.0531	-0.706695	0.361904	-1.95272	0.0508532	0.255065	0.859695	0.731218	0.371797
SSC_0975	92.7012	-0.661909	0.338976	-1.95267	0.0508583	0.255065	0.418427	0.718308	0.80044
SSC_3779	137.879	-0.594686	0.304577	-1.9525	0.050879	0.255065	0.405575	0.673335	1.02362
SSC_4621	115.477	-0.562466	0.288078	-1.95247	0.050882	0.255065	0.671603	0.74321	0.622383
SSC_2226	111.485	-0.650105	0.333072	-1.95184	0.0509568	0.255221	0.409791	1.07602	0.59217
SSC_3188	92.5937	-0.665622	0.341178	-1.95095	0.0510629	0.255533	0.456871	0.929286	0.582108
SSC_4730	189.37	-0.466288	0.239118	-1.95004	0.0511718	0.255859	0.552219	0.733151	0.91074
SSC_5679	80.2489	-0.724379	0.371648	-1.9491	0.0512832	0.256197	0.383191	0.912805	0.615041
SSC_1647	175.858	-0.471359	0.241987	-1.94787	0.0514307	0.256714	0.568882	0.853063	0.758711
SSC_3009	73.6764	-0.737933	0.378973	-1.94719	0.051512	0.256739	0.438021	0.900755	0.53316
SSC_2759	277.792	-0.395413	0.203078	-1.94709	0.0515236	0.256739	0.632615	0.686419	0.994204
SSC_2467	163.615	-0.484911	0.249136	-1.94637	0.0516101	0.256765	0.865684	0.587259	0.72974
SSC_5373	76.9758	-0.720763	0.370376	-1.94603	0.0516507	0.256765	0.455324	0.876937	0.541224
SSC_3217	198.757	-0.454013	0.233312	-1.94595	0.0516606	0.256765	0.893295	0.787037	0.560939
SSC_0713	68.8384	-0.867976	0.446126	-1.94558	0.0517046	0.256766	0.31337	1.30084	0.404187
SSC_3480	134.168	-0.525558	0.27018	-1.94521	0.0517491	0.256769	0.824461	0.665173	0.625575
SSC_6218	143.666	-0.549453	0.282542	-1.94468	0.0518138	0.256872	0.824961	0.458288	0.847133
SSC_0064	74.181	-0.775735	0.398997	-1.94421	0.0518702	0.256933	1.13003	0.428725	0.453678
SSC_4785	115.143	-0.56308	0.289715	-1.94357	0.0519475	0.25699	0.579053	0.700182	0.754718
SSC_3814	83.6719	-0.692715	0.3566	-1.94256	0.0520696	0.25699	0.540449	0.923851	0.473074
SSC_4500	79.837	-0.703837	0.362367	-1.94233	0.0520972	0.25699	0.887881	0.580093	0.458285
SSC_1339	220.666	-0.415137	0.213732	-1.94232	0.0520979	0.25699	0.648836	0.87677	0.731513
SSC_6110	125.983	-0.551423	0.283949	-1.94198	0.0521395	0.25699	0.664046	0.554311	0.855438
SSC_5100	94.955	-0.672658	0.34641	-1.9418	0.0521615	0.25699	0.887881	0.39362	0.723394
SSC_0698	239.831	-0.398597	0.205339	-1.94116	0.0522385	0.25699	0.641736	0.785574	0.851001
SSC_1961	147.951	-0.499218	0.257178	-1.94114	0.0522415	0.25699	0.739901	0.612009	0.785894
SSC_5944	60.7692	-0.794009	0.409105	-1.94084	0.0522774	0.25699	0.839888	0.434803	0.548846
SSC_3028	236.701	-0.409512	0.211083	-1.94005	0.0523731	0.25705	0.827344	0.605875	0.855911
SSC_1570	152.369	-0.514435	0.26517	-1.94002	0.0523776	0.25705	0.517398	0.727049	0.883111
SSC_1615	73.7866	-0.793259	0.409088	-1.93909	0.0524902	0.257387	0.330594	1.09542	0.524163
SSC_2113	60.2473	-0.945342	0.487675	-1.93847	0.0525662	0.257544	0.164892	0.859493	0.794733
SSC_3095	249.134	-0.462351	0.238665	-1.93723	0.0527168	0.258065	0.442326	0.941282	0.887699
SSC_2296	173.836	-0.477422	0.246513	-1.9367	0.0527824	0.258119	0.938779	0.669229	0.59613
SSC_5594	198.471	-0.45634	0.235662	-1.93642	0.0528161	0.258119	0.541835	0.909611	0.767885
SSC_2547	165.801	-0.462914	0.239111	-1.93598	0.0528706	0.258169	0.682559	0.712685	0.781704
SSC_4699	281.256	-0.375606	0.194293	-1.93319	0.0532128	0.259126	0.731196	0.934849	0.668225
SSC_4285	95.6555	-0.60643	0.313735	-1.93293	0.0532444	0.259126	0.618524	0.646696	0.703629
SSC_5629	200.095	-0.439574	0.227473	-1.93243	0.0533069	0.259126	0.923397	0.706746	0.631354
SSC_2357	94.9376	-0.621866	0.321808	-1.93241	0.0533085	0.259126	0.753013	0.708286	0.521655
SSC_0947	160.784	-0.516053	0.267063	-1.93232	0.0533196	0.259126	0.493267	0.954951	0.712971
SSC_1559	128.021	-0.546508	0.28284	-1.93222	0.0533326	0.259126	0.793712	0.759857	0.547164
SSC_1056	89.3064	-0.689769	0.35705	-1.93185	0.0533775	0.259129	0.374408	0.656421	0.908077
SSC_5518	231.32	-0.416651	0.215716	-1.93147	0.0534245	0.259142	0.72948	0.938208	0.613896
SSC_3270	130.033	-0.610827	0.31639	-1.93061	0.0535308	0.259443	1.15062	0.432198	0.57759
SSC_5685	157.024	-0.473922	0.245533	-1.93017	0.0535856	0.259443	0.696528	0.749069	0.713093
SSC_1059	339.753	-0.331619	0.171839	-1.92983	0.0536282	0.259443	0.866657	0.82789	0.705944
SSC_4636	103.419	-0.604482	0.313278	-1.92954	0.0536642	0.259443	0.499972	0.67594	0.819051
SSC_3924	149.933	-0.498921	0.258765	-1.92809	0.0538445	0.259473	0.844215	0.582947	0.730148
SSC_4410	181.661	-0.448284	0.232551	-1.92768	0.0538949	0.259473	0.845851	0.729802	0.642938
SSC_1384	236.064	-0.440197	0.228385	-1.92743	0.0539258	0.259473	0.979918	0.520872	0.798791
SSC_1425	65.1809	-0.745828	0.386959	-1.92741	0.0539285	0.259473	0.65626	0.706746	0.46084
SSC_2332	225.173	-0.396642	0.205829	-1.92704	0.0539742	0.259473	0.75058	0.718084	0.81118
SSC_5659	174.142	-0.484124	0.251253	-1.92684	0.054	0.259473	0.912717	0.764141	0.530833
SSC_2466	139.039	-0.535468	0.277913	-1.92675	0.0540112	0.259473	0.493267	0.803882	0.785746
SSC_2224	218.913	-0.421626	0.218859	-1.92647	0.0540453	0.259473	0.754443	0.899843	0.614171
SSC_5253	64.9518	-0.789054	0.409692	-1.92597	0.0541084	0.259473	1.00245	0.440929	0.47787
SSC_6075	458.657	-0.295386	0.153401	-1.92558	0.0541564	0.259473	0.94275	0.827246	0.701791
SSC_4780	128.595	-0.528086	0.27425	-1.92557	0.0541587	0.259473	0.598804	0.698432	0.7897
SSC_6023	156.98	-0.471675	0.245145	-1.92406	0.054347	0.259848	0.709254	0.764157	0.691292
SSC_2920	156.949	-0.480439	0.249715	-1.92395	0.054361	0.259848	0.738982	0.811551	0.618258
SSC_0620	174.152	-0.457654	0.237911	-1.92364	0.0543998	0.259848	0.702354	0.845382	0.649551
SSC_5781	72.5884	-0.695278	0.361461	-1.92352	0.0544146	0.259848	0.652854	0.678748	0.535341
SSC_4569	114.026	-0.586763	0.305274	-1.92208	0.0545953	0.260498	0.847523	0.484694	0.737115
SSC_4469	90.106	-0.644116	0.335557	-1.91954	0.0549154	0.261811	0.742327	0.480142	0.73908
SSC_0964	80.4279	-0.66429	0.346181	-1.91891	0.0549958	0.261981	0.52718	0.696634	0.667438
SSC_5193	88.0003	-0.659882	0.343949	-1.91854	0.0550421	0.261988	0.925397	0.528093	0.531534
SSC_4050	122.071	-0.533353	0.278103	-1.91782	0.0551334	0.262209	0.634201	0.710769	0.728327
SSC_4861	235.495	-0.415158	0.216526	-1.91735	0.0551931	0.262256	0.634858	0.977337	0.67304
SSC_4827	211.68	-0.416172	0.217091	-1.91704	0.055233	0.262256	0.860701	0.687469	0.730225
SSC_2711	83.2431	-0.761285	0.397437	-1.91549	0.0554306	0.262755	0.271297	0.772076	0.905845
SSC_0444	123.395	-0.557472	0.291066	-1.91528	0.0554573	0.262755	0.514971	0.674053	0.871927
SSC_4163	286.909	-0.363794	0.19004	-1.9143	0.0555814	0.262755	0.847523	0.65292	0.854251
SSC_1065	120.403	-0.535682	0.279936	-1.91359	0.0556724	0.262755	0.72017	0.653295	0.70081
SSC_3444	108.133	-0.578561	0.302368	-1.91343	0.0556926	0.262755	0.635642	0.572244	0.816723
SSC_3063	185.89	-0.455539	0.238108	-1.91316	0.0557274	0.262755	0.826413	0.569852	0.830997
SSC_0395	124.448	-0.581284	0.303879	-1.91288	0.0557636	0.262755	0.462775	0.986992	0.646628
SSC_0855	110.753	-0.600624	0.314036	-1.91259	0.0558	0.262755	0.439941	0.726147	0.860508
SSC_4419	243.987	-0.38022	0.198802	-1.91255	0.0558051	0.262755	0.842478	0.727797	0.746732
SSC_0482	142.46	-0.500662	0.261781	-1.91252	0.055809	0.262755	0.831057	0.694126	0.617536
SSC_0585	212.801	-0.409363	0.214068	-1.9123	0.0558372	0.262755	0.675562	0.843344	0.743218
SSC_3233	113.206	-0.580123	0.303413	-1.91199	0.0558777	0.262755	0.489383	0.702787	0.85278
SSC_1216	129.989	-0.532083	0.278446	-1.9109	0.0560169	0.262942	0.644626	0.584927	0.870664
SSC_0717	85.8974	-0.726122	0.380061	-1.91054	0.0560639	0.262942	0.308501	0.854142	0.794655
SSC_3677	367.266	-0.311786	0.163194	-1.91052	0.0560663	0.262942	0.767756	0.774327	0.874771
SSC_0175	410.316	-0.303827	0.159055	-1.9102	0.056107	0.262942	0.712681	0.91631	0.803048
SSC_3585	182.174	-0.450643	0.235947	-1.90993	0.0561423	0.262942	0.677909	0.644249	0.889641
SSC_3186	82.939	-0.68173	0.357282	-1.9081	0.0563782	0.263784	0.443941	0.885545	0.591394
SSC_0658	95.7024	-0.611548	0.320545	-1.90784	0.0564123	0.263784	0.761041	0.712685	0.523093
SSC_5037	170.453	0.484557	0.254289	1.90553	0.0567107	0.264967	1.90023	1.0873	1.34324
SSC_0974	120.26	-0.593991	0.311805	-1.90501	0.0567791	0.265075	0.399547	0.852047	0.794187
SSC_0391	125.413	-0.568023	0.29828	-1.90433	0.0568677	0.265195	0.472127	0.948163	0.665309
SSC_1756	80.0875	-0.660223	0.346735	-1.90411	0.0568955	0.265195	0.724801	0.558447	0.637677
SSC_1193	268.753	-0.426022	0.223913	-1.90262	0.05709	0.265889	1.00627	0.831466	0.500353
SSC_5622	244.24	-0.450347	0.236756	-1.90216	0.0571503	0.265958	1.01035	0.829006	0.475975
SSC_1480	133.177	-0.516622	0.271758	-1.90103	0.0572976	0.266432	0.640877	0.846676	0.628047
SSC_5099	93.7419	-0.724205	0.381238	-1.89961	0.0574839	0.266547	0.293318	1.07548	0.662386
SSC_0045	99.2065	-0.597493	0.314578	-1.89935	0.057519	0.266547	0.78673	0.687904	0.542823
SSC_5459	252.27	-0.370852	0.195278	-1.89909	0.0575522	0.266547	0.764944	0.727773	0.830569
SSC_1706	178.085	-0.448818	0.236334	-1.89908	0.0575539	0.266547	0.742015	0.626569	0.84429
SSC_5432	121.896	-0.547457	0.28832	-1.89878	0.0575929	0.266547	0.702906	0.835842	0.545414
SSC_1971	158.396	-0.482282	0.253999	-1.89876	0.0575961	0.266547	0.736613	0.578275	0.861738
SSC_4460	271.033	-0.358146	0.188672	-1.89824	0.0576639	0.26665	0.74969	0.741578	0.851477
SSC_0086	98.3087	-0.606677	0.31982	-1.89693	0.057837	0.267239	0.851886	0.529115	0.638251
SSC_6113	235.139	-0.417287	0.220192	-1.89511	0.0580781	0.267718	0.92697	0.562895	0.820278
SSC_2718	107.637	-0.577652	0.304827	-1.89501	0.0580906	0.267718	0.624805	0.564363	0.853751
SSC_2858	95.025	-0.628991	0.331951	-1.89483	0.0581145	0.267718	0.89972	0.641941	0.479754
SSC_3888	249.994	-0.370903	0.195752	-1.89476	0.0581238	0.267718	0.805849	0.79542	0.725346
SSC_5346	91.3769	-0.665929	0.35182	-1.89281	0.0583826	0.268698	0.809539	0.801341	0.390647
SSC_0630	104.017	-0.650431	0.343751	-1.89215	0.0584704	0.26889	0.360702	0.961383	0.720695
SSC_3755	326.817	-0.332551	0.175813	-1.89151	0.0585569	0.269076	0.735324	0.913611	0.742626
SSC_1603	80.7657	-0.682632	0.361102	-1.89042	0.0587024	0.269376	0.443941	0.595884	0.892515
SSC_2334	117.532	-0.682439	0.361016	-1.89033	0.0587142	0.269376	0.305826	1.22226	0.635349
SSC_0811	214.887	-0.424882	0.224823	-1.88985	0.0587784	0.269458	0.831426	0.874901	0.574698
SSC_3230	128.224	-0.529896	0.280626	-1.88826	0.0589905	0.270219	0.860701	0.699284	0.562412
SSC_0850	88.9973	-0.653975	0.346592	-1.88687	0.0591773	0.270863	0.737393	0.43673	0.810032
SSC_2979	205.252	-0.408371	0.216512	-1.88614	0.0592766	0.271105	0.696378	0.734167	0.832577
SSC_0282	78.2981	-0.666968	0.35378	-1.88526	0.0593947	0.271171	0.493267	0.767507	0.652109
SSC_3702	164.612	0.465504	0.246944	1.88506	0.0594221	0.271171	1.67487	1.33321	1.20226
SSC_1989	69.0211	-0.730268	0.387483	-1.88464	0.0594781	0.271171	0.830599	0.415733	0.644557
SSC_0146	101.177	-0.639798	0.339511	-1.88447	0.0595018	0.271171	0.39721	0.661995	0.967248
SSC_3595	124.792	-0.526477	0.279401	-1.88431	0.0595231	0.271171	0.580857	0.76351	0.740126
SSC_0625	100.014	-0.586187	0.311146	-1.88396	0.0595707	0.271176	0.790579	0.576016	0.659872
SSC_5830	132.295	-0.539208	0.286288	-1.88344	0.0596402	0.271282	0.507361	0.669792	0.933205
SSC_3637	70.1911	-0.690384	0.366639	-1.88301	0.0596993	0.271311	0.662149	0.563251	0.639448
SSC_3441	90.1481	-0.654572	0.347675	-1.88271	0.0597394	0.271311	0.898843	0.68153	0.423566
SSC_4059	92.1739	-0.601925	0.319905	-1.88157	0.0598941	0.271802	0.609128	0.644093	0.723709
SSC_4314	138.755	-0.513217	0.272901	-1.8806	0.0600267	0.27209	0.651656	0.582363	0.898594
SSC_1459	112.145	-0.55647	0.295928	-1.88042	0.0600506	0.27209	0.697028	0.561801	0.80369
SSC_0097	176.534	-0.440168	0.234125	-1.88005	0.0601007	0.272106	0.758633	0.651772	0.810874
SSC_1916	107.302	-0.668871	0.355895	-1.87941	0.0601891	0.272295	0.298726	0.903768	0.834297
SSC_2548	115.439	-0.544219	0.289949	-1.87695	0.060525	0.273603	0.727903	0.770996	0.575676
SSC_0424	81.87	-0.650727	0.34693	-1.87567	0.0607001	0.274183	0.708057	0.491023	0.74287
SSC_5871	85.4337	-0.707419	0.377237	-1.87526	0.0607565	0.274225	0.329214	0.678904	0.950309
SSC_0550	165.133	-0.45279	0.24156	-1.87444	0.0608696	0.274524	0.672077	0.823767	0.700784
SSC_1735	156.263	-0.547561	0.292239	-1.87368	0.0609749	0.274552	0.420819	1.09707	0.683757
SSC_0329	132.296	-0.605211	0.323102	-1.87313	0.0610508	0.274552	0.364429	0.855567	0.929935
SSC_2636	215.749	-0.481067	0.256861	-1.87287	0.0610867	0.274552	0.41738	0.896103	0.942469
SSC_3859	366.507	-0.350663	0.187246	-1.87275	0.0611034	0.274552	0.561626	0.904714	0.930948
CTLR_0002	190.35	0.43691	0.233306	1.87269	0.0611108	0.274552	1.6206	1.09652	1.41663
SSC_1079	160.534	-0.483429	0.258244	-1.87198	0.0612089	0.274631	0.572058	0.665173	0.947286
SSC_3851	83.3604	-0.714178	0.381528	-1.87189	0.0612222	0.274631	0.3171	0.914613	0.715794
SSC_0930	96.0819	-0.608304	0.32509	-1.87119	0.0613193	0.274855	0.568799	0.572192	0.847133
SSC_0745	223.711	-0.383908	0.205228	-1.87065	0.061394	0.274933	0.761041	0.780386	0.757725
SSC_1166	87.489	-0.655202	0.350303	-1.87038	0.0614307	0.274933	0.411457	0.700807	0.841167
SSC_4842	119.046	-0.545232	0.291739	-1.86891	0.0616359	0.27564	0.876783	0.677645	0.556161
SSC_5308	143.56	-0.477892	0.256131	-1.86581	0.0620677	0.277225	0.721803	0.678656	0.754589
SSC_2010	154.691	-0.45998	0.246568	-1.86553	0.0621073	0.277225	0.74582	0.711761	0.725603
SSC_5953	192.612	-0.425079	0.227882	-1.86535	0.0621327	0.277225	0.878728	0.695837	0.694936
SSC_1432	211.145	-0.407974	0.218811	-1.86451	0.0622508	0.277541	0.67529	0.694911	0.904151
SSC_5604	154.976	-0.504618	0.270948	-1.86242	0.0625442	0.278636	0.669947	0.532039	0.982674
SSC_5945	100.941	-0.568474	0.305298	-1.86203	0.0625989	0.278665	0.649893	0.649882	0.725197
SSC_1102	195.841	-0.427637	0.229726	-1.86151	0.0626722	0.278665	0.646516	0.928876	0.680578
SSC_5330	101.933	-0.634365	0.340808	-1.86136	0.0626937	0.278665	0.467306	0.52113	1.05421
SSC_1921	135.774	-0.556322	0.299174	-1.85953	0.0629524	0.279602	0.422801	0.705602	0.98296
SSC_4676	156.236	-0.471514	0.253639	-1.85899	0.0630279	0.279725	0.612874	0.864002	0.694371
SSC_4540	69.979	-0.748986	0.40321	-1.85756	0.0632316	0.280416	0.405575	1.03933	0.491466
SSC_5325	205.638	-0.400059	0.215504	-1.85639	0.0633984	0.280804	0.767756	0.703926	0.806655
SSC_5048	81.997	-0.66321	0.357281	-1.85627	0.0634151	0.280804	0.621517	0.890158	0.457086
SSC_1509	116.133	-0.550967	0.296997	-1.85513	0.0635779	0.281121	0.662951	0.554311	0.859714
SSC_2601	141.044	-0.561767	0.302824	-1.85509	0.0635828	0.281121	0.379552	0.827721	0.923055
SSC_2559	159.74	-0.45133	0.243349	-1.85466	0.0636447	0.281182	0.775015	0.705898	0.719482
SSC_5407	129.458	-0.536619	0.289445	-1.85396	0.0637446	0.281206	0.82934	0.815925	0.489693
SSC_0702	274.912	-0.393698	0.212357	-1.85395	0.0637465	0.281206	0.530345	0.915818	0.889157
SSC_1075	97.7036	-0.59379	0.32056	-1.85235	0.0639756	0.28191	0.87555	0.578228	0.588787
SSC_5305	134.456	-0.517938	0.279639	-1.85216	0.0640026	0.28191	0.515107	0.73766	0.871569
SSC_5017	141.447	-0.522468	0.282196	-1.85143	0.0641072	0.282159	0.741259	0.931816	0.493939
SSC_0776	236.327	-0.381102	0.205951	-1.85045	0.064249	0.28235	0.830289	0.836552	0.656878
SSC_0483	62.7904	0.79281	0.428485	1.85026	0.0642758	0.28235	1.7363	3.03805	1.03966
SSC_2293	74.3971	-0.752538	0.40675	-1.85012	0.0642956	0.28235	1.09774	0.329719	0.583091
SSC_0756	157.664	-0.502875	0.27212	-1.84799	0.0646035	0.283489	0.493267	1.00238	0.697451
SSC_0580	147.529	-0.468205	0.253525	-1.84678	0.0647791	0.284046	0.718761	0.780238	0.673704
CTLR_0057	178.635	0.437206	0.236785	1.84643	0.0648304	0.284058	1.16395	1.60152	1.31776
SSC_5007	92.2522	-0.606239	0.328399	-1.84604	0.0648859	0.284088	0.753354	0.742776	0.513834
SSC_5286	212.944	-0.393717	0.21339	-1.84506	0.0650293	0.284503	0.730036	0.707286	0.849595
SSC_4879	104.804	-0.61489	0.333502	-1.84374	0.0652214	0.28474	0.480181	1.06084	0.539084
SSC_2468	119.362	-0.611394	0.331636	-1.84357	0.0652461	0.28474	0.358268	1.04545	0.703086
SSC_2849	238.533	-0.393858	0.213644	-1.84352	0.0652526	0.28474	0.582008	0.82402	0.895793
SSC_1400	205.106	-0.416261	0.22582	-1.84333	0.0652809	0.28474	0.745382	0.618557	0.913693
CTLR_0015	203.783	0.416602	0.226044	1.84301	0.0653269	0.28474	1.52208	1.46564	1.08433
SSC_4726	66.3519	-0.721862	0.391922	-1.84185	0.0654967	0.285217	0.413534	0.777575	0.668293
SSC_1173	103.953	-0.557108	0.302513	-1.8416	0.0655339	0.285217	0.600377	0.751645	0.691082
SSC_0180	168.858	-0.468675	0.25458	-1.84097	0.0656258	0.285404	0.549407	0.706915	0.95644
SSC_1431	108.94	-0.556213	0.302892	-1.83634	0.0663071	0.288138	0.628218	0.864948	0.575676
SSC_1381	74.8297	0.670088	0.364965	1.83603	0.066353	0.288138	1.48518	2.09674	1.31169
SSC_5393	68.6424	-0.684438	0.373068	-1.83462	0.0665623	0.288832	0.538551	0.6236	0.704036
SSC_4931	67.9734	-0.700734	0.382172	-1.83356	0.0667195	0.289299	0.443941	0.702306	0.727336
SSC_3484	155.831	-0.475159	0.259264	-1.83272	0.0668437	0.28946	0.953047	0.672181	0.595786
SSC_2182	219.529	-0.422838	0.230762	-1.83235	0.0668991	0.28946	0.521244	0.852318	0.903437
SSC_2717	163.953	-0.444337	0.242501	-1.83231	0.066905	0.28946	0.83641	0.668567	0.716067
SSC_6053	97.4211	-0.587301	0.320663	-1.83152	0.0670225	0.289547	0.872832	0.592105	0.59063
SSC_5632	178.766	-0.435532	0.237835	-1.83123	0.0670657	0.289547	0.723878	0.626899	0.884719
SSC_4470	141.845	-0.4977	0.271792	-1.83118	0.0670738	0.289547	0.581715	0.930042	0.644693
SSC_4033	137.953	-0.527405	0.288339	-1.82911	0.0673827	0.290377	0.907834	0.803212	0.469697
SSC_5542	169.08	-0.448855	0.245423	-1.8289	0.0674142	0.290377	0.903596	0.612513	0.726114
SSC_2279	187.042	-0.420165	0.229776	-1.82859	0.0674617	0.290377	0.820162	0.789408	0.654602
SSC_5414	146.205	-0.482492	0.263864	-1.82856	0.0674648	0.290377	0.638394	0.632065	0.894762
SSC_6168	118.87	-0.533711	0.292237	-1.82629	0.067806	0.29163	0.605751	0.896936	0.60647
SSC_0396	83.4724	-0.633616	0.347015	-1.8259	0.0678647	0.291669	0.851641	0.512548	0.635349
SSC_5274	164.651	0.443228	0.242807	1.82544	0.0679352	0.291757	1.41786	1.19229	1.48638
SSC_0971	120.737	0.531617	0.291455	1.82401	0.0681511	0.292309	1.89157	1.16285	1.39875
SSC_5861	121.872	-0.512738	0.281187	-1.82348	0.068231	0.292309	0.608006	0.74321	0.747887
SSC_5636	55.482	-0.841688	0.46164	-1.82325	0.0682648	0.292309	0.637774	0.952407	0.279466
SSC_6108	201.577	-0.468457	0.256937	-1.82324	0.0682676	0.292309	0.441985	0.954915	0.865839
SSC_4313	60.3303	-0.732723	0.401955	-1.8229	0.0683185	0.292309	0.503933	0.596007	0.699221
SSC_2025	83.2024	-0.627715	0.344443	-1.8224	0.0683936	0.292309	0.828689	0.605217	0.563277
SSC_4702	175.006	-0.434831	0.238621	-1.82227	0.0684139	0.292309	0.648387	0.705167	0.872212
SSC_1612	169.953	-0.462966	0.254235	-1.82102	0.0686043	0.292909	0.902087	0.534514	0.80547
SSC_2479	72.2451	-0.786307	0.431913	-1.82052	0.0686796	0.293016	0.371055	1.29339	0.3957
SSC_2847	69.012	-0.677025	0.372103	-1.81946	0.0688417	0.293494	0.630524	0.532512	0.722361
SSC_5053	279.073	-0.359714	0.197878	-1.81786	0.0690858	0.293922	0.949256	0.625978	0.805665
SSC_4432	102.191	-0.576771	0.317336	-1.81754	0.0691342	0.293922	0.483578	0.759165	0.800841
SSC_1282	75.6486	-0.666308	0.366674	-1.81717	0.0691911	0.293922	0.60959	0.478924	0.847133
SSC_3261	98.0711	-0.585384	0.322145	-1.81715	0.0691948	0.293922	0.874429	0.672007	0.519831
SSC_4056	86.4391	-0.624114	0.343464	-1.81711	0.0691997	0.293922	0.460383	0.767507	0.743402
SSC_3242	113.982	-0.528317	0.290791	-1.81683	0.0692438	0.293922	0.587029	0.765957	0.733822
SSC_0121	149.588	-0.461515	0.254124	-1.8161	0.069355	0.294148	0.659382	0.69416	0.829185
SSC_4608	100.517	-0.709141	0.39055	-1.81575	0.0694085	0.294148	0.273833	1.23581	0.618827
SSC_5412	244.36	-0.384725	0.211912	-1.81549	0.0694482	0.294148	0.97936	0.617954	0.757961
SSC_2309	105.931	-0.546105	0.300966	-1.81451	0.0695997	0.294238	0.776896	0.684439	0.614362
SSC_5430	93.6885	-0.615633	0.339355	-1.81412	0.0696585	0.294238	0.425288	0.788459	0.808333
SSC_6021	277.669	-0.346863	0.191215	-1.81399	0.0696789	0.294238	0.701849	0.914177	0.749645
SSC_3525	89.5314	-0.680103	0.374948	-1.81386	0.0696995	0.294238	1.09774	0.354596	0.650264
SSC_1610	118.456	-0.514365	0.28367	-1.81325	0.0697931	0.294238	0.69618	0.643564	0.76315
SSC_1867	107.101	-0.558132	0.307858	-1.81295	0.069839	0.294238	0.652539	0.549841	0.866063
SSC_1705	287.559	-0.341624	0.188445	-1.81285	0.0698547	0.294238	0.681114	0.904402	0.785914
SSC_0087	141.06	-0.481133	0.265429	-1.81266	0.069884	0.294238	0.880093	0.684014	0.620341
SSC_3057	111.428	-0.555187	0.306325	-1.81241	0.0699225	0.294238	0.773842	0.831466	0.49482
SSC_6022	99.1162	-0.5607	0.309448	-1.81194	0.069996	0.294336	0.710305	0.733647	0.60191
SSC_0318	510.485	-0.279474	0.154388	-1.81021	0.0702638	0.295249	1.05359	0.753977	0.7166
SSC_0324	352.34	-0.30253	0.16725	-1.80886	0.0704733	0.295646	0.875923	0.831466	0.736637
SSC_3664	174.878	-0.435476	0.240767	-1.8087	0.070497	0.295646	0.620379	0.8957	0.71767
SSC_0240	110.705	-0.560798	0.310069	-1.80862	0.0705098	0.295646	0.677594	0.90233	0.50828
SSC_1708	88.1228	-0.663088	0.36684	-1.80757	0.0706739	0.296121	0.370764	1.01454	0.636633
SSC_0184	246.553	-0.360211	0.199439	-1.80612	0.0708998	0.29677	0.811151	0.836217	0.701959
SSC_1724	197.808	-0.45113	0.249815	-1.80585	0.0709413	0.29677	0.478444	0.957549	0.824441
SSC_6236	207.607	-0.397459	0.220126	-1.8056	0.0709811	0.29677	0.876043	0.644265	0.785026
SSC_3735	204.159	-0.403454	0.223649	-1.80396	0.0712377	0.29763	0.783716	0.62553	0.882677
SSC_3409	156.144	-0.531195	0.294632	-1.80291	0.0714025	0.297758	0.380521	0.924889	0.884591
SSC_2254	147.013	-0.490273	0.27194	-1.80287	0.0714085	0.297758	0.548397	0.672403	0.972836
SSC_3332	153.425	-0.524355	0.290858	-1.80279	0.0714212	0.297758	0.404428	0.88403	0.908187
SSC_5353	80.705	-0.667156	0.370326	-1.80154	0.0716186	0.298191	0.386035	0.667792	0.899713
SSC_3196	244.62	-0.376166	0.208809	-1.80148	0.071627	0.298191	0.981109	0.693788	0.68114
SSC_1465	111.257	-0.525261	0.29164	-1.80106	0.0716935	0.298255	0.657032	0.764215	0.666973
SSC_0486	82.3382	0.61686	0.342711	1.79994	0.0718699	0.298776	1.85797	1.33503	1.46323
SSC_5167	74.8524	-0.661876	0.367839	-1.79936	0.0719614	0.298944	0.849278	0.640229	0.471292
SSC_0369	174.632	-0.4315	0.239905	-1.79863	0.0720779	0.299173	0.641248	0.701324	0.89716
SSC_2728	79.5498	-0.628903	0.349743	-1.79819	0.0721476	0.299173	0.611652	0.589692	0.739405
SSC_6114	154.402	-0.470319	0.261572	-1.79804	0.07217	0.299173	0.707731	0.930254	0.570961
SSC_4215	60.3086	-0.727532	0.404844	-1.79707	0.0723252	0.299432	0.815401	0.585806	0.472818
SSC_2455	402.159	-0.284505	0.158358	-1.7966	0.0723997	0.299432	0.929454	0.7787	0.772622
SSC_0803	54.5615	-0.7702	0.428824	-1.79608	0.0724825	0.299432	0.399547	0.686161	0.710498
SSC_5112	96.7141	-0.63224	0.352016	-1.79605	0.0724859	0.299432	0.537616	0.448128	1.10341
SSC_4487	91.4413	-0.639339	0.355972	-1.79604	0.0724887	0.299432	0.435403	0.563428	1.05697
SSC_2477	144.564	-0.517444	0.288376	-1.79434	0.0727594	0.300338	0.89384	0.441347	0.856391
SSC_6203	165.622	-0.469809	0.26191	-1.79378	0.0728477	0.30049	0.667947	1.00006	0.561806
SSC_1416	66.5447	-0.741217	0.413321	-1.79332	0.0729219	0.300584	0.43846	1.07602	0.453583
SSC_5059	67.0308	-0.787283	0.439714	-1.79044	0.0733828	0.302271	0.251966	0.682062	1.01656
SSC_1411	95.7809	-0.562997	0.314563	-1.78977	0.0734903	0.302501	0.74582	0.682547	0.616096
SSC_3610	127.908	-0.492353	0.275144	-1.78943	0.0735448	0.302512	0.836088	0.68621	0.631428
SSC_1064	86.4141	-0.63293	0.353832	-1.78879	0.0736488	0.302612	0.4065	0.837813	0.744996
SSC_3123	174.02	-0.451106	0.252206	-1.78864	0.0736727	0.302612	0.526321	0.91379	0.799541
SSC_4406	339.83	-0.32254	0.180417	-1.78774	0.0738174	0.302849	0.743901	0.690244	0.990777
SSC_1356	93.8114	-0.641932	0.359095	-1.78764	0.0738339	0.302849	0.37735	1.04676	0.626316
SSC_0546	77.819	-0.627178	0.35097	-1.78698	0.0739403	0.303027	0.539472	0.678748	0.729475
SSC_3200	144.147	-0.506988	0.283752	-1.78673	0.0739811	0.303027	0.483007	0.692888	0.996627
SSC_0507	140.229	-0.47274	0.264874	-1.78477	0.0742981	0.30404	0.643714	0.668952	0.858632
SSC_4576	121.234	-0.540059	0.302628	-1.78456	0.0743325	0.30404	0.870472	0.486259	0.7957
SSC_4080	350.234	-0.313292	0.175648	-1.78364	0.0744826	0.304386	0.988777	0.703302	0.76017
SSC_1842	82.1012	0.626206	0.35113	1.7834	0.0745211	0.304386	1.53794	2.01927	1.2001
SSC_2514	233.792	-0.370046	0.207563	-1.78282	0.0746164	0.304482	0.720854	0.700299	0.913109
SSC_0992	185.99	-0.479409	0.268936	-1.78262	0.074649	0.304482	1.06094	0.794882	0.450768
SSC_3133	105.82	-0.532695	0.299484	-1.77871	0.0752875	0.306873	0.680325	0.750479	0.646901
SSC_3926	65.2888	-0.82731	0.465848	-1.77592	0.0757458	0.308397	1.30962	0.241623	0.570763
SSC_1172	59.5464	-0.817162	0.460167	-1.77579	0.0757669	0.308397	0.570781	0.281853	1.10859
SSC_2415	221.391	-0.381693	0.215051	-1.7749	0.075915	0.308784	0.684685	0.933523	0.703322
SSC_6143	121.137	-0.497733	0.280561	-1.77406	0.0760529	0.30913	0.790431	0.669229	0.680732
SSC_3502	121.961	-0.51322	0.289378	-1.77353	0.0761411	0.309266	0.906976	0.686443	0.564755
SSC_3072	96.2238	-0.561568	0.316694	-1.77322	0.0761922	0.309266	0.578767	0.757558	0.711333
CTLR_0016	167.112	0.454366	0.256293	1.77284	0.0762553	0.309307	1.52605	1.01268	1.68374
SSC_2338	394.068	0.279402	0.15763	1.77251	0.0763098	0.309314	1.2619	1.26768	1.12222
SSC_0708	64.8475	-0.676844	0.382076	-1.77149	0.0764791	0.309785	0.707295	0.536989	0.647807
SSC_5097	451.171	-0.27987	0.158077	-1.77047	0.0766486	0.310257	0.776232	0.997759	0.719812
SSC_5595	127.911	-0.495317	0.279953	-1.76929	0.0768459	0.31084	0.865115	0.585106	0.723436
SSC_4359	506.72	-0.252988	0.143164	-1.76712	0.0772085	0.311985	0.814654	0.765339	0.94462
SSC_4543	161.799	-0.479724	0.271498	-1.76696	0.0772355	0.311985	0.604869	0.561094	1.08322
SSC_0117	225.812	-0.362458	0.205648	-1.76252	0.0779819	0.314782	0.793234	0.822493	0.723681
SSC_3476	174.862	-0.459651	0.260857	-1.76208	0.078055	0.314794	1.07986	0.685438	0.537745
SSC_3181	87.9629	-0.590039	0.334895	-1.76186	0.0780926	0.314794	0.796032	0.517046	0.711827
SSC_3831	339.653	-0.294705	0.167323	-1.76129	0.0781893	0.314967	0.795333	0.809095	0.840449
SSC_1001	179.344	-0.496615	0.282051	-1.76073	0.0782842	0.315008	0.422801	1.15033	0.708258
SSC_5532	95.6029	-0.569278	0.323345	-1.76059	0.0783074	0.315008	0.561454	0.848551	0.626705
SSC_2556	104.704	-0.626058	0.355754	-1.75981	0.0784408	0.315281	0.341493	1.10009	0.676833
SSC_3725	81.161	-0.6043	0.343439	-1.75956	0.078483	0.315281	0.586337	0.682623	0.697639
SSC_5246	307.205	-0.37153	0.211221	-1.75897	0.0785834	0.315467	0.598804	1.14509	0.668365
SSC_5372	65.768	-0.766599	0.435982	-1.75833	0.0786916	0.315551	0.278131	1.03569	0.664298
SSC_2482	108.926	-0.521776	0.296806	-1.75797	0.0787522	0.315551	0.598355	0.748779	0.741868
SSC_4112	101.202	-0.615358	0.350103	-1.75765	0.0788076	0.315551	0.501392	1.1556	0.474686
SSC_4517	248.397	-0.3557	0.202382	-1.75757	0.0788203	0.315551	0.918803	0.778394	0.675364
SSC_1762	134.066	-0.512645	0.291752	-1.75713	0.0788962	0.315639	0.476825	0.982642	0.702806
SSC_3061	192.476	-0.429767	0.244737	-1.75604	0.0790821	0.316005	0.662785	1.0305	0.594093
SSC_4934	65.1151	-0.702011	0.399788	-1.75596	0.0790959	0.316005	0.422108	0.596778	0.885206
SSC_5183	93.5689	-0.585327	0.333697	-1.75407	0.0794191	0.31708	0.968598	0.545963	0.578282
SSC_5247	290.62	-0.333995	0.19056	-1.7527	0.0796527	0.317795	0.939016	0.813859	0.665495
SSC_1694	177.09	0.41589	0.237379	1.75201	0.0797715	0.318052	1.60391	1.25149	1.20642
SSC_1640	73.3133	-0.732389	0.418391	-1.75049	0.0800341	0.318862	1.28954	0.503072	0.360382
SSC_1991	85.402	-0.66397	0.379368	-1.7502	0.0800838	0.318862	0.550711	1.1458	0.403957
SSC_3928	64.8766	-0.704423	0.402596	-1.7497	0.0801696	0.318987	0.532729	0.948574	0.458863
SSC_1850	457.838	0.258173	0.147668	1.74833	0.0804069	0.319713	1.08219	1.24398	1.26112
SSC_1067	62.4962	-0.809124	0.462968	-1.74769	0.0805181	0.319938	0.266364	1.26319	0.538432
SSC_0388	268.053	-0.357037	0.204442	-1.7464	0.0807422	0.32061	1.03429	0.674042	0.697345
SSC_4108	80.4782	-0.644508	0.369156	-1.74589	0.0808293	0.320738	0.39721	0.909638	0.683757
SSC_0367	100.474	-0.535799	0.306974	-1.74542	0.0809117	0.320847	0.768167	0.68299	0.629467
SSC_0853	121.245	-0.513964	0.294586	-1.7447	0.0810368	0.320921	0.952455	0.543096	0.669723
SSC_3693	76.4778	-0.63546	0.364242	-1.74461	0.0810528	0.320921	0.49846	0.606408	0.847133
SSC_5303	175.76	-0.437651	0.250894	-1.74437	0.081095	0.320921	0.578017	0.998519	0.684222
SSC_1244	107.33	-0.604482	0.346774	-1.74316	0.0813064	0.32154	1.25004	0.464643	0.50828
SSC_3382	94.1562	-0.607837	0.348992	-1.74169	0.0815625	0.321643	0.415604	1.00964	0.650998
SSC_3081	134.313	-0.490397	0.281591	-1.74152	0.081592	0.321643	0.57219	0.64481	0.94546
SSC_5340	191.794	-0.399395	0.229355	-1.74138	0.0816168	0.321643	0.842515	0.828454	0.631878
SSC_2457	90.3421	-0.591063	0.339441	-1.74128	0.0816341	0.321643	0.835653	0.758531	0.473281
SSC_5655	90.4546	-0.560724	0.322041	-1.74115	0.0816566	0.321643	0.738238	0.652013	0.650125
SSC_5008	83.1001	-0.611583	0.351258	-1.74112	0.0816626	0.321643	0.47809	0.648662	0.874907
SSC_1343	78.2431	-0.623832	0.358388	-1.74066	0.0817432	0.321744	0.830599	0.686532	0.489908
SSC_3557	77.4561	-0.62302	0.358178	-1.73941	0.0819621	0.321887	0.756882	0.745452	0.491883
SSC_2195	121.28	-0.49313	0.283536	-1.73921	0.0819974	0.321887	0.673934	0.82718	0.639001
SSC_3511	172.215	-0.458767	0.263809	-1.73901	0.0820322	0.321887	0.700594	0.524246	1.03812
SSC_0987	99.938	-0.560712	0.322451	-1.7389	0.0820517	0.321887	0.526875	0.922586	0.625265
SSC_4665	119.129	-0.569387	0.327444	-1.73888	0.0820551	0.321887	0.368908	0.836599	0.943641
SSC_1677	336.741	0.296634	0.170646	1.7383	0.0821573	0.321947	1.34255	1.22034	1.14051
SSC_3904	193.885	-0.407452	0.234414	-1.73817	0.0821804	0.321947	0.99193	0.695354	0.638575
SSC_3748	111.525	-0.556455	0.320309	-1.73725	0.0823437	0.32237	0.626273	1.04466	0.48354
SSC_3492	171.533	-0.443515	0.255478	-1.73602	0.0825599	0.323	0.557507	0.996385	0.693345
SSC_5234	139.594	-0.456218	0.262861	-1.73559	0.0826366	0.323068	0.669805	0.831466	0.692312
SSC_1945	167.748	-0.463464	0.26708	-1.7353	0.0826877	0.323068	0.479815	0.976973	0.796232
SSC_2331	88.4283	-0.638896	0.368259	-1.73491	0.0827569	0.323122	0.35003	0.768116	0.928925
SSC_1528	297.255	-0.30961	0.178491	-1.7346	0.0828124	0.323123	0.827746	0.799176	0.795568
SSC_1023	108.576	-0.641157	0.36971	-1.73422	0.0828792	0.323168	0.279743	0.903768	0.965938
SSC_1004	142.988	-0.482251	0.278618	-1.73087	0.0834752	0.324989	0.563345	0.63001	1.01935
SSC_4223	62.9499	-0.712045	0.411424	-1.73068	0.0835081	0.324989	0.591921	0.934116	0.408439
SSC_5627	98.5904	-0.585414	0.338279	-1.73056	0.0835295	0.324989	0.402506	0.77136	0.877031
SSC_5220	230.185	-0.365488	0.211268	-1.72997	0.0836355	0.324989	0.710305	0.697192	0.933394
SSC_4721	137.927	-0.481375	0.27828	-1.72982	0.0836619	0.324989	0.617657	0.60256	0.975085
SSC_6179	133.636	-0.498156	0.287998	-1.72972	0.0836797	0.324989	0.858285	0.492228	0.850966
SSC_1660	73.2811	-0.707898	0.409349	-1.72933	0.0837506	0.325048	0.292214	0.799176	0.889845
SSC_4980	352.579	-0.286397	0.165683	-1.72858	0.0838835	0.325348	0.806063	0.77743	0.877387
SSC_5460	195.845	-0.421307	0.243887	-1.72747	0.0840834	0.325791	0.925933	0.526082	0.862676
SSC_5338	127.265	-0.47184	0.273191	-1.72715	0.0841413	0.325791	0.662017	0.710614	0.789894
SSC_1430	166.144	-0.533051	0.308654	-1.72701	0.084165	0.325791	0.329784	0.964329	0.960882
SSC_3734	75.1928	-0.731686	0.423954	-1.72586	0.0843719	0.326137	0.255966	0.951968	0.83313
SSC_2393	79.2765	-0.630646	0.365502	-1.72542	0.0844511	0.326137	0.988396	0.481375	0.587276
SSC_4936	78.199	-0.640171	0.371034	-1.72537	0.0844605	0.326137	0.396132	0.799791	0.774816
SSC_2487	92.9777	-0.553462	0.320848	-1.725	0.0845278	0.326137	0.79442	0.671008	0.597337
SSC_4713	74.5074	-0.628509	0.36436	-1.72497	0.0845333	0.326137	0.503133	0.645609	0.818895
SSC_5992	96.8472	-0.550576	0.319267	-1.7245	0.084618	0.326248	0.779161	0.53408	0.764196
SSC_3096	54.2976	-0.748672	0.434283	-1.72393	0.0847213	0.326431	0.863218	0.40844	0.620066
SSC_5123	183.016	-0.402206	0.233428	-1.72304	0.0848814	0.326826	0.895042	0.655804	0.750246
SSC_5447	87.8736	-0.584258	0.339145	-1.72274	0.0849357	0.326826	0.761041	0.759883	0.52746
SSC_4788	235.732	-0.34642	0.201275	-1.72113	0.0852274	0.327733	0.75403	0.761201	0.844698
SSC_6061	98.661	-0.582421	0.338631	-1.71993	0.0854457	0.328215	0.451595	1.02668	0.629919
SSC_3555	66.1487	-0.651545	0.378845	-1.71982	0.0854651	0.328215	0.712996	0.631914	0.572709
SSC_5947	84.6562	-0.586806	0.341349	-1.71908	0.0855997	0.328516	0.719296	0.517046	0.78911
SSC_5726	142.522	-0.480137	0.279351	-1.71876	0.0856589	0.328528	0.65159	1.01745	0.55846
SSC_6232	197.143	-0.379028	0.22061	-1.71809	0.0857799	0.328776	0.842349	0.769106	0.707605
SSC_4829	159.443	-0.492161	0.286564	-1.71746	0.085896	0.329005	0.415511	0.899539	0.932589
SSC_1881	85.3887	-0.600974	0.350038	-1.71688	0.086001	0.329192	0.941154	0.487926	0.650846
SSC_2607	327.891	-0.297397	0.173319	-1.7159	0.0861809	0.329423	0.726725	0.864647	0.850455
SSC_0338	170.514	-0.408966	0.23836	-1.71575	0.0862074	0.329423	0.787512	0.812054	0.672572
SSC_3171	213.893	-0.418744	0.24415	-1.71511	0.0863254	0.329423	0.994177	0.501405	0.859636
SSC_0366	236.614	-0.363548	0.211972	-1.71507	0.0863319	0.329423	0.622482	0.787037	0.935529
SSC_0761	75.1729	-0.726406	0.423604	-1.71482	0.0863778	0.329423	0.475204	0.35156	1.30675
SSC_0130	107.858	-0.562084	0.327802	-1.7147	0.0863995	0.329423	0.504874	1.0873	0.559844
SSC_3361	141.388	-0.447389	0.260998	-1.71415	0.0865012	0.329596	0.791894	0.780957	0.642293
SSC_1738	248.775	-0.373655	0.218102	-1.71322	0.0866728	0.329969	0.638519	1.06858	0.671552
SSC_4758	197.135	-0.483145	0.282045	-1.713	0.086712	0.329969	0.397739	1.19164	0.74622
SSC_4511	121.003	-0.500543	0.292347	-1.71215	0.0868685	0.330349	0.727569	0.87641	0.557407
SSC_0017	110.894	0.543712	0.317938	1.71012	0.0872436	0.33149	2.28876	1.27973	1.11841
SSC_5454	82.4544	-0.709463	0.414967	-1.70969	0.0873238	0.33149	0.350479	1.38578	0.457542
SSC_3499	114.952	-0.488566	0.285777	-1.70961	0.0873388	0.33149	0.67191	0.757323	0.709013
SSC_3354	89.2103	-0.566563	0.331745	-1.70783	0.0876683	0.332174	0.856171	0.592277	0.62537
SSC_2710	122.262	-0.510889	0.299163	-1.70773	0.0876868	0.332174	0.467306	0.835603	0.834551
SSC_1404	70.263	-0.630487	0.369258	-1.70745	0.0877392	0.332174	0.789228	0.608202	0.572709
SSC_4093	322.102	-0.311163	0.182243	-1.70741	0.0877462	0.332174	0.764744	0.97589	0.700543
SSC_2738	140.478	-0.44675	0.261935	-1.70558	0.0880872	0.333127	0.826948	0.651901	0.740433
SSC_5401	138.304	-0.537962	0.315438	-1.70544	0.088112	0.333127	0.36721	1.03797	0.816878
SSC_4074	125.98	-0.471126	0.276494	-1.70393	0.0883941	0.333686	0.707731	0.7702	0.68757
SSC_5415	105.186	-0.523813	0.307447	-1.70375	0.0884271	0.333686	0.683771	0.573829	0.847133
SSC_4254	231.151	-0.398474	0.233883	-1.70373	0.088431	0.333686	0.531929	1.07215	0.749065
SSC_1951	177.206	-0.409529	0.240445	-1.70321	0.088528	0.333836	0.903879	0.780141	0.620375
SSC_3538	139.787	-0.475402	0.279328	-1.70195	0.0887648	0.334306	1.03028	0.632445	0.58507
SSC_3462	254.368	-0.329874	0.193882	-1.70141	0.0888655	0.334306	0.755252	0.777905	0.853803
SSC_2854	57.9352	-0.80018	0.470305	-1.70141	0.0888667	0.334306	0.235342	0.769416	0.947982
SSC_5139	195.979	-0.378576	0.222518	-1.70133	0.0888812	0.334306	0.682591	0.776421	0.850014
SSC_2470	194.375	-0.374968	0.220576	-1.69995	0.0891399	0.335063	0.793314	0.728775	0.793549
SSC_2805	144.525	-0.437669	0.257542	-1.69941	0.0892415	0.335171	0.669673	0.725322	0.820421
SSC_5717	313.149	-0.309886	0.182376	-1.69917	0.089288	0.335171	0.672824	0.841112	0.915511
SSC_1383	202.174	-0.409773	0.241201	-1.69889	0.0893406	0.335171	1.03888	0.758578	0.551846
SSC_0294	180.425	-0.447842	0.263933	-1.6968	0.0897341	0.336388	0.569328	1.12594	0.60082
SSC_1752	137.887	-0.46549	0.274373	-1.69656	0.0897803	0.336388	0.605686	0.65231	0.94207
SSC_2420	125.498	-0.478199	0.281928	-1.69617	0.0898532	0.336446	0.750107	0.853492	0.581722
SSC_6147	121.996	-0.482029	0.284476	-1.69445	0.0901804	0.337455	0.831805	0.760603	0.588184
SSC_2685	154.439	-0.441042	0.260869	-1.69067	0.0909003	0.339931	0.561612	0.762177	0.917727
SSC_4789	96.5878	-0.627911	0.371843	-1.68865	0.091287	0.341159	0.616844	1.20863	0.365898
SSC_0266	95.7095	-0.551713	0.327034	-1.68702	0.0915999	0.342109	0.511837	0.890331	0.679384
SSC_0255	128.226	-0.503584	0.298641	-1.68625	0.0917475	0.342262	0.447671	0.884258	0.842897
SSC_1860	71.3193	-0.678208	0.402212	-1.6862	0.0917577	0.342262	0.348811	0.985881	0.680092
SSC_4581	136.374	-0.446384	0.265079	-1.68397	0.0921879	0.34347	0.837145	0.683248	0.699284
SSC_4885	146.981	-0.442371	0.262705	-1.68391	0.0921992	0.34347	0.863388	0.58629	0.792639
SSC_3958	101.58	-0.527023	0.313076	-1.68337	0.0923031	0.343624	0.567831	0.870441	0.664736
SSC_4588	76.3913	-0.618506	0.367483	-1.68309	0.0923581	0.343624	0.612332	0.495211	0.898474
SSC_4520	101.359	0.554413	0.329475	1.68272	0.0924299	0.343672	2.08311	1.55139	1.01447
SSC_6038	120.808	-0.477928	0.284136	-1.68204	0.0925605	0.343939	0.653804	0.656699	0.851091
SSC_0193	203.538	-0.365833	0.217596	-1.68125	0.0927143	0.344292	0.825792	0.807482	0.705944
SSC_4300	54.0474	-0.699754	0.41651	-1.68004	0.0929491	0.344944	0.690574	0.607954	0.561783
SSC_5935	66.1405	-0.639577	0.380943	-1.67893	0.0931661	0.34553	0.786986	0.578411	0.59613
SSC_2065	137.329	-0.465168	0.277144	-1.67843	0.0932627	0.345669	0.698105	0.957765	0.570314
SSC_5952	85.1632	-0.571374	0.340495	-1.67807	0.0933338	0.345714	0.518762	0.810679	0.710288
SSC_5886	197.975	-0.39016	0.23261	-1.67731	0.0934814	0.346041	0.581405	0.816403	0.917984
SSC_5088	274.427	0.337891	0.201698	1.67524	0.0938876	0.347325	1.27524	1.57692	1.01131
SSC_1944	62.4658	-0.712112	0.4256	-1.6732	0.0942885	0.348385	0.84842	0.798537	0.337529
SSC_5222	122.223	-0.469962	0.280881	-1.67317	0.0942934	0.348385	0.625141	0.807845	0.733677
SSC_5981	99.8556	-0.547679	0.327651	-1.67153	0.0946165	0.349358	0.494125	0.657943	0.959726
SSC_4351	361.329	0.285478	0.170849	1.67094	0.0947339	0.34957	1.42918	1.21921	1.05214
SSC_1289	75.7708	-0.647308	0.387551	-1.67025	0.0948691	0.349848	0.362049	0.896256	0.775945
SSC_3291	88.6822	-0.560767	0.336019	-1.66885	0.0951464	0.350545	0.858929	0.69143	0.529458
SSC_0579	408.132	-0.27375	0.16409	-1.66829	0.0952574	0.350545	0.940977	0.683471	0.886842
SSC_6192	53.5522	-0.840185	0.503654	-1.66818	0.0952799	0.350545	0.188338	0.602389	1.1212
SSC_2573	65.1822	-0.644078	0.38616	-1.6679	0.0953346	0.350545	0.838555	0.574468	0.554487
SSC_5688	162.184	-0.541353	0.324594	-1.66779	0.0953578	0.350545	0.319238	1.2408	0.766453
SSC_2153	169.922	-0.446609	0.267862	-1.66731	0.0954529	0.350589	0.635838	0.554311	1.10864
SSC_0982	147.35	-0.446163	0.267624	-1.66712	0.0954897	0.350589	0.720929	0.579224	0.945828
SSC_5058	73.3584	-0.623068	0.374184	-1.66514	0.0958849	0.351556	0.443941	0.783759	0.739661
SSC_1575	101.251	-0.542534	0.325855	-1.66495	0.0959221	0.351556	0.558097	1.01288	0.570607
SSC_1753	108.148	-0.602713	0.362012	-1.6649	0.0959336	0.351556	1.18384	0.331767	0.732267
SSC_2481	122.848	-0.483725	0.290658	-1.66424	0.0960639	0.351813	0.97187	0.588768	0.66095
SSC_0530	110.663	-0.489543	0.294252	-1.66368	0.0961755	0.352001	0.83407	0.675566	0.647247
SSC_3520	153.339	-0.415972	0.250262	-1.66215	0.0964835	0.352907	0.843114	0.69898	0.720852
SSC_0453	97.25	-0.575173	0.346443	-1.66023	0.0968688	0.354064	1.02544	0.723794	0.417307
SSC_4183	211.273	-0.371104	0.223561	-1.65997	0.0969207	0.354064	0.978946	0.641072	0.749584
SSC_0939	58.3507	-0.693489	0.417865	-1.6596	0.0969951	0.354114	0.407552	0.812352	0.683171
SSC_1511	122.795	-0.486626	0.293364	-1.65878	0.09716	0.354487	1.00319	0.581132	0.644976
SSC_1291	195.276	-0.387566	0.233687	-1.65848	0.097221	0.354487	0.920524	0.828538	0.595961
SSC_5923	155.678	-0.419283	0.252856	-1.65819	0.0972792	0.354487	0.640921	0.718837	0.900356
SSC_5241	261.924	-0.337827	0.20389	-1.65691	0.0975375	0.355101	0.718197	1.00619	0.686386
SSC_6175	150.593	-0.456149	0.275364	-1.65653	0.0976142	0.355101	0.86899	0.900417	0.505859
SSC_3869	94.3779	-0.644081	0.388831	-1.65645	0.0976299	0.355101	0.279518	0.778768	1.09507
SSC_0706	101.586	-0.50944	0.30763	-1.65602	0.0977181	0.355201	0.616294	0.806422	0.687296
SSC_4968	139.667	-0.461422	0.278788	-1.6551	0.0979044	0.355527	0.553977	0.991534	0.679676
SSC_2200	214.981	-0.357925	0.216272	-1.65497	0.0979297	0.355527	0.827344	0.667618	0.863743
SSC_0887	206.598	-0.403444	0.243835	-1.65457	0.0980107	0.355601	1.11399	0.701999	0.563164
SSC_2174	261.013	-0.356941	0.215943	-1.65294	0.0983438	0.356588	0.818643	1.01842	0.57172
SSC_3047	138.818	-0.452977	0.274148	-1.65231	0.0984715	0.356829	0.695907	0.584951	0.953629
SSC_4327	206.191	-0.361988	0.219132	-1.65192	0.0985513	0.356833	0.910078	0.731404	0.72327
SSC_2035	208.179	-0.379542	0.22981	-1.65155	0.0986269	0.356833	0.566733	0.903392	0.862918
SSC_2651	187.468	-0.395144	0.23931	-1.65118	0.0987012	0.356833	0.569402	0.834805	0.904412
SSC_1696	61.9181	-0.658576	0.398869	-1.65111	0.0987167	0.356833	0.525481	0.573712	0.818416
SSC_1334	73.3237	-0.601219	0.364275	-1.65045	0.0988501	0.357095	0.516826	0.710379	0.759282
SSC_0477	261.768	-0.341491	0.207008	-1.64965	0.0990146	0.357305	0.655103	0.723683	1.02334
SSC_1112	124.844	-0.453571	0.274963	-1.64957	0.0990306	0.357305	0.762238	0.681652	0.753007
SSC_4092	239.152	-0.37696	0.22861	-1.64892	0.0991635	0.357544	1.05249	0.811124	0.544172
SSC_4559	144.59	-0.428516	0.259919	-1.64865	0.0992192	0.357544	0.831686	0.757885	0.663897
SSC_2320	87.1747	-0.579998	0.351935	-1.64802	0.0993479	0.357592	0.426531	0.80627	0.84125
SSC_5832	106.983	-0.503803	0.305737	-1.64783	0.0993869	0.357592	0.831208	0.774658	0.547846
SSC_4385	78.0702	-0.608442	0.36927	-1.64769	0.099416	0.357592	0.809997	0.430269	0.815523
SSC_3705	72.9377	-0.606763	0.368477	-1.64668	0.099624	0.357918	0.492079	0.686161	0.822459
SSC_3916	181.693	-0.379746	0.230648	-1.64643	0.0996747	0.357918	0.855595	0.720432	0.747628
SSC_4709	78.0886	-0.585817	0.355826	-1.64636	0.0996903	0.357918	0.502354	0.71634	0.800501
SSC_4053	147.156	-0.425703	0.258678	-1.64568	0.0998287	0.358195	0.766462	0.631113	0.854869
SSC_0154	86.7351	-0.706844	0.430092	-1.64347	0.100285	0.359612	1.67006	0.49467	0.304634
SSC_5782	149.781	-0.474252	0.288665	-1.64292	0.1004	0.359803	0.515544	1.14951	0.618371
SSC_2303	276.696	-0.339095	0.206603	-1.64129	0.100738	0.360275	0.934206	0.912982	0.58354
SSC_5881	236.695	-0.338168	0.206092	-1.64086	0.100827	0.360275	0.667111	0.866423	0.840857
SSC_3294	108.866	-0.527579	0.321531	-1.64083	0.100832	0.360275	0.665911	0.486817	1.02338
SSC_4755	120.697	-0.521271	0.317692	-1.64081	0.100838	0.360275	1.18769	0.49966	0.594143
SSC_4103	126.942	-0.45878	0.279609	-1.64079	0.10084	0.360275	0.851393	0.757228	0.611046
SSC_3391	174.042	-0.393574	0.239929	-1.64037	0.100927	0.360366	0.80567	0.857106	0.64694
SSC_3800	113.529	-0.475381	0.289928	-1.63965	0.101078	0.360685	0.813	0.693806	0.668605
SSC_4760	76.5494	-0.586022	0.357617	-1.63869	0.101279	0.36118	0.757311	0.515068	0.757961
SSC_1522	293.517	-0.299718	0.18298	-1.63799	0.101424	0.361381	0.791372	0.749464	0.900889
SSC_2319	96.5238	-0.540063	0.329745	-1.63782	0.101459	0.361381	0.756343	0.503374	0.860944
SSC_5593	478.831	-0.231831	0.141594	-1.63729	0.10157	0.361507	0.839702	0.840945	0.873065
SSC_5226	176.068	-0.38331	0.234145	-1.63706	0.101618	0.361507	0.769031	0.842218	0.698056
SSC_0083	121.879	-0.481611	0.294286	-1.63654	0.101727	0.361674	0.508329	0.864505	0.815922
SSC_2354	172.499	-0.385558	0.235721	-1.63566	0.101911	0.361985	0.813374	0.689509	0.80424
SSC_1628	249.169	-0.339042	0.207319	-1.63537	0.101972	0.361985	0.670933	0.735848	0.990086
SSC_1639	84.4315	0.570943	0.349201	1.635	0.10205	0.361985	2.11726	1.30143	1.2349
SSC_3370	190.411	-0.395636	0.242067	-1.63441	0.102174	0.361985	0.562935	0.777516	0.982932
SSC_2452	190.853	-0.374043	0.228858	-1.63439	0.102177	0.361985	0.688996	0.902229	0.728397
SSC_4459	123.031	-0.507302	0.310425	-1.63422	0.102213	0.361985	0.785074	0.448845	0.98677
SSC_5803	259.601	-0.315905	0.193326	-1.63405	0.102248	0.361985	0.738293	0.803821	0.864266
SSC_1812	59.0035	-0.668448	0.40942	-1.63267	0.102538	0.362794	0.483112	0.854888	0.595509
SSC_0673	146.013	-0.429392	0.263122	-1.63191	0.102698	0.36314	0.834302	0.835582	0.59331
SSC_2213	131.668	-0.47299	0.289956	-1.63125	0.102838	0.363351	1.07814	0.596625	0.612213
SSC_1240	211.864	-0.37009	0.226905	-1.63104	0.102882	0.363351	0.585723	0.816116	0.94611
SSC_1749	240.925	-0.33573	0.205893	-1.63061	0.102973	0.363454	0.67585	0.777967	0.932578
SSC_2339	195.075	-0.360825	0.221382	-1.62988	0.103128	0.363557	0.731196	0.828497	0.773867
SSC_3267	117.322	-0.469399	0.288055	-1.62954	0.103198	0.363557	0.594429	0.793425	0.787924
SSC_5702	77.352	-0.624729	0.383418	-1.62937	0.103235	0.363557	0.366427	0.726806	0.935529
SSC_1350	207.857	0.349057	0.214239	1.62929	0.103251	0.363557	1.31982	1.29181	1.21826
SSC_5608	88.3762	-0.555549	0.341043	-1.62897	0.103319	0.363576	0.611652	0.948724	0.550636
SSC_1472	132.356	-0.485433	0.298155	-1.62812	0.103499	0.36399	0.493267	1.08204	0.669339
SSC_0050	191.559	-0.382258	0.234894	-1.62736	0.103661	0.36418	0.628686	0.969544	0.726912
SSC_0766	170.758	-0.395133	0.242818	-1.62728	0.103678	0.36418	0.649669	0.921452	0.726592
SSC_3881	79.6779	-0.619452	0.380946	-1.62609	0.103931	0.364634	0.387025	0.685274	1.01836
SSC_4447	75.6838	-0.57237	0.352024	-1.62594	0.103962	0.364634	0.725311	0.691662	0.609095
SSC_2280	96.167	-0.549186	0.337796	-1.62579	0.103994	0.364634	0.779896	0.450795	0.905739
SSC_0577	74.9872	-0.576349	0.354611	-1.6253	0.104098	0.364781	0.761041	0.646696	0.616844
SSC_4463	73.4131	-0.581663	0.358044	-1.62456	0.104256	0.365116	0.603304	0.749233	0.657375
SSC_1099	102.243	-0.520167	0.32047	-1.62314	0.10456	0.36596	0.485131	0.882028	0.763465
SSC_0287	121.036	-0.472739	0.291375	-1.62244	0.104709	0.366022	0.578345	0.676447	0.934466
SSC_0572	136.841	-0.441507	0.272135	-1.62238	0.104721	0.366022	0.767198	0.88373	0.594169
SSC_2634	78.2207	-0.599228	0.369398	-1.62218	0.104766	0.366022	1.03586	0.590628	0.499203
SSC_3821	141.669	-0.420042	0.259058	-1.62142	0.104928	0.366369	0.677594	0.786851	0.775109
SSC_0411	175.463	-0.39285	0.242369	-1.62087	0.105045	0.366559	0.761941	0.928694	0.624054
SSC_0928	70.59	-0.6714	0.414314	-1.62051	0.105123	0.366613	0.352091	1.13634	0.573864
SSC_0576	252.63	-0.314042	0.193961	-1.6191	0.105426	0.36745	0.793059	0.844458	0.777168
SSC_1590	92.9212	-0.516647	0.319238	-1.61837	0.105582	0.367592	0.639275	0.686105	0.77012
SSC_5750	369.12	-0.29233	0.180637	-1.61833	0.105592	0.367592	0.611204	0.935849	0.933701
SSC_3612	108.852	-0.503324	0.311393	-1.61636	0.106016	0.368653	0.567512	0.98523	0.616886
SSC_3164	62.1316	-0.641038	0.396623	-1.61624	0.106042	0.368653	0.51621	0.651945	0.753007
SSC_3596	85.1689	-0.653783	0.404559	-1.61604	0.106086	0.368653	0.489866	1.40988	0.382195
SSC_5343	62.4312	-0.732061	0.453135	-1.61555	0.106192	0.368802	0.286712	1.18224	0.619853
SSC_0215	241.495	0.362821	0.224646	1.61508	0.106294	0.36885	1.83226	0.980641	1.22742
SSC_6139	120.939	-0.529587	0.32798	-1.61469	0.106377	0.36885	0.49175	1.2472	0.539766
SSC_1100	105.366	-0.491945	0.304684	-1.61461	0.106395	0.36885	0.874629	0.641131	0.657591
SSC_0030	111.921	-0.482936	0.299254	-1.6138	0.106571	0.36924	0.598152	0.666067	0.9026
SSC_0689	204.979	-0.353097	0.218891	-1.61311	0.10672	0.369536	0.685812	0.797898	0.86178
SSC_1253	165.985	-0.426098	0.264239	-1.61255	0.106843	0.369569	0.529613	1.03933	0.732837
SSC_2947	200.694	-0.35017	0.217161	-1.61249	0.106856	0.369569	0.792129	0.819194	0.743742
SSC_3618	201.37	-0.359259	0.22285	-1.61211	0.106939	0.369637	0.710305	0.927273	0.716458
SSC_1203	83.6269	-0.578786	0.359101	-1.61176	0.107013	0.369676	0.469309	0.627246	0.967404
SSC_4693	281.838	-0.30752	0.190901	-1.61089	0.107205	0.370081	0.733335	0.744994	0.961874
SSC_1727	241.645	0.389219	0.241654	1.61065	0.107257	0.370081	2.17618	1.0735	1.01173
SSC_5867	195.092	-0.36286	0.225334	-1.61032	0.107328	0.370108	0.703604	0.910653	0.730211
SSC_4462	127.599	-0.482028	0.299649	-1.60864	0.107694	0.371151	1.12465	0.559882	0.609448
SSC_0354	119.627	-0.522557	0.324952	-1.6081	0.107813	0.371248	1.18839	0.442269	0.673941
SSC_2102	379.883	-0.273095	0.169842	-1.60794	0.107849	0.371248	0.721255	0.774303	1.00587
SSC_3130	72.449	-0.591719	0.368162	-1.60723	0.108005	0.371565	0.680709	0.52603	0.806517
SSC_6033	103.596	-0.511938	0.318987	-1.60489	0.108519	0.373006	0.49645	0.724998	0.922195
SSC_2183	242.025	-0.326401	0.203402	-1.60471	0.108558	0.373006	0.678181	0.841424	0.874803
SSC_4797	126.308	-0.456901	0.284811	-1.60422	0.108665	0.373006	0.860421	0.558006	0.815422
SSC_6090	262.991	-0.307658	0.191797	-1.60408	0.108696	0.373006	0.760434	0.780818	0.882868
SSC_2804	247.072	-0.329591	0.205497	-1.60387	0.108743	0.373006	0.654994	0.804817	0.943344
SSC_2285	109.386	-0.559553	0.348957	-1.6035	0.108824	0.373064	0.340998	0.945457	0.915962
SSC_5172	69.942	-0.631763	0.394251	-1.60244	0.109058	0.373649	0.517931	0.489971	1.0251
SSC_0826	124.831	-0.50885	0.317658	-1.60188	0.109182	0.373854	0.443941	1.13804	0.64802
SSC_5419	138.494	-0.433213	0.270646	-1.60066	0.109451	0.374402	0.862269	0.584462	0.815464
SSC_1805	74.0449	-0.569486	0.3558	-1.60058	0.10947	0.374402	0.634201	0.722421	0.663587
SSC_4278	290.553	-0.294349	0.183981	-1.59989	0.109624	0.374708	0.919734	0.774426	0.768634
SSC_3318	81.5794	-0.544819	0.34065	-1.59935	0.109743	0.374767	0.784939	0.655579	0.632798
SSC_1129	60.1175	-0.670986	0.419568	-1.59923	0.109769	0.374767	0.998866	0.458529	0.592993
SSC_1423	91.5954	-0.521696	0.326504	-1.59783	0.110082	0.375459	0.770368	0.563802	0.781969
SSC_3266	267.15	-0.314579	0.19689	-1.59774	0.110101	0.375459	0.792882	0.954545	0.689099
SSC_3308	76.1686	-0.560728	0.351141	-1.59687	0.110294	0.3759	0.6471	0.676052	0.707731
SSC_3594	105.35	-0.502016	0.314492	-1.59628	0.110427	0.376135	0.591921	0.61346	0.940785
SSC_4132	219.037	0.356746	0.22356	1.59575	0.110546	0.376318	1.68697	1.21367	1.05077
SSC_4550	100.288	-0.495744	0.310814	-1.59499	0.110715	0.376676	0.584957	0.780767	0.76462
SSC_5041	73.5009	-0.600344	0.376549	-1.59433	0.110862	0.376956	0.434881	0.821684	0.787833
SSC_2832	78.7411	-0.584973	0.367103	-1.59348	0.111052	0.377382	0.601468	0.503256	0.952332
SSC_4458	89.941	-0.578037	0.362869	-1.59296	0.111168	0.377559	0.405889	1.07672	0.639345
SSC_5523	152.95	-0.426695	0.268002	-1.59213	0.111355	0.377789	0.615133	1.03933	0.637964
SSC_2212	193.879	-0.366013	0.229895	-1.59209	0.111365	0.377789	0.767897	0.652604	0.932478
SSC_2006	148.868	-0.431955	0.271426	-1.59143	0.111514	0.378054	0.544975	0.997759	0.735984
SSC_5840	162.906	-0.382658	0.240505	-1.59106	0.111595	0.378054	0.769497	0.731828	0.801164
SSC_2924	216.961	-0.362259	0.227711	-1.59088	0.111637	0.378054	0.700301	0.639387	1.04449
SSC_0792	229.97	-0.325335	0.204556	-1.59044	0.111735	0.378164	0.736753	0.793549	0.86226
SSC_4466	83.9226	-0.538283	0.338691	-1.58931	0.111991	0.378814	0.755899	0.572308	0.761642
SSC_0870	213.129	-0.338549	0.213121	-1.58853	0.112166	0.379027	0.842844	0.821964	0.719482
SSC_0345	136.571	-0.471878	0.297068	-1.58845	0.112184	0.379027	0.680432	1.10156	0.502209
SSC_4966	184.192	-0.401754	0.252994	-1.588	0.112286	0.379152	0.834873	0.98909	0.533231
SSC_0447	84.6135	-0.550871	0.34721	-1.58656	0.112611	0.380031	0.478857	0.800954	0.804471
SSC_3236	207.966	-0.378545	0.238745	-1.58556	0.112839	0.38058	1.07415	0.762427	0.570721
SSC_5885	64.824	-0.624907	0.394367	-1.58458	0.113061	0.381107	0.484299	0.85058	0.632669
SSC_2889	122.58	-0.540775	0.34134	-1.58427	0.113132	0.381128	0.348576	1.18401	0.746372
SSC_1163	110.916	-0.469336	0.296452	-1.58318	0.113381	0.381745	0.841151	0.598444	0.753007
SSC_1502	145.731	-0.453093	0.286262	-1.58279	0.11347	0.381817	0.462438	0.993265	0.814963
SSC_5638	54.2684	-0.690973	0.436631	-1.58251	0.113533	0.381817	0.972441	0.433055	0.579617
SSC_2797	131.53	-0.428496	0.270925	-1.5816	0.113741	0.382113	0.856909	0.718451	0.678368
SSC_2835	333.286	-0.280144	0.17714	-1.58149	0.113766	0.382113	0.78398	0.9755	0.730914
SSC_4016	100.593	-0.518274	0.327785	-1.58114	0.113846	0.382113	0.476227	0.723262	0.960926
SSC_5741	155.23	0.391224	0.247473	1.58088	0.113906	0.382113	1.23073	1.41617	1.28894
SSC_4625	98.0424	-0.507034	0.320766	-1.5807	0.113948	0.382113	0.595173	0.932688	0.623279
SSC_1278	324.558	-0.273184	0.172905	-1.57996	0.114115	0.382456	0.899363	0.783394	0.810566
SSC_5473	218.989	-0.370948	0.234841	-1.57957	0.114205	0.382539	1.13985	0.641487	0.650477
SSC_5500	144.35	-0.440762	0.279481	-1.57707	0.114778	0.384065	0.578468	0.637097	1.06424
SSC_0390	108.308	-0.48119	0.305127	-1.57701	0.114792	0.384065	0.559751	0.891717	0.719263
SSC_4084	86.4716	-0.526157	0.333919	-1.5757	0.115094	0.384665	0.632615	0.625074	0.840355
SSC_5408	90.8848	-0.534087	0.33896	-1.57566	0.115103	0.384665	0.497604	0.946719	0.684407
SSC_1731	130.497	-0.423967	0.269151	-1.5752	0.11521	0.384802	0.736613	0.808241	0.694452
SSC_0790	334.032	-0.270284	0.171684	-1.57431	0.115416	0.385204	0.74603	0.89815	0.847133
SSC_6063	209.153	-0.348505	0.221413	-1.574	0.115487	0.385204	0.866093	0.640049	0.874241
SSC_2345	87.6312	-0.517513	0.328843	-1.57374	0.115548	0.385204	0.656789	0.653295	0.78871
SSC_2235	65.7925	-0.604648	0.38426	-1.57354	0.115594	0.385204	0.614687	0.820806	0.564755
SSC_6211	203.379	-0.360235	0.229143	-1.5721	0.115928	0.385914	0.916523	0.610356	0.859374
SSC_5487	171.172	-0.41339	0.262969	-1.57201	0.115948	0.385914	0.648387	0.586917	1.10621
SSC_4866	80.2428	0.566089	0.360162	1.57176	0.116005	0.385914	2.11726	1.41349	1.12748
SSC_5356	160.724	-0.380054	0.24194	-1.57086	0.116214	0.385995	0.750225	0.758849	0.794764
SSC_2757	124.953	-0.439107	0.279639	-1.57026	0.116354	0.385995	0.713624	0.640568	0.873884
SSC_5771	72.0718	-0.565489	0.36015	-1.57015	0.116381	0.385995	0.695507	0.70104	0.635349
SSC_2137	115.083	-0.480838	0.306257	-1.57005	0.116405	0.385995	1.01472	0.706506	0.529908
SSC_0598	75.9731	-0.563675	0.359134	-1.56954	0.116523	0.385995	0.808606	0.530418	0.729319
SSC_1286	156.298	-0.439432	0.279995	-1.56943	0.116548	0.385995	0.512517	1.11976	0.674416
SSC_3556	75.8992	-0.574444	0.366026	-1.56941	0.116553	0.385995	0.698661	0.880376	0.495493
SSC_2929	234.382	-0.320495	0.204217	-1.56939	0.116558	0.385995	0.847977	0.712685	0.854952
SSC_3307	63.3476	-0.608881	0.388212	-1.56842	0.116783	0.386225	0.789228	0.568898	0.640874
SSC_5621	157.716	-0.382633	0.243973	-1.56834	0.116802	0.386225	0.753168	0.797701	0.750867
SSC_4947	89.4139	-0.518252	0.330467	-1.56824	0.116826	0.386225	0.850099	0.646696	0.640141
SSC_4298	102.88	-0.478271	0.305108	-1.56755	0.116987	0.386385	0.787366	0.61232	0.766196
SSC_1510	125.595	0.500777	0.319483	1.56746	0.117006	0.386385	2.5612	1.00127	1.1705
SSC_5354	211.815	-0.352224	0.224898	-1.56615	0.117314	0.387182	0.611139	0.950617	0.802047
SSC_2897	99.6681	-0.530828	0.339124	-1.56529	0.117514	0.387557	0.912545	0.427092	0.857722
SSC_4989	170.917	-0.373124	0.238409	-1.56506	0.117568	0.387557	0.834475	0.824479	0.674362
SSC_3154	465.158	0.235977	0.150836	1.56447	0.117708	0.387557	1.38251	1.09867	1.08917
SSC_4345	105.852	-0.485018	0.310052	-1.56431	0.117745	0.387557	0.67516	0.57563	0.928295
SSC_5650	126.425	-0.472044	0.30186	-1.56379	0.117868	0.387557	0.556944	0.599429	1.09742
SSC_5281	86.818	-0.529579	0.338725	-1.56345	0.117948	0.387557	0.636094	0.587761	0.870795
SSC_4963	155.558	-0.406296	0.259897	-1.5633	0.117983	0.387557	0.564331	0.880617	0.833336
SSC_1029	171.336	-0.391422	0.250392	-1.56323	0.117998	0.387557	0.561862	0.831466	0.910392
SSC_3309	228.9	-0.321874	0.205917	-1.56312	0.118024	0.387557	0.725629	0.885109	0.792343
SSC_6163	79.0546	-0.539005	0.344914	-1.56272	0.118118	0.387645	0.658751	0.667435	0.738526
SSC_2458	75.1976	-0.593069	0.37962	-1.56227	0.118225	0.387645	0.504874	1.01796	0.546375
SSC_0617	288.494	-0.363878	0.233005	-1.56168	0.118364	0.387645	0.969773	0.46791	1.03256
SSC_2911	386.475	-0.246493	0.157842	-1.56164	0.118373	0.387645	0.869161	0.795686	0.866768
SSC_2755	100.415	-0.501039	0.32085	-1.5616	0.118383	0.387645	0.519327	0.927976	0.719353
SSC_5322	197.761	-0.350823	0.224758	-1.56089	0.118549	0.387973	0.663028	0.80138	0.890436
SSC_0999	76.2427	-0.556503	0.357055	-1.55859	0.119093	0.38911	0.776896	0.556349	0.738379
SSC_2913	101.767	-0.557132	0.357481	-1.55849	0.119116	0.38911	0.355153	0.761277	1.09589
SSC_2697	137.554	-0.415383	0.266542	-1.55841	0.119135	0.38911	0.776896	0.632637	0.855646
SSC_1463	124.459	-0.448932	0.288092	-1.5583	0.119163	0.38911	0.789228	0.881354	0.571322
SSC_6047	84.7919	-0.533783	0.342674	-1.5577	0.119304	0.389185	0.860135	0.530723	0.732655
SSC_1292	259.823	-0.317142	0.203665	-1.55717	0.119429	0.389185	0.882565	0.642043	0.918194
SSC_4579	290.143	-0.297641	0.191178	-1.55688	0.119498	0.389185	0.665911	0.956186	0.834981
SSC_4448	89.019	-0.583455	0.374772	-1.55683	0.119511	0.389185	0.391712	1.20318	0.616987
CTLR_0021	265.991	-0.300699	0.193152	-1.5568	0.119519	0.389185	0.80156	0.917211	0.729571
SSC_2721	102.767	-0.510877	0.328276	-1.55624	0.119651	0.389215	0.448614	0.941941	0.77818
SSC_1581	114.532	-0.447277	0.287416	-1.5562	0.119661	0.389215	0.708747	0.685808	0.807215
SSC_2350	83.0045	-0.545151	0.35054	-1.55518	0.119904	0.389669	0.645732	0.529115	0.928457
SSC_2712	86.0875	-0.540057	0.347292	-1.55505	0.119934	0.389669	0.774535	0.500945	0.847133
SSC_1434	168.138	-0.408447	0.262901	-1.55361	0.120277	0.390565	0.664401	1.09453	0.589624
SSC_0511	221.123	-0.349258	0.225187	-1.55097	0.120909	0.392401	0.86899	0.587058	0.950237
SSC_4427	54.4645	-0.735262	0.474369	-1.54998	0.121146	0.392952	0.25368	0.989841	0.755551
SSC_4893	219.624	-0.328941	0.212284	-1.54953	0.121253	0.393082	0.887881	0.68674	0.831019
SSC_3811	71.132	-0.563403	0.364085	-1.54745	0.121755	0.394226	0.600258	0.670016	0.763182
SSC_5862	245.283	-0.342922	0.221628	-1.54729	0.121794	0.394226	0.770437	0.595089	1.06302
SSC_5006	109.184	-0.453569	0.29315	-1.54723	0.121809	0.394226	0.761041	0.728883	0.705268
SSC_4154	83.9539	-0.551396	0.35668	-1.54591	0.122126	0.395035	0.941692	0.74748	0.463276
SSC_4731	259.383	-0.327387	0.211986	-1.54438	0.122496	0.395825	0.591921	1.00942	0.838444
SSC_0095	141.391	-0.450866	0.291954	-1.54431	0.122514	0.395825	0.619279	1.14455	0.550348
SSC_4133	166.724	-0.375376	0.24311	-1.54406	0.122574	0.395825	0.838555	0.841991	0.654474
SSC_0291	97.0608	-0.480822	0.311677	-1.54269	0.122905	0.396677	0.779603	0.726715	0.654811
CTLR_0029	272.792	-0.296999	0.192708	-1.54119	0.123271	0.397507	0.913371	0.695668	0.852288
SSC_1931	174.128	-0.431893	0.280254	-1.54107	0.123299	0.397507	0.437599	1.12629	0.776538
SSC_3591	253.155	-0.334252	0.217015	-1.54023	0.123505	0.397837	0.736491	1.07756	0.623737
SSC_3204	142.333	-0.408651	0.265372	-1.53992	0.12358	0.397837	0.613279	0.778039	0.869328
SSC_3832	191.249	-0.353353	0.229477	-1.53982	0.123605	0.397837	0.682986	0.738007	0.941258
SSC_3043	323.793	-0.323633	0.210261	-1.5392	0.123756	0.397975	0.520965	0.898882	1.05746
SSC_3697	154.467	-0.427966	0.278065	-1.53908	0.123784	0.397975	0.887881	0.952796	0.486376
SSC_5571	139.204	-0.454986	0.295708	-1.53863	0.123894	0.39811	0.92607	0.928541	0.45838
SSC_0610	184.552	-0.356529	0.231986	-1.53686	0.124329	0.399286	0.772572	0.676554	0.907437
SSC_5390	119.232	-0.485219	0.316066	-1.53518	0.12474	0.400386	1.06361	0.765557	0.453395
SSC_3547	121.335	-0.480117	0.312914	-1.53434	0.124945	0.400826	1.1923	0.532991	0.608365
SSC_5784	333.154	-0.264281	0.17228	-1.53402	0.125024	0.400858	0.75154	0.834916	0.911004
SSC_0758	79.7447	-0.623222	0.406385	-1.53358	0.125134	0.400881	0.373314	1.34798	0.539931
SSC_5202	114.343	0.451444	0.2944	1.53344	0.125168	0.400881	1.12747	1.37049	1.61607
SSC_1895	89.0822	-0.563472	0.367581	-1.53292	0.125296	0.400917	0.382282	1.06742	0.696531
SSC_3271	91.31	-0.526686	0.343603	-1.53283	0.125317	0.400917	0.519069	0.619299	0.991643
SSC_6091	130.975	-0.425526	0.27772	-1.53221	0.12547	0.401167	0.613279	0.921227	0.71507
CTLR_0023	178.1	0.353139	0.230514	1.53196	0.125532	0.401167	1.21344	1.28375	1.33172
SSC_2564	77.0467	-0.589143	0.384868	-1.53077	0.125827	0.401736	0.376384	0.799487	0.928708
SSC_4147	73.699	-0.565882	0.369742	-1.53048	0.125898	0.401736	0.537025	0.831466	0.708825
SSC_2141	59.6542	-0.610102	0.398653	-1.53041	0.125916	0.401736	0.696378	0.569957	0.715887
SSC_0726	66.5184	-0.583574	0.381447	-1.52989	0.126043	0.401921	0.662149	0.820668	0.551216
SSC_2041	229.929	-0.343594	0.224935	-1.52753	0.12663	0.403573	0.573984	1.01841	0.814213
SSC_3899	375.286	-0.288089	0.188644	-1.52716	0.126721	0.403644	1.17655	0.722063	0.670695
SSC_6041	116.76	-0.445223	0.291608	-1.52679	0.126814	0.403705	0.727144	0.90124	0.605095
SSC_2758	174.689	-0.358309	0.234722	-1.52653	0.126879	0.403705	0.738118	0.880598	0.728783
SSC_1209	98.0529	-0.470823	0.308566	-1.52584	0.127049	0.404027	0.710305	0.744855	0.709227
SSC_1445	117.296	-0.431009	0.282597	-1.52517	0.127217	0.404124	0.771774	0.723262	0.731614
SSC_3445	180.413	-0.35328	0.231654	-1.52503	0.127252	0.404124	0.812637	0.68823	0.857258
SSC_2972	94.1072	-0.572051	0.375143	-1.52489	0.127287	0.404124	1.37939	0.423385	0.549735
SSC_2463	56.7751	-0.70979	0.46571	-1.5241	0.127483	0.404527	0.292066	1.17383	0.637366
SSC_2734	89.7713	-0.501868	0.329378	-1.52368	0.127588	0.40459	0.668651	0.605181	0.86867
SSC_4649	179.005	-0.351946	0.231057	-1.5232	0.127708	0.40459	0.797281	0.714935	0.844107
SSC_0402	63.452	-0.616844	0.404968	-1.52319	0.127711	0.40459	0.437315	0.945366	0.651102
SSC_5105	136.943	-0.401226	0.263489	-1.52275	0.127822	0.404724	0.717861	0.742236	0.808184
SSC_3823	88.3824	-0.514173	0.337882	-1.52175	0.128071	0.405163	0.518892	0.862261	0.741241
SSC_4261	186.136	-0.388455	0.255384	-1.52106	0.128244	0.405163	0.737514	1.08492	0.55453
SSC_0519	83.4051	0.512008	0.33664	1.52094	0.128276	0.405163	1.36244	1.56752	1.3612
SSC_1855	165.009	-0.36649	0.240972	-1.52088	0.128291	0.405163	0.784295	0.707698	0.840949
SSC_4324	148.032	-0.399373	0.262605	-1.52081	0.128307	0.405163	0.946515	0.761143	0.618178
SSC_3860	79.0684	-0.544892	0.3584	-1.52035	0.128424	0.405312	0.887881	0.501158	0.739661
SSC_4841	77.8152	-0.528016	0.347535	-1.51932	0.128683	0.40591	0.766254	0.698432	0.627731
SSC_1667	62.6409	-0.628323	0.41385	-1.51824	0.128954	0.406031	0.544836	0.477189	1.00886
SSC_4051	160.81	-0.409831	0.269944	-1.51821	0.128963	0.406031	1.14156	0.671435	0.578957
SSC_0640	295.898	-0.271288	0.178697	-1.51815	0.128978	0.406031	0.826413	0.824814	0.834297
SSC_5060	236.978	-0.365311	0.240643	-1.51806	0.128999	0.406031	1.23555	0.680049	0.57209
SSC_1668	67.8629	-0.58494	0.385477	-1.51744	0.129154	0.406212	0.957977	0.543651	0.597976
SSC_4404	91.1309	-0.512765	0.337949	-1.51728	0.129195	0.406212	0.94252	0.505892	0.738379
SSC_4246	242.91	-0.304272	0.200581	-1.51696	0.129278	0.406217	0.89713	0.817326	0.731445
CTLR_0059	96.2615	-0.498195	0.328467	-1.51673	0.129336	0.406217	0.649893	0.980184	0.553681
SSC_1674	86.6483	-0.508178	0.335253	-1.51581	0.129569	0.406729	0.609128	0.645317	0.87537
SSC_5066	144.113	-0.406477	0.268321	-1.51489	0.1298	0.407237	0.568244	0.836695	0.885798
SSC_3477	271.014	-0.291426	0.19249	-1.51398	0.130031	0.407743	0.725162	0.944034	0.792226
SSC_0336	57.63	-0.670996	0.443296	-1.51365	0.130114	0.407785	0.954891	0.768476	0.338853
SSC_5853	183.048	-0.376981	0.24917	-1.51294	0.130294	0.40813	0.758264	0.581516	1.03285
SSC_4851	197.076	-0.333803	0.220767	-1.51202	0.130529	0.408646	0.714387	0.851746	0.814088
SSC_0933	116.462	-0.454245	0.300481	-1.51172	0.130604	0.408662	0.517348	0.888028	0.8272
SSC_2045	60.0679	-0.611805	0.404885	-1.51106	0.130774	0.408945	0.670844	0.503256	0.829844
SSC_5438	162.038	-0.375398	0.248473	-1.51082	0.130834	0.408945	0.67331	0.923473	0.725243
SSC_3911	119.244	-0.429221	0.284216	-1.51019	0.130994	0.409226	0.871129	0.659809	0.717767
SSC_6066	91.4441	-0.488589	0.323637	-1.50968	0.131124	0.409228	0.724324	0.619953	0.800841
SSC_2914	124.723	-0.47141	0.312266	-1.50964	0.131135	0.409228	0.438249	1.04218	0.80007
SSC_4584	114.629	-0.450264	0.298388	-1.50899	0.131302	0.409494	0.623406	0.961771	0.648422
SSC_4301	151.717	-0.379069	0.251255	-1.5087	0.131375	0.409494	0.851268	0.751114	0.720651
SSC_5149	158.945	-0.382607	0.253636	-1.50849	0.13143	0.409494	0.862693	0.86926	0.606434
SSC_6212	136.07	-0.40207	0.266684	-1.50766	0.13164	0.40993	0.70044	0.857585	0.715423
SSC_4954	217.558	-0.317807	0.210968	-1.50643	0.131957	0.410698	0.826345	0.870057	0.721963
SSC_1684	108.347	-0.466463	0.309726	-1.50605	0.132054	0.410781	0.624154	0.99524	0.606323
SSC_1879	81.8292	-0.52316	0.34753	-1.50536	0.132231	0.410935	0.756343	0.819148	0.548771
SSC_2151	66.7949	-0.567944	0.377336	-1.50514	0.132288	0.410935	0.579589	0.799487	0.658881
SSC_6133	142.939	-0.385893	0.256401	-1.50504	0.132315	0.410935	0.77899	0.756527	0.762049
SSC_5941	166.99	-0.3706	0.246295	-1.5047	0.132401	0.410984	0.641248	0.928408	0.761887
SSC_5388	110.762	-0.445891	0.296469	-1.504	0.13258	0.411151	0.887881	0.707029	0.640321
SSC_3077	198.356	-0.344695	0.229194	-1.50395	0.132595	0.411151	0.630735	0.798328	0.952294
SSC_5273	186.729	-0.393167	0.261497	-1.50353	0.132703	0.411268	0.650425	1.18295	0.570837
SSC_3046	217.301	-0.346051	0.230212	-1.50319	0.132791	0.41128	0.60697	1.06589	0.741012
SSC_2754	161.739	-0.390589	0.25995	-1.50255	0.132954	0.41128	0.540961	0.891717	0.891887
SSC_6194	167.848	-0.413041	0.274913	-1.50244	0.132984	0.41128	0.465081	1.04357	0.847133
SSC_1583	153.203	-0.415737	0.276711	-1.50242	0.132989	0.41128	1.08338	0.522454	0.759979
SSC_2839	107.281	-0.454723	0.30291	-1.50118	0.133309	0.411883	0.614687	0.699959	0.890417
SSC_3539	431.349	-0.246369	0.164145	-1.50092	0.133376	0.411883	0.910943	0.676747	0.976631
SSC_0828	165.407	-0.369547	0.246284	-1.50049	0.133488	0.411883	0.62645	0.835603	0.876727
SSC_5121	142.157	-0.419315	0.279456	-1.50047	0.133493	0.411883	0.887881	0.907438	0.530447
SSC_0072	126.436	-0.425903	0.283878	-1.5003	0.133536	0.411883	0.618606	0.68938	0.948951
SSC_2594	103.603	-0.482902	0.321945	-1.49995	0.133627	0.411946	0.536858	0.648949	1.01554
SSC_4353	191.981	-0.356729	0.237926	-1.49933	0.133789	0.412146	0.576898	0.89852	0.900669
SSC_4312	143.947	-0.418735	0.279337	-1.49904	0.133865	0.412146	0.961109	0.853698	0.523151
SSC_0038	251.907	-0.296021	0.197494	-1.49889	0.133903	0.412146	0.722094	0.904917	0.822459
SSC_2705	120.338	0.431086	0.287713	1.49832	0.134051	0.412268	1.15425	1.65583	1.26589
SSC_4637	99.5194	-0.502702	0.33554	-1.49819	0.134084	0.412268	0.455623	0.71714	1.00754
SSC_2492	97.7314	-0.488729	0.32654	-1.49669	0.134474	0.413178	0.492195	0.856473	0.826344
SSC_1085	76.5891	-0.543778	0.363365	-1.49651	0.134521	0.413178	0.672637	0.523516	0.90238
SSC_3745	159.315	-0.374775	0.250533	-1.49591	0.134678	0.413441	0.923755	0.772076	0.658298
SSC_4464	185.29	-0.347359	0.232413	-1.49458	0.135024	0.414286	0.695118	0.935399	0.73792
SSC_1914	100.315	0.500565	0.334988	1.49428	0.135103	0.414311	2.23556	1.27165	1.02362
SSC_6136	298.543	-0.354241	0.237187	-1.49351	0.135304	0.414651	1.23425	0.471433	0.837127
SSC_0323	186.536	-0.380072	0.254516	-1.49331	0.135356	0.414651	0.503438	0.926025	0.943554
SSC_1446	59.5198	-0.598631	0.40098	-1.49292	0.135458	0.414745	0.681397	0.554311	0.760983
SSC_5182	65.779	-0.606266	0.406393	-1.49182	0.135746	0.415089	0.468156	1.0635	0.550327
SSC_1565	115.422	-0.515699	0.345692	-1.49179	0.135754	0.415089	0.342053	1.04172	0.888601
SSC_3222	186.429	-0.338852	0.227161	-1.49168	0.135783	0.415089	0.793544	0.869549	0.716347
SSC_6076	58.6693	-0.630724	0.423023	-1.49099	0.135963	0.415424	0.392717	0.737338	0.867302
SSC_3684	370.738	0.240836	0.16164	1.48995	0.136238	0.415957	1.25391	1.18489	1.11667
SSC_4255	195.454	-0.358478	0.240624	-1.48979	0.13628	0.415957	1.07203	0.750629	0.604415
SSC_2736	279.077	-0.277445	0.186266	-1.48951	0.136354	0.415965	0.837351	0.888481	0.756437
SSC_0796	131.618	-0.44099	0.29661	-1.48676	0.137077	0.417748	0.461015	0.864892	0.939547
SSC_0740	284.374	-0.289473	0.194702	-1.48675	0.137081	0.417748	0.991467	0.837671	0.673752
SSC_2268	92.5319	-0.487973	0.328319	-1.48628	0.137206	0.41791	0.766015	0.831466	0.580696
SSC_1232	157.562	0.425671	0.286527	1.48562	0.137379	0.418219	2.18466	1.28593	0.89837
SSC_1130	82.8417	0.605682	0.408209	1.48375	0.137874	0.419508	3.04416	1.61014	0.758272
SSC_2840	200.735	0.340231	0.229363	1.48337	0.137976	0.4196	1.33182	1.00634	1.51731
SSC_5091	71.7298	-0.546452	0.368594	-1.48253	0.1382	0.419922	0.746335	0.531453	0.80442
SSC_0092	151.228	0.407797	0.275087	1.48243	0.138226	0.419922	1.32751	0.951567	1.84279
SSC_5755	107.253	-0.441591	0.29801	-1.4818	0.138394	0.420117	0.779362	0.648186	0.794912
SSC_2968	173.937	-0.383888	0.259096	-1.48164	0.138435	0.420117	0.630448	0.633355	1.11741
SSC_3765	260.271	0.28248	0.190698	1.4813	0.138527	0.420117	1.22901	1.1843	1.23636
SSC_2661	75.9737	-0.546784	0.369172	-1.48111	0.138577	0.420117	0.486903	0.961045	0.679051
SSC_5095	109.308	-0.446365	0.301481	-1.48057	0.13872	0.420332	0.8703	0.578947	0.78337
SSC_4898	183.138	-0.336337	0.227308	-1.47966	0.138965	0.420652	0.835266	0.762451	0.784102
SSC_3287	114.781	-0.461284	0.311755	-1.47964	0.13897	0.420652	1.12372	0.564576	0.63228
SSC_5425	184.526	-0.353118	0.238698	-1.47935	0.139046	0.420665	1.018	0.658244	0.735155
SSC_5677	111.754	-0.43394	0.293566	-1.47817	0.139362	0.421249	0.663472	0.860743	0.70466
SSC_4603	241.177	-0.32094	0.217132	-1.47809	0.139383	0.421249	0.652631	1.0686	0.729536
SSC_2517	220.784	-0.317577	0.214935	-1.47755	0.139528	0.421468	0.706486	0.968064	0.749044
SSC_3624	123.272	-0.412192	0.279347	-1.47556	0.140063	0.422866	0.683669	0.714027	0.859064
SSC_6158	98.6062	-0.502391	0.340571	-1.47514	0.140174	0.422984	0.785993	0.451779	0.986007
SSC_0057	67.2127	-0.552087	0.37437	-1.47471	0.140291	0.423116	0.679613	0.752279	0.624203
SSC_5377	87.5495	-0.493998	0.335089	-1.47423	0.14042	0.423289	0.776896	0.796579	0.588165
SSC_5826	170.34	-0.347622	0.235938	-1.47336	0.140654	0.423696	0.739901	0.824814	0.790087
SSC_0502	183.653	-0.337897	0.229365	-1.47319	0.140701	0.423696	0.832072	0.69747	0.853599
SSC_0116	446.537	-0.236757	0.160792	-1.47244	0.140902	0.423724	0.852833	1.0218	0.700856
SSC_3092	86.1725	-0.496271	0.337058	-1.47236	0.140924	0.423724	0.563734	0.80646	0.758236
SSC_0503	96.4707	-0.481842	0.327261	-1.47235	0.140927	0.423724	0.649469	0.994331	0.571559
SSC_0347	133.844	-0.419667	0.285198	-1.47149	0.141158	0.4242	0.9964	0.541661	0.79197
SSC_0425	157.807	-0.372255	0.253059	-1.47102	0.141287	0.424368	0.622082	0.911695	0.800772
SSC_5483	141.547	-0.383882	0.261013	-1.47074	0.141362	0.424377	0.745485	0.7017	0.852955
SSC_6171	112.995	-0.424784	0.288975	-1.46997	0.141569	0.424781	0.68873	0.732482	0.815165
SSC_2312	98.5717	-0.518328	0.352778	-1.46927	0.141758	0.425129	1.13376	0.411576	0.749827
SSC_5557	101.46	-0.45444	0.309772	-1.46702	0.142371	0.426749	0.762667	0.606069	0.84206
SSC_0604	119.189	-0.420551	0.286727	-1.46673	0.142449	0.426764	0.610418	0.808994	0.825072
SSC_3351	335.122	-0.303952	0.207359	-1.46583	0.142695	0.427281	1.24462	0.630653	0.694299
SSC_3756	199.007	-0.330724	0.225705	-1.46529	0.142841	0.427499	0.683435	0.947419	0.763723
SSC_0490	67.03	-0.554566	0.378885	-1.46368	0.143281	0.428494	0.678968	0.579224	0.794187
SSC_2127	118.002	-0.422848	0.288922	-1.46354	0.14332	0.428494	0.630109	0.724563	0.89334
SSC_3385	75.7039	-0.531177	0.363066	-1.46303	0.143459	0.42869	0.618145	0.923004	0.57306
SSC_3914	85.3596	-0.621218	0.42472	-1.46265	0.143562	0.428733	0.24923	0.790236	1.2707
SSC_1552	233.44	-0.331512	0.22672	-1.46221	0.143684	0.428733	0.559992	0.85727	1.02169
SSC_4647	170.978	-0.348901	0.238618	-1.46217	0.143693	0.428733	0.750012	0.710281	0.905808
SSC_0562	160.595	-0.376522	0.257915	-1.45987	0.144326	0.429906	1.01845	0.76094	0.607942
SSC_1062	106.768	-0.490881	0.336263	-1.45981	0.144342	0.429906	0.543927	1.21466	0.542694
SSC_5995	290.448	-0.275986	0.189061	-1.45978	0.144352	0.429906	0.853877	0.949572	0.698599
SSC_1182	313.992	-0.32348	0.221631	-1.45954	0.144416	0.429906	0.567898	0.701757	1.26586
SSC_4512	101.273	-0.448549	0.307351	-1.4594	0.144454	0.429906	0.67191	0.826688	0.699805
SSC_2351	87.6528	-0.49309	0.337979	-1.45893	0.144583	0.430071	0.57151	0.935399	0.66146
SSC_5790	272.885	-0.273028	0.187179	-1.45865	0.144662	0.430087	0.846902	0.782795	0.856587
SSC_3572	259.818	-0.295193	0.202451	-1.4581	0.144814	0.430317	0.915752	0.910532	0.653502
SSC_5211	118.277	-0.47024	0.322561	-1.45783	0.144887	0.430317	1.16443	0.458288	0.741241
SSC_2533	241.174	0.3114	0.213723	1.45703	0.145109	0.43067	1.36512	0.957186	1.46596
SSC_3505	116.031	-0.527692	0.362265	-1.45665	0.145214	0.43067	1.52208	0.383164	0.611046
SSC_0670	129.703	-0.428881	0.294482	-1.45639	0.145285	0.43067	0.517348	0.735848	1.04646
SSC_1948	222.193	-0.335569	0.230428	-1.45629	0.145313	0.43067	0.661086	0.670466	1.10892
SSC_0075	219.804	0.307463	0.21116	1.45607	0.145374	0.43067	1.11569	1.20792	1.39377
SSC_4394	84.5704	-0.538291	0.370103	-1.45444	0.145825	0.431787	0.920766	0.403718	0.891058
SSC_0351	93.7917	-0.505148	0.347483	-1.45373	0.14602	0.43181	0.887881	0.437873	0.905011
SSC_5188	282.649	-0.632899	0.435394	-1.45362	0.14605	0.43181	0.341493	0.801903	0.948951
SSC_4817	403.69	0.233489	0.160627	1.45361	0.146054	0.43181	1.24303	1.29451	1.01502
SSC_3076	66.9003	-0.564778	0.388631	-1.45325	0.146154	0.431885	0.473537	0.85705	0.754871
SSC_1131	83.6543	0.487921	0.336007	1.45211	0.14647	0.432492	1.30408	1.34314	1.56768
SSC_6138	80.5488	-0.509834	0.35113	-1.45198	0.146507	0.432492	0.941692	0.588302	0.635349
SSC_5235	89.6376	-0.493144	0.33989	-1.45089	0.14681	0.433036	0.610418	0.582026	0.999182
SSC_3395	114.486	-0.429276	0.295982	-1.45034	0.146963	0.433036	0.817785	0.857288	0.592644
SSC_4303	108.105	-0.433923	0.299215	-1.4502	0.147002	0.433036	0.690574	0.885692	0.661398
SSC_0031	72.2164	-0.61541	0.424415	-1.45002	0.147053	0.433036	0.289078	1.07914	0.813583
CTLR_0086	103.213	0.437732	0.301886	1.44999	0.147062	0.433036	1.39524	1.33176	1.34181
SSC_4734	154.833	0.397581	0.274451	1.44864	0.147438	0.433925	1.84975	1.38218	0.918923
SSC_1160	107.696	-0.458212	0.31637	-1.44834	0.147521	0.433951	0.710305	1.02757	0.532733
SSC_5756	177.244	-0.35455	0.244888	-1.4478	0.147672	0.434008	1.00896	0.780299	0.625321
SSC_5554	91.8472	-0.515426	0.356051	-1.44762	0.147723	0.434008	0.756343	1.03613	0.440973
SSC_1760	125.237	-0.396636	0.274019	-1.44748	0.147763	0.434008	0.784439	0.787959	0.711746
SSC_2118	101.548	-0.450411	0.311243	-1.44714	0.147859	0.434013	0.706681	0.836599	0.659682
SSC_6077	56.1157	-0.662671	0.457988	-1.44692	0.14792	0.434013	1.25603	0.363169	0.564755
SSC_5816	137.371	-0.416855	0.288147	-1.44668	0.147988	0.434013	1.09626	0.72995	0.540661
SSC_2731	203.362	-0.337068	0.233259	-1.44504	0.148448	0.435144	0.672043	0.6883	1.05817
SSC_3770	369.808	-0.234999	0.162656	-1.44477	0.148523	0.435147	0.933028	0.812608	0.814441
SSC_5691	55.1514	-0.627062	0.434128	-1.44442	0.148622	0.435217	0.536428	0.492422	1.00798
SSC_5361	62.1087	-0.648714	0.449236	-1.44404	0.148728	0.43531	1.02241	0.862261	0.298629
SSC_5300	241.653	0.288916	0.200162	1.44341	0.148904	0.435608	1.34415	1.20297	1.13865
SSC_4072	89.1254	-0.492024	0.34094	-1.44314	0.148981	0.435615	0.916068	0.788085	0.511635
[truncated: 4,338 more rows]

## Sheet: p53_cas
guide	baseMean	log2FoldChange	lfcSE	stat	pvalue	padj	fc_rep1	fc_rep2	fc_rep3
SSC_4596	138.008	-1.58305	0.333923	-4.74076	2.12913e-06	0.0134923	0.577175	0.304326	0.215442
SSC_0163	131.434	-1.10729	0.308803	-3.58573	0.000336136	0.827889	0.355533	0.458411	0.596897
SSC_3533	141.535	-1.06941	0.301628	-3.54546	0.000391931	0.827889	0.66271	0.372953	0.446203
SSC_2880	109.045	-1.25598	0.365324	-3.43798	0.00058607	0.928481	0.277414	0.353864	0.733307
SSC_2224	250.566	-0.803421	0.240184	-3.34502	0.000822774	0.999814	0.403305	0.710888	0.628897
SSC_3404	93.0429	-1.24617	0.387278	-3.21776	0.00129195	0.999814	0.371494	0.280889	0.727851
SSC_5896	85.8818	-1.15724	0.381084	-3.03671	0.00239178	0.999814	0.625051	0.323875	0.461804
SSC_3551	112.289	-1.03346	0.340376	-3.03622	0.00239565	0.999814	0.319718	0.63982	0.540418
SSC_4127	303.957	-0.62712	0.207856	-3.01709	0.00255217	0.999814	0.532887	0.677032	0.741692
SSC_5983	103.596	-1.03221	0.356411	-2.89613	0.00377801	0.999814	0.769566	0.356748	0.437421
SSC_5391	92.8434	-1.25767	0.434658	-2.89348	0.00381004	0.999814	0.152692	0.649496	0.634651
SSC_0677	99.458	-1.13765	0.405423	-2.80608	0.00501475	0.999814	0.213409	0.845739	0.461642
SSC_5421	135.685	-0.812139	0.291354	-2.78746	0.00531224	0.999814	0.543223	0.592017	0.570313
SSC_3200	233.899	-0.630176	0.226094	-2.78723	0.00531614	0.999814	0.609211	0.627588	0.702232
CTLR_0002	201.936	0.711034	0.25591	2.77845	0.00546183	0.999814	2.14968	1.58131	1.30955
SSC_2075	86.6352	-1.23552	0.447748	-2.75942	0.00579042	0.999814	0.171332	0.425665	0.911294
SSC_0763	97.1888	-0.981546	0.365773	-2.68348	0.00728594	0.999814	0.417764	0.397303	0.78349
SSC_1175	34.9868	-1.66257	0.626104	-2.65542	0.0079209	0.999814	0.117791	0.348867	0.643266
SSC_3480	259.367	-0.620829	0.234601	-2.64632	0.00813738	0.999814	0.485235	0.65605	0.85352
SSC_4947	136.032	-0.783045	0.297269	-2.63413	0.00843541	0.999814	0.580228	0.491037	0.692706
SSC_3226	166.379	-0.703848	0.267565	-2.63057	0.00852413	0.999814	0.524069	0.681607	0.636334
SSC_0574	125.1	-0.886415	0.339294	-2.61253	0.00898751	0.999814	0.309201	0.605057	0.77026
SSC_1424	155.856	0.782516	0.302361	2.58802	0.00965303	0.999814	2.17258	2.1154	1.11138
SSC_5975	122.394	-0.807856	0.312295	-2.58684	0.00968618	0.999814	0.450323	0.620374	0.662332
SSC_0850	81.3514	1.05194	0.406877	2.58541	0.00972639	0.999814	3.09201	1.30475	2.40529
SSC_4970	112.386	1.05294	0.412353	2.55349	0.0106649	0.999814	5.64489	1.38829	1.28282
SSC_2396	219.808	-0.629431	0.246853	-2.54982	0.0107779	0.999814	0.501891	0.636744	0.821338
SSC_6002	79.7749	1.03224	0.404982	2.54886	0.0108076	0.999814	3.18035	1.39031	2.02836
SSC_2263	117.457	-0.79698	0.313254	-2.54419	0.010953	0.999814	0.546797	0.525566	0.66483
SSC_6140	177.023	-0.694653	0.274852	-2.52738	0.0114919	0.999814	0.466718	0.836677	0.590917
SSC_3330	158.456	0.697749	0.276167	2.52654	0.0115191	0.999814	1.92392	1.41869	1.58786
SSC_1018	242.222	-0.598875	0.237095	-2.52589	0.0115407	0.999814	0.519152	0.849147	0.640753
SSC_2744	103.488	-1.07374	0.425547	-2.52319	0.0116296	0.999814	0.173222	0.875275	0.61872
SSC_3698	129.18	0.811452	0.323037	2.51195	0.0120067	0.999814	2.54856	1.32722	1.70456
SSC_1759	242.354	-0.551718	0.221893	-2.48641	0.0129038	0.999814	0.644168	0.716159	0.68347
SSC_0549	64.4241	-1.17601	0.47361	-2.48308	0.0130251	0.999814	0.942326	0.244342	0.401539
SSC_1090	191.822	-0.631884	0.255368	-2.4744	0.0133459	0.999814	0.636836	0.541139	0.783665
SSC_5770	228.062	-0.608573	0.248237	-2.45158	0.0142231	0.999814	0.46077	0.740089	0.798861
SSC_5948	85.8874	0.93742	0.386171	2.42747	0.0152045	0.999814	3.01135	1.51802	1.64033
SSC_2790	121.8	0.751468	0.310712	2.41853	0.0155832	0.999814	1.84308	1.63697	1.60778
SSC_1281	69.8268	-1.00609	0.416918	-2.41317	0.0158145	0.999814	0.350427	0.507443	0.646325
SSC_5465	269.315	-0.548382	0.227264	-2.41297	0.0158232	0.999814	0.509953	0.807268	0.764054
SSC_0683	161.254	-0.645125	0.268581	-2.40198	0.0163066	0.999814	0.661114	0.68581	0.577231
SSC_5123	205.498	-0.615235	0.256438	-2.39916	0.0164328	0.999814	0.467979	0.732501	0.78349
SSC_1376	154.938	-0.672269	0.281264	-2.39017	0.0168405	0.999814	0.519977	0.753886	0.614664
SSC_5713	196.911	0.63446	0.265619	2.3886	0.0169125	0.999814	1.95827	1.74693	1.12408
SSC_1638	409.072	0.431044	0.180733	2.38498	0.0170802	0.999814	1.37697	1.5021	1.18075
SSC_5667	245.408	-0.636613	0.267255	-2.38204	0.0172169	0.999814	0.366963	0.820983	0.830138
SSC_3339	185.845	-0.665093	0.279741	-2.37753	0.0174291	0.999814	0.445337	0.599065	0.936057
SSC_1455	133.362	-0.783797	0.330218	-2.37358	0.0176167	0.999814	0.340284	0.658451	0.835352
SSC_0929	213.848	-0.571329	0.241205	-2.36865	0.0178532	0.999814	0.555866	0.693223	0.783867
SSC_0931	84.137	0.895509	0.380168	2.35556	0.0184947	0.999814	2.63393	1.55723	1.59932
SSC_2223	139.739	-0.681454	0.2901	-2.34904	0.0188221	0.999814	0.541559	0.71903	0.621337
SSC_3966	167.324	-0.614856	0.261913	-2.34755	0.0188972	0.999814	0.622726	0.677883	0.657886
SSC_3603	184.947	-0.588895	0.251044	-2.34579	0.018987	0.999814	0.654131	0.624643	0.721208
SSC_4345	152.905	-0.774715	0.331074	-2.34	0.0192836	0.999814	0.985159	0.328685	0.643785
SSC_2793	251.014	-0.544637	0.232821	-2.33929	0.0193204	0.999814	0.587826	0.895852	0.602238
SSC_4270	238.143	-0.59051	0.252986	-2.33416	0.0195873	0.999814	0.438808	0.761237	0.858631
SSC_0789	132.232	0.742847	0.319102	2.32793	0.0199159	0.999814	2.3114	1.14903	1.80104
SSC_2161	440.186	-0.396993	0.170597	-2.32709	0.0199606	0.999814	0.704556	0.791535	0.781363
SSC_3042	124.364	-0.700853	0.303679	-2.30788	0.0210061	0.999814	0.59415	0.633047	0.615548
SSC_1255	116.102	-0.73544	0.31898	-2.3056	0.0211332	0.999814	0.479953	0.680295	0.660688
SSC_1548	121.818	0.799652	0.346945	2.30484	0.0211757	0.999814	3.10286	1.44115	1.2418
SSC_6207	148.872	0.640149	0.278296	2.30025	0.0214343	0.999814	1.62846	1.55396	1.49749
SSC_4485	114.267	-0.752305	0.327603	-2.29639	0.0216534	0.999814	0.439155	0.619899	0.749188
SSC_4430	153.221	-0.648221	0.283149	-2.28933	0.0220601	0.999814	0.495874	0.703492	0.735599
SSC_3340	313.425	-0.478797	0.209166	-2.28907	0.022075	0.999814	0.580228	0.877396	0.715796
SSC_2865	92.3794	-0.871403	0.380974	-2.2873	0.0221781	0.999814	0.329814	0.56488	0.824185
SSC_3233	103.772	-0.774734	0.340295	-2.27666	0.0228068	0.999814	0.514122	0.761015	0.500398
SSC_3534	54.0311	1.23534	0.543135	2.27446	0.0229385	0.999814	7.33836	1.28764	1.65986
SSC_0939	106.426	-0.757313	0.333459	-2.27108	0.023142	0.999814	0.477362	0.588351	0.721796
SSC_3625	123.781	-0.77423	0.341666	-2.26604	0.0234487	0.999814	0.365663	0.934112	0.563401
SSC_5211	196.317	-0.629651	0.27814	-2.26379	0.0235872	0.999814	0.400488	0.830994	0.779637
SSC_2731	207.946	-0.601358	0.266115	-2.25976	0.023836	0.999814	0.483167	0.958219	0.60019
SSC_2722	150.672	-0.636198	0.282159	-2.25475	0.0241489	0.999814	0.672966	0.531593	0.752392
SSC_5166	121.96	0.767687	0.34163	2.24713	0.0246316	0.999814	2.29692	1.07654	2.07051
SSC_4040	93.9756	-0.801012	0.360166	-2.22401	0.0261477	0.999814	0.507406	0.481769	0.768904
SSC_4347	69.6117	-0.967196	0.43677	-2.21443	0.0267995	0.999814	0.292577	0.515834	0.842133
SSC_6127	160.163	-0.737526	0.33312	-2.21399	0.0268294	0.999814	0.281892	0.868167	0.78892
SSC_0327	283.683	-0.495027	0.224438	-2.20563	0.0274097	0.999814	0.521168	0.770506	0.867578
SSC_0840	69.8596	-0.912631	0.413993	-2.20446	0.027492	0.999814	0.528548	0.408774	0.703872
SSC_2066	72.3705	-1.00639	0.457661	-2.19898	0.0278795	0.999814	0.245132	0.958386	0.438312
SSC_3554	121.735	-0.730147	0.332687	-2.1947	0.0281852	0.999814	0.384249	0.827579	0.655687
SSC_0358	152.531	-0.603316	0.275473	-2.19011	0.0285163	0.999814	0.693916	0.673094	0.610981
SSC_4125	167.732	-0.592775	0.270854	-2.18854	0.0286306	0.999814	0.779723	0.539286	0.707155
SSC_6229	304.838	-0.455732	0.208744	-2.18321	0.0290206	0.999814	0.593665	0.851796	0.755668
SSC_4937	109.421	-0.723689	0.331794	-2.18114	0.029173	0.999814	0.509272	0.557671	0.773598
SSC_1701	192.099	-0.561767	0.258381	-2.17419	0.0296912	0.999814	0.625509	0.574061	0.875854
SSC_0905	222.945	-0.54518	0.250756	-2.17414	0.0296944	0.999814	0.506698	0.680084	0.920203
SSC_2298	89.5276	-0.774474	0.357505	-2.16633	0.0302859	0.999814	0.673564	0.486784	0.616609
SSC_1755	144.753	0.646203	0.298968	2.16144	0.0306611	0.999814	2.09188	1.60246	1.17471
SSC_0513	125.066	0.681078	0.315383	2.15952	0.0308095	0.999814	2.01905	1.6578	1.22048
SSC_3577	130.415	-0.716908	0.332394	-2.1568	0.0310211	0.999814	0.355852	0.865238	0.678657
SSC_4495	351.777	-0.421327	0.195646	-2.15351	0.0312783	0.999814	0.83394	0.81386	0.614579
SSC_2103	206.845	-0.537306	0.249912	-2.14998	0.031557	0.999814	0.804746	0.541426	0.766644
SSC_6227	98.3929	0.75566	0.353238	2.13924	0.0324163	0.999814	1.94506	1.27742	1.98713
SSC_0366	294.265	-0.445434	0.20825	-2.13894	0.0324403	0.999814	0.687113	0.864762	0.661962
SSC_1935	82.8464	-0.84287	0.394452	-2.13681	0.0326134	0.999814	0.390569	0.862967	0.507091
SSC_5203	245.833	0.494442	0.231449	2.13629	0.0326558	0.999814	1.75478	1.40194	1.15128
SSC_0165	123.163	-0.788002	0.370657	-2.12596	0.0335066	0.999814	0.262002	0.754882	0.893171
SSC_5345	342.734	-0.424888	0.200095	-2.12343	0.033718	0.999814	0.701009	0.642711	0.922304
SSC_0525	227.564	-0.510401	0.240449	-2.1227	0.0337789	0.999814	0.542986	0.852893	0.728505
CTLR_0032	358.266	-0.403993	0.190392	-2.12189	0.0338466	0.999814	0.650653	0.788535	0.836135
SSC_4664	405.289	-0.382234	0.180225	-2.12088	0.0339322	0.999814	0.862014	0.776235	0.678158
SSC_2229	84.7837	-0.778791	0.368774	-2.11184	0.0347004	0.999814	0.494721	0.727707	0.543986
SSC_2987	329.666	-0.431114	0.204155	-2.1117	0.0347121	0.999814	0.604473	0.899747	0.741787
SSC_3878	271.919	-0.479691	0.227185	-2.11146	0.0347331	0.999814	0.527877	0.847747	0.798691
SSC_1280	208.037	-0.547788	0.259632	-2.10986	0.0348703	0.999814	0.529701	0.622395	0.965402
SSC_0586	74.671	-0.937992	0.444807	-2.10876	0.0349653	0.999814	0.234127	0.841314	0.656491
SSC_4719	292.898	-0.43226	0.20531	-2.1054	0.0352567	0.999814	0.70124	0.697735	0.831599
SSC_5723	350.377	-0.441327	0.209785	-2.10372	0.0354032	0.999814	0.714106	0.575311	0.978657
SSC_1394	173.276	-0.550022	0.261458	-2.10367	0.0354071	0.999814	0.609116	0.677254	0.765143
SSC_2910	143.053	-0.822608	0.39447	-2.08535	0.0370373	0.999814	0.206134	0.688103	1.1707
SSC_0118	172.794	-0.55698	0.267247	-2.08414	0.0371472	0.999814	0.661798	0.831304	0.564606
SSC_2286	99.7275	-0.758823	0.364221	-2.08342	0.0372133	0.999814	0.398525	0.551845	0.891483
SSC_6104	235.238	-0.489436	0.235109	-2.08175	0.0373657	0.999814	0.566868	0.729063	0.864799
CTLR_0050	144.3	0.668404	0.321328	2.08013	0.0375136	0.999814	2.7543	1.16303	1.32788
SSC_2093	349.04	-0.426103	0.204935	-2.07921	0.0375978	0.999814	0.963949	0.596933	0.731293
SSC_3384	148.023	-0.597596	0.287432	-2.07909	0.0376095	0.999814	0.58247	0.588031	0.842035
SSC_0706	145.708	-0.688287	0.331284	-2.07763	0.037743	0.999814	0.334712	0.680261	0.974688
SSC_5649	181.684	-0.534556	0.257488	-2.07604	0.0378899	0.999814	0.576181	0.77667	0.728221
CTLR_0069	193.549	-0.589974	0.284288	-2.07527	0.0379617	0.999814	0.396411	0.789356	0.892308
SSC_3502	195.325	-0.504977	0.243645	-2.07259	0.0382104	0.999814	0.731542	0.686156	0.699439
SSC_4263	99.6893	-0.79112	0.381888	-2.0716	0.0383028	0.999814	0.304558	0.718154	0.846687
SSC_3134	137.717	-0.598156	0.289077	-2.06919	0.0385281	0.999814	0.677057	0.588061	0.726865
SSC_5743	72.8776	-0.880672	0.42634	-2.06566	0.0388611	0.999814	0.374789	0.932787	0.438122
SSC_1353	149.235	-0.572699	0.277484	-2.0639	0.0390272	0.999814	0.710806	0.655939	0.656287
SSC_6237	535.09	-0.342623	0.166054	-2.06332	0.039082	0.999814	0.669444	0.781977	0.932291
SSC_0103	216.247	-0.514022	0.249178	-2.06287	0.0391246	0.999814	0.520517	0.743968	0.871237
SSC_0643	140.449	-0.62157	0.30146	-2.06187	0.0392205	0.999814	0.895209	0.506524	0.615645
SSC_2105	195.385	-0.590084	0.286793	-2.05753	0.0396355	0.999814	0.39005	0.923688	0.775069
SSC_2612	128.494	-0.639156	0.311054	-2.0548	0.039898	0.999814	0.471163	0.763992	0.711029
SSC_0592	85.5224	-0.787109	0.383259	-2.05373	0.040002	0.999814	0.799549	0.626991	0.409084
SSC_3378	236.744	-0.46986	0.228953	-2.05221	0.0401489	0.999814	0.620717	0.833099	0.718589
SSC_4169	200.143	-0.498951	0.243417	-2.04978	0.0403861	0.999814	0.697168	0.77275	0.654317
SSC_4514	340.432	-0.448184	0.219014	-2.04637	0.0407198	0.999814	0.574676	0.647608	1.05677
SSC_2639	230.458	-0.512203	0.250363	-2.04584	0.0407718	0.999814	0.580075	0.591327	1.00931
SSC_2166	99.604	-0.697686	0.341131	-2.04521	0.0408339	0.999814	0.684189	0.676748	0.5001
SSC_1332	232.406	-0.490862	0.240198	-2.04358	0.0409953	0.999814	0.553984	0.900172	0.708211
CTLR_0092	46.9073	-0.997871	0.488385	-2.04321	0.0410321	0.999814	0.412268	0.539286	0.557568
SSC_4559	208.716	-0.523922	0.256725	-2.04079	0.0412717	0.999814	0.553236	0.626787	0.960655
SSC_4173	296.03	-0.443975	0.217625	-2.04009	0.0413413	0.999814	0.605781	0.680677	0.952251
SSC_2299	129.594	-0.767652	0.376566	-2.03856	0.0414938	0.999814	0.243613	0.878204	0.857234
SSC_5854	241.102	-0.488595	0.240229	-2.03388	0.0419641	0.999814	0.517355	0.873232	0.770218
SSC_0756	241.399	-0.576689	0.284176	-2.02934	0.0424241	0.999814	0.363406	1.04169	0.770803
SSC_3422	123.049	0.619967	0.305513	2.02927	0.042431	0.999814	1.54219	1.63319	1.43965
SSC_0115	238.371	-0.471577	0.232437	-2.02884	0.042475	0.999814	0.579508	0.854045	0.747949
SSC_3950	85.6997	-0.955801	0.472147	-2.02437	0.0429319	0.999814	0.154034	0.922407	0.787889
SSC_3261	107.668	-0.861415	0.425649	-2.02377	0.0429941	0.999814	0.181216	0.90339	0.83609
SSC_5148	167.515	-0.544813	0.269398	-2.02234	0.0431416	0.999814	0.842204	0.58819	0.655189
SSC_0528	165.162	-0.546673	0.270417	-2.02159	0.0432185	0.999814	0.685666	0.784846	0.590653
SSC_5310	399.059	0.423269	0.209469	2.02068	0.0433132	0.999814	1.92842	1.00422	1.27318
SSC_3886	283.08	-0.429751	0.212889	-2.01867	0.043522	0.999814	0.626118	0.838188	0.765384
SSC_4448	133.085	-0.709799	0.35255	-2.01333	0.0440798	0.999814	0.42341	0.449651	1.21093
SSC_3953	102.791	-0.777919	0.386607	-2.01217	0.044202	0.999814	0.304719	1.01838	0.595846
SSC_1925	107.726	0.691049	0.34366	2.01086	0.0443408	0.999814	1.91142	1.13731	1.99249
SSC_2532	167.181	-0.605082	0.301314	-2.00814	0.0446282	0.999814	0.39911	0.926554	0.749777
SSC_0913	307.116	0.404027	0.201493	2.00517	0.0449454	0.999814	1.44766	1.22088	1.32492
SSC_5273	268.686	-0.448055	0.223813	-2.00191	0.0452943	0.999814	0.565669	0.799325	0.847957
SSC_1432	196.467	-0.511666	0.255811	-2.00018	0.0454813	0.999814	0.561142	0.878311	0.68347
SSC_4078	112.063	0.808161	0.404133	1.99974	0.0455282	0.999814	4.84414	1.13531	1.21506
SSC_2587	53.8513	-1.02256	0.51222	-1.99634	0.0458974	0.999814	0.213409	0.797109	0.666383
SSC_3316	133.058	-0.643038	0.322302	-1.99515	0.0460271	0.999814	0.3961	0.750641	0.839692
SSC_2287	82.3097	0.867475	0.434973	1.99432	0.0461173	0.999814	4.27973	1.36782	1.15516
SSC_4209	158.003	-0.542654	0.272236	-1.99332	0.0462263	0.999814	0.776033	0.63982	0.662
SSC_0263	260.421	-0.426257	0.214221	-1.98981	0.0466124	0.999814	0.78261	0.692956	0.76185
CTLR_0074	132.304	-0.582653	0.293071	-1.98809	0.0468014	0.999814	0.613454	0.691349	0.700006
SSC_3174	94.2511	-0.702331	0.353566	-1.98642	0.0469867	0.999814	0.501891	0.628883	0.707243
SSC_5430	117.455	-0.693736	0.350174	-1.98112	0.0475779	0.999814	0.369078	0.968148	0.629654
SSC_6158	171.884	-0.517637	0.26144	-1.97994	0.04771	0.999814	0.690036	0.782404	0.627235
SSC_5346	137.767	-0.57518	0.291409	-1.97379	0.0484055	0.999814	0.743433	0.566546	0.722367
SSC_4522	83.1098	-0.798282	0.404821	-1.97194	0.0486166	0.999814	0.375737	0.989999	0.491484
SSC_2999	180.851	-0.499063	0.253647	-1.96755	0.04912	0.999814	0.653032	0.730524	0.737226
SSC_0705	87.1618	-0.796773	0.405052	-1.96709	0.0491732	0.999814	0.321247	0.564108	1.00943
SSC_0300	143.568	-0.693391	0.353036	-1.96408	0.049521	0.999814	0.28495	0.999372	0.766037
SSC_5781	95.1619	0.84584	0.430927	1.96284	0.0496646	0.999814	4.99571	1.28257	1.0829
SSC_3408	497.636	0.32669	0.166608	1.96084	0.0498982	0.999814	1.45004	1.16848	1.16815
SSC_3978	180.446	-0.560951	0.286143	-1.96039	0.0499503	0.999814	0.42833	0.918378	0.76031
SSC_3929	220.412	-0.473407	0.241621	-1.95929	0.0500784	0.999814	0.738869	0.583341	0.874287
SSC_0716	87.7632	-0.739241	0.377326	-1.95915	0.0500947	0.999814	0.412268	0.787107	0.623385
SSC_6056	149.787	-0.696379	0.355912	-1.9566	0.050394	0.999814	0.26263	0.904786	0.892429
SSC_2997	389.106	0.371918	0.190106	1.95637	0.0504217	0.999814	1.61435	1.17473	1.15862
SSC_5397	54.5364	-1.01414	0.518723	-1.95507	0.0505752	0.999814	0.253703	0.414531	1.17471
SSC_4130	297.625	-0.463985	0.237972	-1.94975	0.0512059	0.999814	1.13638	0.566964	0.611315
SSC_3836	184.792	-0.543642	0.279196	-1.94717	0.0515143	0.999814	0.453221	0.927953	0.739188
SSC_0506	135.867	-0.582951	0.299635	-1.94554	0.0517105	0.999814	0.573152	0.610802	0.843562
SSC_4475	99.0085	0.739707	0.380619	1.94343	0.0519641	0.999814	2.96222	1.05827	1.6144
SSC_1060	100.616	-0.786008	0.405074	-1.94041	0.0523304	0.999814	0.248782	0.85734	0.842417
SSC_5118	176.047	-0.50964	0.262708	-1.93995	0.0523863	0.999814	0.668717	0.610584	0.848446
SSC_4774	93.1646	0.727959	0.375609	1.93808	0.0526136	0.999814	2.67471	1.43347	1.21008
SSC_5964	40.0338	1.07895	0.55686	1.93757	0.0526758	0.999814	1.36475	3.62787	1.99098
SSC_5129	154.363	-0.576529	0.297594	-1.9373	0.0527088	0.999814	0.439752	0.859876	0.763654
SSC_2955	111.189	-0.686114	0.354352	-1.93625	0.052837	0.999814	0.984519	0.633375	0.388072
SSC_2988	102.316	-0.654545	0.338201	-1.93537	0.0529448	0.999814	0.54969	0.580889	0.798581
SSC_5441	245.818	-0.428205	0.221564	-1.93265	0.0532799	0.999814	0.68452	0.814293	0.729547
SSC_6117	227.628	0.443167	0.229324	1.93249	0.0532986	0.999814	1.48068	1.27581	1.33515
SSC_5579	60.4128	-0.97168	0.503021	-1.93169	0.0533982	0.999814	0.181398	0.68129	0.870722
SSC_5928	28.8597	1.21328	0.628336	1.93094	0.0534906	0.999814	3.09201	2.24826	1.86056
SSC_4504	143.107	-0.606146	0.314099	-1.92979	0.0536329	0.999814	0.467453	0.586502	1.03204
SSC_3908	190.715	-0.525308	0.272387	-1.92854	0.0537886	0.999814	0.464839	0.780592	0.893452
SSC_2647	179.601	0.521798	0.271193	1.92408	0.0543441	0.999814	1.99922	1.22632	1.24267
SSC_1791	257.405	-0.416413	0.216567	-1.92279	0.0545059	0.999814	0.819929	0.753677	0.68347
SSC_0437	197.432	-0.48005	0.249703	-1.92249	0.0545447	0.999814	0.593665	0.798535	0.759815
SSC_3893	284.954	-0.408163	0.212377	-1.92188	0.0546211	0.999814	0.644779	0.885677	0.739454
SSC_2070	83.1721	0.708461	0.368733	1.92134	0.0546891	0.999814	1.48416	1.75062	1.66518
SSC_4736	60.2312	0.854541	0.446779	1.91267	0.05579	0.999814	2.12476	2.28153	1.21691
SSC_2288	68.314	-0.814515	0.42602	-1.91192	0.0558867	0.999814	0.930245	0.47762	0.4324
SSC_2056	51.7359	-0.970414	0.507699	-1.9114	0.0559536	0.999814	0.256522	0.894883	0.518931
SSC_2251	190.048	0.561183	0.293663	1.91097	0.056008	0.999814	2.23802	0.904471	1.66311
SSC_4465	190.863	-0.575614	0.301252	-1.91074	0.0560377	0.999814	0.356714	0.972148	0.808044
SSC_1378	186.523	0.486651	0.254701	1.91068	0.0560463	0.999814	1.64907	1.25373	1.34669
SSC_4758	236.251	-0.426917	0.223568	-1.90956	0.0561895	0.999814	0.763663	0.75809	0.71183
SSC_2355	135.761	0.556755	0.291699	1.90866	0.0563058	0.999814	1.37423	1.6205	1.42529
SSC_4028	87.801	-0.744368	0.390013	-1.90858	0.0563169	0.999814	0.683186	0.862068	0.354392
SSC_1468	250.207	-0.431459	0.226124	-1.90807	0.0563824	0.999814	0.856494	0.617889	0.785481
SSC_0173	186.879	-0.485135	0.254539	-1.90594	0.0566579	0.999814	0.646943	0.664754	0.847503
SSC_4240	131.172	0.591399	0.310673	1.90361	0.0569613	0.999814	2.04712	1.16121	1.4705
SSC_5102	243.71	-0.41869	0.219984	-1.90328	0.0570041	0.999814	0.754262	0.772814	0.71852
SSC_3530	77.4267	-0.751029	0.395182	-1.90047	0.0573721	0.999814	0.482036	0.855573	0.498364
SSC_3848	461.856	-0.339209	0.178509	-1.90024	0.0574017	0.999814	0.639765	0.929423	0.818811
SSC_6038	189.855	-0.488418	0.257303	-1.89822	0.0576667	0.999814	0.914484	0.65619	0.616133
SSC_0166	305.696	-0.376701	0.19847	-1.89802	0.0576936	0.999814	0.739028	0.787354	0.784221
SSC_4457	152.837	-0.700138	0.369679	-1.89391	0.0582371	0.999814	0.23807	1.05013	0.830256
SSC_3801	55.7974	-0.936215	0.494443	-1.89348	0.0582947	0.999814	0.235581	0.784582	0.639375
SSC_0712	142.845	-0.590004	0.311739	-1.89262	0.058408	0.999814	0.46331	0.983752	0.616898
SSC_0234	147.076	-0.527145	0.279119	-1.8886	0.0589452	0.999814	0.76207	0.672261	0.653317
SSC_0581	256.49	0.427231	0.226526	1.88602	0.0592927	0.999814	1.69805	1.21823	1.20388
CTLR_0046	149.145	-0.560363	0.297133	-1.8859	0.0593088	0.999814	0.510426	0.941761	0.631976
SSC_5413	283.339	-0.41074	0.217842	-1.8855	0.059363	0.999814	0.592738	0.884133	0.801414
SSC_1514	124.209	0.590362	0.313438	1.88351	0.0596318	0.999814	1.82196	1.627	1.15664
SSC_1513	268.316	0.398119	0.211419	1.88308	0.0596891	0.999814	1.2735	1.37961	1.30026
SSC_5827	58.9973	-0.884275	0.470067	-1.88117	0.0599492	0.999814	0.919674	0.319462	0.580482
SSC_0210	320.259	0.380562	0.202307	1.88112	0.0599562	0.999814	1.48324	1.10261	1.36364
SSC_0318	647.383	-0.298254	0.158621	-1.88029	0.0600683	0.999814	0.650769	0.925066	0.881542
SSC_2648	98.763	0.656165	0.34943	1.87781	0.0604065	0.999814	1.96485	1.20023	1.6913
SSC_3989	186.505	-0.490425	0.261713	-1.8739	0.0609435	0.999814	0.566181	0.900852	0.693985
SSC_3959	183.718	-0.539244	0.287974	-1.87254	0.0611315	0.999814	0.435524	0.983977	0.742053
SSC_5142	77.7174	-0.752595	0.402472	-1.86993	0.0614936	0.999814	0.381729	0.618735	0.831038
SSC_3883	226.308	-0.458193	0.245091	-1.86948	0.061556	0.999814	0.537033	0.77344	0.90153
SSC_3618	287.019	-0.393959	0.210978	-1.8673	0.0618602	0.999814	0.705649	0.894473	0.691208
SSC_0223	93.4025	-0.648882	0.347581	-1.86685	0.0619222	0.999814	0.70029	0.556954	0.669801
SSC_1059	392.319	-0.344384	0.184527	-1.86631	0.0619981	0.999814	0.745135	0.712058	0.922175
SSC_0100	88.0594	0.716839	0.384395	1.86485	0.0622023	0.999814	2.60659	1.57176	1.13
SSC_1425	134.713	-0.649082	0.348084	-1.86473	0.0622197	0.999814	0.489358	0.438334	1.24582
SSC_4400	178.494	-0.518458	0.278721	-1.86013	0.062867	0.999814	0.471872	0.792225	0.890868
SSC_3296	96.3303	-0.662704	0.356374	-1.85958	0.0629457	0.999814	0.664209	0.470414	0.828449
SSC_5347	229.188	-0.534968	0.287709	-1.8594	0.06297	0.999814	0.364698	0.841485	1.02521
SSC_3896	248.558	-0.418834	0.225381	-1.85833	0.0631215	0.999814	0.625509	0.863391	0.764836
SSC_5379	237.438	0.426069	0.229506	1.85646	0.0633876	0.999814	1.47238	1.45913	1.1305
SSC_0799	190.917	-0.523942	0.282459	-1.85493	0.0636057	0.999814	0.432324	0.944073	0.800428
SSC_3677	371.518	-0.370121	0.199616	-1.85416	0.0637158	0.999814	0.595832	0.950533	0.800637
SSC_4479	78.9158	-0.819479	0.441977	-1.85412	0.0637218	0.999814	0.252857	1.03603	0.628478
SSC_2064	93.1975	-0.735332	0.396705	-1.8536	0.0637965	0.999814	0.304965	0.941331	0.68347
SSC_4518	196.633	-0.449946	0.242933	-1.85214	0.0640052	0.999814	0.760618	0.725495	0.713186
SSC_5074	116.217	0.6336	0.343475	1.84468	0.0650843	0.999814	2.26747	1.01149	1.70424
SSC_0634	246.183	0.416787	0.227495	1.83207	0.0669404	0.999814	1.37079	1.11749	1.56491
SSC_0587	93.6014	0.660544	0.360844	1.83055	0.0671676	0.999814	2.18928	1.4352	1.31568
SSC_6196	69.7684	-0.840981	0.459999	-1.82822	0.0675162	0.999814	0.243305	0.934624	0.672446
SSC_6054	318.564	0.408495	0.223557	1.82726	0.0676614	0.999814	1.84539	1.32419	0.970838
SSC_5180	441.076	0.311813	0.171062	1.82281	0.0683315	0.999814	1.15913	1.30061	1.25913
SSC_2476	123.551	-0.634602	0.3482	-1.82252	0.0683758	0.999814	0.349803	0.818866	0.896595
SSC_1272	161.38	-0.522996	0.286971	-1.82247	0.0683833	0.999814	0.505611	0.932128	0.687086
SSC_3754	150.238	-0.51501	0.282602	-1.82239	0.0683965	0.999814	0.606733	0.838901	0.661423
SSC_3229	90.1397	0.675117	0.370527	1.82205	0.0684479	0.999814	1.25054	1.43336	2.30046
SSC_1757	163.332	-0.593899	0.326437	-1.81934	0.0688597	0.999814	0.331956	0.833657	0.990537
SSC_5955	63.0916	0.77539	0.426322	1.81879	0.0689436	0.999814	2.1644	1.56828	1.51236
SSC_3288	191.312	-0.500558	0.275321	-1.81809	0.0690508	0.999814	0.454468	0.832739	0.88568
SSC_4333	269.849	-0.387497	0.213335	-1.81638	0.0693126	0.999814	0.682374	0.828725	0.78034
SSC_4790	575.127	0.283436	0.156107	1.81565	0.0694234	0.999814	1.37517	1.1799	1.11937
SSC_5159	90.4705	-0.647947	0.35705	-1.81472	0.0695666	0.999814	0.708585	0.531898	0.702455
SSC_1589	31.1199	-1.16554	0.642776	-1.8133	0.0697863	0.999814	0.287628	1.03971	0.295555
SSC_1988	235.931	-0.468745	0.25851	-1.81326	0.0697922	0.999814	0.46174	0.965357	0.817548
SSC_0665	205.067	-0.487155	0.268865	-1.81189	0.0700027	0.999814	0.482184	0.729527	1.00931
SSC_4733	248.512	-0.410774	0.226803	-1.81115	0.0701177	0.999814	0.610905	0.792729	0.871581
SSC_0941	130.765	-0.595399	0.328804	-1.8108	0.0701711	0.999814	0.403854	0.943586	0.71576
SSC_1400	234.861	-0.41095	0.227072	-1.80978	0.0703298	0.999814	0.751908	0.673889	0.844287
SSC_2063	133.27	-0.563313	0.311972	-1.80565	0.0709728	0.999814	0.700077	0.489956	0.917994
SSC_6080	176.466	-0.475624	0.263859	-1.80257	0.0714562	0.999814	0.581048	0.849213	0.742173
SSC_4421	31.8716	1.42308	0.789899	1.80159	0.0716099	0.999814	46.174	0.947612	1.50363
SSC_2481	190.646	-0.476146	0.264349	-1.8012	0.0716713	0.999814	0.63835	0.593239	0.986215
SSC_0779	336.069	0.433813	0.240855	1.80114	0.0716813	0.999814	2.13719	0.883594	1.3549
SSC_0494	45.7365	-0.950809	0.528794	-1.79807	0.0721655	0.999814	0.288587	0.512933	0.911294
SSC_0216	225.031	-0.412207	0.229358	-1.79722	0.0723002	0.999814	0.805796	0.733246	0.723136
SSC_2524	119.091	0.621036	0.345676	1.79658	0.0724016	0.999814	2.71612	1.171	1.23443
SSC_1463	168.181	-0.476421	0.265263	-1.79603	0.072489	0.999814	0.659628	0.674952	0.836568
SSC_1446	96.2989	-0.694521	0.38786	-1.79065	0.0733501	0.999814	0.31882	0.93943	0.71913
SSC_3458	113.117	0.571987	0.319511	1.7902	0.0734222	0.999814	1.41762	1.69409	1.35861
SSC_5587	79.0159	-0.742398	0.41477	-1.78991	0.0734691	0.999814	0.31626	0.817548	0.768904
SSC_3575	286.368	0.422601	0.236113	1.78982	0.0734823	0.999814	1.05388	1.96006	1.14488
SSC_0060	70.4534	0.765929	0.4285	1.78747	0.0738622	0.999814	1.03595	2.6126	1.75325
SSC_3991	162.134	-0.479022	0.268255	-1.7857	0.0741486	0.999814	0.651263	0.694017	0.81407
SSC_5356	155.265	0.555395	0.311058	1.7855	0.0741798	0.999814	2.33868	0.965728	1.4763
SSC_2242	194.486	0.505995	0.283619	1.78406	0.0744135	0.999814	2.34273	1.02008	1.26692
SSC_3620	225.049	-0.429329	0.240689	-1.78375	0.0744644	0.999814	0.5876	0.747807	0.919267
SSC_5020	131.249	-0.531246	0.298012	-1.78263	0.0746461	0.999814	0.661261	0.809978	0.613627
SSC_1862	193.989	0.479675	0.269222	1.78171	0.0747972	0.999814	1.84082	1.52268	0.978217
SSC_1384	335.699	0.354836	0.199294	1.78047	0.0749997	0.999814	1.4872	1.08148	1.31932
SSC_5810	441.125	-0.309775	0.174037	-1.77994	0.0750863	0.999814	0.802979	0.907278	0.718975
SSC_5817	111.034	-0.578511	0.325107	-1.77945	0.0751666	0.999814	0.845952	0.617091	0.583306
SSC_4703	107.521	-0.602647	0.338945	-1.77801	0.0754027	0.999814	0.514226	0.907278	0.598792
SSC_5164	82.3989	-0.793186	0.446333	-1.77712	0.0755492	0.999814	0.217586	0.819183	0.924695
SSC_1330	194.411	-0.434372	0.244474	-1.77676	0.0756078	0.999814	0.76021	0.769094	0.693521
SSC_5876	201.171	0.44056	0.248075	1.77591	0.0757475	0.999814	1.48416	1.5077	1.11587
SSC_1134	129.164	-0.65574	0.369956	-1.77248	0.0763143	0.999814	0.279388	0.976392	0.856136
SSC_5001	83.9994	-0.686819	0.388297	-1.7688	0.0769275	0.999814	0.412268	0.860486	0.657183
SSC_3967	182.359	-0.493191	0.278901	-1.76834	0.0770043	0.999814	0.634258	0.547331	1.03386
SSC_6161	78.5866	-0.853631	0.482914	-1.76767	0.0771169	0.999814	0.179706	0.663789	1.21506
SSC_4418	214.038	-0.479133	0.271129	-1.76718	0.0771987	0.999814	0.457595	0.761397	1.03508
SSC_0270	80.2417	0.743986	0.421223	1.76625	0.077354	0.999814	2.5914	0.896665	2.11116
SSC_5190	98.4832	0.625193	0.354228	1.76495	0.0775728	0.999814	1.99095	1.68415	1.11555
SSC_2670	220.67	-0.434039	0.246058	-1.76397	0.0777367	0.999814	0.554975	0.798082	0.906259
SSC_1410	138.933	-0.543665	0.308308	-1.76338	0.0778358	0.999814	0.699605	0.93877	0.48982
SSC_2757	125.902	0.547141	0.310895	1.75989	0.0784267	0.999814	1.83803	1.20292	1.45063
SSC_1152	146.856	-0.625642	0.35597	-1.75757	0.0788208	0.999814	0.304605	0.720838	1.19244
SSC_5408	132.37	-0.550566	0.313698	-1.75508	0.0792452	0.999814	0.492164	0.672499	0.958344
SSC_3157	101.565	-0.73468	0.418665	-1.75482	0.0792908	0.999814	0.329814	0.44885	1.43127
SSC_1649	181.658	-0.485652	0.276772	-1.7547	0.0793106	0.999814	0.508275	0.987702	0.705053
SSC_2179	24.805	-1.45995	0.83226	-1.75419	0.0793975	0.999814	0.0317129	0.444542	1.33277
SSC_0579	489.039	-0.322013	0.183708	-1.75285	0.0796282	0.999814	0.643091	1.04573	0.748909
SSC_0569	314.649	-0.410544	0.234524	-1.75054	0.0800245	0.999814	0.479381	0.868123	0.993446
SSC_1222	432.593	-0.323839	0.185039	-1.75012	0.0800984	0.999814	0.689365	1.0003	0.728345
SSC_0675	161.968	-0.481086	0.274891	-1.7501	0.0801013	0.999814	0.854793	0.753794	0.573627
SSC_6124	279.143	0.386143	0.22076	1.74915	0.0802644	0.999814	1.37129	1.57856	1.03131
SSC_2383	216.136	-0.416912	0.23912	-1.74353	0.0812416	0.999814	0.655573	0.722402	0.876331
SSC_0070	212.465	-0.519228	0.297833	-1.74335	0.0812722	0.999814	0.357579	0.883046	1.02132
SSC_5845	427.027	0.302099	0.17384	1.7378	0.082246	0.999814	1.30801	1.13909	1.26592
SSC_0680	135.732	-0.536562	0.308808	-1.73753	0.0822938	0.999814	0.477362	0.843709	0.805105
SSC_4237	212.918	-0.452279	0.260417	-1.73675	0.0824315	0.999814	0.561386	1.05113	0.650452
SSC_5103	117.911	-0.648793	0.373938	-1.73503	0.0827352	0.999814	0.289464	0.946854	0.848642
SSC_4737	75.6194	-0.835942	0.482284	-1.7333	0.0830427	0.999814	0.181883	0.717282	1.11841
SSC_4467	221.619	-0.428836	0.247538	-1.73241	0.0832008	0.999814	0.597418	0.978323	0.68347
SSC_0347	181.076	0.49309	0.28473	1.73178	0.0833125	0.999814	1.67106	0.932732	1.83722
SSC_5332	73.7088	-0.705789	0.407676	-1.73125	0.0834072	0.999814	0.901236	0.595516	0.435836
SSC_5381	188.18	-0.516548	0.298439	-1.73083	0.0834819	0.999814	0.422083	0.687552	1.15431
SSC_0822	262.789	-0.370111	0.214132	-1.72842	0.0839126	0.999814	0.800635	0.820813	0.703572
SSC_0464	410.991	-0.301338	0.174391	-1.72795	0.0839978	0.999814	0.83005	0.777638	0.829796
SSC_0743	51.3373	-0.816444	0.472749	-1.72701	0.0841655	0.999814	0.421039	0.734066	0.574115
SSC_5060	239.437	-0.384812	0.223256	-1.72364	0.0847734	0.999814	0.715325	0.769328	0.81224
SSC_4898	238.261	0.411527	0.238817	1.72319	0.0848543	0.999814	1.78131	1.22901	1.0982
SSC_3541	541.711	0.307514	0.178476	1.723	0.0848889	0.999814	1.67188	1.03237	1.11912
SSC_4272	139.061	0.659566	0.382832	1.72286	0.0849141	0.999814	3.78771	1.51083	0.755891
SSC_4617	94.3629	-0.600894	0.348853	-1.72248	0.0849819	0.999814	0.704603	0.571115	0.723207
SSC_3185	75.4903	-0.700716	0.407042	-1.72148	0.0851632	0.999814	0.484251	0.948187	0.490697
SSC_5276	244.468	-0.430216	0.250072	-1.72037	0.0853648	0.999814	0.495598	0.984452	0.808773
SSC_2359	118.998	-0.542786	0.315505	-1.72037	0.0853648	0.999814	0.611039	0.613161	0.870611
SSC_0441	69.0894	0.693956	0.403409	1.72023	0.0853908	0.999814	1.41349	1.70459	1.75035
SSC_3014	194.852	-0.510859	0.297293	-1.71837	0.0857287	0.999814	0.407786	0.723973	1.14218
SSC_4291	159.273	-0.589415	0.343017	-1.71832	0.0857374	0.999814	0.300412	0.830919	1.07402
SSC_6130	197.644	-0.420774	0.244938	-1.71788	0.085819	0.999814	0.74889	0.689057	0.810548
SSC_4762	263.815	0.391791	0.228121	1.71747	0.0858933	0.999814	1.63703	1.36446	1.0167
SSC_2682	226.688	-0.438474	0.255324	-1.71733	0.0859194	0.999814	0.837763	0.507376	0.95526
SSC_3318	146.768	-0.491518	0.286396	-1.71622	0.0861215	0.999814	0.598551	0.688007	0.876775
SSC_4980	310.667	-0.347639	0.202571	-1.71614	0.0861367	0.999814	0.67597	0.808389	0.87984
SSC_1510	175.08	-0.457919	0.266983	-1.71516	0.0863163	0.999814	0.647849	0.928027	0.635507
SSC_5073	146.448	-0.518228	0.30225	-1.71457	0.086424	0.999814	0.559506	0.606796	0.965461
SSC_1675	335.585	-0.338825	0.197622	-1.71451	0.0864354	0.999814	0.729978	0.721822	0.936106
SSC_3721	93.6836	-0.641886	0.374929	-1.71202	0.0868927	0.999814	0.420681	0.98787	0.61872
SSC_1467	316.151	-0.35521	0.207542	-1.71151	0.0869879	0.999814	0.992724	0.709579	0.687702
SSC_6115	101.165	-0.585676	0.342351	-1.71075	0.0871277	0.999814	0.667481	0.818977	0.536171
SSC_2203	184.66	0.504515	0.294924	1.71066	0.0871435	0.999814	2.4507	1.01971	1.19145
SSC_0434	58.458	-0.821181	0.480463	-1.70915	0.0874237	0.999814	0.458075	0.366632	1.15664
SSC_3988	193.776	-0.419498	0.24545	-1.7091	0.0874325	0.999814	0.749577	0.69949	0.80016
SSC_2693	142.088	-0.500304	0.293046	-1.70726	0.0877745	0.999814	0.574676	0.689172	0.882298
SSC_3245	60.9902	0.749308	0.438909	1.70721	0.0877838	0.999814	2.27458	1.28975	1.65356
SSC_2669	171.395	-0.443836	0.260289	-1.70516	0.0881638	0.999814	0.708811	0.70986	0.790111
SSC_1612	188.16	-0.498343	0.292372	-1.70448	0.0882908	0.999814	0.412268	0.828165	1.00301
SSC_5919	118.324	-0.545067	0.320053	-1.70305	0.0885586	0.999814	0.643137	0.559687	0.901599
SSC_5340	234.557	0.43384	0.254942	1.70172	0.0888083	0.999814	2.04884	1.03838	1.19607
SSC_0728	329.797	-0.336706	0.198036	-1.70023	0.0890875	0.999814	0.739823	0.738969	0.900505
SSC_5113	74.0851	-0.676098	0.397775	-1.6997	0.0891872	0.999814	0.553616	0.515316	0.859516
SSC_0185	205.024	-0.422471	0.24864	-1.69913	0.089295	0.999814	0.951387	0.69152	0.643656
SSC_1230	125.536	0.542265	0.319229	1.69867	0.0893813	0.999814	2.06942	1.1206	1.37364
SSC_0788	112.145	0.603331	0.355283	1.69817	0.0894753	0.999814	2.66992	1.238	1.11064
SSC_3617	114.838	0.544146	0.32056	1.69749	0.0896046	0.999814	1.35649	1.77659	1.28325
SSC_5791	359.011	0.322437	0.190117	1.696	0.0898864	0.999814	1.30672	1.35815	1.10088
SSC_0876	113.172	-0.59861	0.353803	-1.69193	0.0906598	0.999814	0.449077	0.571006	1.1247
SSC_2825	395.355	-0.304213	0.179838	-1.6916	0.090723	0.999814	0.86313	0.739597	0.838319
SSC_5978	181.532	-0.433429	0.256452	-1.6901	0.0910091	0.999814	0.631943	0.814993	0.778168
SSC_1216	123.023	0.543714	0.32192	1.68897	0.091225	0.999814	2.10399	1.24728	1.20421
SSC_1246	100.211	-0.674897	0.399596	-1.68895	0.0912297	0.999814	0.308068	1.16147	0.639977
SSC_1443	117.82	-0.527859	0.312583	-1.6887	0.0912773	0.999814	0.596472	0.780758	0.707243
SSC_6072	124.545	0.519003	0.307368	1.68854	0.0913072	0.999814	1.70693	1.41027	1.23837
SSC_2691	228.943	0.384978	0.228004	1.68847	0.0913208	0.999814	1.37967	1.27277	1.27555
SSC_1901	180.166	-0.447299	0.26504	-1.68767	0.0914752	0.999814	0.942326	0.602838	0.709758
SSC_1715	153.487	0.528596	0.313745	1.6848	0.0920274	0.999814	2.45805	1.28206	1.00147
SSC_2741	81.5469	0.709269	0.421016	1.68466	0.0920541	0.999814	3.41593	1.09723	1.29305
SSC_5536	210.629	-0.429067	0.254759	-1.68421	0.0921411	0.999814	0.649321	0.620148	1.0276
SSC_0020	122.501	-0.55704	0.33087	-1.68356	0.0922662	0.999814	0.432543	0.900276	0.783634
SSC_3473	126.751	-0.660578	0.392541	-1.68282	0.0924092	0.999814	0.262352	0.701692	1.29773
SSC_5650	235.579	-0.386622	0.229916	-1.68158	0.0926509	0.999814	0.871651	0.644056	0.800333
SSC_5271	72.243	-0.65982	0.39304	-1.67876	0.0931994	0.999814	0.631559	0.599011	0.672955
SSC_4956	277.932	-0.408478	0.243455	-1.67784	0.0933788	0.999814	0.482337	0.892881	0.969789
SSC_5537	318.393	-0.380969	0.227236	-1.67654	0.0936333	0.999814	0.542551	1.07664	0.754378
SSC_6028	153.928	-0.515532	0.307656	-1.67568	0.0938017	0.999814	0.433332	0.767151	1.00122
SSC_5897	162.312	-0.449261	0.26827	-1.67466	0.0940008	0.999814	0.672647	0.821459	0.704057
SSC_3735	240.814	-0.454697	0.271637	-1.67392	0.094147	0.999814	0.431402	0.798671	1.10697
SSC_0630	134.613	-0.494772	0.295618	-1.67369	0.094192	0.999814	0.606733	0.691076	0.845934
SSC_2157	130.741	-0.502819	0.300458	-1.67351	0.094227	0.999814	0.872566	0.621503	0.653317
SSC_2763	118.589	-0.550458	0.329121	-1.67251	0.0944233	0.999814	0.650467	0.508235	0.97236
SSC_1283	219.551	0.445553	0.266458	1.67213	0.0944979	0.999814	1.99791	1.4256	0.917289
SSC_0806	136.872	0.533504	0.319129	1.67175	0.0945737	0.999814	1.98154	0.946952	1.66767
SSC_5884	113.239	-0.559107	0.334512	-1.67141	0.0946409	0.999814	0.457168	0.819183	0.809373
SSC_0332	129.984	0.548827	0.329424	1.66602	0.0957095	0.999814	2.45487	1.11135	1.21432
SSC_5160	156.079	-0.451486	0.271044	-1.66573	0.0957673	0.999814	0.78648	0.681652	0.732289
SSC_2498	187.054	0.443759	0.266612	1.66444	0.0960247	0.999814	1.77088	1.40787	1.02059
SSC_3546	136.038	0.504237	0.302988	1.66422	0.0960689	0.999814	1.91962	1.171	1.29648
SSC_5046	207.331	-0.413487	0.248458	-1.66421	0.0960703	0.999814	0.624648	0.947868	0.705316
SSC_1658	73.7038	-0.860842	0.517351	-1.66394	0.0961241	0.999814	0.137423	0.956003	0.994138
SSC_5863	154.282	-0.482483	0.290015	-1.66365	0.0961828	0.999814	0.796742	0.880879	0.521291
SSC_3448	189.603	-0.531745	0.319856	-1.66245	0.0964223	0.999814	0.341699	1.20402	0.72766
SSC_4289	94.6791	0.588023	0.354264	1.65985	0.0969456	0.999814	1.80506	1.61651	1.18625
SSC_2254	189.99	-0.424323	0.255801	-1.6588	0.0971555	0.999814	0.894411	0.770072	0.606412
SSC_0497	154.146	-0.467474	0.281898	-1.65831	0.097255	0.999814	0.659628	0.885677	0.634997
SSC_0088	158.151	-0.502589	0.303075	-1.6583	0.0972573	0.999814	1.0932	0.484308	0.688152
SSC_5915	255.772	0.362739	0.218817	1.65773	0.0973725	0.999814	1.18653	1.4135	1.25424
SSC_1682	165.272	-0.455871	0.275211	-1.65645	0.0976317	0.999814	0.554196	0.800976	0.852119
SSC_0275	77.4493	-0.671966	0.405764	-1.65605	0.0977115	0.999814	0.37693	0.746457	0.83616
SSC_1360	91.5279	-0.590094	0.356386	-1.65577	0.0977679	0.999814	0.67462	0.534676	0.818477
SSC_3685	208.435	0.410719	0.24816	1.65506	0.0979129	0.999814	1.64907	1.3294	1.09355
SSC_1039	171.172	-0.447477	0.270408	-1.65482	0.0979605	0.999814	0.930927	0.724084	0.589587
SSC_2721	152.883	-0.460429	0.278314	-1.65435	0.0980558	0.999814	0.751243	0.626726	0.821024
SSC_0309	265.956	-0.383133	0.231955	-1.65176	0.098584	0.999814	0.785271	0.991394	0.574434
SSC_1150	92.4974	-0.73901	0.447805	-1.6503	0.0988825	0.999814	0.204243	0.911602	1.01995
SSC_5604	249.486	0.410688	0.24896	1.64961	0.0990218	0.999814	1.89209	0.942758	1.36694
SSC_1270	126.32	-0.515683	0.312639	-1.64945	0.0990555	0.999814	0.528073	0.709976	0.887973
SSC_1796	47.6892	0.800189	0.485187	1.64924	0.0990988	0.999814	1.88956	1.95445	1.43102
SSC_3447	83.2233	-0.729658	0.443583	-1.64492	0.0999865	0.999814	0.223603	0.873754	0.925185
SSC_5128	57.598	-0.745825	0.454169	-1.64217	0.100554	0.999814	0.38978	0.670199	0.787477
SSC_2438	151.906	-0.455382	0.277643	-1.64017	0.100969	0.999814	0.848093	0.713679	0.646636
SSC_6070	138.727	-0.491008	0.299559	-1.63911	0.101191	0.999814	0.729396	0.562064	0.893308
SSC_4463	102.922	0.61215	0.373658	1.63826	0.101367	0.999814	2.22999	1.88665	0.864389
SSC_4314	211.898	0.444285	0.271222	1.63809	0.101404	0.999814	2.12693	0.974768	1.25983
SSC_2048	282.572	-0.391899	0.23955	-1.63598	0.101843	0.999814	0.499413	0.994592	0.867981
SSC_3481	550.496	-0.268846	0.16456	-1.63372	0.102317	0.999814	0.68167	0.924906	0.895677
SSC_4515	113.418	0.563431	0.344931	1.63346	0.102373	0.999814	1.8323	1.9008	0.939772
SSC_0331	151.261	0.50083	0.306621	1.63339	0.102388	0.999814	2.27412	1.17555	1.09715
SSC_5610	255.307	-0.384652	0.235509	-1.63328	0.10241	0.999814	0.627522	0.684301	1.05368
SSC_2116	124.687	-0.491616	0.301012	-1.63321	0.102424	0.999814	0.737231	0.715354	0.68347
SSC_0546	74.9384	0.632901	0.387671	1.63257	0.102559	0.999814	1.67567	1.48691	1.50933
SSC_1763	234.769	0.401765	0.246177	1.63202	0.102676	0.999814	1.54152	1.58663	0.948039
SSC_3527	129.65	-0.515358	0.316028	-1.63074	0.102945	0.999814	0.483348	0.894967	0.75357
SSC_1872	297.019	-0.336258	0.206243	-1.6304	0.103018	0.999814	0.923307	0.725842	0.749531
SSC_3862	87.9332	-0.605471	0.371569	-1.6295	0.103208	0.999814	0.62925	0.499288	0.918413
SSC_3441	113.224	-0.535922	0.328945	-1.62921	0.103268	0.999814	0.944467	0.568295	0.636737
SSC_4895	52.7481	0.885225	0.543426	1.62897	0.103319	0.999814	1.38231	5.37695	0.962438
SSC_3345	377.022	-0.361641	0.222113	-1.62818	0.103486	0.999814	0.525496	0.772128	1.14149
SSC_2375	208.443	-0.420741	0.258561	-1.62724	0.103686	0.999814	0.554123	1.01082	0.729289
SSC_4716	127.367	-0.492304	0.302838	-1.62563	0.104028	0.999814	0.605632	0.700755	0.843159
SSC_0085	222.204	-0.392907	0.241812	-1.62485	0.104195	0.999814	0.604659	0.933572	0.763878
SSC_4651	331.683	-0.317659	0.195696	-1.62323	0.104541	0.999814	0.841785	0.705135	0.875119
SSC_4942	175.156	-0.454687	0.280197	-1.62274	0.104645	0.999814	0.76656	0.521839	0.986664
SSC_0415	119.189	0.501018	0.308839	1.62226	0.104747	0.999814	1.43081	1.32542	1.49713
SSC_5761	538.498	-0.266834	0.164522	-1.62188	0.104829	0.999814	0.712098	0.825128	0.970911
SSC_2773	73.1785	0.681025	0.42021	1.62068	0.105087	0.999814	2.6956	1.47514	1.08113
SSC_0603	237.682	-0.371511	0.229233	-1.62067	0.105089	0.999814	0.762384	0.909851	0.662486
SSC_4243	144.321	-0.467852	0.288805	-1.61995	0.105242	0.999814	0.656947	0.635172	0.909313
SSC_1005	319.09	-0.334137	0.206345	-1.61931	0.105381	0.999814	0.638251	0.820266	0.945944
SSC_1466	58.0505	0.817893	0.506237	1.61563	0.106174	0.999814	2.91012	0.790977	2.59719
SSC_2457	133.734	-0.504052	0.311996	-1.61557	0.106187	0.999814	0.504327	0.703897	0.971247
SSC_3856	164.719	-0.430294	0.266368	-1.61541	0.106222	0.999814	0.816451	0.671097	0.75448
SSC_3639	138.132	-0.471235	0.292217	-1.61262	0.106827	0.999814	0.627522	0.856991	0.68881
SSC_2291	85.6144	-0.590609	0.366495	-1.61151	0.107069	0.999814	0.793224	0.684597	0.535693
SSC_5255	179.993	0.472016	0.293212	1.60981	0.107439	0.999814	2.35195	1.15651	1.03408
SSC_2320	81.4422	-0.631468	0.39262	-1.60834	0.10776	0.999814	0.41861	0.671811	0.917289
SSC_0617	372.494	-0.325436	0.202345	-1.60833	0.107764	0.999814	0.682189	1.06454	0.692963
SSC_0450	128.361	-0.50798	0.316436	-1.60532	0.108424	0.999814	0.580228	0.595807	1.01707
CTLR_0045	89.5547	0.594437	0.370646	1.60379	0.108761	0.999814	2.19876	1.36169	1.17874
SSC_4310	212.652	0.424706	0.265002	1.60265	0.109012	0.999814	1.88465	1.4228	0.921199
SSC_5244	198.71	-0.391252	0.24414	-1.60257	0.10903	0.999814	0.687113	0.834942	0.764613
[truncated: 5,868 more rows]
