# Supplementary material for: Double-strand break toxicity is chromatin context independent
Source: Nucleic Acids Res. 2022 Sep 15;50(17):9930–47. doi: 10.1093/nar/gkac758 (PMC9508844; doi:10.1093/nar/gkac758)
Supplement: gkac758_Supplemental_Files [file gkac758_supplemental_files.zip › Supplement table 3. SSC_screen_16-vs-4days.xlsx]

## Sheet: wt_nocas
guide	baseMean	log2FoldChange	lfcSE	stat	pvalue	padj	fc_rep1	fc_rep2	fc_rep3
SSC_5044	121.458	-1.3398	0.379484	-3.53057	0.000414666	0.999756	0.294616	0.712595	0.272839
SSC_1876	172.352	-1.07377	0.311534	-3.44672	0.000567443	0.999756	0.639476	0.298923	0.551603
SSC_2639	274.008	0.76683	0.223876	3.42524	0.000614252	0.999756	1.58416	1.59877	1.94181
SSC_0163	123.509	-1.16238	0.341508	-3.40367	0.000664874	0.999756	0.429728	0.345058	0.60898
SSC_5820	205.927	-0.775194	0.257337	-3.01237	0.00259212	0.999756	0.632209	0.610935	0.515815
CTLR_0033	208.405	0.805265	0.269235	2.99094	0.00278123	0.999756	2.44814	1.59762	1.406
SSC_4640	154.933	-0.883098	0.297154	-2.97186	0.00296006	0.999756	0.495594	0.637284	0.496728
SSC_4336	45.7405	1.6232	0.551572	2.94286	0.00325196	0.999756	4.9331	2.38777	2.73869
SSC_5960	135.655	-0.910918	0.312132	-2.91838	0.00351859	0.999756	0.532897	0.518861	0.545678
SSC_4653	79.9198	-1.33745	0.459189	-2.91264	0.00358392	0.999756	0.196203	0.405485	0.73886
SSC_2458	93.9148	-1.06375	0.377872	-2.8151	0.00487621	0.999756	0.525284	0.505301	0.405448
SSC_4227	319.322	0.641249	0.228398	2.80759	0.00499135	0.999756	2.23235	1.33231	1.31133
SSC_3820	445.361	0.491145	0.176777	2.77834	0.00546379	0.999756	1.4981	1.38669	1.34398
SSC_1064	118.5	-0.921839	0.336672	-2.73809	0.00617967	0.999756	0.511581	0.606849	0.467022
SSC_0496	321.187	0.626125	0.23172	2.70207	0.00689093	0.999756	2.29202	1.25969	1.32627
SSC_3837	213.378	-0.680317	0.25319	-2.68698	0.00721012	0.999756	0.538506	0.663795	0.676368
SSC_1283	274.119	-0.607443	0.23082	-2.63168	0.00849645	0.999756	0.727247	0.533939	0.741031
SSC_3531	182.811	-0.794283	0.303191	-2.61975	0.00879943	0.999756	0.464136	0.909354	0.437817
SSC_3850	575.007	0.456139	0.175006	2.60642	0.00914936	0.999756	1.60888	1.5245	1.05629
SSC_3847	267.296	0.593812	0.23239	2.55524	0.0106115	0.999756	1.75446	1.21952	1.62633
SSC_0627	201.732	0.657929	0.257755	2.55254	0.010694	0.999756	1.52515	1.4402	1.79509
SSC_3619	123.038	0.937747	0.370165	2.53332	0.0112986	0.999756	3.83686	1.54668	1.35655
SSC_4161	230.819	-0.633388	0.252182	-2.51163	0.0120174	0.999756	0.50383	0.784192	0.668896
SSC_4445	286.651	0.566389	0.225907	2.50718	0.01217	0.999756	1.79618	1.50159	1.22368
SSC_4231	48.851	-1.41656	0.571656	-2.47799	0.0132126	0.999756	0.187164	0.314195	0.807467
SSC_2750	165.064	-0.790509	0.319708	-2.4726	0.0134135	0.999756	0.931808	0.5438	0.37415
SSC_4577	44.6103	-1.51582	0.614259	-2.46772	0.0135976	0.999756	0.293093	0.828992	0.150259
SSC_0437	236.18	0.596557	0.243577	2.44915	0.0143192	0.999756	1.83022	1.45952	1.31409
SSC_3424	224.373	-0.625002	0.256382	-2.43778	0.0147779	0.999756	0.495222	0.709411	0.775828
SSC_0013	75.3068	-1.08929	0.448002	-2.43144	0.0150389	0.999756	0.271777	0.696064	0.50452
SSC_0030	150.58	0.901785	0.371595	2.4268	0.0152328	0.999756	4.65904	1.17046	1.42905
SSC_0221	95.7779	1.08345	0.446487	2.4266	0.0152409	0.999756	4.60423	2.41481	0.938656
SSC_2884	332.682	0.513821	0.212219	2.42118	0.0154702	0.999756	1.79159	1.36784	1.20812
SSC_4062	53.3522	-1.24567	0.517003	-2.4094	0.0159787	0.999756	0.408176	0.643184	0.265843
SSC_3616	205.687	0.610136	0.254918	2.39346	0.0166902	0.999756	1.69125	1.38964	1.53067
SSC_1925	86.5033	-0.977416	0.408855	-2.39062	0.0168202	0.999756	0.403148	0.753706	0.410979
SSC_0396	143.954	0.714782	0.29963	2.38555	0.0170537	0.999756	1.67456	1.61983	1.63246
SSC_2115	326.756	0.52351	0.220311	2.37623	0.0174904	0.999756	1.91843	1.18862	1.31398
SSC_3256	81.5327	0.993931	0.418506	2.37495	0.0175514	0.999756	3.21128	1.49921	1.72798
SSC_2425	301.805	0.523643	0.221914	2.35967	0.0182911	0.999756	1.77785	1.17397	1.44879
SSC_1529	98.0674	0.934766	0.396143	2.35967	0.0182912	0.999756	3.3781	1.29424	1.72798
SSC_4619	186.977	0.659402	0.282201	2.33664	0.0194581	0.999756	2.20771	1.23835	1.48893
SSC_1297	70.7505	-0.999902	0.430865	-2.32068	0.0203039	0.999756	0.465501	0.57099	0.465697
SSC_3729	251.486	0.548637	0.237075	2.3142	0.020657	0.999756	1.74403	1.24067	1.46822
SSC_1205	63.2474	1.09005	0.471272	2.31301	0.0207223	0.999756	3.02152	1.34817	2.45059
SSC_2380	169.446	-0.66708	0.289551	-2.30385	0.0212312	0.999756	0.503891	0.778238	0.628356
SSC_5455	73.5798	0.956174	0.41646	2.29596	0.0216783	0.999756	1.97485	1.80813	2.04629
SSC_5308	206.12	-0.594052	0.259001	-2.29362	0.0218121	0.999756	0.672024	0.568406	0.767991
SSC_2994	205.465	0.588736	0.257697	2.28461	0.0223358	0.999756	1.35799	1.76205	1.40317
SSC_3643	190.864	0.648605	0.284691	2.27828	0.0227098	0.999756	1.85182	1.93214	1.07625
SSC_5555	174.859	-0.67046	0.294826	-2.27409	0.0229609	0.999756	0.482826	0.886537	0.568103
SSC_1459	165.783	-0.643663	0.283106	-2.27358	0.0229915	0.999756	0.714001	0.609973	0.602006
SSC_1141	283.676	0.51997	0.228949	2.27111	0.0231401	0.999756	1.69273	1.54421	1.14715
SSC_4388	150.866	-0.68893	0.30349	-2.27002	0.0232061	0.999756	0.518333	0.755762	0.605191
SSC_3630	84.0384	0.914147	0.403159	2.26746	0.0233623	0.999756	1.53066	2.61582	1.66839
SSC_5623	167.606	0.665855	0.293963	2.2651	0.0235068	0.999756	2.18144	1.26055	1.48738
SSC_5936	156.003	0.67114	0.296582	2.26292	0.0236406	0.999756	1.67456	1.861	1.29599
SSC_0301	241.625	-0.602795	0.267161	-2.2563	0.0240519	0.999756	0.442356	0.93929	0.668896
SSC_3586	355.558	-0.49771	0.220671	-2.25545	0.0241054	0.999756	0.524316	0.957937	0.68851
SSC_1424	154.872	0.792236	0.351389	2.25458	0.0241596	0.999756	3.88253	1.30443	1.22128
SSC_3375	37.7567	-1.34404	0.596288	-2.25401	0.0241958	0.999756	0.479607	0.426339	0.287997
SSC_3974	221.371	0.667794	0.297189	2.24703	0.0246378	0.999756	3.02361	1.11517	1.30538
SSC_3906	181.837	-0.650097	0.289323	-2.24696	0.0246423	0.999756	0.446146	0.811768	0.7044
SSC_3063	237.416	0.577229	0.257386	2.24266	0.0249187	0.999756	2.12252	1.35979	1.16971
SSC_3756	290.576	-0.504579	0.225245	-2.24013	0.0250825	0.999756	0.783926	0.78851	0.559418
SSC_5636	75.2692	0.949734	0.425935	2.22976	0.0257633	0.999756	2.36378	2.28396	1.34947
SSC_1576	38.4771	1.31241	0.589821	2.22511	0.026074	0.999756	3.39414	1.99518	2.30397
SSC_2131	79.3384	1.08212	0.488339	2.21591	0.0266978	0.999756	5.165	2.27083	0.879148
SSC_2930	103.433	-0.888464	0.400965	-2.21582	0.0267041	0.999756	0.272504	0.690626	0.780378
SSC_4883	88.5901	-0.853543	0.385373	-2.21485	0.0267703	0.999756	0.474094	0.609056	0.586099
SSC_0928	101.58	0.855669	0.387005	2.21101	0.0270355	0.999756	2.49396	1.09028	2.22861
SSC_3074	246.858	0.617103	0.279311	2.20938	0.0271484	0.999756	2.7384	1.27225	1.10387
SSC_3058	227.119	0.553605	0.250795	2.2074	0.0272864	0.999756	1.87626	1.27148	1.3498
SSC_4924	66.325	-1.03487	0.469912	-2.20225	0.0276474	0.999756	0.398443	0.744017	0.357513
SSC_2415	265.039	-0.526741	0.239237	-2.20175	0.0276829	0.999756	0.581995	0.629102	0.915829
SSC_2707	156.702	-0.641034	0.295259	-2.17109	0.0299242	0.999756	0.517671	0.715334	0.7044
SSC_5430	104.7	-0.780319	0.359516	-2.17047	0.0299713	0.999756	0.50485	0.720535	0.531686
SSC_3787	126.778	0.702086	0.324	2.16693	0.0302402	0.999756	1.91843	1.5151	1.52062
SSC_5069	294.986	-0.485324	0.22398	-2.16682	0.0302485	0.999756	0.807759	0.775775	0.573769
SSC_4427	93.3957	-0.817136	0.377152	-2.1666	0.0302655	0.999756	0.651318	0.554294	0.500518
SSC_2652	98.2692	0.963175	0.445927	2.15994	0.0307774	0.999756	4.51395	2.05379	0.850276
SSC_0479	98.4603	0.860425	0.398389	2.15976	0.0307913	0.999756	3.34071	1.352	1.39612
SSC_3813	164.48	0.613362	0.284054	2.15931	0.0308258	0.999756	1.63804	1.6314	1.34315
SSC_5550	267.231	0.502436	0.233186	2.15466	0.0311887	0.999756	1.67006	1.13875	1.51823
SSC_5053	388.827	0.435464	0.202245	2.15315	0.0313069	0.999756	1.54203	1.53901	1.04832
SSC_2927	78.7821	-1.0295	0.478414	-2.15191	0.0314047	0.999756	0.28548	1.13612	0.343449
SSC_2757	140.472	0.81988	0.381024	2.15178	0.0314147	0.999756	4.2438	1.21811	1.16944
SSC_4627	205.245	-0.555261	0.258145	-2.15097	0.0314789	0.999756	0.588318	0.77589	0.682552
SSC_3016	273.793	-0.493669	0.229814	-2.14813	0.0317037	0.999756	0.663228	0.85014	0.625426
SSC_0087	227.096	-0.647001	0.301317	-2.14724	0.0317739	0.999756	0.529798	1.15246	0.408363
SSC_1978	23.6994	-1.64159	0.765104	-2.14558	0.0319065	0.999756	0.419656	0.320556	0.225389
SSC_5778	163.872	-0.699638	0.326094	-2.14551	0.0319122	0.999756	0.342576	0.746864	0.869564
SSC_2118	146.35	0.65217	0.304111	2.14451	0.0319919	0.999756	1.61148	1.31767	1.82782
SSC_1268	114.984	0.889484	0.415628	2.1401	0.0323469	0.999756	4.68949	0.998032	1.59838
SSC_0253	172.795	-0.595863	0.278532	-2.1393	0.0324113	0.999756	0.698251	0.710871	0.579442
SSC_1277	115.154	-0.744314	0.348137	-2.13799	0.0325173	0.999756	0.531928	0.497555	0.817979
SSC_4697	152.882	0.693312	0.324964	2.1335	0.0328834	0.999756	2.62741	1.51629	1.10233
SSC_0262	220.432	0.522912	0.245234	2.1323	0.0329825	0.999756	1.52805	1.34758	1.45106
SSC_4628	151.776	0.712483	0.334515	2.1299	0.0331799	0.999756	2.96105	1.20833	1.29415
SSC_3377	164.774	-0.612142	0.288019	-2.12535	0.0335571	0.999756	0.533698	0.713465	0.729459
SSC_2871	35.3176	1.34066	0.633141	2.11747	0.0342197	0.999756	3.099	1.30512	3.82624
SSC_3409	187.866	0.589571	0.278626	2.11599	0.0343455	0.999756	1.1655	1.44933	1.98566
SSC_3939	233.365	-0.521378	0.246793	-2.11261	0.0346343	0.999756	0.561242	0.742901	0.806696
SSC_4950	36.6876	1.51876	0.719238	2.11162	0.0347187	0.999756	24.9396	1.1026	2.30397
SSC_3235	189.892	0.627845	0.297807	2.10823	0.0350111	0.999756	1.9339	0.972797	2.00388
SSC_3794	185.075	0.562039	0.266903	2.10577	0.0352239	0.999756	1.56032	1.35073	1.53755
SSC_4777	123.045	-0.713281	0.339526	-2.10082	0.0356571	0.999756	0.807759	0.459495	0.625648
SSC_3162	163.198	-0.620052	0.295374	-2.09921	0.0357985	0.999756	0.816048	0.661762	0.503784
SSC_3959	201.726	0.598743	0.285834	2.09472	0.0361956	0.999756	2.33163	1.4301	1.06999
SSC_0930	171.296	-0.62728	0.299487	-2.09451	0.0362143	0.999756	0.593514	0.924459	0.48121
SSC_4764	39.7461	1.22103	0.583638	2.0921	0.0364298	0.999756	2.47797	3.31718	1.59084
SSC_5641	72.0721	0.881574	0.421636	2.09084	0.0365424	0.999756	2.04632	1.68725	1.81893
SSC_4535	143.687	0.65291	0.313677	2.08147	0.0373909	0.999756	2.10494	1.3027	1.49018
SSC_0469	220.413	0.545017	0.262379	2.07721	0.0377818	0.999756	2.04776	1.23433	1.25374
SSC_2480	301.013	0.457775	0.2206	2.07513	0.0379743	0.999756	1.73108	1.23517	1.2293
SSC_1293	121.28	-0.809058	0.389903	-2.07502	0.0379845	0.999756	0.263147	0.863186	0.757205
SSC_4029	145.232	0.660105	0.318194	2.07454	0.0380293	0.999756	2.01435	1.10737	1.81026
SSC_0784	162.105	-0.706524	0.341279	-2.07022	0.0384317	0.999756	0.367107	0.549616	1.14637
SSC_5645	73.1706	-0.891946	0.431065	-2.06917	0.0385303	0.999756	0.44072	0.734607	0.478183
SSC_0549	131.037	0.697446	0.337485	2.0666	0.0387719	0.999756	2.45693	1.2362	1.42459
SSC_0920	102.946	0.746721	0.36166	2.0647	0.038951	0.999756	1.7074	2.07633	1.3151
SSC_5192	88.7982	0.833691	0.404222	2.06246	0.0391641	0.999756	2.39804	2.13169	1.11734
SSC_4360	98.8797	-0.749727	0.363734	-2.0612	0.0392844	0.999756	0.582814	0.65256	0.547666
SSC_4661	154.663	-0.70116	0.340443	-2.05955	0.0394415	0.999756	0.930723	0.726316	0.321984
SSC_1052	198.534	0.637923	0.310337	2.05558	0.0398231	0.999756	2.83927	1.45062	0.971989
SSC_2059	122.205	-0.756759	0.368323	-2.05461	0.0399169	0.999756	0.571839	0.969544	0.3485
SSC_5188	364.059	-0.423259	0.20606	-2.05406	0.03997	0.999756	0.615069	0.920255	0.719754
SSC_0121	159.334	-0.589957	0.287465	-2.05227	0.0401432	0.999756	0.624809	0.688631	0.678625
SSC_1025	179.534	-0.602054	0.294079	-2.04725	0.0406333	0.999756	0.472228	0.927018	0.632405
SSC_2874	106.195	0.716429	0.350577	2.04357	0.0409958	0.999756	1.58639	1.45252	1.93036
SSC_4190	403.977	-0.380605	0.186698	-2.03861	0.0414892	0.999756	0.738414	0.845911	0.721432
SSC_5209	104.629	-0.850974	0.417558	-2.03798	0.041552	0.999756	0.489395	1.10233	0.285028
SSC_2247	216.485	0.574463	0.28262	2.03263	0.0420897	0.999756	2.39804	1.04559	1.41234
SSC_4452	183.991	-0.58641	0.288736	-2.03096	0.0422592	0.999756	0.570772	0.93909	0.533774
SSC_4164	160.094	-0.605412	0.298527	-2.028	0.0425605	0.999756	0.515706	0.8126	0.65383
SSC_2967	61.7374	-1.0069	0.497234	-2.02499	0.0428679	0.999756	0.252425	0.771608	0.581376
SSC_4048	88.0671	-0.872551	0.431438	-2.02242	0.0431326	0.999756	0.611912	0.886898	0.274539
SSC_4797	101.177	-0.729645	0.360903	-2.02172	0.0432052	0.999756	0.639476	0.545946	0.636624
SSC_5353	132.32	0.653559	0.323393	2.02095	0.0432854	0.999756	2.00006	1.6169	1.22086
SSC_2658	87.6732	0.836401	0.414864	2.01609	0.0437911	0.999756	3.19738	1.25074	1.51943
SSC_3888	276.751	-0.497193	0.246668	-2.01563	0.0438383	0.999756	0.986778	0.710901	0.50105
SSC_1537	157.052	-0.597775	0.297037	-2.01246	0.0441714	0.999756	0.5165	0.714389	0.774412
SSC_5787	52.4689	1.05504	0.524456	2.01169	0.0442524	0.999756	2.36606	3.23561	1.19171
SSC_4609	230.258	-0.554132	0.27547	-2.01159	0.0442632	0.999756	0.421683	0.877848	0.832762
SSC_1171	73.2936	-0.942006	0.469491	-2.00644	0.0448092	0.999756	0.314496	1.02302	0.413213
SSC_5296	278.243	-0.469605	0.234495	-2.00262	0.0452179	0.999756	0.954192	0.606998	0.653261
SSC_2338	385.832	-0.382421	0.191469	-1.9973	0.0457923	0.999756	0.866053	0.725257	0.719554
SSC_4328	207.258	0.514071	0.258221	1.99082	0.046501	0.999756	1.19045	1.42953	1.6961
SSC_5010	56.0064	-0.969228	0.487512	-1.98811	0.0467997	0.999756	0.526021	0.612366	0.402636
SSC_1379	118.885	-0.672248	0.338852	-1.9839	0.0472675	0.999756	0.51022	0.606849	0.796226
SSC_1245	121.944	-0.676341	0.34246	-1.97495	0.0482741	0.999756	0.432173	0.755463	0.725325
SSC_1884	18.4351	-1.83707	0.932803	-1.9694	0.0489068	0.999756	0.112849	0.65981	0.215998
SSC_2114	74.9548	0.951708	0.483397	1.96879	0.0489771	0.999756	5.3716	1.21584	1.38805
SSC_2568	162.291	-0.577798	0.293985	-1.9654	0.0493682	0.999756	0.639476	0.845911	0.549812
SSC_3618	304.043	-0.434245	0.221048	-1.96449	0.0494736	0.999756	0.614076	0.90575	0.716326
SSC_0850	120.132	0.643067	0.329012	1.95454	0.0506372	0.999756	1.42106	1.74922	1.51886
SSC_0203	283.001	-0.447429	0.229104	-1.95295	0.0508252	0.999756	0.697226	0.612903	0.928694
SSC_5165	378.006	0.402085	0.206	1.95187	0.0509542	0.999756	1.66174	1.36503	1.03434
SSC_3070	95.1414	0.917272	0.470775	1.94843	0.0513635	0.999756	5.83522	0.877973	1.64871
SSC_3142	114.773	-0.737298	0.378552	-1.94768	0.0514533	0.999756	0.337501	0.642363	0.958244
SSC_6021	298.497	-0.414129	0.21324	-1.94208	0.0521274	0.999756	0.708205	0.732541	0.814665
SSC_3165	112.894	0.709438	0.366048	1.9381	0.0526107	0.999756	2.56731	1.10859	1.61998
SSC_5345	356.479	-0.417421	0.21572	-1.93502	0.0529881	0.999756	0.695244	0.999834	0.593993
SSC_4442	213.561	-0.519915	0.268773	-1.93441	0.0530633	0.999756	0.943988	0.703589	0.511482
SSC_5644	131.613	0.616299	0.318933	1.93238	0.0533127	0.999756	1.70915	1.68093	1.25304
SSC_5419	195.333	0.527055	0.274604	1.91933	0.0549426	0.999756	1.15431	1.93734	1.32356
SSC_2773	92.3028	-0.745096	0.388481	-1.91797	0.0551143	0.999756	0.575528	0.770836	0.456986
SSC_5895	294.223	-0.435462	0.227145	-1.91711	0.0552242	0.999756	0.568704	0.872732	0.808412
SSC_1451	128.824	0.759391	0.396276	1.91632	0.0553248	0.999756	3.53996	0.808411	1.73974
SSC_4719	324.37	-0.396156	0.206811	-1.91555	0.0554229	0.999756	0.838733	0.763613	0.685663
SSC_5853	268.261	0.434421	0.226916	1.91445	0.0555622	0.999756	1.57777	1.23503	1.28459
SSC_2704	131.935	-0.669941	0.350054	-1.91382	0.055643	0.999756	0.406447	1.01509	0.589213
SSC_4677	142.816	-0.688499	0.359871	-1.91318	0.0557249	0.999756	0.353395	0.58148	1.15199
SSC_4163	326.331	0.435857	0.227902	1.91248	0.055815	0.999756	1.71859	1.51011	0.953602
SSC_3170	36.0597	-1.23026	0.643453	-1.91197	0.0558799	0.999756	0.370605	0.834996	0.212674
SSC_1903	351.408	-0.381163	0.19958	-1.90983	0.0561548	0.999756	0.757898	0.846861	0.700082
SSC_1637	64.7584	-0.867014	0.454095	-1.90933	0.0562202	0.999756	0.711141	0.452033	0.509896
SSC_4482	183.476	-0.537011	0.281409	-1.90829	0.0563537	0.999756	0.527568	0.876546	0.687666
SSC_2146	399.611	-0.366783	0.192378	-1.90657	0.056576	0.999756	0.923423	0.724718	0.698225
SSC_2079	164.795	0.591591	0.310409	1.90584	0.0566706	0.999756	2.29907	1.04282	1.46047
SSC_3697	238.961	-0.531408	0.278851	-1.90571	0.0566884	0.999756	0.409805	0.957789	0.818744
SSC_0875	86.9622	0.754146	0.395907	1.90485	0.056799	0.999756	2.14224	1.84562	1.22335
SSC_4593	148.157	-0.582332	0.306067	-1.90263	0.0570892	0.999756	0.637192	0.833255	0.550132
SSC_0660	319.003	-0.415253	0.218291	-1.90229	0.0571336	0.999756	0.884989	0.809403	0.586861
SSC_3296	80.399	-0.803571	0.422524	-1.90183	0.0571928	0.999756	0.401126	0.85531	0.520999
SSC_0661	149.652	-0.577923	0.30389	-1.90175	0.0572038	0.999756	0.598484	0.819883	0.599795
SSC_1940	455.944	0.397172	0.209194	1.89858	0.0576199	0.999756	2.01645	1.11886	1.054
SSC_1547	125.286	0.66524	0.350421	1.89841	0.0576427	0.999756	2.66448	1.19724	1.36835
SSC_5741	186.782	-0.510327	0.268884	-1.89794	0.0577034	0.999756	0.645745	0.659559	0.818196
SSC_4674	286.194	-0.411116	0.216639	-1.8977	0.0577352	0.999756	0.73875	0.738336	0.781705
SSC_2913	170.267	0.61586	0.324536	1.89766	0.0577407	0.999756	2.7836	1.01002	1.35173
SSC_0336	116.981	0.69756	0.367811	1.89652	0.0578919	0.999756	2.39804	0.971071	1.89656
SSC_2500	293.583	-0.438678	0.231467	-1.89521	0.0580648	0.999756	0.560249	0.746955	0.953631
SSC_5600	341.011	-0.379155	0.20021	-1.89379	0.0582535	0.999756	0.82394	0.76132	0.724824
SSC_5389	262.874	0.437036	0.230843	1.89322	0.0583286	0.999756	1.60564	1.30814	1.20169
SSC_1808	373.621	0.38551	0.20396	1.89012	0.0587418	0.999756	1.66224	1.08825	1.25319
SSC_4186	82.6816	-0.754946	0.399473	-1.88986	0.0587773	0.999756	0.658565	0.634433	0.490523
SSC_3259	221.342	-0.522297	0.276456	-1.88926	0.0588568	0.999756	0.730311	0.973781	0.451579
SSC_5992	92.6775	-0.73043	0.387613	-1.88443	0.0595066	0.999756	0.505392	0.841458	0.505257
SSC_5952	92.8691	0.850056	0.451384	1.88322	0.0596706	0.999756	4.74811	1.32137	1.03679
SSC_3420	157.647	-0.581608	0.308865	-1.88305	0.0596936	0.999756	0.959214	0.635827	0.490847
SSC_3298	352.602	0.382991	0.203456	1.88243	0.0597781	0.999756	1.51011	1.35115	1.09459
SSC_5307	109.436	0.732609	0.389208	1.88231	0.0597939	0.999756	3.01467	0.984145	1.60963
SSC_6225	201.576	-0.505908	0.268965	-1.88094	0.0599794	0.999756	0.535375	0.848684	0.746173
SSC_2756	245.991	-0.443001	0.235565	-1.88059	0.060028	0.999756	0.697185	0.684456	0.83586
SSC_5726	242.617	-0.452327	0.240666	-1.87948	0.0601786	0.999756	0.629484	0.852223	0.718761
SSC_3832	276.463	-0.417395	0.222164	-1.87877	0.0602759	0.999756	0.746055	0.818995	0.683155
SSC_5140	86.0797	-0.735577	0.391765	-1.8776	0.0604361	0.999756	0.490761	0.663436	0.665433
SSC_3845	303.067	-0.406026	0.216582	-1.87469	0.0608347	0.999756	0.781582	0.647238	0.856966
SSC_4451	120.762	0.62566	0.334117	1.87258	0.0611271	0.999756	1.21401	1.60915	1.8609
SSC_4264	137.506	0.621971	0.332484	1.87068	0.0613895	0.999756	2.11027	1.02442	1.74855
SSC_0368	173.856	-0.515135	0.275547	-1.8695	0.0615535	0.999756	0.647622	0.709174	0.747235
SSC_0172	88.6354	0.744328	0.398235	1.86906	0.0616138	0.999756	1.50217	1.29746	2.48587
SSC_0786	191.561	0.513496	0.275019	1.86713	0.0618836	0.999756	1.57501	1.71785	1.08187
SSC_4389	100.8	0.736983	0.395128	1.86518	0.0621566	0.999756	2.72619	1.02384	1.83271
SSC_0044	137.551	-0.649087	0.348159	-1.86434	0.0622739	0.999756	0.354985	0.809331	0.867226
SSC_1566	184.43	-0.517654	0.278015	-1.86196	0.0626081	0.999756	0.60685	0.894446	0.615593
SSC_1634	152.853	0.57102	0.306989	1.86007	0.0628759	0.999756	1.59869	1.88954	1.08923
SSC_0808	138.562	-0.614973	0.330861	-1.85871	0.063069	0.999756	0.910275	0.443714	0.697
SSC_5927	215.037	-0.491995	0.264925	-1.85711	0.0632948	0.999756	0.689213	0.936423	0.548235
SSC_0958	261.703	0.4708	0.253567	1.85671	0.0633528	0.999756	1.9461	1.43174	0.965029
SSC_4788	306.593	0.448431	0.241541	1.85654	0.0633762	0.999756	2.10685	1.12894	1.0989
SSC_6012	128.358	0.633966	0.342091	1.85321	0.0638527	0.999756	1.81851	2.03765	1.02296
SSC_3808	161.27	0.568546	0.306814	1.85307	0.0638728	0.999756	1.73447	1.86869	0.993971
SSC_0581	287.621	-0.432108	0.233368	-1.85162	0.0640802	0.999756	0.555334	0.778026	0.93721
SSC_3417	117.346	-0.658913	0.356023	-1.85076	0.064204	0.999756	0.418967	0.889329	0.653095
SSC_1586	91.6012	-0.731291	0.395767	-1.84778	0.0646337	0.999756	0.712929	0.730559	0.397959
SSC_5487	217.955	-0.485857	0.263129	-1.84646	0.0648258	0.999756	0.67581	0.943453	0.55559
SSC_0582	247.193	-0.44795	0.242621	-1.8463	0.0648493	0.999756	0.872505	0.758357	0.588249
SSC_1056	134.69	0.57712	0.313426	1.84133	0.0655733	0.999756	1.32255	1.41044	1.76817
SSC_1889	98.6377	-0.703315	0.382448	-1.83898	0.0659181	0.999756	0.399673	0.810122	0.694278
SSC_3425	220.705	-0.452898	0.246395	-1.83809	0.0660486	0.999756	0.661736	0.795073	0.736645
SSC_4187	315.544	0.389264	0.211808	1.83781	0.0660901	0.999756	1.5164	1.30254	1.15001
SSC_5017	189.72	-0.586918	0.319511	-1.83692	0.0662212	0.999756	0.360432	1.08242	0.724779
SSC_4077	230.96	0.550251	0.29988	1.8349	0.0665203	0.999756	2.65092	1.46914	0.853145
SSC_3034	96.3756	-0.691858	0.377455	-1.83295	0.0668093	0.999756	0.479607	0.593121	0.830203
SSC_2523	167.672	-0.616735	0.336717	-1.83161	0.0670094	0.999756	0.366611	1.12356	0.661492
SSC_4753	174.718	0.507622	0.277162	1.8315	0.0670258	0.999756	1.63326	1.22776	1.45065
SSC_3991	128.292	-0.608209	0.332383	-1.82984	0.0672733	0.999756	0.554726	0.877173	0.563472
SSC_5620	164.702	-0.520146	0.284543	-1.82801	0.0675486	0.999756	0.699577	0.765772	0.625985
SSC_2520	211.126	0.492392	0.270619	1.8195	0.068835	0.999756	1.79119	0.996241	1.58063
SSC_2121	170.811	-0.508506	0.279566	-1.81891	0.0689244	0.999756	0.619335	0.753629	0.739652
SSC_1127	116.681	0.615304	0.338294	1.81884	0.0689355	0.999756	1.46321	1.88458	1.30558
SSC_0127	450.02	-0.346445	0.1905	-1.81861	0.0689715	0.999756	0.934346	0.846082	0.610126
SSC_4152	173.916	0.551198	0.30369	1.815	0.0695236	0.999756	1.87846	0.957536	1.80502
SSC_0404	176.404	0.500954	0.276026	1.81488	0.0695422	0.999756	1.68174	1.28601	1.32578
SSC_4738	192.537	0.505035	0.278365	1.81429	0.0696332	0.999756	1.91843	1.41245	1.06434
SSC_0447	77.3251	0.756319	0.417333	1.81227	0.0699453	0.999756	2.39804	1.39336	1.48113
SSC_1879	113.963	0.848997	0.468899	1.81062	0.0702001	0.999756	6.65055	1.40137	0.765809
SSC_3833	106.8	0.671887	0.371336	1.80938	0.0703926	0.999756	2.56655	1.32717	1.22973
SSC_1288	246.319	-0.484651	0.267903	-1.80906	0.070442	0.999756	0.711059	1.04198	0.468455
SSC_2955	97.1032	-0.742435	0.410723	-1.80763	0.0706643	0.999756	1.12849	0.456792	0.405448
SSC_2430	96.8985	-0.782726	0.433029	-1.80756	0.0706747	0.999756	0.264611	0.615676	1.12799
SSC_2145	276.394	0.434821	0.24066	1.80678	0.0707963	0.999756	1.30093	1.83584	1.02943
SSC_0756	246.7	-0.479495	0.265549	-1.80568	0.0709689	0.999756	0.947657	0.829497	0.450079
SSC_3672	200.929	-0.462758	0.256665	-1.80296	0.0713941	0.999756	0.775045	0.725238	0.681102
SSC_5035	90.5706	0.704427	0.391407	1.79973	0.0719036	0.999756	2.41457	1.42747	1.30505
SSC_4960	74.2865	-0.808859	0.449625	-1.79896	0.0720246	0.999756	0.33306	0.916164	0.586861
SSC_1888	186.037	0.494796	0.275243	1.79767	0.0722295	0.999756	1.77455	1.14198	1.40685
SSC_5702	102.808	0.835934	0.465307	1.79652	0.0724118	0.999756	6.45289	0.989116	1.19807
SSC_2780	236.163	-0.438725	0.244259	-1.79614	0.0724715	0.999756	0.821396	0.787673	0.610998
SSC_3401	147.509	-0.534557	0.297906	-1.79438	0.0727525	0.999756	0.642331	0.745348	0.683865
SSC_2960	156.21	-0.627093	0.349481	-1.79436	0.0727562	0.999756	0.38678	1.17975	0.579211
SSC_2308	41.6052	-1.03747	0.578203	-1.79429	0.0727662	0.999756	0.479607	0.693345	0.329139
SSC_5563	136.793	-0.574099	0.320045	-1.79381	0.0728438	0.999756	0.546752	0.837006	0.644892
SSC_0957	162.515	0.553631	0.308726	1.79327	0.0729292	0.999756	2.28579	1.30436	1.11359
SSC_2680	111.264	-0.648576	0.36169	-1.79318	0.0729437	0.999756	0.429993	0.697467	0.852155
SSC_4606	480.753	0.344301	0.19223	1.79109	0.0732785	0.999756	1.73827	1.14729	1.04322
SSC_3533	284.189	-0.401706	0.224295	-1.79097	0.0732983	0.999756	0.690228	0.686324	0.919058
SSC_0142	77.0624	-0.772597	0.431749	-1.78946	0.0735413	0.999756	0.884275	0.51043	0.428425
SSC_3563	161.327	-0.546172	0.305275	-1.78911	0.0735969	0.999756	0.570567	0.567329	0.999658
SSC_3222	284.862	-0.417747	0.233544	-1.78873	0.0736581	0.999756	0.581893	0.965296	0.733082
SSC_5944	164.169	-0.526182	0.294515	-1.7866	0.0740014	0.999756	0.533647	0.875804	0.708635
SSC_5724	73.337	-0.779443	0.436413	-1.78602	0.0740954	0.999756	0.411092	0.564192	0.834197
SSC_2229	132.172	-0.571864	0.320468	-1.78446	0.0743485	0.999756	0.642492	0.796848	0.581696
SSC_4975	194.91	0.464698	0.260782	1.78194	0.0747589	0.999756	1.29845	1.51739	1.32497
SSC_1254	48.1277	-0.967188	0.543344	-1.78007	0.0750652	0.999756	0.806612	0.446291	0.345596
SSC_4898	293.46	0.395187	0.222409	1.77685	0.0755934	0.999756	1.64318	1.16369	1.21302
SSC_4502	108.383	0.614615	0.345997	1.77636	0.0756743	0.999756	1.45967	1.68636	1.4447
SSC_0282	98.4734	-0.649547	0.365881	-1.7753	0.0758489	0.999756	0.757274	0.554359	0.619819
CTLR_0029	279.411	0.411177	0.23175	1.77422	0.076026	0.999756	1.72187	1.0908	1.27325
SSC_5883	179.81	-0.496751	0.280013	-1.77403	0.0760585	0.999756	0.643448	0.609946	0.915572
SSC_1367	167.241	0.550725	0.310499	1.77368	0.0761168	0.999756	2.39804	1.16899	1.16695
SSC_3297	279.923	0.443824	0.250536	1.7715	0.0764775	0.999756	1.89943	1.46921	0.912895
SSC_4503	89.008	-0.731802	0.41449	-1.76555	0.0774718	0.999756	0.649314	0.355834	0.931944
SSC_5381	207.259	0.476783	0.2704	1.76325	0.077858	0.999756	1.6921	1.60786	0.996912
SSC_4058	166.739	0.494382	0.280387	1.76321	0.0778648	0.999756	1.30328	1.53426	1.3899
SSC_1394	187.397	0.48434	0.274927	1.76171	0.0781188	0.999756	1.31412	1.16125	1.80459
SSC_4996	81.3166	-0.743363	0.422033	-1.76139	0.0781728	0.999756	0.466645	0.941076	0.469328
SSC_3933	59.5433	-0.983723	0.558522	-1.7613	0.0781884	0.999756	0.172167	1.12543	0.601037
SSC_5526	144.323	0.540997	0.307481	1.75945	0.078501	0.999756	1.21009	1.38136	1.80949
SSC_5257	247.143	0.50032	0.284392	1.75926	0.0785332	0.999756	2.58424	1.02797	1.10868
SSC_3252	149.508	-0.601771	0.342303	-1.75801	0.0787465	0.999756	0.367359	1.01147	0.740563
SSC_0540	119.872	0.579203	0.329508	1.75778	0.0787849	0.999756	1.35889	1.68857	1.44668
SSC_6015	103.821	-0.652075	0.371284	-1.75627	0.0790419	0.999756	0.797419	0.743406	0.422563
SSC_2700	183.147	-0.474461	0.270252	-1.75562	0.0791527	0.999756	0.787415	0.630679	0.75385
SSC_4528	128.406	0.591876	0.337174	1.7554	0.0791908	0.999756	2.00184	1.6749	1.0334
SSC_2869	116.032	0.600355	0.342121	1.7548	0.0792927	0.999756	1.73001	1.74469	1.15199
SSC_1974	50.8008	1.12031	0.638769	1.75386	0.0794543	0.999756	11.3507	0.930502	1.38238
SSC_4219	189.751	-0.479426	0.273392	-1.75362	0.0794954	0.999756	0.925557	0.652072	0.616104
SSC_0026	129.26	-0.590274	0.337241	-1.7503	0.0800662	0.999756	0.82394	0.455931	0.798711
SSC_4492	338.442	-0.383527	0.219129	-1.75024	0.0800775	0.999756	0.568176	0.946733	0.829199
SSC_5063	102.804	-0.72619	0.414998	-1.74987	0.0801414	0.999756	0.406623	1.23503	0.418904
SSC_3204	130.676	0.569036	0.325204	1.74978	0.0801564	0.999756	1.42903	1.19837	1.90078
SSC_5205	482.093	0.320391	0.183149	1.74934	0.080232	0.999756	1.34033	1.00165	1.46315
SSC_1495	311.105	-0.395967	0.226378	-1.74914	0.0802669	0.999756	0.600371	0.999232	0.724303
SSC_0448	146.492	-0.563622	0.32228	-1.74886	0.0803152	0.999756	0.990408	0.604222	0.503703
SSC_2203	157.574	-0.526695	0.301455	-1.74718	0.0806069	0.999756	0.532001	0.898357	0.68446
SSC_3693	111.201	0.636697	0.364668	1.74596	0.0808176	0.999756	2.33655	1.06585	1.56847
SSC_2506	63.6413	0.856363	0.490852	1.74465	0.0810462	0.999756	3.4172	1.86323	0.99171
SSC_5095	177.56	0.519553	0.297941	1.74381	0.0811922	0.999756	2.23202	1.25783	1.09713
SSC_5405	133.442	0.579632	0.332537	1.74306	0.0813231	0.999756	2.09283	1.56742	1.05008
SSC_5267	573.007	0.300125	0.172291	1.74196	0.0815148	0.999756	1.45393	1.32426	0.97467
SSC_1214	203.616	0.456169	0.262061	1.7407	0.0817367	0.999756	1.27895	1.19954	1.68128
SSC_1162	152.66	-0.571727	0.328625	-1.73976	0.0819018	0.999756	0.39457	0.850578	0.881768
SSC_2654	121.325	0.581854	0.334558	1.73918	0.0820038	0.999756	1.63502	1.20078	1.74041
SSC_0701	164.386	0.501093	0.288365	1.7377	0.0822634	0.999756	1.34576	1.71004	1.21808
SSC_4651	325.388	0.408017	0.234912	1.73689	0.0824067	0.999756	1.64707	1.59844	0.880669
SSC_5982	93.7187	-0.650401	0.374464	-1.73689	0.0824072	0.999756	0.719411	0.550197	0.663953
SSC_5973	86.714	0.75412	0.434262	1.73655	0.0824658	0.999756	3.59705	1.31962	1.11621
SSC_4046	122.072	0.591193	0.340757	1.73494	0.0827512	0.999756	1.98861	1.60325	1.0989
SSC_5105	265.462	0.407305	0.2349	1.73395	0.082927	0.999756	1.59409	1.39575	1.0525
SSC_4052	126.195	0.629202	0.363726	1.72988	0.0836517	0.999756	0.877925	2.30126	1.87442
SSC_4212	250.139	0.41571	0.240395	1.72928	0.0837592	0.999756	1.69004	1.26662	1.12219
SSC_2299	220.313	0.42628	0.246658	1.72822	0.0839485	0.999756	1.41833	1.43805	1.18867
SSC_5453	148.817	-0.516347	0.298825	-1.72792	0.0840021	0.999756	0.62425	0.702756	0.783124
SSC_5964	40.9325	-1.01192	0.587234	-1.72319	0.0848541	0.999756	0.332789	0.451152	0.86399
SSC_5566	189.015	-0.48622	0.28246	-1.72138	0.0851827	0.999756	0.943489	0.524465	0.746658
SSC_4833	213.948	-0.452758	0.26305	-1.72119	0.0852165	0.999756	0.651715	0.956966	0.612595
SSC_3156	245.58	0.406006	0.23675	1.71492	0.0863605	0.999756	1.37843	1.48415	1.13104
SSC_1055	68.2223	-0.782597	0.456598	-1.71397	0.0865335	0.999756	0.613897	0.788837	0.380972
SSC_3352	77.7847	0.711709	0.415281	1.7138	0.0865652	0.999756	1.25764	1.57702	2.218
SSC_1220	93.1482	-0.742222	0.433788	-1.71103	0.0870764	0.999756	0.479607	1.21077	0.33662
SSC_0308	74.9895	-0.78388	0.458426	-1.70994	0.0872778	0.999756	0.416045	1.1127	0.410848
SSC_4589	230.754	-0.422675	0.247339	-1.70889	0.0874714	0.999756	0.915112	0.669253	0.677299
SSC_3680	274.78	0.387357	0.226708	1.70862	0.0875217	0.999756	1.35934	1.49914	1.09377
SSC_4602	447.287	-0.3078	0.180158	-1.7085	0.087544	0.999756	0.715233	0.894913	0.815553
SSC_5248	406.776	0.326378	0.19119	1.70708	0.0878069	0.999756	1.17016	1.49933	1.11502
SSC_3155	67.184	0.756131	0.443044	1.70667	0.087883	0.999756	1.27096	1.76488	2.14508
SSC_4185	83.3813	-0.677683	0.397397	-1.7053	0.088138	0.999756	0.74388	0.593571	0.557413
SSC_2778	240.547	0.442892	0.259813	1.70465	0.088259	0.999756	1.91843	1.36349	0.976863
SSC_2843	239.575	-0.406565	0.238568	-1.70419	0.0883448	0.999756	0.743738	0.835734	0.685359
SSC_3118	245.474	0.41476	0.243408	1.70397	0.0883869	0.999756	1.59869	1.419	1.04368
SSC_5001	81.9159	0.681148	0.400291	1.70163	0.0888244	0.999756	2.01126	1.53417	1.35528
SSC_0996	183.577	-0.475509	0.279499	-1.70129	0.0888888	0.999756	0.588759	0.923568	0.67106
SSC_3026	233.161	-0.444757	0.261623	-1.69999	0.0891329	0.999756	0.519574	0.929482	0.813167
SSC_4506	145.154	0.524832	0.308862	1.69924	0.0892735	0.999756	1.54821	1.12002	1.72037
SSC_5798	329.348	-0.393745	0.231829	-1.69843	0.0894262	0.999756	0.518285	0.827714	1.00938
SSC_1931	242.728	-0.412951	0.243251	-1.69763	0.0895773	0.999756	0.594296	0.852931	0.826059
SSC_2485	180.95	0.500193	0.294712	1.69723	0.0896535	0.999756	2.16438	1.11781	1.19039
SSC_5118	167.078	-0.484892	0.285946	-1.69575	0.0899336	0.999756	0.721392	0.810074	0.611549
SSC_0749	175.847	-0.49271	0.291751	-1.6888	0.0912575	0.999756	0.874803	0.507546	0.821606
SSC_0115	233.607	0.433217	0.256809	1.68693	0.0916177	0.999756	0.959214	1.49561	1.67021
SSC_2440	53.6743	0.847854	0.502744	1.68645	0.0917085	0.999756	2.79771	1.54216	1.45918
SSC_2825	393.567	-0.331799	0.196807	-1.68591	0.0918126	0.999756	0.640683	0.904932	0.852696
SSC_1676	104.116	0.596339	0.353928	1.68492	0.092005	0.999756	1.7893	1.38907	1.39612
SSC_5951	165.801	0.596534	0.354266	1.68386	0.0922084	0.999756	3.38389	1.26279	0.88319
SSC_1388	119.406	-0.561629	0.333596	-1.68356	0.0922664	0.999756	0.605329	0.805668	0.632564
SSC_0293	445.618	0.342988	0.203882	1.68228	0.092514	0.999756	0.998585	1.13484	1.78736
SSC_5793	171.15	-0.496217	0.295066	-1.68171	0.0926243	0.999756	0.497913	0.89109	0.782261
SSC_1957	131.389	-0.556007	0.330921	-1.68018	0.0929222	0.999756	0.493509	0.724481	0.889858
SSC_4377	217.028	0.488398	0.290759	1.67974	0.0930086	0.999756	2.42328	0.988633	1.19949
SSC_3965	224.973	0.526634	0.313704	1.67876	0.093198	0.999756	3.08693	1.07386	0.9784
SSC_3163	117.283	-0.655507	0.390691	-1.67781	0.0933837	0.999756	0.31507	1.04939	0.754943
SSC_1800	144.927	0.629479	0.375728	1.67536	0.0938638	0.999756	3.71695	1.10391	1.0043
SSC_6223	213.395	-0.447201	0.267249	-1.67335	0.094258	0.999756	0.610409	1.00301	0.630128
SSC_2076	238.589	0.47178	0.282188	1.67186	0.094551	0.999756	2.36224	0.91718	1.30432
SSC_5561	266.485	0.403194	0.24158	1.66899	0.0951201	0.999756	1.14717	1.1127	1.80676
SSC_3862	103.169	0.592303	0.354919	1.66884	0.0951488	0.999756	1.29494	1.61048	1.63891
SSC_3476	265.967	0.420231	0.251851	1.66857	0.0952023	0.999756	1.63165	1.62887	0.903178
SSC_0760	78.0068	-0.691482	0.41503	-1.6661	0.0956927	0.999756	0.578574	0.789869	0.506874
SSC_5365	232.379	0.433239	0.260186	1.66511	0.0958905	0.999756	1.80631	1.42608	0.974981
SSC_2560	164.915	-0.495663	0.297786	-1.66449	0.0960144	0.999756	0.502089	0.83793	0.82943
SSC_3283	220.999	-0.410107	0.246438	-1.66414	0.0960846	0.999756	0.784222	0.800453	0.676859
SSC_3615	133.451	-0.617136	0.370942	-1.6637	0.0961727	0.999756	0.768957	1.0323	0.30345
SSC_1476	306.063	0.435089	0.261521	1.66369	0.0961749	0.999756	2.28423	1.26084	0.869517
SSC_1849	248.99	0.388321	0.233811	1.66083	0.0967469	0.999756	1.19075	1.46977	1.26685
SSC_0319	220.936	0.491192	0.295815	1.66047	0.0968203	0.999756	2.45254	1.29473	0.886399
SSC_3185	104.439	0.669078	0.403026	1.66013	0.0968874	0.999756	1.4719	3.04528	0.920337
SSC_5521	188.434	0.465943	0.280872	1.65891	0.0971333	0.999756	1.19045	1.92812	1.15199
SSC_2781	159.585	-0.496758	0.299646	-1.65781	0.0973548	0.999756	0.534644	0.884662	0.735606
SSC_3189	88.4903	0.672784	0.405936	1.65736	0.0974458	0.999756	2.65964	1.407	1.16022
SSC_5855	118.776	-0.567283	0.342394	-1.65681	0.0975577	0.999756	0.822183	0.74933	0.495524
SSC_0165	125.348	0.541125	0.326985	1.65489	0.0979458	0.999756	1.80652	1.23437	1.39709
SSC_4547	89.0166	-0.647931	0.391631	-1.65444	0.0980373	0.999756	0.852635	0.490465	0.633291
SSC_5287	192.312	-0.459219	0.277726	-1.6535	0.0982294	0.999756	0.530092	0.789258	0.910777
SSC_3436	221.383	-0.424333	0.257004	-1.65107	0.0987239	0.999756	0.562739	0.823468	0.875388
SSC_1824	131.663	-0.662877	0.401774	-1.64987	0.0989686	0.999756	0.244011	0.821568	1.12403
SSC_1147	68.1525	-0.71684	0.43501	-1.64787	0.0993793	0.999756	0.534644	0.634433	0.663544
SSC_1744	217.278	-0.416367	0.252833	-1.64681	0.0995973	0.999756	0.631062	0.857258	0.766885
SSC_1422	377.743	-0.350679	0.212992	-1.64644	0.0996723	0.999756	0.849082	0.986533	0.566777
SSC_3547	163.77	0.463201	0.281534	1.64528	0.0999129	0.999756	1.46703	1.35149	1.32393
SSC_0849	183.104	-0.440499	0.267808	-1.64483	0.100005	0.999756	0.731204	0.773154	0.705298
SSC_1374	101.416	0.594915	0.361734	1.64462	0.100048	0.999756	1.64985	1.2128	1.74509
SSC_3915	147.707	0.504555	0.307041	1.64328	0.100325	0.999756	1.7561	1.08947	1.51306
SSC_4471	210.335	-0.424027	0.258658	-1.63934	0.101143	0.999756	0.931002	0.678812	0.658665
SSC_3742	169.954	-0.535033	0.326424	-1.63907	0.101198	0.999756	0.36466	0.874541	0.962732
SSC_4373	232.478	-0.42478	0.259304	-1.63816	0.101389	0.999756	0.564771	0.716738	1.02804
SSC_3834	101.566	0.729314	0.44549	1.6371	0.101609	0.999756	4.54365	1.35713	0.848281
SSC_1885	112.338	-0.647017	0.395443	-1.63618	0.101802	0.999756	0.309668	0.933523	0.868817
SSC_1403	70.9213	-0.781013	0.477602	-1.63528	0.10199	0.999756	0.246655	0.827203	0.773722
SSC_4156	60.0332	-0.755123	0.462055	-1.63427	0.102202	0.999756	0.579525	0.594455	0.603954
SSC_6033	94.4264	-0.612504	0.374794	-1.63424	0.102208	0.999756	0.699088	0.535743	0.754347
SSC_1913	200.099	-0.429004	0.262517	-1.6342	0.102217	0.999756	0.777402	0.840077	0.621707
SSC_0129	211.742	-0.406656	0.249171	-1.63204	0.102671	0.999756	0.754504	0.738706	0.771245
SSC_5432	206.152	0.50308	0.308278	1.6319	0.1027	0.999756	2.21448	1.64875	0.762695
SSC_2763	76.5351	-0.788473	0.483488	-1.6308	0.102932	0.999756	0.751816	1.01509	0.229378
SSC_5024	149.957	0.492092	0.301751	1.63079	0.102934	0.999756	1.71578	1.15829	1.42176
SSC_2260	140.805	-0.579302	0.355244	-1.63072	0.10295	0.999756	1.14069	0.695118	0.363126
SSC_3457	266.203	0.365068	0.223942	1.63019	0.103061	0.999756	1.19412	1.35577	1.31409
SSC_1910	176.015	-0.444479	0.272785	-1.62941	0.103226	0.999756	0.749386	0.749171	0.705298
SSC_3161	137.353	0.502119	0.308197	1.62921	0.103268	0.999756	1.59869	1.28944	1.39011
SSC_5841	141.437	0.5038	0.309234	1.62919	0.103274	0.999756	1.76796	1.32666	1.24305
SSC_6029	269.97	-0.378188	0.232149	-1.62907	0.103297	0.999756	0.642086	0.937269	0.75203
SSC_2515	168.257	-0.522152	0.320621	-1.62857	0.103405	0.999756	1.12077	0.442556	0.699106
SSC_2281	218.645	-0.416731	0.256166	-1.6268	0.103779	0.999756	0.594031	0.80746	0.88017
SSC_0906	135.836	0.511889	0.314818	1.62598	0.103954	0.999756	1.21691	1.73163	1.35489
SSC_5587	102.309	0.575585	0.35417	1.62517	0.104127	0.999756	1.35889	1.62415	1.49668
SSC_5659	272.55	0.387239	0.238288	1.62509	0.104144	0.999756	1.79222	1.10003	1.15783
SSC_3464	69.2336	0.699551	0.430598	1.6246	0.104247	0.999756	1.52602	1.62765	1.7094
SSC_0242	204.863	0.499252	0.307566	1.62323	0.10454	0.999756	2.60126	1.27667	0.88777
SSC_4150	49.479	-0.908044	0.559463	-1.62306	0.104576	0.999756	0.442714	1.02302	0.297928
SSC_4252	82.6959	-0.721868	0.444787	-1.62295	0.1046	0.999756	0.596584	1.0843	0.309845
SSC_6173	63.238	0.794223	0.489504	1.62251	0.104695	0.999756	3.67699	1.22473	1.32478
SSC_0721	60.9412	-0.78182	0.482306	-1.621	0.105017	0.999756	0.877579	0.369784	0.607993
SSC_2130	223.385	0.430046	0.265364	1.62059	0.105106	0.999756	1.882	0.998397	1.34705
SSC_0159	153.261	-0.506822	0.312776	-1.6204	0.105146	0.999756	0.562298	1.019	0.595489
SSC_1328	150.705	-0.501007	0.309262	-1.62001	0.105231	0.999756	0.9096	0.732482	0.519602
SSC_3652	397.678	-0.312334	0.19282	-1.61982	0.105271	0.999756	0.669767	0.858818	0.901124
SSC_5242	205.886	-0.428599	0.26474	-1.61894	0.10546	0.999756	0.606562	0.700683	0.956307
SSC_3383	120.535	-0.592393	0.366128	-1.618	0.105663	0.999756	0.428917	1.0944	0.607832
SSC_5204	168.911	-0.539488	0.333906	-1.61569	0.106162	0.999756	0.557191	1.27705	0.446813
SSC_0803	94.4897	-0.619974	0.383938	-1.61478	0.106359	0.999756	0.529566	0.572874	0.931607
SSC_3271	114.332	-0.604191	0.374298	-1.6142	0.106485	0.999756	0.500016	1.1337	0.487736
SSC_2755	122.896	0.527461	0.32696	1.61323	0.106695	0.999756	1.59869	1.41068	1.35024
SSC_6220	114.566	-0.688985	0.427562	-1.61142	0.107087	0.999756	0.293491	1.43411	0.547896
SSC_5572	439.701	0.299196	0.185822	1.61012	0.107371	0.999756	1.50009	1.10381	1.13319
SSC_1431	94.2877	0.640862	0.399095	1.60579	0.108321	0.999756	2.70635	1.31903	1.11654
SSC_2056	55.738	-0.809323	0.50406	-1.60561	0.10836	0.999756	0.374693	0.90296	0.539994
SSC_3001	57.7681	-0.79051	0.492407	-1.6054	0.108406	0.999756	0.845022	0.601688	0.365264
SSC_1410	160.088	0.527634	0.328785	1.6048	0.108537	0.999756	2.53792	0.961882	1.30277
SSC_0334	203.564	-0.455541	0.284005	-1.60399	0.108717	0.999756	0.933972	0.863647	0.461422
SSC_2821	283.748	-0.350455	0.218676	-1.60262	0.109018	0.999756	0.715479	0.828778	0.813623
SSC_1243	630.116	-0.248232	0.154975	-1.60176	0.10921	0.999756	0.92847	0.754738	0.860509
SSC_2746	224.123	0.428645	0.267673	1.60138	0.109294	0.999756	1.32463	1.8708	0.968484
SSC_3097	142.784	-0.517107	0.323235	-1.59979	0.109646	0.999756	0.996465	0.509297	0.67467
SSC_2240	202.116	-0.45615	0.285259	-1.59907	0.109804	0.999756	1.1246	0.64392	0.537956
SSC_0750	181.207	-0.45579	0.285056	-1.59895	0.109832	0.999756	0.852635	0.847507	0.524565
SSC_5729	272.181	0.35562	0.222516	1.59818	0.110004	0.999756	1.20915	1.2224	1.41462
SSC_1601	357.039	-0.325955	0.204011	-1.59773	0.110103	0.999756	0.832598	0.917488	0.65554
SSC_3227	78.0528	0.70128	0.439113	1.59704	0.110257	0.999756	2.75253	1.58925	0.987417
SSC_0542	100.983	-0.613731	0.384445	-1.59641	0.110398	0.999756	0.890699	0.413872	0.781008
SSC_6013	144.719	-0.542327	0.339793	-1.59605	0.110477	0.999756	0.405574	0.755028	1.04483
SSC_6158	186.622	0.510216	0.319751	1.59567	0.110563	0.999756	1.89022	1.99393	0.757886
SSC_0439	149.949	0.532312	0.333807	1.59467	0.110786	0.999756	2.5023	1.29903	0.967035
SSC_0212	409.06	-0.365979	0.22992	-1.59177	0.111437	0.999756	0.478175	0.872635	1.09713
SSC_3667	208.358	-0.413047	0.259641	-1.59084	0.111646	0.999756	0.765153	0.873964	0.621419
SSC_2309	140.382	-0.485518	0.30525	-1.59056	0.111709	0.999756	0.645807	0.727732	0.772211
SSC_5292	124.843	0.534581	0.336506	1.58862	0.112146	0.999756	1.13907	2.00543	1.30603
SSC_3032	310.037	0.335303	0.21121	1.58753	0.112392	0.999756	1.1023	1.31441	1.37906
SSC_1116	65.3268	0.712968	0.449136	1.58742	0.112417	0.999756	1.66018	2.0254	1.28364
SSC_5834	251.153	0.385445	0.24298	1.58632	0.112667	0.999756	1.05635	1.68379	1.24946
SSC_0576	299.858	-0.348061	0.219609	-1.58491	0.112987	0.999756	0.845409	0.881401	0.64575
SSC_4296	175.817	-0.504351	0.318346	-1.58429	0.113128	0.999756	0.476513	1.2032	0.595855
SSC_1228	99.6037	-0.597479	0.377243	-1.58381	0.113238	0.999756	0.544419	0.958367	0.540933
SSC_1516	64.7539	-0.754047	0.476206	-1.58345	0.113319	0.999756	0.767371	0.790601	0.318635
SSC_0395	183.58	0.543497	0.343294	1.58318	0.11338	0.999756	3.14622	1.27185	0.813167
SSC_3930	127.673	0.551865	0.348621	1.58299	0.113423	0.999756	2.49396	1.16556	1.15727
SSC_1069	78.9117	-0.670651	0.423744	-1.58268	0.113495	0.999756	0.836238	0.418726	0.735785
SSC_1215	123.884	0.544583	0.344344	1.58151	0.113762	0.999756	0.944226	1.74258	1.82014
SSC_2539	127.57	-0.5118	0.323717	-1.58101	0.113876	0.999756	0.639476	0.643438	0.842917
SSC_3099	252.871	-0.381792	0.241898	-1.57832	0.114493	0.999756	0.58809	0.819883	0.920583
SSC_6076	98.854	0.630802	0.400206	1.57619	0.114981	0.999756	1.1354	2.76613	1.15199
SSC_5382	199.542	0.412009	0.261435	1.57595	0.115037	0.999756	1.59497	1.20272	1.24468
SSC_5564	274.242	0.406956	0.258331	1.57533	0.11518	0.999756	2.16597	1.07635	1.03837
SSC_3620	222.997	-0.383895	0.243716	-1.57518	0.115215	0.999756	0.803666	0.770997	0.726189
SSC_3437	277.937	-0.355259	0.225604	-1.5747	0.115326	0.999756	0.711838	0.72125	0.930728
SSC_1659	277.006	0.345778	0.219599	1.57459	0.115351	0.999756	1.29705	1.33332	1.18612
SSC_3660	117.465	0.544106	0.34575	1.5737	0.115558	0.999756	1.17099	1.29333	2.06089
SSC_2046	347.898	0.332419	0.21131	1.57313	0.115688	0.999756	1.3719	1.48681	0.975227
SSC_6205	112	-0.537953	0.341977	-1.57307	0.115703	0.999756	0.63631	0.655089	0.784687
SSC_3979	286.153	-0.366976	0.233333	-1.57275	0.115776	0.999756	0.647846	1.02696	0.686063
SSC_5578	57.9528	-0.822323	0.523123	-1.57195	0.115962	0.999756	0.244164	0.944036	0.708915
SSC_3460	77.0682	0.728241	0.463582	1.5709	0.116206	0.999756	3.61116	1.50741	0.92302
SSC_0263	193.618	-0.478503	0.304625	-1.57079	0.11623	0.999756	0.42715	1.09418	0.744997
SSC_3530	72.5972	-0.670161	0.426873	-1.56993	0.116432	0.999756	0.719411	0.694144	0.490523
SSC_0770	129.785	0.509139	0.324431	1.56933	0.116571	0.999756	1.43882	1.16264	1.73858
SSC_4290	109.654	0.537436	0.342512	1.5691	0.116625	0.999756	1.58093	1.31891	1.47157
SSC_4133	276.656	0.365889	0.233185	1.5691	0.116625	0.999756	1.20198	1.66181	1.06135
SSC_0971	116.858	0.530415	0.33867	1.56617	0.117308	0.999756	1.17237	1.42294	1.78926
SSC_4213	107.082	0.567285	0.362225	1.56611	0.117323	0.999756	1.17639	2.08621	1.29269
SSC_2690	110.647	-0.538573	0.344447	-1.56359	0.117914	0.999756	0.613451	0.663328	0.799991
SSC_0557	559.599	0.284517	0.182252	1.56112	0.118496	0.999756	1.48616	1.35568	0.901407
SSC_0240	107.074	-0.632832	0.405462	-1.56077	0.118579	0.999756	0.695694	1.13246	0.314178
SSC_3706	174.83	-0.442166	0.283487	-1.55974	0.118822	0.999756	0.572864	0.872057	0.78925
SSC_5792	291.869	-0.411533	0.264181	-1.55777	0.119288	0.999756	0.438615	1.09528	0.853324
SSC_2040	81.7064	0.65548	0.420782	1.55776	0.119289	0.999756	2.50081	1.50234	1.05181
SSC_2426	265.783	-0.357267	0.2294	-1.55739	0.119377	0.999756	0.658565	0.810836	0.886727
SSC_4637	178.222	0.493853	0.317148	1.55717	0.11943	0.999756	2.29377	1.51282	0.838727
SSC_5440	171.161	0.466377	0.299575	1.55679	0.119519	0.999756	2.11751	1.16437	1.12053
SSC_6153	147.019	0.470699	0.302396	1.55656	0.119574	0.999756	1.49067	1.56493	1.13453
SSC_1345	261.214	0.379826	0.244399	1.55412	0.120155	0.999756	1.2215	1.0293	1.76164
SSC_3639	154.04	0.508384	0.327284	1.55334	0.120342	0.999756	2.42328	1.02752	1.1983
SSC_0706	170.979	-0.486984	0.313829	-1.55175	0.120722	0.999756	0.959214	0.864201	0.413337
SSC_2284	143.325	0.515288	0.332209	1.55109	0.120879	0.999756	2.0817	1.57974	0.900913
SSC_5122	189.622	0.460469	0.296906	1.55089	0.120928	0.999756	2.11027	1.42113	0.916498
SSC_0281	169.876	0.450576	0.290629	1.55035	0.121059	0.999756	1.03915	1.75977	1.36272
SSC_1765	300.851	-0.363543	0.234625	-1.54946	0.12127	0.999756	0.805266	1.01596	0.565888
SSC_0264	179.273	0.466684	0.301232	1.54925	0.121322	0.999756	1.9027	0.898276	1.59729
SSC_3134	183.864	0.417016	0.26954	1.54714	0.121829	0.999756	1.16879	1.34109	1.51929
SSC_0755	73.1718	-0.760916	0.491848	-1.54705	0.12185	0.999756	0.223379	0.813465	1.00926
SSC_3514	187.469	0.415987	0.268902	1.54698	0.121867	0.999756	1.25527	1.55889	1.20258
SSC_2129	153.11	-0.459015	0.296721	-1.54696	0.121873	0.999756	0.853806	0.620965	0.736321
SSC_6224	294.535	-0.35786	0.231393	-1.54655	0.121972	0.999756	0.657606	1.03862	0.67932
SSC_3828	174.293	-0.424142	0.274578	-1.54471	0.122417	0.999756	0.752325	0.701926	0.785446
SSC_3193	172.023	0.435064	0.281983	1.54288	0.122861	0.999756	1.38921	1.58716	1.11654
SSC_3564	377.739	-0.306519	0.198767	-1.5421	0.12305	0.999756	0.661937	0.846361	0.932001
SSC_3549	209.28	-0.406801	0.263812	-1.54201	0.123071	0.999756	0.564644	0.88235	0.841308
SSC_5926	196.464	0.403772	0.261939	1.54147	0.123202	0.999756	1.49211	1.15608	1.35925
SSC_3796	224.884	-0.389139	0.252462	-1.54138	0.123224	0.999756	0.616638	0.9231	0.766989
SSC_5756	300.161	-0.445015	0.288878	-1.5405	0.123439	0.999756	0.427476	1.42395	0.64118
SSC_1504	134.403	-0.515388	0.33462	-1.54022	0.123507	0.999756	0.451395	0.862829	0.860217
SSC_3556	147.787	-0.484554	0.314722	-1.53963	0.123651	0.999756	0.605406	1.00027	0.587377
SSC_0205	202.232	0.407429	0.265267	1.53592	0.124558	0.999756	1.72223	1.22155	1.12349
SSC_2629	231.767	0.368384	0.239916	1.53547	0.124668	0.999756	1.18694	1.26735	1.42846
SSC_0452	196.977	0.396855	0.258694	1.53407	0.125011	0.999756	1.42149	1.2795	1.26275
SSC_2060	252.191	-0.357438	0.233053	-1.53372	0.125098	0.999756	0.790931	0.863865	0.691192
SSC_0625	112.948	0.552788	0.360445	1.53363	0.125121	0.999756	1.47391	2.09363	1.03249
SSC_1112	195.057	-0.417128	0.272068	-1.53318	0.125232	0.999756	0.866658	0.834892	0.570896
SSC_3635	256.887	-0.370883	0.241955	-1.53286	0.12531	0.999756	0.59822	0.779591	0.980745
SSC_2148	151.496	0.456646	0.298034	1.53219	0.125475	0.999756	1.42368	1.57339	1.13768
SSC_4685	134.512	0.484051	0.31606	1.53152	0.125642	0.999756	1.71288	1.24904	1.31656
SSC_5328	291.898	-0.348377	0.227479	-1.53147	0.125653	0.999756	0.738272	0.994937	0.650131
SSC_4827	294.432	0.345425	0.225564	1.53138	0.125675	0.999756	1.16385	1.61925	1.08085
SSC_3577	207.404	0.386686	0.252539	1.5312	0.125721	0.999756	1.42368	1.20183	1.31454
SSC_1149	262.448	0.366079	0.239304	1.52976	0.126075	0.999756	1.24829	1.65699	1.02836
SSC_1455	119.279	0.5333	0.348864	1.52867	0.126345	0.999756	1.23069	2.134	1.14668
SSC_3853	171.99	-0.466998	0.305892	-1.52668	0.126842	0.999756	0.54091	0.615077	1.13127
SSC_3344	85.2765	0.607803	0.398322	1.52591	0.127033	0.999756	1.82707	1.76561	1.09713
SSC_4903	77.512	0.687091	0.450717	1.52444	0.127399	0.999756	3.27731	1.07149	1.25938
SSC_1523	238.79	-0.372289	0.244553	-1.52232	0.127928	0.999756	0.672552	0.708493	0.96838
SSC_0138	200.702	0.449224	0.295416	1.52065	0.128348	0.999756	2.31911	1.0462	1.07861
SSC_2844	249.505	-0.382559	0.251614	-1.52042	0.128406	0.999756	1.08399	0.698353	0.607374
SSC_4527	271.666	0.35945	0.236624	1.51908	0.128743	0.999756	1.5609	0.980487	1.40732
SSC_1126	142.354	0.482829	0.317848	1.51905	0.128749	0.999756	1.87416	1.43219	1.02033
CTLR_0047	198.78	0.396746	0.261255	1.51862	0.128859	0.999756	1.24513	1.54424	1.17923
SSC_5827	67.106	0.766536	0.505098	1.5176	0.129115	0.999756	4.41238	1.28839	0.957676
SSC_0879	78.8405	0.62468	0.411635	1.51756	0.129126	0.999756	1.16661	1.97943	1.55518
SSC_1724	286.37	0.356826	0.235274	1.51664	0.129358	0.999756	1.77161	1.02924	1.19223
SSC_5590	161.884	0.451581	0.298068	1.51503	0.129766	0.999756	1.53474	1.65049	1.00512
SSC_4757	219.165	0.384602	0.253976	1.51432	0.129944	0.999756	1.5827	1.08342	1.32766
SSC_2444	354.368	0.356568	0.235557	1.51372	0.130097	0.999756	1.99892	1.17951	0.905542
SSC_3004	342.055	0.302207	0.199678	1.51348	0.130158	0.999756	1.15507	1.33695	1.20926
SSC_5996	169.594	-0.490952	0.324687	-1.51207	0.130515	0.999756	0.592685	1.23577	0.477952
SSC_2951	134.807	0.473477	0.313299	1.51127	0.130721	0.999756	1.59869	1.28138	1.33219
SSC_1512	124.598	0.488414	0.323441	1.51005	0.131029	0.999756	1.29285	1.38295	1.52969
SSC_2202	176.542	0.411076	0.272569	1.50816	0.131515	0.999756	1.35115	1.20881	1.44236
SSC_5632	172.757	0.427029	0.283215	1.50779	0.131608	0.999756	1.70684	1.20718	1.20136
SSC_1672	201.289	0.389302	0.258396	1.50661	0.131911	0.999756	1.18491	1.24875	1.51198
SSC_2829	89.2057	0.57419	0.381191	1.50631	0.131988	0.999756	1.63422	1.42526	1.43768
SSC_1358	133.882	-0.542096	0.360118	-1.50533	0.132239	0.999756	0.418119	1.18491	0.625199
SSC_0464	325.311	-0.336425	0.223515	-1.50515	0.132285	0.999756	0.608892	1.04207	0.76734
SSC_0634	239.815	0.373119	0.248012	1.50444	0.132468	0.999756	1.72882	1.13825	1.13576
SSC_4275	44.6525	-0.853575	0.567388	-1.5044	0.13248	0.999756	1.06579	0.365433	0.469742
SSC_5258	232.742	0.437401	0.290763	1.50432	0.132499	0.999756	2.47376	1.20361	0.893032
SSC_3150	43.7903	-0.878689	0.584652	-1.50292	0.132858	0.999756	0.239804	0.668476	0.918673
SSC_5591	234.381	-0.365171	0.243012	-1.50269	0.13292	0.999756	0.68344	0.902068	0.749485
SSC_5026	224.866	-0.384421	0.255951	-1.50193	0.133114	0.999756	0.589827	0.952519	0.78427
SSC_2457	152.582	-0.442857	0.29489	-1.50177	0.133156	0.999756	0.687921	0.814245	0.702431
SSC_2445	296.82	-0.344865	0.229702	-1.50136	0.133263	0.999756	0.58195	0.890032	0.933035
SSC_5546	348.078	0.335449	0.22359	1.50029	0.13354	0.999756	1.83995	1.00174	1.13513
SSC_3197	63.7699	0.684452	0.456624	1.49894	0.13389	0.999756	1.22566	1.52264	2.18732
SSC_3216	159.945	0.499629	0.333563	1.49786	0.134171	0.999756	2.65092	1.06585	1.04399
SSC_4595	241.144	0.35277	0.235781	1.49618	0.134608	0.999756	1.40491	1.26219	1.18467
SSC_0744	170.65	0.489094	0.326922	1.49606	0.134638	0.999756	2.6858	1.17415	0.954685
SSC_0966	231.067	0.375267	0.250882	1.49579	0.134708	0.999756	1.37319	1.55826	1.02033
SSC_6162	133.957	-0.544076	0.363752	-1.49574	0.134723	0.999756	0.889992	0.985237	0.339312
SSC_5685	234.055	-0.389939	0.260703	-1.49572	0.134727	0.999756	0.860665	0.540036	0.971405
SSC_0602	172.743	0.42079	0.281507	1.49478	0.134972	0.999756	1.63692	1.30683	1.12127
SSC_4989	263.463	-0.35995	0.240863	-1.49442	0.135066	0.999756	0.74744	1.00483	0.617605
SSC_3006	130.594	-0.506958	0.339419	-1.4936	0.135279	0.999756	0.453914	0.80746	0.927865
SSC_2467	263.378	-0.337375	0.225915	-1.49337	0.13534	0.999756	0.831319	0.79983	0.742527
SSC_5102	255.445	0.344267	0.230756	1.49191	0.135722	0.999756	1.45832	1.19636	1.1816
SSC_2311	27.8678	-1.11266	0.746118	-1.49126	0.135893	0.999756	0.559542	0.938961	0.123427
SSC_2791	113.91	-0.529921	0.355574	-1.49033	0.136139	0.999756	0.471614	0.845911	0.831648
SSC_5812	296.393	-0.349584	0.234601	-1.49012	0.136193	0.999756	0.553985	0.865029	0.980654
SSC_2282	142.307	0.449653	0.301904	1.48939	0.136385	0.999756	1.30802	1.49957	1.29377
SSC_2027	78.425	-0.667521	0.44828	-1.48907	0.136469	0.999756	0.332789	0.954671	0.775828
SSC_0371	200.457	0.432726	0.290612	1.48902	0.136483	0.999756	2.20751	1.14646	1.00266
SSC_0716	86.4903	0.57625	0.387129	1.48852	0.136613	0.999756	1.41484	1.74866	1.32684
SSC_2714	142.424	0.449282	0.301994	1.48772	0.136825	0.999756	1.26143	1.48639	1.35297
SSC_1047	112.011	0.531374	0.35721	1.48757	0.136865	0.999756	1.89802	1.00356	1.62801
SSC_5905	151.401	-0.460274	0.309428	-1.4875	0.136883	0.999756	0.633915	0.994377	0.593187
SSC_5639	241.343	-0.37787	0.254056	-1.48735	0.136922	0.999756	0.778768	1.011	0.566551
SSC_4469	160.542	-0.445425	0.299549	-1.48699	0.137018	0.999756	0.568738	0.949558	0.712708
SSC_1232	147.16	-0.441973	0.297271	-1.48677	0.137077	0.999756	0.756303	0.738109	0.714041
SSC_0234	163.791	0.428078	0.288048	1.48613	0.137244	0.999756	1.44522	1.10737	1.53598
SSC_5276	248.765	0.358031	0.24098	1.48573	0.13735	0.999756	1.29285	1.55574	1.04175
SSC_4321	345.036	0.305916	0.206048	1.48468	0.137629	0.999756	1.23178	1.45508	1.04204
SSC_0578	173.04	0.45146	0.304163	1.48427	0.137738	0.999756	1.93497	1.50206	0.893377
SSC_3518	110.502	0.506799	0.341569	1.48374	0.137879	0.999756	1.44558	1.32026	1.50989
SSC_3649	73.7594	0.622841	0.41998	1.48302	0.138068	0.999756	1.26753	1.76306	1.59245
SSC_4567	144.358	-0.445941	0.300747	-1.48278	0.138133	0.999756	0.716775	0.785878	0.698545
SSC_5885	111.968	-0.523123	0.352845	-1.48258	0.138185	0.999756	0.864477	0.74735	0.511994
SSC_3803	150.567	0.441437	0.297841	1.48212	0.138308	0.999756	1.19217	1.54945	1.33388
SSC_5023	390.431	-0.27757	0.187407	-1.4811	0.138579	0.999756	0.866387	0.786894	0.825559
SSC_4514	331.254	0.330348	0.223125	1.48055	0.138726	0.999756	1.74193	0.994586	1.17873
SSC_2672	127.738	-0.522977	0.353298	-1.48027	0.138801	0.999756	0.40287	0.861493	0.930451
SSC_1165	61.3041	0.805986	0.544634	1.47987	0.138909	0.999756	4.0287	2.22052	0.655051
SSC_4783	117.914	-0.491393	0.332076	-1.47976	0.138938	0.999756	0.666882	0.715771	0.75663
SSC_2383	207.831	-0.37647	0.25444	-1.4796	0.138981	0.999756	0.81571	0.811038	0.687265
SSC_4572	83.1197	0.586271	0.396706	1.47785	0.139449	0.999756	1.80216	1.534	1.23427
SSC_6084	245.355	-0.355305	0.240654	-1.47642	0.139832	0.999756	0.959214	0.73413	0.679502
SSC_5706	229.325	-0.374762	0.253836	-1.47639	0.139839	0.999756	0.621463	0.985609	0.729681
SSC_0426	187.098	0.392851	0.266117	1.47623	0.139881	0.999756	1.39086	1.30708	1.25577
SSC_5785	103.92	-0.576456	0.390584	-1.47588	0.139976	0.999756	1.20372	0.456792	0.568513
SSC_3285	179.447	-0.402097	0.272478	-1.47571	0.140023	0.999756	0.686595	0.757659	0.82559
SSC_1831	141.041	-0.460912	0.312644	-1.47424	0.140417	0.999756	0.946757	0.622898	0.662018
SSC_5117	146.24	0.438055	0.297148	1.4742	0.140428	0.999756	1.29999	1.35444	1.40852
SSC_4216	196.905	-0.408198	0.276936	-1.47398	0.140488	0.999756	0.585625	1.01979	0.708289
SSC_0695	38.3223	-0.921706	0.625985	-1.47241	0.140911	0.999756	0.234475	0.870079	0.676166
SSC_1038	629.588	0.238559	0.162208	1.4707	0.141372	0.999756	1.14582	1.41431	1.00708
SSC_5266	119.008	-0.512604	0.34856	-1.47063	0.14139	0.999756	0.621309	1.00763	0.537893
SSC_3290	77.5337	-0.617265	0.419964	-1.4698	0.141615	0.999756	0.479607	0.648852	0.89722
SSC_5968	60.693	-0.680294	0.462931	-1.46954	0.141687	0.999756	0.725892	0.552166	0.615914
SSC_0189	172.309	-0.406688	0.276791	-1.46929	0.141753	0.999756	0.682394	0.791772	0.794619
SSC_2552	99.8469	-0.558642	0.38023	-1.46922	0.141773	0.999756	0.689772	0.95653	0.457138
SSC_4392	260.845	0.372789	0.25385	1.46854	0.141958	0.999756	1.35541	1.77808	0.897652
SSC_2879	208.842	-0.393988	0.268294	-1.46849	0.14197	0.999756	0.959214	0.825324	0.555422
SSC_3278	300.478	-0.384485	0.261984	-1.46759	0.142216	0.999756	0.502628	1.24727	0.697461
SSC_4882	129.22	0.49934	0.340261	1.46752	0.142234	0.999756	2.12397	1.00981	1.38238
SSC_4896	585.485	0.236053	0.160887	1.46719	0.142324	0.999756	1.16436	1.33114	1.04576
SSC_1276	146.317	-0.438874	0.299149	-1.46708	0.142355	0.999756	0.670519	0.799386	0.745191
SSC_1710	76.8184	0.822692	0.560933	1.46665	0.142472	0.999756	9.16582	0.808902	1.06104
SSC_5950	109.269	0.515822	0.351714	1.46659	0.142487	0.999756	1.35738	1.82944	1.17185
SSC_3268	184.444	0.466528	0.318124	1.4665	0.142513	0.999756	2.5825	1.19829	0.901094
SSC_0317	77.7742	-0.666328	0.455025	-1.46438	0.143091	0.999756	0.296228	0.951649	0.815991
SSC_4100	148.552	0.491355	0.336094	1.46196	0.143753	0.999756	2.2623	1.46408	0.849826
SSC_4941	166.403	-0.412543	0.282244	-1.46165	0.143836	0.999756	0.793335	0.675295	0.797529
SSC_5804	215.189	0.431018	0.294886	1.46164	0.14384	0.999756	2.41033	0.993841	1.06163
SSC_2496	102.974	-0.517471	0.354082	-1.46144	0.143893	0.999756	0.673734	0.753306	0.668896
SSC_3267	142.079	-0.513019	0.351078	-1.46127	0.143942	0.999756	0.689013	0.425338	1.18616
SSC_1969	99.0727	-0.553921	0.379481	-1.45968	0.144378	0.999756	0.947072	0.635536	0.505102
SSC_5065	199.839	0.433958	0.297401	1.45917	0.144519	0.999756	2.32952	1.1033	0.994022
SSC_1183	258.546	-0.363677	0.249354	-1.45848	0.144709	0.999756	0.552275	1.01175	0.822848
SSC_3771	191.216	-0.393263	0.269868	-1.45724	0.14505	0.999756	0.746999	0.897519	0.647993
SSC_3546	122.946	-0.535874	0.367896	-1.45659	0.14523	0.999756	0.615792	1.13949	0.427141
SSC_6043	157.527	0.426524	0.292848	1.45647	0.145263	0.999756	1.16476	1.27922	1.6151
SSC_6192	142.815	0.457963	0.31446	1.45635	0.145297	0.999756	0.993069	1.6539	1.55344
SSC_3880	129.448	0.50851	0.349174	1.45632	0.145303	0.999756	2.18951	1.50553	0.89279
SSC_3617	126.992	-0.467534	0.321083	-1.45612	0.145361	0.999756	0.675365	0.811242	0.685102
SSC_5367	123.221	0.524241	0.360293	1.45504	0.145658	0.999756	2.02213	0.85296	1.77275
SSC_0688	144.276	-0.48897	0.336176	-1.45451	0.145806	0.999756	0.486874	0.630468	1.17284
SSC_4165	180.057	0.394858	0.271542	1.45413	0.14591	0.999756	1.36877	1.15895	1.44249
SSC_2564	80.9465	0.630993	0.433956	1.45405	0.145933	0.999756	2.22538	0.86561	1.98398
SSC_2292	119.557	-0.481371	0.331343	-1.45279	0.146283	0.999756	0.631381	0.806103	0.713579
SSC_0938	19.0551	-1.31175	0.903451	-1.45194	0.146519	0.999756	1.37031	0.253773	0.157089
SSC_4262	168.752	-0.43141	0.297224	-1.45146	0.146651	0.999756	0.647181	0.604346	1.02798
SSC_1470	67.4005	-0.631869	0.436134	-1.4488	0.147394	0.999756	0.611912	0.637862	0.691192
SSC_4429	148.685	-0.467122	0.322469	-1.44858	0.147455	0.999756	0.563813	1.09702	0.596812
SSC_0094	164.915	0.45712	0.315575	1.44853	0.147469	0.999756	1.24413	2.19831	0.946118
SSC_2099	140.522	0.466411	0.322057	1.44822	0.147555	0.999756	1.61552	0.955534	1.70789
SSC_6177	146.597	0.471877	0.325853	1.44813	0.147581	0.999756	2.19747	1.00746	1.24752
SSC_5712	153.278	-0.482357	0.333315	-1.44715	0.147855	0.999756	1.26995	0.584081	0.508229
SSC_2971	196.068	-0.379842	0.262619	-1.44636	0.148076	0.999756	0.822183	0.824147	0.664608
SSC_3852	99.9298	0.564427	0.390243	1.44635	0.14808	0.999756	2.60358	1.2458	1.06177
SSC_4378	133.7	0.456404	0.315695	1.44571	0.148258	0.999756	1.16305	1.61309	1.36358
SSC_1665	138.705	-0.483945	0.334827	-1.44536	0.148358	0.999756	0.470015	1.05135	0.7108
SSC_3757	125.89	-0.51789	0.358315	-1.44535	0.14836	0.999756	0.397512	0.845911	0.981807
SSC_2798	175.548	0.412911	0.285693	1.4453	0.148374	0.999756	1.0322	1.7024	1.31198
SSC_4822	237.724	0.348213	0.24109	1.44433	0.148646	0.999756	1.38348	1.38351	1.07942
SSC_3925	167.462	-0.468888	0.324749	-1.44385	0.148782	0.999756	0.420816	1.11867	0.776921
SSC_2188	118.258	-0.495922	0.34366	-1.44306	0.149004	0.999756	0.912987	0.52652	0.743688
SSC_2255	288.718	-0.315467	0.218615	-1.44303	0.149012	0.999756	0.84066	0.710901	0.873921
SSC_2958	79.9009	-0.60815	0.421621	-1.44241	0.149187	0.999756	0.452201	0.621307	0.999658
SSC_3687	57.0214	0.703984	0.488411	1.44138	0.149478	0.999756	1.54159	2.41831	1.13553
SSC_5229	383.013	0.273288	0.189728	1.44042	0.149748	0.999756	1.31347	1.13739	1.18976
SSC_2697	185.865	0.435249	0.30219	1.44032	0.149778	0.999756	1.97485	1.51136	0.839305
SSC_1158	91.0744	-0.555533	0.386062	-1.43897	0.150158	0.999756	0.676167	0.83815	0.539994
SSC_4294	254.185	0.347724	0.241677	1.43879	0.150209	0.999756	1.64301	1.02578	1.24593
SSC_2201	183.68	-0.394066	0.274406	-1.43607	0.150982	0.999756	0.614399	0.851855	0.837809
CTLR_0059	67.6664	-0.642456	0.447564	-1.43545	0.151159	0.999756	0.584887	0.808411	0.534103
SSC_2454	176.284	-0.417904	0.291135	-1.43543	0.151164	0.999756	0.722446	0.989715	0.560426
SSC_2192	110.18	-0.540465	0.376585	-1.43517	0.151238	0.999756	0.719411	1.0293	0.414715
SSC_2238	297.889	-0.36126	0.251799	-1.43472	0.151368	0.999756	0.786771	1.14067	0.510084
SSC_3311	197.188	-0.426605	0.297392	-1.43448	0.151434	0.999756	1.14916	0.76132	0.463826
SSC_3678	203.058	0.363911	0.253745	1.43416	0.151526	0.999756	1.3041	1.25911	1.30038
SSC_2513	197.545	0.396244	0.276389	1.43365	0.151673	0.999756	1.24494	1.79071	1.00936
SSC_0670	140.75	-0.510969	0.356483	-1.43336	0.151755	0.999756	0.358663	1.06841	0.847931
SSC_0108	218.06	0.393869	0.274924	1.43265	0.151958	0.999756	1.99221	1.2079	0.95656
SSC_2608	40.2634	0.816077	0.569843	1.43211	0.152113	0.999756	1.57988	1.33231	2.57188
SSC_2635	201.268	-0.382103	0.266869	-1.4318	0.152202	0.999756	0.596584	0.918174	0.815193
SSC_0862	235.934	0.351767	0.24575	1.4314	0.152314	0.999756	1.02863	1.52762	1.31348
SSC_3010	177.065	-0.411378	0.28744	-1.43118	0.152379	0.999756	0.783973	0.952713	0.559187
SSC_4760	140.438	-0.439681	0.307544	-1.42965	0.152817	0.999756	0.694941	0.83793	0.679119
SSC_3442	108.62	0.556549	0.389375	1.42934	0.152907	0.999756	2.35807	1.73361	0.824225
SSC_5124	258.078	0.353148	0.247074	1.42932	0.152912	0.999756	1.77854	0.998108	1.21046
SSC_2687	184.648	0.401234	0.280776	1.42902	0.153	0.999756	1.75057	1.01874	1.31209
SSC_1920	161.871	-0.428586	0.300068	-1.4283	0.153206	0.999756	0.872798	0.535579	0.885824
SSC_6121	384.873	-0.271823	0.190371	-1.42786	0.153333	0.999756	0.898312	0.828548	0.762173
SSC_0373	133.268	-0.488677	0.342441	-1.42704	0.153568	0.999756	0.497913	1.1201	0.644564
SSC_4982	120.31	0.533698	0.374622	1.42463	0.154264	0.999756	2.72619	1.27572	0.904176
SSC_2348	174.137	-0.41883	0.293999	-1.4246	0.154273	0.999756	0.846806	0.523967	0.946838
SSC_5074	116.176	-0.487327	0.342098	-1.42452	0.154295	0.999756	0.548122	0.769779	0.852572
SSC_0157	87.2857	0.566961	0.398069	1.42428	0.154366	0.999756	2.12695	1.39068	1.15942
SSC_0326	37.5397	0.89957	0.632007	1.42335	0.154634	0.999756	3.42576	0.837451	2.49151
SSC_5913	473.483	0.243717	0.171243	1.42323	0.15467	0.999756	1.20846	1.12696	1.22263
SSC_5824	227.993	0.351515	0.247099	1.42257	0.154861	0.999756	1.55743	1.1662	1.16246
SSC_2127	153.051	-0.452407	0.318107	-1.42219	0.154972	0.999756	0.772464	1.01703	0.480927
SSC_0213	109.938	0.50855	0.358584	1.41822	0.156128	0.999756	2.0414	1.06231	1.3708
SSC_5397	54.2863	0.770958	0.54381	1.4177	0.156279	0.999756	2.74061	2.52955	0.72261
SSC_4816	170.804	-0.402288	0.283781	-1.4176	0.156307	0.999756	0.611579	0.819883	0.86399
SSC_5626	95.1705	0.526151	0.371201	1.41743	0.156357	0.999756	1.60809	1.55192	1.20611
SSC_4545	151.053	0.469889	0.331511	1.41742	0.156361	0.999756	2.09023	1.52264	0.82576
SSC_5159	80.1755	0.582634	0.411142	1.41711	0.156451	0.999756	1.07619	1.52264	1.99904
SSC_0525	238.335	-0.346725	0.244753	-1.41663	0.15659	0.999756	0.628451	0.914919	0.834488
SSC_4999	94.5149	-0.530854	0.374828	-1.41626	0.1567	0.999756	0.861903	0.639508	0.600137
SSC_5231	175.054	-0.400479	0.282856	-1.41584	0.156822	0.999756	0.940768	0.75359	0.612984
SSC_3869	158.082	0.435755	0.307845	1.4155	0.156922	0.999756	1.37778	1.82582	0.981047
SSC_1902	164.519	-0.410715	0.290208	-1.41524	0.156997	0.999756	0.803666	0.603805	0.884917
SSC_2094	82.604	0.581194	0.410758	1.41493	0.157089	0.999756	1.11908	2.2332	1.32684
SSC_0354	125.102	-0.458049	0.324155	-1.41306	0.157639	0.999756	0.785642	0.737894	0.659229
SSC_5503	211.713	0.389503	0.275778	1.41238	0.157838	0.999756	1.99949	1.1456	1.01707
SSC_3536	113.626	0.515198	0.364988	1.41154	0.158084	0.999756	1.5441	0.929753	2.05887
SSC_5043	56.7373	-0.716197	0.507436	-1.4114	0.158125	0.999756	0.912423	0.334981	0.746173
SSC_2489	546.929	0.228863	0.162172	1.41123	0.158177	0.999756	1.06611	1.23337	1.21975
SSC_0956	288.111	-0.309374	0.219342	-1.41047	0.158402	0.999756	0.82764	0.889898	0.709945
SSC_4096	100.884	-0.563261	0.399674	-1.4093	0.158746	0.999756	0.609231	1.14903	0.408989
SSC_1862	211.767	0.355077	0.252106	1.40844	0.159	0.999756	1.26577	1.4318	1.14841
SSC_4632	301.126	-0.309062	0.219904	-1.40544	0.159889	0.999756	0.994929	0.70313	0.757829
SSC_1030	210.567	0.352296	0.250871	1.40429	0.160231	0.999756	1.40023	1.24128	1.20701
SSC_0480	101.491	-0.564742	0.402507	-1.40306	0.160599	0.999756	0.357354	1.05216	0.790579
SSC_1450	36.2908	-0.849853	0.605753	-1.40297	0.160626	0.999756	0.65401	0.630058	0.396586
SSC_4230	306.602	-0.316934	0.225994	-1.4024	0.160795	0.999756	0.752487	1.04511	0.644564
SSC_2577	135.441	0.432256	0.308234	1.40236	0.160807	0.999756	1.43243	1.33231	1.28898
SSC_4865	507.988	-0.239954	0.171327	-1.40056	0.161344	0.999756	0.868279	0.944852	0.73675
SSC_5388	116.408	-0.468095	0.334267	-1.40036	0.161406	0.999756	0.774305	0.748193	0.649974
SSC_2313	140.078	-0.466012	0.332859	-1.40003	0.161505	0.999756	0.535375	1.12043	0.622073
SSC_5282	294.151	-0.300247	0.214461	-1.40001	0.161512	0.999756	0.770797	0.875657	0.790145
SSC_1373	138.325	-0.51093	0.36495	-1.4	0.161514	0.999756	0.397389	1.27769	0.659932
SSC_0093	53.3829	-0.747318	0.533913	-1.3997	0.161603	0.999756	0.286333	0.928438	0.773044
SSC_0266	157.953	0.460567	0.329112	1.39942	0.161687	0.999756	2.45908	1.11835	0.983161
SSC_2050	88.7422	0.540709	0.386532	1.39887	0.161851	0.999756	1.81746	1.16607	1.48113
SSC_0243	411.662	0.26256	0.187746	1.39849	0.161966	0.999756	1.39619	1.07419	1.16562
SSC_0107	263.534	0.314091	0.22474	1.39757	0.162242	0.999756	1.32357	1.2308	1.18426
SSC_1919	95.1211	-0.534922	0.383037	-1.39653	0.162556	0.999756	0.990156	0.61707	0.538366
SSC_4708	188.34	0.42623	0.305314	1.39604	0.162703	0.999756	2.03833	1.4637	0.801573
SSC_1814	158.432	0.410387	0.293986	1.39594	0.162732	0.999756	1.62914	1.32929	1.10021
SSC_5478	325.112	0.289236	0.207256	1.39555	0.162851	0.999756	1.19902	1.36932	1.10358
SSC_1859	169.272	-0.443079	0.317752	-1.39442	0.163192	0.999756	0.446531	0.75798	1.14156
SSC_4371	474.954	0.267516	0.19206	1.39288	0.163657	0.999756	1.6226	1.11485	0.974389
SSC_5314	134.592	0.437219	0.31393	1.39273	0.163702	0.999756	1.30516	1.57903	1.19355
SSC_2912	92.6566	0.52834	0.37937	1.39268	0.163717	0.999756	1.43882	1.80813	1.15914
SSC_0736	204.086	-0.398102	0.286029	-1.39183	0.163975	0.999756	0.508155	0.757875	1.12694
SSC_1525	299.045	-0.298686	0.214618	-1.39171	0.164011	0.999756	0.723851	0.896665	0.822848
SSC_5275	102.919	0.524565	0.376979	1.3915	0.164074	0.999756	1.89844	1.69293	0.903867
SSC_3151	139.192	0.50295	0.361588	1.39095	0.164241	0.999756	2.51223	1.53025	0.762525
SSC_1988	255.949	-0.325724	0.234323	-1.39006	0.16451	0.999756	0.732938	0.948423	0.722386
SSC_4821	147.213	0.440213	0.31671	1.38996	0.164542	0.999756	0.938362	1.77415	1.47157
SSC_2173	333.988	0.310063	0.223136	1.38957	0.164659	0.999756	1.55061	0.904654	1.3851
SSC_0628	251.894	-0.325704	0.234589	-1.3884	0.165014	0.999756	0.884909	0.692753	0.840407
SSC_3962	102.12	-0.507272	0.365515	-1.38783	0.165189	0.999756	0.790703	0.532305	0.841836
SSC_3393	153.629	0.443981	0.31999	1.38748	0.165294	0.999756	1.37694	1.98404	0.916887
SSC_0339	170.554	-0.40458	0.292024	-1.38544	0.165919	0.999756	0.709818	1.00919	0.591456
SSC_3919	218.874	-0.344583	0.248927	-1.38427	0.166275	0.999756	0.848536	0.836028	0.688134
SSC_3651	231.043	-0.366673	0.26491	-1.38414	0.166314	0.999756	0.648296	1.1184	0.625582
SSC_1357	304.975	-0.300571	0.217287	-1.38329	0.166576	0.999756	0.66881	0.925044	0.855945
SSC_0992	254.23	-0.320409	0.231668	-1.38306	0.166648	0.999756	0.767371	0.742943	0.904927
SSC_3975	120.946	-0.495143	0.358331	-1.3818	0.167033	0.999756	0.546529	1.13254	0.552954
SSC_2052	79.712	0.620344	0.449074	1.38139	0.16716	0.999756	1.35162	3.04528	0.9057
SSC_2656	450.704	0.242098	0.175328	1.38082	0.167333	0.999756	1.24599	1.16253	1.14759
SSC_2559	277.694	-0.316522	0.229314	-1.3803	0.167494	0.999756	0.687738	0.746735	1.00864
SSC_4671	117.369	0.538405	0.39049	1.3788	0.167958	0.999756	3.05204	1.3359	0.843254
SSC_2217	123.705	0.477986	0.346674	1.37878	0.167963	0.999756	2.11419	1.32137	0.987417
SSC_4680	108.693	0.505345	0.366672	1.37819	0.168144	0.999756	2.25879	1.22408	1.09439
SSC_1745	239.563	0.360085	0.261739	1.37574	0.168903	0.999756	1.68785	1.44165	0.868376
SSC_2140	191.442	-0.400941	0.291737	-1.37432	0.169342	0.999756	1.18125	0.641292	0.577625
SSC_4990	245.143	0.341131	0.24864	1.37199	0.170068	0.999756	1.59578	1.34584	0.946838
SSC_1192	63.0507	0.636031	0.463607	1.37192	0.170089	0.999756	2.09283	1.44776	1.3388
SSC_5195	165.976	0.408451	0.297785	1.37163	0.170179	0.999756	1.72659	1.43373	0.95293
SSC_2679	99.1439	0.502025	0.366437	1.37002	0.170682	0.999756	1.63502	1.56271	1.11084
CTLR_0032	362.352	-0.279784	0.204235	-1.36991	0.170716	0.999756	0.660876	0.952689	0.87599
SSC_2852	119.76	-0.480302	0.35113	-1.36787	0.171351	0.999756	0.530092	0.639132	1.07519
SSC_0374	418.493	0.251853	0.184198	1.36729	0.171534	0.999756	1.21056	1.07443	1.30089
SSC_0462	272.657	0.304983	0.223099	1.36703	0.171616	0.999756	1.15106	1.17956	1.38821
SSC_4713	92.0829	0.515625	0.377235	1.36685	0.171672	0.999756	1.22082	1.3442	1.77831
SSC_3927	264.347	-0.30953	0.226569	-1.36616	0.171888	0.999756	0.875159	0.818269	0.730595
SSC_3625	120.163	0.49468	0.362229	1.36566	0.172047	0.999756	2.27813	1.42113	0.882373
SSC_0120	178.094	-0.444133	0.325267	-1.36544	0.172114	0.999756	0.464619	0.62654	1.34251
SSC_0060	72.9691	-0.653494	0.478867	-1.36467	0.172358	0.999756	0.708984	1.13246	0.280213
SSC_5392	185.611	-0.386079	0.283087	-1.36382	0.172626	0.999756	0.537877	0.897967	0.889746
SSC_4244	62.6151	-0.628573	0.461167	-1.36301	0.172881	0.999756	0.787047	0.715179	0.476684
SSC_0089	116.472	-0.474655	0.348276	-1.36287	0.172922	0.999756	0.503587	0.790322	0.906481
SSC_4670	394.754	0.264029	0.193751	1.36273	0.172969	0.999756	1.22001	1.39369	1.01164
SSC_4010	94.8564	-0.50496	0.3716	-1.35888	0.174185	0.999756	0.837409	0.610492	0.691192
SSC_0272	184.459	-0.3616	0.26614	-1.35868	0.174248	0.999756	0.752717	0.787877	0.794871
SSC_1538	116.896	-0.45163	0.332595	-1.3579	0.174497	0.999756	0.694603	0.789004	0.710129
SSC_1563	106.623	0.493234	0.363279	1.35773	0.17455	0.999756	2.05165	1.08529	1.30375
SSC_4224	141.568	0.411475	0.303145	1.35735	0.174669	0.999756	1.45335	1.2307	1.32612
CTLR_0042	114.728	0.57258	0.422084	1.35655	0.174923	0.999756	3.47715	1.50814	0.66837
SSC_5448	113.604	0.482274	0.355521	1.35653	0.174931	0.999756	2.0783	1.0825	1.27199
SSC_5759	293.487	0.323593	0.238614	1.35614	0.175055	0.999756	1.847	1.0429	1.06028
SSC_2487	104.837	-0.608594	0.448803	-1.35604	0.175087	0.999756	1.74916	0.518775	0.310331
CTLR_0100	114.796	-0.518164	0.382452	-1.35485	0.175466	0.999756	1.29999	0.550597	0.468331
SSC_2677	239.171	0.359158	0.265112	1.35474	0.1755	0.999756	1.83316	1.33512	0.8744
SSC_4925	182.11	0.424318	0.31329	1.35439	0.175611	0.999756	2.41214	1.00569	1.03163
SSC_1886	123.956	-0.484068	0.357572	-1.35376	0.175812	0.999756	0.427286	1.05484	0.790316
SSC_2107	199.408	-0.353488	0.261323	-1.35269	0.176155	0.999756	0.816352	0.858215	0.674901
SSC_1705	383.935	0.290464	0.214767	1.35246	0.176228	0.999756	1.3391	0.873138	1.56969
SSC_2403	104.504	0.494034	0.365774	1.35066	0.176806	0.999756	0.959214	1.65117	1.70294
SSC_2801	237.437	-0.354227	0.262265	-1.35065	0.176809	0.999756	0.530827	0.871711	1.02296
SSC_0325	211.818	-0.386776	0.286388	-1.35053	0.176847	0.999756	0.532247	1.19821	0.684263
SSC_1212	207.015	-0.34372	0.254513	-1.3505	0.176855	0.999756	0.738986	0.836658	0.790771
SSC_2950	238.034	0.320752	0.237596	1.34999	0.17702	0.999756	1.11067	1.2961	1.34067
SSC_0175	486.556	-0.233916	0.173343	-1.34945	0.177194	0.999756	0.945608	0.857613	0.759204
SSC_2962	77.6087	-0.573088	0.425046	-1.3483	0.177563	0.999756	0.471994	0.983859	0.636066
SSC_2481	175.744	-0.381361	0.283204	-1.3466	0.17811	0.999756	0.969206	0.76132	0.615304
SSC_2109	175.325	0.37999	0.282293	1.34608	0.178276	0.999756	1.3566	1.05923	1.5529
SSC_4700	239.194	0.339853	0.252609	1.34537	0.178505	0.999756	0.981873	1.20024	1.69558
SSC_4765	154.661	0.41571	0.309048	1.34513	0.178583	0.999756	1.90564	1.01768	1.23325
SSC_2838	218.42	0.350315	0.260556	1.34449	0.17879	0.999756	1.38453	0.960434	1.57198
SSC_6203	197.207	-0.356359	0.265225	-1.34361	0.179075	0.999756	0.697029	0.711937	0.96175
SSC_4815	155.391	-0.433559	0.322837	-1.34297	0.179283	0.999756	1.20748	0.633097	0.533552
SSC_3367	433.97	0.247875	0.18466	1.34233	0.179488	0.999756	1.27418	1.30454	1.00635
SSC_2482	202.308	0.356631	0.265823	1.34161	0.179722	0.999756	1.02537	1.26513	1.62094
SSC_5189	150.507	-0.403846	0.301137	-1.34107	0.179897	0.999756	0.665901	0.925633	0.691192
SSC_3835	414.322	0.251687	0.187691	1.34096	0.179932	0.999756	1.25257	1.31783	1.01746
SSC_4550	136.671	-0.439877	0.328099	-1.34068	0.180023	0.999756	0.509317	0.773215	1.00285
SSC_3582	161.39	-0.386191	0.288157	-1.34021	0.180177	0.999756	0.657526	0.878446	0.769306
SSC_3830	103.231	-0.532443	0.39753	-1.33938	0.180448	0.999756	0.959214	0.920834	0.358888
SSC_4919	284.857	-0.31794	0.237468	-1.33888	0.180611	0.999756	0.744218	1.07918	0.626519
SSC_4129	212.978	0.418432	0.3133	1.33556	0.181692	0.999756	2.71777	1.00865	0.919653
SSC_1123	255.307	-0.319562	0.2393	-1.3354	0.181744	0.999756	0.619617	0.887207	0.916739
SSC_2011	163.632	-0.435299	0.326044	-1.33509	0.181845	0.999756	0.422341	0.824763	1.12354
SSC_4639	201.44	-0.347203	0.260075	-1.33501	0.181872	0.999756	0.672956	0.833397	0.87039
SSC_5541	133.31	-0.435234	0.32605	-1.33487	0.181918	0.999756	0.601689	1.00627	0.656195
SSC_1264	168.816	0.431621	0.323719	1.33332	0.182427	0.999756	2.47992	1.16437	0.916437
SSC_2031	112.39	0.485511	0.364155	1.33326	0.182448	0.999756	1.5441	1.94445	0.915277
SSC_6069	258.156	0.406011	0.304552	1.33314	0.182485	0.999756	2.86242	1.05771	0.828288
SSC_5332	81.8961	0.555996	0.417331	1.33227	0.182773	0.999756	2.15096	1.54503	0.948695
SSC_1176	93.3509	0.551781	0.414313	1.3318	0.182927	0.999756	0.751384	2.08958	1.92627
SSC_3369	49.7238	-0.693299	0.520632	-1.33165	0.182975	0.999756	0.899263	0.524693	0.500205
SSC_1303	373.8	0.266987	0.200517	1.3315	0.183026	0.999756	1.49986	1.07801	1.09334
SSC_1912	137.753	-0.424167	0.318575	-1.33145	0.18304	0.999756	0.608534	0.951649	0.696881
SSC_0251	56.4057	0.651161	0.489569	1.33007	0.183495	0.999756	1.96411	1.879	1.03163
CTLR_0083	144.801	-0.405928	0.305532	-1.32859	0.183982	0.999756	0.698687	0.880409	0.685813
SSC_5730	178.8	-0.361664	0.272362	-1.32788	0.184218	0.999756	0.705486	0.781223	0.857684
SSC_5061	182.314	-0.388897	0.293274	-1.32605	0.184822	0.999756	0.539166	1.09085	0.746173
SSC_0975	96.6127	0.511167	0.385751	1.32512	0.185132	0.999756	1.95269	1.60072	0.954685
SSC_2364	146.889	-0.396799	0.299465	-1.32502	0.185163	0.999756	0.680373	0.827784	0.770185
SSC_1835	330.911	0.284296	0.21469	1.32421	0.185432	0.999756	1.55459	1.16768	1.00537
SSC_3361	165.526	0.390936	0.295228	1.32418	0.185442	0.999756	1.7086	1.36265	0.982089
SSC_3078	232.109	-0.336556	0.254178	-1.32409	0.185473	0.999756	1.05446	0.74597	0.631377
SSC_6189	27.807	-0.941715	0.711519	-1.32353	0.18566	0.999756	0.520716	0.642363	0.363785
SSC_6222	201.016	-0.354156	0.267593	-1.32349	0.185673	0.999756	0.968527	0.813824	0.608866
SSC_0106	196.723	-0.363349	0.27495	-1.32151	0.186332	0.999756	0.579391	0.998261	0.794981
SSC_2125	158.286	0.40774	0.308553	1.32146	0.186348	0.999756	1.57409	1.62725	0.886144
SSC_5469	221.876	0.34348	0.260052	1.32081	0.186563	0.999756	1.6653	0.976237	1.2993
SSC_1318	284.596	0.336884	0.255202	1.32007	0.186812	0.999756	1.86658	1.31925	0.81763
SSC_2116	133.46	0.419666	0.317971	1.31982	0.186894	0.999756	1.33512	1.62234	1.10041
SSC_3470	176.057	-0.367384	0.278729	-1.31807	0.18748	0.999756	0.639476	0.849649	0.856477
SSC_0304	543.587	-0.219949	0.166885	-1.31796	0.187516	0.999756	0.959214	0.745292	0.893475
SSC_4742	370.361	-0.264444	0.200654	-1.31791	0.187534	0.999756	0.677295	0.934245	0.904854
SSC_0748	57.0677	-0.647778	0.491641	-1.31759	0.187643	0.999756	0.981014	0.537402	0.485047
SSC_1588	94.0976	-0.491733	0.373275	-1.31735	0.187722	0.999756	0.589232	0.751432	0.80411
SSC_3221	67.021	0.60582	0.46019	1.31646	0.188021	0.999756	2.59787	1.18005	1.19171
SSC_1399	103.536	-0.603875	0.458994	-1.31565	0.188292	0.999756	0.291935	1.72729	0.517559
SSC_5877	137.736	0.41057	0.312257	1.31485	0.188561	0.999756	1.56426	1.08035	1.40291
SSC_0613	89.9609	-0.549929	0.418275	-1.31476	0.188592	0.999756	0.773098	1.05269	0.36278
SSC_2812	182.762	0.353832	0.269176	1.3145	0.188678	0.999756	1.44522	1.20672	1.21069
SSC_2839	130.946	-0.428129	0.325706	-1.31446	0.18869	0.999756	0.777468	0.891831	0.575993
SSC_6067	243.791	-0.327199	0.248989	-1.31411	0.188809	0.999756	0.885428	0.955174	0.58857
SSC_2614	183.797	0.372853	0.283759	1.31398	0.188854	0.999756	1.69273	0.954059	1.36599
SSC_3877	170.307	0.373229	0.284141	1.31353	0.189004	0.999756	1.12067	1.61261	1.19362
SSC_2895	194.773	-0.356662	0.2716	-1.31319	0.189119	0.999756	0.639476	0.730515	1.01907
SSC_0635	237.817	-0.349587	0.266398	-1.31227	0.189429	0.999756	0.642722	1.17461	0.623206
SSC_6064	137.615	0.461553	0.35191	1.31156	0.189667	0.999756	2.3181	1.39024	0.807467
SSC_0697	103.415	-0.471729	0.359724	-1.31136	0.189735	0.999756	0.739965	0.836203	0.593035
SSC_2241	144.622	0.402888	0.307298	1.31107	0.189835	0.999756	1.64173	1.09145	1.31907
SSC_2012	146.777	-0.430535	0.328421	-1.31093	0.189883	0.999756	0.773911	0.48575	1.08799
SSC_2419	55.9322	-0.627387	0.478671	-1.31069	0.189964	0.999756	0.575528	0.697876	0.676166
SSC_0207	164.779	0.377323	0.287935	1.31045	0.190045	0.999756	1.59869	1.26697	1.09417
SSC_2751	92.4918	0.535295	0.408563	1.31019	0.190132	0.999756	2.0422	1.84382	0.814335
SSC_0939	153.182	0.441279	0.336817	1.31015	0.190147	0.999756	2.34619	1.24507	0.852155
SSC_5272	177.05	0.366797	0.280001	1.30998	0.190201	0.999756	1.62776	1.1191	1.20684
SSC_5746	153.954	-0.449269	0.343287	-1.30873	0.190626	0.999756	0.913537	1.07061	0.379438
SSC_1695	47.4593	0.706837	0.540141	1.30862	0.190664	0.999756	2.81369	1.06585	1.53598
SSC_1415	235.661	0.39923	0.305122	1.30843	0.190728	0.999756	2.73007	0.988727	0.909032
SSC_0703	218.494	-0.34556	0.264134	-1.30828	0.190779	0.999756	0.612989	0.733635	1.08196
SSC_3320	87.6606	0.539464	0.412381	1.30817	0.190815	0.999756	0.827557	1.79362	1.98461
SSC_1869	376.906	-0.280616	0.214528	-1.30806	0.190853	0.999756	0.658219	1.1351	0.734109
SSC_0208	74.2381	0.687939	0.526222	1.30732	0.191105	0.999756	5.75528	1.23958	0.714041
SSC_5653	140.188	-0.413959	0.316783	-1.30676	0.191295	0.999756	0.563348	0.932616	0.797529
SSC_5030	148.399	0.399193	0.305501	1.30668	0.191321	0.999756	1.01325	1.36663	1.6184
SSC_0959	246.395	-0.339384	0.259863	-1.30601	0.191549	0.999756	0.582047	0.733123	1.15876
SSC_3215	64.5375	0.579582	0.443903	1.30565	0.191671	0.999756	1.66018	1.32403	1.53202
SSC_1797	233.816	0.332778	0.254892	1.30556	0.191701	0.999756	1.72065	1.18749	0.995785
SSC_0223	97.4798	0.506541	0.388254	1.30466	0.192008	0.999756	2.30211	1.03002	1.23761
SSC_2628	166.156	0.370664	0.284191	1.30428	0.192139	0.999756	1.08049	1.46124	1.3511
SSC_1153	121.324	0.442197	0.33907	1.30415	0.192184	0.999756	1.85587	1.31428	1.05181
SSC_4608	136.382	0.473827	0.363524	1.30343	0.192429	0.999756	2.65964	1.27855	0.805794
SSC_5467	244.171	-0.311268	0.238835	-1.30328	0.19248	0.999756	0.67145	0.858844	0.897448
SSC_5575	127.416	0.465271	0.357086	1.30297	0.192587	0.999756	2.45337	1.07527	1.02192
SSC_3100	372.166	-0.254836	0.195629	-1.30265	0.192695	0.999756	0.724076	0.885448	0.912787
SSC_0451	100.359	-0.501729	0.385249	-1.30235	0.192797	0.999756	0.830364	0.946106	0.425349
SSC_1802	83.6541	0.584961	0.4493	1.30194	0.192937	0.999756	3.12787	1.44388	0.791123
SSC_2551	231.792	-0.319182	0.245325	-1.30106	0.193238	0.999756	0.946425	0.793716	0.684432
SSC_5955	73.0604	0.556454	0.427794	1.30075	0.193343	0.999756	1.33538	1.20338	1.9516
SSC_3089	187.24	0.391629	0.301088	1.30071	0.193357	0.999756	1.11161	2.13971	0.9509
SSC_3784	156.653	-0.409409	0.314934	-1.29999	0.193606	0.999756	0.502177	0.82596	1.0337
SSC_3887	181.486	-0.350381	0.269599	-1.29964	0.193725	0.999756	0.775045	0.853912	0.727571
SSC_2381	206.715	-0.341205	0.262547	-1.2996	0.19374	0.999756	0.999859	0.764945	0.646969
SSC_2789	152.016	0.414572	0.319076	1.29929	0.193844	0.999756	1.85753	0.879354	1.47664
SSC_0246	64.4197	0.586638	0.451572	1.2991	0.193909	0.999756	1.28998	1.30328	2.01168
SSC_0073	203.632	0.347355	0.26747	1.29867	0.194057	0.999756	1.36388	0.967211	1.57231
SSC_1608	329.207	-0.264411	0.203618	-1.29856	0.194094	0.999756	0.830089	0.890158	0.777737
SSC_2471	380.98	-0.249258	0.192021	-1.29807	0.194262	0.999756	0.750689	0.901355	0.876333
SSC_3590	383.992	0.251652	0.193909	1.29778	0.194363	0.999756	1.24165	1.32252	1.02311
SSC_1161	118.634	0.470192	0.362323	1.29771	0.194386	0.999756	2.411	1.09806	1.06074
SSC_0435	125.975	-0.426703	0.328966	-1.29711	0.194595	0.999756	0.603643	0.925526	0.732051
SSC_1413	52.2682	0.662089	0.51051	1.29692	0.19466	0.999756	1.87275	2.13169	0.993092
SSC_2334	172.562	0.38047	0.293415	1.2967	0.194736	0.999756	1.2569	1.7786	0.97695
SSC_0394	195.018	-0.340512	0.262654	-1.29643	0.194828	0.999756	0.694815	0.862579	0.818517
SSC_5766	244.374	0.338212	0.260989	1.29589	0.195014	0.999756	1.27555	1.75181	0.893377
SSC_4518	208.325	0.364221	0.281128	1.29557	0.195124	0.999756	1.25186	1.88326	0.89116
SSC_6133	209.415	-0.327152	0.252672	-1.29477	0.195401	0.999756	0.819973	0.846968	0.725561
SSC_5977	94.8951	0.519971	0.401888	1.29382	0.195727	0.999756	2.44164	1.42225	0.909463
SSC_4008	125.605	-0.420076	0.32468	-1.29381	0.19573	0.999756	0.732883	0.862829	0.653438
SSC_3394	309.145	-0.293156	0.226889	-1.29207	0.196332	0.999756	0.658938	0.74896	1.1003
SSC_4508	232.959	0.307237	0.237787	1.29207	0.196334	0.999756	1.19902	1.27022	1.23992
SSC_3289	135.545	0.457475	0.354086	1.29199	0.196362	0.999756	2.60786	0.956292	1.14064
SSC_0418	191.753	0.338439	0.262198	1.29078	0.196781	0.999756	1.21707	1.18956	1.39473
SSC_2501	57.9959	0.851229	0.659766	1.2902	0.196981	0.999756	14.628	1.25851	0.552954
SSC_5434	111.352	0.466234	0.361379	1.29015	0.196998	0.999756	1.99836	1.35007	0.961433
SSC_0295	118.58	0.446561	0.346257	1.28968	0.197162	0.999756	0.998101	1.32016	1.91363
SSC_2642	385.223	-0.307727	0.23863	-1.28956	0.197205	0.999756	0.566246	1.31803	0.693376
SSC_1656	14.092	-1.45853	1.13162	-1.28888	0.19744	0.999756	0.25579	2.14554	0
SSC_3378	267.697	-0.288007	0.22346	-1.28885	0.19745	0.999756	0.826493	0.773501	0.860802
SSC_3173	143.494	-0.426798	0.331344	-1.28808	0.197718	0.999756	0.915613	0.464453	0.974074
SSC_4207	40.4107	0.835536	0.649774	1.28589	0.198482	0.999756	4.22054	2.34486	0.539994
SSC_1779	31.9691	-0.851334	0.662675	-1.28469	0.1989	0.999756	0.274061	0.595815	0.925704
SSC_5126	83.5463	-0.527379	0.410689	-1.28413	0.199096	0.999756	0.936907	0.465661	0.785446
SSC_1962	278.993	-0.29567	0.23047	-1.2829	0.199527	0.999756	0.948189	0.891911	0.633815
SSC_5080	178.673	-0.411165	0.320705	-1.28207	0.199818	0.999756	0.424268	1.1144	0.894079
SSC_6090	255.565	-0.318909	0.248818	-1.28169	0.19995	0.999756	0.840793	1.03691	0.582393
SSC_2525	139.697	0.421625	0.32925	1.28056	0.200348	0.999756	1.87201	0.903725	1.45629
SSC_1395	66.2017	-0.643926	0.503344	-1.2793	0.200792	0.999756	0.284767	1.22793	0.691192
SSC_5025	145.205	-0.410187	0.320657	-1.27921	0.200823	0.999756	0.532897	1.03997	0.740563
SSC_2882	212.863	-0.327216	0.255824	-1.27907	0.200873	0.999756	0.822183	0.914295	0.66566
SSC_6034	200.389	-0.340995	0.266608	-1.27902	0.200892	0.999756	0.935819	0.840195	0.619276
SSC_3505	161.141	0.389733	0.304744	1.27889	0.200936	0.999756	1.9584	1.05653	1.14428
SSC_3753	86.661	0.501416	0.392161	1.2786	0.201039	0.999756	1.07701	1.66319	1.57487
SSC_2049	377.428	-0.249923	0.195583	-1.27784	0.201306	0.999756	0.80463	0.757415	0.978728
SSC_4431	197.214	-0.335816	0.262851	-1.27759	0.201394	0.999756	0.934407	0.769376	0.696225
SSC_2675	65.0261	0.575266	0.45046	1.27706	0.20158	0.999756	1.15106	1.45466	1.91535
SSC_0805	157.842	-0.373204	0.292457	-1.2761	0.201921	0.999756	0.764252	0.894167	0.664086
SSC_2797	211.962	0.329975	0.258618	1.27592	0.201985	0.999756	1.47134	1.35816	0.985679
SSC_0021	62.8457	0.69328	0.543899	1.27465	0.202433	0.999756	5.165	1.15286	0.826425
SSC_3973	50.846	-0.651667	0.511448	-1.27416	0.202606	0.999756	0.67145	0.83214	0.450777
SSC_0753	197.345	-0.334931	0.262897	-1.274	0.202663	0.999756	0.810603	0.685532	0.906883
SSC_4669	176.503	-0.360227	0.28283	-1.27365	0.202786	0.999756	0.94981	0.825172	0.605424
SSC_0408	314.133	0.280387	0.220152	1.27361	0.202803	0.999756	1.46801	0.96532	1.29794
SSC_3408	448.316	-0.231113	0.181562	-1.27292	0.203048	0.999756	0.797045	0.778987	0.997452
SSC_4433	225.502	-0.312931	0.246332	-1.27036	0.203956	0.999756	0.714942	0.783433	0.9324
SSC_3622	205.315	-0.340571	0.26827	-1.26951	0.204261	0.999756	0.646137	0.711585	1.06412
SSC_1793	136.534	-0.477813	0.376717	-1.26836	0.204669	0.999756	0.991915	1.07411	0.31304
SSC_3971	404.34	0.238739	0.188228	1.26835	0.204675	0.999756	1.33678	1.05002	1.18216
SSC_3335	128.287	0.475993	0.375588	1.26733	0.205038	0.999756	2.90585	0.878446	1.14645
SSC_0185	209.536	-0.386382	0.305126	-1.2663	0.205404	0.999756	0.410359	1.10542	0.951182
SSC_2082	212.044	-0.317935	0.251111	-1.26611	0.205473	0.999756	0.890699	0.739389	0.790206
SSC_3280	546.602	0.209817	0.165732	1.266	0.205513	0.999756	1.29302	1.18733	1.01302
SSC_4686	131.012	-0.461713	0.364716	-1.26595	0.20553	0.999756	0.475708	0.592137	1.36631
SSC_5481	390.907	-0.244637	0.193333	-1.26537	0.205739	0.999756	0.754221	0.97857	0.80445
SSC_5482	113.483	0.439794	0.347571	1.26534	0.205751	0.999756	1.07375	1.79721	1.28639
SSC_4304	128.839	-0.432928	0.342235	-1.265	0.205871	0.999756	0.837795	0.991635	0.476684
SSC_1667	76.7857	-0.61289	0.484635	-1.26464	0.205999	0.999756	0.246285	0.89455	1.1408
SSC_6168	195.358	-0.346145	0.273962	-1.26348	0.206417	0.999756	0.576743	0.921037	0.905572
SSC_2633	149.724	0.372025	0.294462	1.26341	0.206443	0.999756	1.40193	1.25531	1.23981
SSC_2611	113.161	0.507642	0.401833	1.26331	0.206476	0.999756	3.1517	1.18205	0.844204
SSC_2236	151.338	-0.387567	0.306829	-1.26314	0.20654	0.999756	0.555806	0.873278	0.900913
SSC_2333	131.053	-0.427461	0.338442	-1.26303	0.20658	0.999756	0.5147	1.04149	0.75218
SSC_1671	85.268	-0.512638	0.405924	-1.26289	0.206629	0.999756	0.496534	0.992022	0.691192
SSC_2891	240.819	-0.371607	0.294324	-1.26258	0.20674	0.999756	0.420988	0.837181	1.26464
SSC_6106	136.481	-0.53916	0.427156	-1.26221	0.206874	0.999756	1.013	1.27389	0.200152
SSC_5355	271.212	-0.279602	0.221545	-1.26205	0.20693	0.999756	0.821426	0.856484	0.793284
SSC_0689	369.086	0.288994	0.229004	1.26196	0.206964	0.999756	1.74403	1.28745	0.815761
SSC_0738	102.917	-0.525317	0.416393	-1.26159	0.207096	0.999756	0.368928	1.37225	0.633291
SSC_0209	227.61	-0.311446	0.246921	-1.26132	0.207194	0.999756	0.689631	0.940454	0.796226
SSC_2102	473.56	0.217343	0.172377	1.26086	0.207359	0.999756	1.125	1.25328	1.1095
SSC_4114	327.291	0.259475	0.206062	1.25921	0.207955	0.999756	1.08219	1.34092	1.17161
SSC_0298	134.931	-0.478036	0.379754	-1.2588	0.208101	0.999756	0.819973	1.24834	0.340587
SSC_4246	379.337	-0.25377	0.201645	-1.2585	0.208211	0.999756	0.68705	1.03018	0.827277
SSC_3483	95.5855	0.496502	0.394923	1.25721	0.208677	0.999756	1.17455	2.33255	1.02691
SSC_1723	73.4149	-0.5499	0.437479	-1.25697	0.208763	0.999756	0.67145	0.477849	0.997848
SSC_3724	85.3107	0.492174	0.391578	1.2569	0.20879	0.999756	1.27895	1.42878	1.49447
SSC_1282	94.1927	-0.534238	0.425059	-1.25686	0.208805	0.999756	1.38192	0.422244	0.567765
SSC_0421	212.669	-0.317318	0.252624	-1.25609	0.209084	0.999756	0.82046	0.890822	0.700927
SSC_5161	77.2912	-0.557487	0.44413	-1.25523	0.209394	0.999756	0.494595	0.507546	1.26275
SSC_0067	223.186	0.312535	0.248997	1.25518	0.209415	0.999756	1.27895	1.0478	1.43571
SSC_3475	231.407	-0.303995	0.242196	-1.25516	0.209419	0.999756	0.911728	0.752984	0.786089
SSC_3829	251.919	-0.319526	0.254616	-1.25493	0.209503	0.999756	0.606732	1.13657	0.7293
SSC_6156	218.369	-0.323699	0.258073	-1.25429	0.209736	0.999756	0.604722	0.885034	0.932262
SSC_1364	245.746	-0.295398	0.235761	-1.25296	0.210221	0.999756	0.715759	0.915121	0.822848
SSC_3510	231.361	0.334645	0.267126	1.25276	0.210293	0.999756	1.88876	0.940064	1.15935
SSC_3035	84.6625	-0.531983	0.425358	-1.25067	0.211055	0.999756	0.373931	0.792714	1.0392
SSC_4313	95.8272	0.479235	0.383392	1.24999	0.211305	0.999756	1.9475	0.977603	1.47422
SSC_4047	123.299	-0.422007	0.337852	-1.24909	0.211633	0.999756	0.594713	0.681461	1.03679
CTLR_0061	289.524	-0.31037	0.248626	-1.24834	0.211906	0.999756	0.520252	1.04681	0.943147
SSC_2868	83.4651	-0.521985	0.418296	-1.24788	0.212074	0.999756	0.469403	1.06585	0.633291
SSC_4878	316.308	-0.258027	0.206776	-1.24786	0.212082	0.999756	0.828412	0.824434	0.856398
SSC_5305	132.244	0.391137	0.31377	1.24657	0.212554	0.999756	1.41735	1.36345	1.16538
SSC_0148	176.584	0.356601	0.28625	1.24577	0.21285	0.999756	1.46703	1.51687	0.938046
SSC_4229	239.202	0.299522	0.240471	1.24556	0.212925	0.999756	1.16837	1.45099	1.09331
SSC_0829	65.009	-0.567148	0.455356	-1.2455	0.212947	0.999756	0.496145	0.918834	0.66114
SSC_4374	294.804	-0.265014	0.212818	-1.24526	0.213036	0.999756	0.843899	0.834057	0.818882
SSC_6096	372.627	-0.248007	0.199161	-1.24526	0.213036	0.999756	0.852635	0.97737	0.710833
SSC_5681	139.743	-0.453859	0.364846	-1.24398	0.213509	0.999756	0.802419	1.23797	0.363126
SSC_0929	242.079	-0.305801	0.245871	-1.24374	0.213593	0.999756	0.631381	0.975818	0.840866
SSC_0699	142.869	-0.376399	0.302682	-1.24355	0.213667	0.999756	0.755126	0.848494	0.710129
SSC_4866	84.7484	-0.504977	0.406125	-1.2434	0.213719	0.999756	0.593198	1.04495	0.563867
SSC_1743	530.849	0.201761	0.162281	1.24328	0.213765	0.999756	1.13107	1.15101	1.16705
SSC_2057	302.385	-0.274053	0.220518	-1.24277	0.213953	0.999756	0.82822	0.684159	1.00636
SSC_4590	232.963	-0.385721	0.310526	-1.24216	0.214179	0.999756	1.48913	0.444696	0.67812
SSC_0460	56.7443	-0.617563	0.497882	-1.24038	0.214835	0.999756	0.463069	0.573229	1.00223
SSC_2170	104.718	0.464082	0.37454	1.23907	0.21532	0.999756	0.942386	2.06064	1.30908
SSC_0318	668.399	0.191457	0.15452	1.23904	0.215329	0.999756	1.19271	1.27566	0.976552
SSC_0776	350.854	0.262236	0.211704	1.23869	0.21546	0.999756	1.53996	1.18136	0.957439
SSC_1348	200.561	0.385824	0.311869	1.23713	0.216037	0.999756	2.46655	1.15801	0.82503
SSC_3986	63.5045	0.560643	0.453212	1.23704	0.216071	0.999756	1.91843	1.17508	1.44927
SSC_4603	230.006	-0.299672	0.242486	-1.23583	0.216521	0.999756	0.851639	0.734449	0.86399
SSC_1812	89.099	0.480132	0.388584	1.23559	0.21661	0.999756	1.5249	1.05484	1.71183
SSC_3921	99.3611	0.481362	0.389968	1.23436	0.217068	0.999756	2.44765	1.11819	1.05839
SSC_1343	81.556	-0.517067	0.41913	-1.23367	0.217327	0.999756	0.623489	1.08058	0.49624
SSC_5304	148.265	-0.385529	0.31252	-1.23361	0.217347	0.999756	1.00717	0.785878	0.555174
SSC_5443	152.706	-0.368094	0.298446	-1.23337	0.217438	0.999756	0.950249	0.726488	0.672366
SSC_1938	181.264	-0.369674	0.300353	-1.2308	0.218399	0.999756	0.513595	0.76132	1.15199
SSC_0033	273.481	0.281843	0.229002	1.23075	0.218418	0.999756	1.05173	1.48758	1.14906
SSC_2937	120.797	-0.406837	0.330586	-1.23065	0.218453	0.999756	0.751549	0.862829	0.655158
SSC_3521	192.328	0.361562	0.293824	1.23054	0.218496	0.999756	1.96203	1.28948	0.861623
SSC_4584	195.837	-0.325267	0.264368	-1.23036	0.218563	0.999756	0.733517	0.747904	0.917731
SSC_2272	133.944	-0.428625	0.348661	-1.22935	0.218942	0.999756	0.537491	0.600164	1.27928
SSC_2976	317.28	-0.257133	0.209224	-1.22898	0.219078	0.999756	0.734266	0.905622	0.875872
SSC_4091	122.456	-0.436768	0.355565	-1.22838	0.219305	0.999756	1.01916	0.864641	0.445495
CTLR_0060	91.503	0.484375	0.394364	1.22824	0.219356	0.999756	2.1961	1.14198	1.11654
SSC_5398	93.1695	0.489134	0.398357	1.22788	0.219493	0.999756	2.2199	1.39241	0.906883
SSC_2395	134.967	-0.429006	0.349651	-1.22695	0.21984	0.999756	0.448994	1.17346	0.736516
SSC_5280	139.23	-0.43725	0.356395	-1.22687	0.219872	0.999756	1.1473	0.856484	0.379313
SSC_0892	266.084	-0.282014	0.229929	-1.22652	0.220002	0.999756	0.739506	0.976611	0.761722
SSC_0511	243.158	0.317758	0.259162	1.2261	0.220161	0.999756	0.840793	1.42693	1.58974
SSC_5637	100.822	-0.516474	0.421821	-1.22439	0.220805	0.999756	1.52026	0.424247	0.543634
SSC_2337	183.407	0.334804	0.273679	1.22334	0.221201	0.999756	1.4845	1.30748	1.04122
SSC_1503	148.969	-0.411752	0.33658	-1.22334	0.221201	0.999756	1.25527	0.717114	0.46879
SSC_4885	188.98	-0.358486	0.293075	-1.22319	0.221259	0.999756	0.708609	1.1589	0.561594
SSC_2372	54.1598	0.595251	0.486654	1.22315	0.221273	0.999756	1.38127	1.31206	1.90674
SSC_4650	226.954	0.36527	0.298819	1.22238	0.221564	0.999756	2.43662	0.900065	1.00888
SSC_2275	142.376	-0.390444	0.319562	-1.22181	0.22178	0.999756	0.531135	0.956888	0.86068
SSC_1992	146.765	-0.38597	0.316058	-1.2212	0.222011	0.999756	0.772959	1.01509	0.549483
SSC_3171	292.013	-0.283562	0.232301	-1.22066	0.222213	0.999756	0.968221	0.941805	0.598518
SSC_0286	524.63	0.199393	0.163415	1.22017	0.222401	0.999756	1.10375	1.20218	1.13757
SSC_3885	367.313	0.241459	0.197917	1.22	0.222464	0.999756	1.05616	1.37421	1.12461
SSC_0134	117.645	-0.435378	0.357068	-1.21931	0.222725	0.999756	0.702791	0.520608	1.13517
SSC_3172	78.9909	-0.515262	0.422923	-1.21834	0.223097	0.999756	0.4573	0.836379	0.89999
SSC_4625	119.2	-0.46208	0.379531	-1.2175	0.223413	0.999756	1.42106	0.486558	0.575993
SSC_2119	201.518	-0.340076	0.279326	-1.21749	0.223419	0.999756	0.625036	1.1378	0.676835
SSC_1981	237.159	-0.326791	0.268499	-1.2171	0.223566	0.999756	0.512521	0.919329	1.05956
SSC_0640	274.066	-0.275315	0.226207	-1.21709	0.223569	0.999756	0.742034	0.783638	0.966497
SSC_2456	51.8433	-0.665457	0.547101	-1.21633	0.223858	0.999756	0.279044	0.76132	1.1181
SSC_6011	196.168	0.327661	0.269527	1.21569	0.224102	0.999756	1.22866	1.56202	1.01359
SSC_3029	131.175	0.38093	0.313409	1.21544	0.224198	0.999756	1.22723	1.40368	1.27605
SSC_3418	157.73	-0.374403	0.308528	-1.21351	0.224933	0.999756	1.05514	0.798158	0.536485
SSC_3319	237.44	0.28862	0.238094	1.21221	0.225432	0.999756	1.32021	1.25394	1.10882
SSC_4002	114.926	0.455924	0.376226	1.21183	0.225576	0.999756	1.4845	2.1608	0.805003
SSC_3384	152.076	-0.40045	0.330946	-1.21002	0.226271	0.999756	0.436006	0.946211	1.02176
SSC_0283	470.873	-0.212815	0.176018	-1.20905	0.226643	0.999756	0.952711	0.881275	0.763577
SSC_1344	108.999	0.44468	0.367896	1.20871	0.226774	0.999756	1.81185	1.61162	0.86399
SSC_5335	447.5	0.224351	0.185653	1.20844	0.226877	0.999756	1.367	0.965309	1.22388
SSC_0169	227.467	-0.382582	0.316618	-1.20834	0.226916	0.999756	0.489496	1.56935	0.578749
SSC_5609	138.707	-0.391307	0.323988	-1.20778	0.227131	0.999756	0.900186	0.917617	0.533327
SSC_0739	152.291	-0.369186	0.305812	-1.20723	0.227344	0.999756	0.564244	0.864201	0.938656
SSC_4964	482.271	-0.209763	0.173766	-1.20716	0.22737	0.999756	0.919095	0.769987	0.920778
SSC_3115	277.494	-0.300174	0.248691	-1.20702	0.227425	0.999756	0.707539	1.18704	0.622502
SSC_1716	124.848	0.413381	0.342558	1.20675	0.22753	0.999756	1.27895	1.91306	0.958244
SSC_3272	140.926	-0.373202	0.309399	-1.20622	0.227733	0.999756	0.847461	0.645563	0.854496
SSC_2047	159.124	0.358646	0.297715	1.20466	0.228334	0.999756	1.61645	1.02096	1.32009
SSC_2265	123.246	-0.400952	0.332839	-1.20465	0.22834	0.999756	0.899263	0.810044	0.590762
SSC_5306	171.748	-0.336062	0.279084	-1.20416	0.228527	0.999756	0.899263	0.793041	0.699673
SSC_0518	460.715	0.293234	0.243543	1.20404	0.228576	0.999756	2.30438	0.83053	0.994687
SSC_2842	144.245	0.377194	0.31393	1.20152	0.229549	0.999756	1.80984	1.18917	1.04767
SSC_2804	282.484	0.277478	0.231101	1.20068	0.229875	0.999756	1.47228	0.941925	1.30578
SSC_5975	101.262	-0.445643	0.371297	-1.20023	0.230048	0.999756	0.746055	0.960713	0.533327
SSC_3855	181.95	0.339979	0.283316	1.2	0.23014	0.999756	1.64759	1.30791	0.9509
SSC_4832	138.915	-0.404808	0.338147	-1.19713	0.231255	0.999756	0.924956	0.991248	0.466507
SSC_2016	169.442	0.346554	0.289534	1.19694	0.231331	0.999756	1.71578	1.14198	1.06939
SSC_2893	308.437	0.255826	0.214006	1.19542	0.231925	0.999756	1.42149	1.10226	1.09248
SSC_1593	191.924	0.316948	0.26524	1.19495	0.232106	0.999756	1.38804	1.06585	1.32105
SSC_5000	277.27	0.262975	0.220077	1.19492	0.232118	0.999756	1.19384	1.1184	1.29499
CTLR_0099	137.898	-0.376072	0.315001	-1.19388	0.232526	0.999756	0.604722	0.816415	0.912613
SSC_5536	270.893	0.273405	0.22901	1.19386	0.232534	0.999756	1.44709	1.03539	1.19937
SSC_5899	207.083	-0.328229	0.274975	-1.19367	0.232608	0.999756	0.588318	1.0944	0.761483
SSC_0682	124.522	-0.462972	0.38791	-1.1935	0.232672	0.999756	0.548122	1.44878	0.446464
SSC_5471	142.666	0.36734	0.307813	1.19339	0.232719	0.999756	1.21312	1.57339	1.12848
SSC_2892	296.81	-0.274243	0.229876	-1.19301	0.232866	0.999756	0.754254	0.682562	1.11452
SSC_3492	246.551	-0.276147	0.231507	-1.19282	0.23294	0.999756	0.806148	0.821238	0.851095
SSC_1242	190.266	0.328994	0.275938	1.19228	0.233152	0.999756	1.50586	0.938246	1.4106
SSC_2180	159.081	0.358142	0.300393	1.19225	0.233164	0.999756	1.71859	0.992171	1.26143
SSC_1811	154.98	0.377528	0.316799	1.1917	0.23338	0.999756	1.40285	0.872057	1.83235
SSC_0752	149.094	0.374693	0.314622	1.19093	0.233682	0.999756	1.16774	1.83409	0.999658
SSC_6056	168.633	0.348356	0.292685	1.19021	0.233965	0.999756	1.77526	1.10417	1.07918
SSC_0598	105.408	0.48817	0.410262	1.1899	0.234086	0.999756	3.14225	0.96629	0.987417
SSC_5293	81.7434	-0.490873	0.412537	-1.18989	0.234091	0.999756	0.617576	0.555315	1.06821
SSC_4791	90.38	-0.51996	0.437068	-1.18965	0.234183	0.999756	0.64979	0.377662	1.40581
SSC_5771	71.513	-0.654088	0.550338	-1.18852	0.234628	0.999756	0.153474	1.29706	1.01295
SSC_0506	137.279	-0.409002	0.344148	-1.18845	0.234656	0.999756	0.64888	1.22074	0.525306
SSC_0101	224.571	0.297705	0.250505	1.18842	0.234667	0.999756	1.42586	0.990924	1.32759
SSC_5691	121.155	-0.455103	0.382956	-1.18839	0.234678	0.999756	1.41856	0.62558	0.428172
SSC_3137	155.099	0.383898	0.323171	1.18791	0.234868	0.999756	1.77526	1.55778	0.786848
SSC_1816	125.737	-0.394821	0.332658	-1.18687	0.23528	0.999756	0.580577	0.76794	0.990191
SSC_0359	210.788	-0.310578	0.261711	-1.18672	0.235337	0.999756	1.02044	0.797006	0.641312
SSC_2312	134.726	-0.368813	0.311093	-1.18554	0.235804	0.999756	0.712559	0.855642	0.758625
SSC_3461	78.3124	0.526367	0.443991	1.18554	0.235805	0.999756	2.94616	1.05885	1.11084
SSC_5498	176.174	0.394122	0.332494	1.18535	0.235879	0.999756	2.45693	0.756944	1.27858
SSC_5141	169.435	0.332418	0.280464	1.18524	0.235921	0.999756	1.13827	1.44151	1.20452
SSC_2220	209.906	0.31091	0.262411	1.18482	0.236088	0.999756	1.5558	0.976717	1.28668
SSC_4283	421.238	-0.21637	0.182744	-1.18401	0.23641	0.999756	0.91999	0.88256	0.783619
SSC_0143	187.506	-0.316831	0.267594	-1.184	0.236413	0.999756	0.694065	0.885535	0.832762
SSC_0860	163.881	-0.385271	0.325439	-1.18385	0.236473	0.999756	0.523826	1.30257	0.642687
SSC_3654	211.069	0.338325	0.286065	1.18268	0.236934	0.999756	2.06101	0.902164	1.13229
SSC_5940	140.031	-0.360714	0.305054	-1.18246	0.237024	0.999756	0.831319	0.705749	0.809388
SSC_4072	84.7506	0.512274	0.433331	1.18218	0.237136	0.999756	2.80913	0.902305	1.21262
SSC_3450	193.542	-0.327681	0.277355	-1.18145	0.237424	0.999756	0.588991	1.00024	0.849826
SSC_5284	157.285	-0.355555	0.301026	-1.18114	0.237546	0.999756	0.61816	1.01687	0.748043
SSC_0647	51.6613	0.623659	0.528091	1.18097	0.237615	0.999756	2.39804	1.85572	0.878154
SSC_6139	147.929	-0.406213	0.344042	-1.18071	0.237719	0.999756	0.910275	1.10532	0.401033
SSC_5422	81.5231	0.499409	0.423013	1.1806	0.237762	0.999756	2.3181	1.23986	1.1252
SSC_0746	58.8837	-0.624257	0.528901	-1.18029	0.237885	0.999756	0.267688	1.26347	0.706328
SSC_0836	57.019	-0.55951	0.474077	-1.18021	0.237917	0.999756	0.580577	0.71564	0.742391
SSC_0649	51.6898	0.621769	0.526838	1.18019	0.237925	0.999756	2.76479	1.50361	0.897652
SSC_3114	183.786	-0.326201	0.277015	-1.17756	0.238973	0.999756	0.664071	0.747286	1.0186
SSC_4301	224.456	0.290442	0.246688	1.17736	0.239051	0.999756	1.05594	1.22192	1.40798
SSC_6054	361.711	0.244486	0.207728	1.17695	0.239216	0.999756	1.5481	1.03154	1.05936
SSC_1004	204.756	-0.327456	0.278253	-1.17683	0.239263	0.999756	0.530629	0.916278	1.01123
SSC_6134	62.6031	0.589517	0.501097	1.17645	0.239414	0.999756	0.666121	2.09877	2.2417
SSC_1492	159.539	0.386056	0.328156	1.17644	0.23942	0.999756	2.37805	0.985512	1.01182
SSC_3329	37.3401	0.691552	0.588281	1.17555	0.239776	0.999756	1.41598	2.28396	1.28594
SSC_1535	477.604	0.201871	0.171743	1.17542	0.239825	0.999756	1.05702	1.20979	1.18308
SSC_2627	132.524	-0.386563	0.328934	-1.1752	0.239914	0.999756	1.08501	0.696064	0.605129
SSC_2784	204.79	0.311808	0.265397	1.17487	0.240045	0.999756	0.935627	1.4022	1.43756
SSC_3101	283.688	-0.273521	0.232837	-1.17473	0.240102	0.999756	1.11269	0.719435	0.717874
SSC_1792	68.1354	0.527402	0.449022	1.17456	0.240172	0.999756	1.96203	1.60421	0.970094
SSC_5336	128.486	0.405379	0.345203	1.17432	0.240267	0.999756	1.68315	1.65968	0.822848
SSC_3415	192.23	0.344947	0.293793	1.17411	0.240349	0.999756	2.00978	1.18515	0.888675
SSC_0072	175.406	-0.321498	0.273924	-1.17368	0.240525	0.999756	0.875399	0.745541	0.790862
SSC_6233	176.749	-0.370234	0.31554	-1.17333	0.240662	0.999756	0.496614	1.26723	0.712208
SSC_5654	123.612	-0.397741	0.339022	-1.1732	0.240716	0.999756	0.558663	0.750746	1.03484
SSC_0028	121.724	-0.388532	0.331285	-1.1728	0.240875	0.999756	0.898312	0.777751	0.642016
SSC_5516	29.1023	0.814358	0.694573	1.17246	0.241013	0.999756	4.22054	1.38422	1.11084
SSC_6119	114.752	0.393498	0.335783	1.17188	0.241244	0.999756	1.33115	1.42638	1.19355
SSC_3484	202.763	0.319563	0.272733	1.17171	0.241315	0.999756	1.74508	1.16181	0.974467
SSC_0610	202.557	0.352277	0.300961	1.17051	0.241796	0.999756	2.25879	1.12487	0.859648
SSC_3164	113.741	-0.403958	0.345315	-1.16982	0.242072	0.999756	0.655305	0.674085	0.981807
SSC_0737	194.587	-0.318423	0.272302	-1.16938	0.242253	0.999756	0.598658	0.911017	0.929674
SSC_2214	207.241	-0.331702	0.283814	-1.16873	0.242513	0.999756	0.630141	1.21732	0.634768
SSC_0288	157.596	-0.405151	0.346891	-1.16795	0.242827	0.999756	0.380757	1.2032	0.888279
SSC_0176	66.1329	-0.527147	0.451412	-1.16777	0.242899	0.999756	0.719411	0.883674	0.507297
SSC_4568	76.9873	-0.536509	0.459493	-1.16761	0.242964	0.999756	0.732491	1.20371	0.333679
SSC_5642	266.041	0.279694	0.239616	1.16726	0.243106	0.999756	1.44609	1.36884	0.902561
SSC_3754	129.496	0.368057	0.315377	1.16704	0.243196	0.999756	1.25317	1.2458	1.37292
SSC_2657	104.648	-0.456624	0.391633	-1.16595	0.243635	0.999756	1.14368	0.417161	0.836119
SSC_5744	299.454	-0.26305	0.225616	-1.16592	0.243648	0.999756	0.665807	1.04181	0.812021
SSC_4895	66.1455	-0.523403	0.449017	-1.16567	0.24375	0.999756	0.514361	0.747477	0.882373
SSC_0280	369.322	0.231331	0.19852	1.16528	0.243907	0.999756	1.1501	1.37429	1.01878
SSC_4673	265.381	0.282827	0.242862	1.16456	0.244197	0.999756	1.70042	1.06526	1.01444
SSC_1596	115.983	-0.393729	0.338118	-1.16447	0.244233	0.999756	0.712559	0.688498	0.91199
SSC_0562	260.648	-0.303359	0.260662	-1.1638	0.244504	0.999756	0.511912	1.07101	0.940397
SSC_0179	286.618	0.267868	0.230277	1.16325	0.244729	0.999756	1.46976	0.932283	1.29805
SSC_3543	389.425	-0.276898	0.238151	-1.1627	0.244951	0.999756	0.61541	1.36747	0.656255
SSC_2702	303.694	0.252556	0.217251	1.16251	0.24503	0.999756	1.45381	1.08342	1.09099
SSC_0406	93.5141	-0.550161	0.473287	-1.16243	0.245062	0.999756	1.77086	0.617515	0.269997
SSC_0450	120.241	-0.412634	0.355091	-1.16205	0.245215	0.999756	0.561242	0.632646	1.20302
SSC_0552	177.702	-0.392026	0.337425	-1.16182	0.24531	0.999756	0.868722	0.387498	1.27922
SSC_1871	269.285	-0.275571	0.237298	-1.16129	0.245525	0.999756	0.791459	1.06231	0.658665
SSC_5079	88.2449	0.478121	0.411816	1.16101	0.245639	0.999756	1.04085	2.37353	1.07686
SSC_5689	174.524	0.319027	0.27482	1.16086	0.245699	0.999756	1.20459	1.16411	1.38884
SSC_2423	112.626	0.399867	0.344529	1.16062	0.245796	0.999756	1.30616	1.09806	1.60691
SSC_3427	304.298	0.250355	0.215843	1.15989	0.246092	0.999756	1.36688	1.21168	1.02691
SSC_1645	266.804	-0.276821	0.238672	-1.15984	0.246115	0.999756	0.959214	0.94187	0.615445
SSC_4991	114.87	-0.398024	0.343259	-1.15954	0.246234	0.999756	0.610409	0.768369	0.942535
SSC_4533	247.088	-0.285966	0.246631	-1.15949	0.246257	0.999756	0.628818	0.830863	1.04302
SSC_0187	402.237	0.238239	0.205641	1.15852	0.246652	0.999756	1.62743	1.02364	1.00115
SSC_0007	149.179	0.36577	0.315833	1.15811	0.246818	0.999756	1.46096	1.62822	0.877147
SSC_3918	344.008	-0.252608	0.218166	-1.15787	0.246917	0.999756	0.969584	0.981702	0.612167
SSC_1891	68.4606	-0.568246	0.490868	-1.15763	0.247014	0.999756	0.290288	0.984465	1.01425
SSC_2779	149.489	-0.369229	0.319032	-1.15734	0.247133	0.999756	0.572163	0.69593	1.16275
SSC_2547	226.36	0.3097	0.267888	1.15608	0.247648	0.999756	1.88333	1.06231	0.98355
SSC_4361	114.81	-0.401679	0.347527	-1.15582	0.247754	0.999756	0.696572	0.996636	0.609875
SSC_4854	158.741	-0.332833	0.287997	-1.15568	0.247811	0.999756	0.706789	0.853415	0.82892
SSC_4856	237.674	-0.282384	0.244407	-1.15538	0.247933	0.999756	0.732373	0.994377	0.750578
SSC_2541	160.435	0.352113	0.304859	1.155	0.248089	0.999756	1.15321	0.983121	1.82963
SSC_0545	379.538	0.232748	0.201587	1.15457	0.248265	0.999756	1.49781	1.06225	1.02943
SSC_3230	150.645	0.346614	0.300234	1.15448	0.248304	0.999756	1.07206	1.53611	1.23732
SSC_1267	424.081	-0.208251	0.180549	-1.15343	0.248732	0.999756	0.880765	0.900425	0.816185
SSC_2510	140.535	0.406165	0.352294	1.15292	0.248945	0.999756	2.5579	1.10859	0.888993
SSC_4759	122.135	0.403095	0.349651	1.15285	0.248973	0.999756	1.52602	1.73909	0.86399
SSC_1726	86.9714	-0.481266	0.417499	-1.15274	0.249019	0.999756	0.974939	0.902305	0.390853
SSC_3675	157.993	-0.339532	0.294606	-1.15249	0.249119	0.999756	0.711417	0.988487	0.69568
SSC_3400	126.766	0.404393	0.350917	1.15239	0.24916	0.999756	2.2204	1.04253	1.02247
SSC_3523	238.449	-0.279018	0.242253	-1.15176	0.249419	0.999756	0.807502	0.713275	0.977543
SSC_0162	164.645	0.336461	0.292155	1.15165	0.249464	0.999756	1.63866	1.02274	1.22735
SSC_1677	370.46	-0.219872	0.191029	-1.15099	0.249738	0.999756	0.842946	0.868745	0.86399
SSC_2224	288.55	0.256893	0.223213	1.15089	0.249778	0.999756	1.36345	0.981992	1.29057
SSC_3438	315.473	0.244675	0.212721	1.15021	0.250056	0.999756	1.35457	1.00174	1.23987
SSC_1446	118.076	0.388961	0.338213	1.15005	0.250124	0.999756	1.3878	1.53771	1.04782
SSC_3318	128.849	-0.401861	0.349472	-1.14991	0.250181	0.999756	0.458755	1.09286	0.822848
SSC_1569	330.258	-0.236917	0.206051	-1.1498	0.250228	0.999756	0.734007	0.908241	0.910692
SSC_4274	270.661	0.338596	0.294502	1.14973	0.250257	0.999756	2.62522	0.982348	0.833706
SSC_1163	133.785	0.363707	0.316345	1.14972	0.250261	0.999756	1.23142	1.55371	1.10297
SSC_0137	38.8666	-0.749951	0.653137	-1.14823	0.250874	0.999756	0.179853	1.31962	0.706901
SSC_3240	121.692	0.378641	0.329764	1.14822	0.250879	0.999756	1.14791	1.20786	1.57678
SSC_0302	154.593	-0.351037	0.305827	-1.14783	0.251039	0.999756	0.56934	0.960543	0.882373
SSC_3467	81.8902	-0.527242	0.459465	-1.14751	0.251169	0.999756	0.975201	1.07635	0.286504
SSC_0381	65.3165	-0.535595	0.466957	-1.14699	0.251385	0.999756	0.467909	0.609056	1.10079
SSC_2187	185.408	0.30831	0.268824	1.14688	0.25143	0.999756	1.45112	1.1444	1.15935
SSC_3487	113.376	-0.39125	0.341192	-1.14672	0.251499	0.999756	0.905924	0.660991	0.748198
SSC_0696	199.971	0.302384	0.263836	1.14611	0.251751	0.999756	1.54356	1.11241	1.10852
SSC_4507	370.51	-0.219954	0.192085	-1.14509	0.252174	0.999756	0.915011	0.815545	0.851821
SSC_1953	352.278	0.230683	0.201505	1.1448	0.252291	0.999756	1.31818	1.01435	1.22247
SSC_2100	239.428	-0.292303	0.255355	-1.14469	0.252337	0.999756	1.14533	0.667109	0.722694
SSC_2165	175.442	-0.348162	0.304507	-1.14336	0.252888	0.999756	0.5071	0.833336	1.1344
SSC_1594	156.616	-0.369101	0.322833	-1.14332	0.252907	0.999756	0.577226	1.25431	0.626458
SSC_2087	95.6873	0.421476	0.368908	1.1425	0.253248	0.999756	1.62843	1.18313	1.26321
SSC_0255	153.767	0.371278	0.325038	1.14226	0.253345	0.999756	2.21685	1.04881	0.98912
SSC_1898	62.3892	-0.581098	0.508742	-1.14222	0.253361	0.999756	0.706789	1.2272	0.304125
SSC_1132	218.645	-0.354157	0.310325	-1.14125	0.253768	0.999756	0.39341	1.04995	1.12408
CTLR_0084	145.59	-0.35049	0.30746	-1.13995	0.254307	0.999756	0.846365	0.891831	0.628356
SSC_5011	134.87	-0.370275	0.324893	-1.13968	0.254418	0.999756	0.763011	0.980931	0.598147
SSC_1773	223.65	-0.291448	0.255857	-1.13911	0.254659	0.999756	0.617799	0.959749	0.909947
SSC_1247	105.522	-0.397557	0.349299	-1.13816	0.255054	0.999756	0.757898	0.811516	0.708915
SSC_5764	156.278	0.334387	0.293815	1.13809	0.255083	0.999756	1.16774	1.13234	1.51517
SSC_0457	83.5241	-0.462899	0.406762	-1.13801	0.255117	0.999756	0.488327	0.851953	0.879699
SSC_4435	203.357	0.299388	0.263123	1.13782	0.255195	0.999756	1.48156	1.28653	0.979727
SSC_0616	111.496	-0.446642	0.392809	-1.13705	0.255519	0.999756	0.361968	1.06585	0.980745
SSC_2939	227.63	-0.292795	0.257692	-1.13622	0.255864	0.999756	1.0399	0.61707	0.870089
SSC_4715	56.863	-0.558498	0.491581	-1.13613	0.255904	0.999756	0.983809	0.482788	0.671992
SSC_5539	41.4713	-0.648286	0.570781	-1.13579	0.256046	0.999756	0.705304	0.891831	0.392723
SSC_5520	87.7002	-0.449044	0.395466	-1.13548	0.256174	0.999756	0.941116	0.799867	0.520072
SSC_0607	232.798	0.353763	0.311562	1.13545	0.256187	0.999756	2.58735	1.1297	0.736804
SSC_4828	213.836	0.317193	0.279374	1.13537	0.256219	0.999756	0.810882	1.74016	1.30394
SSC_1787	179.359	0.327373	0.288419	1.13506	0.256351	0.999756	1.62074	0.90144	1.37352
SSC_1292	297.492	0.282171	0.24881	1.13408	0.256761	0.999756	1.93497	1.03147	0.925817
SSC_4460	353.89	0.232783	0.205319	1.13376	0.256894	0.999756	1.41771	0.976051	1.18947
SSC_3486	223.767	0.287353	0.253453	1.13375	0.256897	0.999756	1.13767	1.03888	1.52312
SSC_2144	84.9411	-0.491655	0.433671	-1.13371	0.256918	0.999756	0.347302	0.876963	1.0697
SSC_4852	249.922	-0.262509	0.231805	-1.13246	0.257443	0.999756	0.858556	0.88596	0.759873
SSC_2412	130.65	0.357839	0.31609	1.13208	0.257601	0.999756	1.12408	1.40137	1.32025
SSC_5598	216.422	-0.309392	0.273314	-1.132	0.257634	0.999756	0.55066	1.09393	0.849008
SSC_0188	152.208	-0.339441	0.300025	-1.13138	0.257897	0.999756	0.775122	0.951649	0.659992
SSC_2975	354.476	-0.227561	0.201232	-1.13084	0.258121	0.999756	0.983095	0.746798	0.854059
SSC_0686	157.444	-0.343285	0.303811	-1.12993	0.258505	0.999756	0.63709	1.08582	0.698815
SSC_6068	344.715	0.234596	0.207629	1.12988	0.258527	0.999756	1.2377	0.967082	1.37173
SSC_4675	170.107	-0.31555	0.279333	-1.12965	0.258623	0.999756	0.70633	0.838261	0.870206
SSC_2152	118.735	0.386569	0.342314	1.12928	0.258779	0.999756	1.53474	1.50827	0.973037
SSC_2215	199.014	0.30439	0.269696	1.12864	0.259049	0.999756	1.59869	1.23042	0.981693
SSC_2246	121.472	0.386675	0.342756	1.12813	0.259263	0.999756	1.84464	1.28718	0.9773
SSC_3541	507.246	-0.191127	0.169428	-1.12807	0.259291	0.999756	0.915281	0.930816	0.787756
SSC_4900	308.107	-0.244874	0.217109	-1.12788	0.259369	0.999756	0.904259	0.943374	0.696603
SSC_2370	188.105	-0.310875	0.275635	-1.12785	0.259383	0.999756	0.730527	0.679921	1.05631
SSC_4863	137.403	-0.373742	0.331428	-1.12767	0.259458	0.999756	0.497047	0.89567	1.00617
SSC_2332	255.87	-0.346788	0.307609	-1.12737	0.259587	0.999756	0.367854	0.957692	1.30558
SSC_4144	367.377	-0.229376	0.203589	-1.12666	0.259886	0.999756	1.04157	0.858599	0.697704
SSC_6183	100.634	0.412321	0.36597	1.12665	0.25989	0.999756	1.78458	1.19163	1.12639
SSC_2025	135.931	-0.374478	0.332846	-1.12508	0.260556	0.999756	0.540062	0.750819	1.13819
SSC_0370	249.622	0.261847	0.232775	1.12489	0.260634	0.999756	1.27243	1.08449	1.26061
SSC_1308	88.4414	0.492083	0.437492	1.12478	0.260681	0.999756	3.19738	1.18515	0.853825
CTLR_0053	351.786	0.251952	0.224101	1.12428	0.260896	0.999756	1.7114	1.12194	0.892897
SSC_5281	146.272	0.350981	0.312536	1.12301	0.261433	0.999756	1.64665	0.942064	1.36934
SSC_2555	239.074	-0.28407	0.253024	-1.1227	0.261565	0.999756	0.673237	1.10003	0.728992
SSC_3452	105.705	-0.405376	0.361751	-1.1206	0.26246	0.999756	0.544419	0.807261	0.958879
SSC_3609	182.894	-0.388676	0.347011	-1.12007	0.262685	0.999756	0.412462	1.55889	0.682659
SSC_3945	79.4704	0.455396	0.406662	1.11984	0.262782	0.999756	1.104	1.3359	1.74784
SSC_0843	84.986	0.443071	0.395759	1.11955	0.262907	0.999756	1.73076	1.33507	1.07519
SSC_0290	181.822	-0.321471	0.287373	-1.11865	0.263288	0.999756	0.56929	1.03409	0.84403
CTLR_0023	188.371	0.296762	0.265328	1.11847	0.263367	0.999756	1.14573	1.32617	1.2081
SSC_3588	366.63	-0.28104	0.251448	-1.11768	0.263702	0.999756	0.464462	1.22657	0.944709
SSC_3468	156.84	0.357674	0.320211	1.11699	0.263997	0.999756	1.6821	1.56098	0.778808
SSC_3445	162.307	-0.3219	0.288253	-1.11673	0.264111	0.999756	0.758448	0.939836	0.709945
SSC_3007	209.593	0.294047	0.263357	1.11654	0.264193	0.999756	1.42485	1.39653	0.922957
SSC_4447	56.1771	-0.567957	0.508867	-1.11612	0.26437	0.999756	1.06579	0.76132	0.389082
SSC_4772	98.8859	-0.469199	0.420581	-1.1156	0.264595	0.999756	0.327537	1.14198	0.926107
SSC_1801	191.115	0.333305	0.29885	1.11529	0.264726	0.999756	0.75688	1.70985	1.5061
SSC_4335	116.195	0.43097	0.3865	1.11506	0.264825	0.999756	2.76479	0.875162	1.08863
SSC_2435	264.273	-0.272474	0.244563	-1.11413	0.265225	0.999756	0.586186	0.971242	0.973278
SSC_4944	165.89	0.316716	0.284303	1.11401	0.265276	0.999756	1.24494	1.44415	1.07625
SSC_6060	243.863	-0.278598	0.250119	-1.11386	0.265338	0.999756	0.98085	0.940091	0.602865
SSC_2923	160.346	-0.329126	0.295602	-1.11341	0.265532	0.999756	0.608892	0.941514	0.86399
SSC_5241	264.283	-0.304728	0.273882	-1.11263	0.265869	0.999756	0.46951	1.19636	0.904363
SSC_5813	188.608	0.29946	0.26924	1.11224	0.266034	0.999756	1.44577	1.05316	1.2498
SSC_4769	114.161	-0.386741	0.347796	-1.11198	0.266148	0.999756	1.00904	0.73259	0.602415
SSC_4055	157.924	0.328805	0.295731	1.11184	0.266208	0.999756	1.50543	1.32872	1.00072
SSC_1861	303.568	-0.250669	0.225502	-1.11161	0.266307	0.999756	0.917735	0.999688	0.635579
SSC_4406	335.893	-0.256158	0.230492	-1.11135	0.266417	0.999756	0.998945	1.02704	0.562962
SSC_4731	241.767	-0.271765	0.244646	-1.11085	0.266633	0.999756	1.04703	0.791175	0.687992
SSC_2737	209.712	-0.306493	0.27595	-1.11068	0.266705	0.999756	1.01971	0.548699	0.956261
SSC_0218	201.049	-0.321599	0.289704	-1.1101	0.266958	0.999756	0.593271	0.684489	1.28109
SSC_2542	217.653	-0.29995	0.27025	-1.1099	0.267042	0.999756	0.583578	1.12213	0.792733
SSC_0761	118.035	-0.367008	0.33076	-1.10959	0.267176	0.999756	0.767371	0.827521	0.7326
SSC_5833	188.737	0.299357	0.269866	1.10928	0.26731	0.999756	1.51394	1.06123	1.17896
SSC_4170	189.114	-0.305445	0.275415	-1.10904	0.267415	0.999756	0.622193	0.834441	1.01438
SSC_1079	194.875	0.28763	0.259411	1.10878	0.267525	0.999756	1.16115	1.18925	1.31239
SSC_3958	98.8423	-0.417124	0.376237	-1.10867	0.267572	0.999756	0.615345	0.640201	1.05541
SSC_2151	104.482	0.405173	0.365542	1.10842	0.267682	0.999756	1.43882	1.68047	0.929334
SSC_5329	142.855	0.342208	0.30877	1.10829	0.267735	0.999756	1.01824	1.5111	1.28927
SSC_3270	126.928	0.366934	0.331128	1.10813	0.267804	0.999756	1.75356	1.19273	1.03136
SSC_1296	135.299	-0.374621	0.338203	-1.10768	0.268001	0.999756	0.508383	0.76132	1.15199
SSC_2738	255.309	-0.270319	0.244296	-1.10652	0.268501	0.999756	0.607313	0.961353	0.954198
SSC_1377	200.326	0.336991	0.304724	1.10589	0.268774	0.999756	2.2442	1.17483	0.809583
SSC_5828	208.161	0.340976	0.308385	1.10568	0.268865	0.999756	2.03353	1.45182	0.687573
SSC_3589	106.171	-0.40315	0.364635	-1.10563	0.268889	0.999756	0.858244	0.916403	0.530176
SSC_2813	118.212	0.3794	0.343414	1.10479	0.269251	0.999756	1.64437	1.40551	0.938373
SSC_0045	175.78	-0.338562	0.306605	-1.10423	0.269494	0.999756	0.527568	0.747561	1.21909
SSC_2716	188.652	0.30121	0.272785	1.1042	0.269505	0.999756	1.35818	0.964686	1.4351
SSC_5146	39.528	-0.636391	0.57645	-1.10398	0.269601	0.999756	0.913537	0.459964	0.652792
SSC_4796	185.594	0.301277	0.273387	1.10202	0.270454	0.999756	1.48844	1.00336	1.27254
SSC_6145	66.3827	0.551441	0.500535	1.1017	0.27059	0.999756	3.1774	1.50951	0.691192
SSC_0324	388.419	-0.218828	0.198989	-1.0997	0.271464	0.999756	0.936591	0.978331	0.685057
SSC_2582	459.981	-0.207175	0.188407	-1.09961	0.271502	0.999756	0.740779	0.78857	1.10904
SSC_4039	308.881	0.258818	0.235433	1.09933	0.271625	0.999756	1.53152	0.838358	1.36719
SSC_3752	166.61	-0.323527	0.294425	-1.09884	0.271836	0.999756	0.850781	0.990633	0.588515
SSC_5709	346.771	0.222826	0.202867	1.09839	0.272036	0.999756	1.27438	1.24128	1.00941
SSC_1156	173.427	-0.360314	0.328119	-1.09812	0.272152	0.999756	0.543806	1.42613	0.591561
SSC_4310	190.607	-0.310692	0.283055	-1.09764	0.272363	0.999756	0.672205	1.13388	0.668222
SSC_0937	372.857	-0.214978	0.195871	-1.09755	0.272402	0.999756	1.00125	0.800237	0.799896
SSC_2519	199.099	-0.295206	0.269044	-1.09724	0.272536	0.999756	0.627849	0.847833	1.01375
SSC_0267	143.956	0.329828	0.300859	1.09629	0.272954	0.999756	1.40847	1.22657	1.15199
SSC_4534	199.678	0.298393	0.272265	1.09597	0.273094	0.999756	1.71202	1.07295	1.03789
SSC_5791	354.224	-0.220761	0.20144	-1.09592	0.273115	0.999756	1.01403	0.799996	0.783351
SSC_6041	152.825	-0.32906	0.300331	-1.09566	0.273228	0.999756	1.01648	0.679596	0.750849
SSC_4382	204.229	0.321094	0.293203	1.09513	0.273461	0.999756	2.10114	0.879455	1.11587
SSC_2645	227.501	0.273086	0.249509	1.09449	0.273738	0.999756	1.44577	1.02824	1.22399
SSC_0896	328.842	-0.243839	0.222797	-1.09445	0.273759	0.999756	0.67581	1.13216	0.77071
SSC_5096	93.3807	0.430455	0.393394	1.09421	0.273863	0.999756	2.11027	1.28081	0.940546
SSC_1520	432.733	0.203885	0.186355	1.09407	0.273925	0.999756	1.03415	1.06255	1.38945
SSC_5379	235.764	0.26336	0.240788	1.09374	0.274068	0.999756	1.396	1.16665	1.06875
SSC_3670	209.896	0.291422	0.266457	1.09369	0.27409	0.999756	1.70042	1.02195	1.10093
SSC_1781	171.655	0.364518	0.333308	1.09364	0.274115	0.999756	2.05124	1.52775	0.665592
SSC_0070	236.695	-0.282719	0.258554	-1.09346	0.274191	0.999756	0.577486	0.900407	1.05815
SSC_5415	135.714	0.357511	0.326986	1.09335	0.27424	0.999756	1.34576	1.6934	0.903867
SSC_2492	131.61	-0.342755	0.313563	-1.0931	0.274351	0.999756	0.793832	0.821568	0.749301
SSC_2974	201.988	-0.302747	0.277075	-1.09265	0.274547	0.999756	0.614881	0.739974	1.14567
SSC_3248	278.237	-0.249054	0.227959	-1.09254	0.274595	0.999756	0.914339	0.956217	0.677393
SSC_0416	180.408	-0.309247	0.283207	-1.09195	0.274856	0.999756	0.644592	1.05479	0.755276
SSC_0539	38.1836	-0.643839	0.589803	-1.09162	0.275001	0.999756	0.753668	0.799386	0.414715
SSC_5850	166.069	-0.333365	0.305473	-1.09131	0.275137	0.999756	0.552591	1.12171	0.767991
SSC_2387	150.169	-0.351204	0.321825	-1.09129	0.275145	0.999756	0.767371	1.14903	0.529649
SSC_2563	323.399	-0.231966	0.21267	-1.09073	0.275391	0.999756	0.689013	0.960046	0.92085
SSC_1017	456.171	0.198846	0.182324	1.09062	0.275441	0.999756	1.08906	1.36288	1.00935
SSC_1326	121.76	-0.361321	0.331991	-1.08834	0.276443	0.999756	0.623955	0.906333	0.828725
SSC_4260	90.0173	0.419031	0.385083	1.08816	0.276526	0.999756	1.33709	1.66428	1.07043
SSC_3765	217.949	0.298497	0.274535	1.08728	0.276913	0.999756	1.81746	0.875887	1.19629
SSC_3217	253.465	0.251988	0.231766	1.08725	0.276925	0.999756	1.36906	1.10983	1.12482
SSC_1426	195.839	0.302486	0.278579	1.08582	0.277559	0.999756	1.11582	1.71558	0.964202
SSC_4500	140.441	-0.349461	0.321994	-1.08531	0.277786	0.999756	0.58017	1.0843	0.761944
SSC_0294	254.022	0.257097	0.236895	1.08528	0.277799	0.999756	1.30308	1.34559	0.975534
SSC_1673	280.369	-0.28492	0.262563	-1.08515	0.277856	0.999756	0.496478	0.899005	1.19999
CTLR_0085	139.63	0.36848	0.339597	1.08505	0.277899	0.999756	1.29285	0.831059	2.01421
SSC_0078	145.635	-0.362069	0.333717	-1.08496	0.27794	0.999756	0.500162	1.20605	0.771165
SSC_3735	258.715	-0.254946	0.235021	-1.08478	0.278019	0.999756	0.700226	1.00521	0.827724
SSC_2866	331.332	-0.227406	0.20964	-1.08474	0.278036	0.999756	0.840454	1.01412	0.727831
SSC_5920	44.2706	-0.600046	0.553673	-1.08375	0.278474	0.999756	0.460423	0.927426	0.628356
SSC_3778	87.7129	-0.465793	0.42997	-1.08331	0.278669	0.999756	0.753668	1.20054	0.38831
SSC_1240	232.903	0.263387	0.243137	1.08328	0.278682	0.999756	1.10739	1.09763	1.42114
SSC_1904	185.111	0.307433	0.284001	1.0825	0.279029	0.999756	1.01351	1.06685	1.74262
SSC_4693	346.636	-0.222959	0.205988	-1.08239	0.279081	0.999756	0.968179	0.922458	0.700973
SSC_6039	158.046	0.315845	0.292242	1.08077	0.279801	0.999756	1.49962	1.21304	1.06821
CTLR_0078	212.794	-0.277553	0.257122	-1.07946	0.280383	0.999756	0.685153	1.00619	0.807643
SSC_0612	220.423	0.27222	0.252193	1.07941	0.280404	0.999756	1.24089	1.00406	1.42864
SSC_1284	182.47	-0.299053	0.277113	-1.07917	0.28051	0.999756	0.633207	0.925929	0.910692
SSC_4068	26.4124	0.957614	0.887611	1.07887	0.280647	0.999756	13.429	2.08094	0.246854
SSC_1239	276.208	-0.247087	0.229068	-1.07866	0.280739	0.999756	0.896657	0.682659	0.984148
SSC_4576	261.053	-0.248369	0.230291	-1.0785	0.28081	0.999756	0.752983	0.97012	0.810125
SSC_5005	131.216	-0.360551	0.334365	-1.07831	0.280893	0.999756	0.833002	1.02778	0.534851
SSC_3246	115.422	0.386474	0.358449	1.07818	0.280952	0.999756	1.74257	1.52264	0.830203
SSC_5884	96.667	0.423821	0.393177	1.07794	0.281061	0.999756	2.28736	1.01103	1.12389
SSC_1487	152.427	-0.339703	0.315276	-1.07748	0.281267	0.999756	0.652661	1.16654	0.634768
SSC_5386	267.2	0.248207	0.230475	1.07694	0.281508	0.999756	1.42429	1.18248	0.998581
SSC_5907	225.934	0.265751	0.246908	1.07632	0.281786	0.999756	1.40685	1.19786	1.0357
SSC_2063	160.501	0.308534	0.286776	1.07587	0.281985	0.999756	1.24829	1.10391	1.38238
SSC_2587	69.4488	0.496967	0.462155	1.07532	0.282229	0.999756	1.91843	1.84101	0.830328
SSC_4717	129.867	-0.348282	0.324188	-1.07432	0.282679	0.999756	0.629787	0.773032	0.992305
SSC_5911	45.4041	0.772506	0.719214	1.0741	0.282779	0.999756	28.7764	0.989715	0.638601
SSC_4254	277.049	0.264035	0.245875	1.07386	0.282886	0.999756	1.2973	1.58235	0.839766
SSC_3474	71.9196	-0.457427	0.425966	-1.07386	0.282886	0.999756	0.699967	0.853912	0.639253
SSC_3449	251.162	0.251241	0.234168	1.07291	0.283312	0.999756	1.17691	1.36541	1.04462
SSC_3069	73.6322	-0.525701	0.489995	-1.07287	0.283329	0.999756	1.65682	0.375716	0.539994
SSC_1756	111.756	-0.399395	0.372333	-1.07268	0.283414	0.999756	0.490507	0.711397	1.2327
SSC_3843	175.231	0.364222	0.339644	1.07236	0.283557	0.999756	2.38688	1.38729	0.68012
SSC_0837	170.239	-0.319359	0.297901	-1.07203	0.283707	0.999756	0.559542	0.824412	1.08446
SSC_5818	73.0222	-0.463705	0.432587	-1.07194	0.283749	0.999756	0.527568	0.724	0.966497
SSC_1587	170.368	-0.353451	0.329747	-1.07188	0.283772	0.999756	1.05057	1.06401	0.400848
SSC_1780	57.9698	-0.534473	0.498733	-1.07166	0.283872	0.999756	0.496145	1.22212	0.534103
SSC_5411	158.822	-0.309013	0.288416	-1.07142	0.283983	0.999756	0.713834	0.882919	0.831725
SSC_0403	157.831	-0.318921	0.297753	-1.07109	0.284128	0.999756	0.722371	0.989308	0.703109
SSC_0723	102.223	-0.394111	0.368005	-1.07094	0.284197	0.999756	0.656304	1.03888	0.630092
SSC_2088	84.5079	-0.460129	0.429722	-1.07076	0.284277	0.999756	0.446146	1.22921	0.637707
SSC_3951	61.8516	-0.518893	0.484662	-1.07063	0.284337	0.999756	0.376162	0.841458	1.01459
SSC_3269	114.727	0.3718	0.347384	1.07029	0.28449	0.999756	1.80943	1.05957	1.16392
SSC_4172	132.323	0.344025	0.321518	1.07	0.284618	0.999756	1.49637	0.998452	1.39536
SSC_0657	201.731	-0.285639	0.266968	-1.06994	0.284647	0.999756	0.959214	0.90718	0.625648
SSC_3471	329.144	0.218879	0.204608	1.06975	0.284733	0.999756	1.31073	1.10488	1.09642
SSC_4411	117.45	-0.40525	0.378847	-1.06969	0.284757	0.999756	1.45658	0.553687	0.552387
SSC_1465	129.475	0.337982	0.316057	1.06937	0.284904	0.999756	1.35889	1.15797	1.29357
SSC_5963	150.83	-0.347358	0.324882	-1.06918	0.284989	0.999756	0.491498	1.06958	0.895326
SSC_2792	125.362	-0.381937	0.357285	-1.069	0.285069	0.999756	0.691198	1.23029	0.510105
SSC_2845	86.2075	0.480305	0.449418	1.06873	0.285193	0.999756	3.4172	0.882592	1.05526
SSC_4178	135.323	0.362312	0.339124	1.06838	0.285351	0.999756	1.89663	1.38985	0.837487
SSC_3695	193.962	0.283541	0.265493	1.06798	0.285529	0.999756	1.07162	1.46362	1.14342
SSC_2676	157.887	0.393254	0.368269	1.06784	0.28559	0.999756	3.16541	0.965333	0.811803
SSC_4355	210.138	0.273682	0.256378	1.06749	0.285749	0.999756	1.45967	1.16708	1.03679
SSC_2244	103.59	-0.413417	0.387337	-1.06733	0.285821	0.999756	1.26811	0.494858	0.687476
SSC_1546	186.484	-0.315712	0.295804	-1.0673	0.285835	0.999756	0.573956	1.20442	0.721814
SSC_3202	108.016	-0.449706	0.421852	-1.06603	0.286411	0.999756	0.294412	1.11413	1.09439
SSC_5947	122.025	0.378283	0.354895	1.0659	0.286468	0.999756	1.67862	0.811701	1.65793
SSC_1754	131.346	-0.337668	0.31681	-1.06584	0.286496	0.999756	0.817856	0.856484	0.698545
SSC_4333	262.907	-0.246617	0.231513	-1.06524	0.286766	0.999756	1.00912	0.799532	0.742273
SSC_0306	99.2183	-0.407451	0.382575	-1.06502	0.286866	0.999756	1.15384	0.639221	0.572179
SSC_3194	186.631	-0.296357	0.278302	-1.06488	0.286932	0.999756	0.983809	0.613717	0.904873
SSC_2204	142.199	-0.322297	0.302675	-1.06483	0.286953	0.999756	0.752614	0.816189	0.834773
SSC_4537	216.715	-0.266221	0.250125	-1.06435	0.28717	0.999756	0.931411	0.848327	0.726638
SSC_1996	157.455	-0.310167	0.291448	-1.06423	0.287225	0.999756	0.716654	0.913583	0.788201
SSC_1567	135.553	-0.342637	0.322226	-1.06334	0.287626	0.999756	0.732491	1.05529	0.625883
SSC_2484	297.703	0.235758	0.221779	1.06303	0.287768	0.999756	1.22494	1.38702	0.954366
SSC_6169	261.165	-0.266335	0.250702	-1.06236	0.288073	0.999756	0.591031	1.13201	0.845245
SSC_1666	101.744	-0.3835	0.361021	-1.06226	0.288116	0.999756	0.663286	0.726714	0.942535
SSC_0055	73.1378	0.573976	0.540387	1.06216	0.288164	0.999756	5.66808	1.18297	0.604793
SSC_1771	320.3	0.230894	0.21742	1.06197	0.288249	0.999756	1.11424	1.47885	0.971989
SSC_4940	115.345	-0.355	0.334452	-1.06144	0.28849	0.999756	0.728517	0.791772	0.827225
SSC_2905	369.61	-0.217887	0.205285	-1.06139	0.288514	0.999756	0.713365	0.810924	1.09021
SSC_3355	100.549	-0.381826	0.360013	-1.06059	0.288876	0.999756	0.820198	0.65256	0.849826
SSC_3169	179.936	0.292985	0.276271	1.0605	0.288918	0.999756	1.26276	1.42113	1.01646
SSC_2830	286.729	0.229128	0.216564	1.05802	0.290048	0.999756	1.22361	1.21566	1.08105
SSC_3489	120.173	0.350815	0.331584	1.058	0.290056	0.999756	1.55393	1.1297	1.20136
SSC_0988	151.504	0.386988	0.365782	1.05798	0.290067	0.999756	3.0761	0.998287	0.830661
SSC_4839	201.727	-0.276362	0.261223	-1.05795	0.290077	0.999756	0.770172	0.739252	0.991989
SSC_1874	269.641	0.263019	0.248623	1.0579	0.290099	0.999756	0.85765	1.66539	1.18827
SSC_4281	82.3854	0.448307	0.423811	1.0578	0.290147	0.999756	2.19691	1.39213	0.836119
SSC_5782	165.64	0.31264	0.295575	1.05773	0.290177	0.999756	1.56215	1.36078	0.909463
SSC_3199	261.226	0.240727	0.227677	1.05731	0.290368	0.999756	1.18303	1.07646	1.29923
SSC_3098	85.3809	0.441517	0.417696	1.05703	0.290498	0.999756	0.841759	1.31688	2.21021
SSC_5752	40.7586	0.62067	0.587214	1.05697	0.290524	0.999756	2.26723	0.824763	2.01598
SSC_0202	150.007	-0.350386	0.331518	-1.05691	0.290551	0.999756	0.874888	1.13169	0.464767
SSC_5507	79.5351	-0.425862	0.403043	-1.05662	0.290686	0.999756	0.771542	0.814435	0.653261
SSC_0637	234.198	-0.251235	0.237919	-1.05597	0.290983	0.999756	0.808034	0.872486	0.839766
SSC_5656	77.064	-0.447623	0.423951	-1.05584	0.291043	0.999756	1.04486	0.688316	0.537594
SSC_5690	201.705	-0.271285	0.256989	-1.05563	0.291137	0.999756	0.918569	0.754303	0.82789
SSC_0478	105.13	-0.407494	0.38655	-1.05418	0.2918	0.999756	1.24879	0.743336	0.455175
SSC_1155	264.637	-0.251706	0.238908	-1.05357	0.292081	0.999756	0.638009	1.02119	0.901902
SSC_5742	102.538	-0.39657	0.376613	-1.05299	0.292345	0.999756	0.479607	0.989715	0.885698
SSC_3806	263.414	-0.276352	0.262484	-1.05283	0.292418	0.999756	0.58069	1.27837	0.749039
SSC_5135	324.46	0.230906	0.219396	1.05246	0.292587	0.999756	0.892734	1.23754	1.44563
SSC_3334	97.3904	0.437751	0.416101	1.05203	0.292785	0.999756	2.87764	1.14198	0.837809
SSC_4345	164.124	-0.330871	0.314527	-1.05196	0.292816	0.999756	0.60617	1.26467	0.644122
SSC_3428	107.014	-0.365817	0.348115	-1.05085	0.293327	0.999756	0.729543	0.726714	0.88199
SSC_4143	127.482	0.333173	0.317158	1.0505	0.29349	0.999756	1.29776	1.20697	1.27756
SSC_3084	77.3543	-0.44643	0.425162	-1.05003	0.293707	0.999756	0.507819	1.04819	0.724637
SSC_3626	145.902	0.327184	0.311602	1.05001	0.293716	0.999756	1.74546	1.09757	1.05365
SSC_1447	298.407	0.228108	0.217461	1.04896	0.294195	0.999756	1.05293	1.09479	1.39061
SSC_5995	321.634	-0.248555	0.236984	-1.04883	0.294258	0.999756	0.553664	1.06064	1.00108
SSC_2865	125.696	-0.341517	0.325847	-1.04809	0.294597	0.999756	0.69761	0.785298	0.912374
SSC_0665	211.722	0.274698	0.262119	1.04799	0.294644	0.999756	1.59869	0.986738	1.14562
SSC_1906	124.684	0.384881	0.367522	1.04723	0.294993	0.999756	0.746055	2.15528	1.36747
SSC_1227	241.64	-0.248527	0.237336	-1.04715	0.295031	0.999756	0.825505	0.76132	0.954327
SSC_4478	259.851	-0.261927	0.250251	-1.04666	0.295258	0.999756	1.07206	0.928501	0.581438
SSC_1700	151.233	-0.306948	0.293283	-1.04659	0.295287	0.999756	0.846365	0.76132	0.823548
SSC_1559	186.381	-0.279419	0.267153	-1.04591	0.295601	0.999756	0.925557	0.802778	0.754624
SSC_2289	91.314	-0.414576	0.396491	-1.04561	0.29574	0.999756	0.91044	0.945375	0.471267
SSC_4108	122.866	-0.35283	0.33745	-1.04558	0.295757	0.999756	0.591515	0.985637	0.789607
SSC_1275	215.797	-0.300306	0.28736	-1.04505	0.295999	0.999756	0.489199	1.12695	0.955066
SSC_5142	86.4443	0.418107	0.400087	1.04504	0.296003	0.999756	1.5675	1.67192	0.912895
SSC_0102	117.588	-0.346486	0.331743	-1.04444	0.296281	0.999756	0.826909	0.76741	0.770945
SSC_3109	267.43	0.240127	0.229943	1.04429	0.296351	0.999756	1.16034	1.38763	1.01933
SSC_3281	101.075	0.376135	0.360457	1.0435	0.296718	0.999756	1.60484	1.19796	1.14465
SSC_5508	148.487	-0.324163	0.310805	-1.04298	0.296959	0.999756	0.593102	1.03697	0.820791
SSC_0517	333.418	-0.217003	0.208066	-1.04295	0.296971	0.999756	0.718354	0.892994	0.985612
SSC_0725	94.6048	0.402058	0.385648	1.04255	0.297156	0.999756	1.33661	1.85105	0.921589
SSC_6028	161.06	-0.315442	0.302569	-1.04255	0.297158	0.999756	0.56569	1.01821	0.877704
SSC_6219	157.693	0.348303	0.334104	1.0425	0.297181	0.999756	2.37885	0.896554	1.02539
SSC_3552	113.62	-0.353488	0.339174	-1.0422	0.297317	0.999756	0.77356	0.852418	0.719025
SSC_2466	213.334	-0.291464	0.279661	-1.0422	0.297318	0.999756	0.529852	1.07508	0.951292
SSC_1534	209.455	0.27146	0.260508	1.04204	0.297393	0.999756	1.09777	1.04487	1.52278
SSC_5127	237.4	0.262559	0.252045	1.04171	0.297545	0.999756	1.21656	0.943719	1.52189
SSC_0592	96.2562	0.380224	0.365343	1.04073	0.298001	0.999756	1.48584	1.24486	1.19629
SSC_4835	47.8467	-0.627377	0.603722	-1.03918	0.29872	0.999756	1.17581	0.93196	0.154744
SSC_1191	87.7802	0.402999	0.387822	1.03913	0.298743	0.999756	1.10843	1.67241	1.22879
SSC_1365	134.383	-0.331104	0.318653	-1.03907	0.298771	0.999756	0.639476	0.799386	0.961433
SSC_3924	169.906	-0.345975	0.333148	-1.0385	0.299037	0.999756	0.650502	1.42942	0.506763
SSC_2836	99.8314	0.426422	0.411028	1.03745	0.299525	0.999756	2.41351	1.46067	0.698958
SSC_2820	172.429	-0.314107	0.302769	-1.03745	0.299528	0.999756	0.517023	1.05223	0.935768
SSC_1201	209.769	0.266909	0.257472	1.03665	0.299899	0.999756	1.37548	1.29845	0.975801
SSC_3421	360.721	0.223565	0.215663	1.03664	0.299903	0.999756	1.61429	1.07176	0.9322
SSC_5864	163.222	-0.330058	0.318417	-1.03656	0.299942	0.999756	1.2485	0.798375	0.510787
SSC_3644	143.772	0.313212	0.302302	1.03609	0.300161	0.999756	1.43882	1.11959	1.19901
SSC_1290	147.023	0.337372	0.325633	1.03605	0.300179	0.999756	1.83123	1.35819	0.820956
SSC_5077	150.137	-0.334806	0.323164	-1.03603	0.300189	0.999756	0.591665	1.22273	0.668896
SSC_5016	381.726	0.217737	0.210549	1.03414	0.301072	0.999756	1.58432	1.09941	0.912499
SSC_1531	171.859	0.291392	0.281868	1.03379	0.301235	0.999756	1.47358	1.0409	1.22056
SSC_5488	296.266	0.2206	0.213393	1.03377	0.301243	0.999756	1.20944	1.22041	1.07389
SSC_0402	95.8946	0.413043	0.399569	1.03372	0.301267	0.999756	2.32952	1.17261	0.88799
SSC_5003	156.631	-0.307857	0.297824	-1.03369	0.301282	0.999756	1.03699	0.773869	0.667506
SSC_1564	84.9443	0.418136	0.404531	1.03363	0.301308	0.999756	1.00092	1.74165	1.27915
SSC_2747	29.087	-0.705445	0.682979	-1.0329	0.301653	0.999756	0.511581	0.899741	0.460795
SSC_4497	133.108	-0.325887	0.315573	-1.03268	0.301752	0.999756	0.842237	0.880631	0.680307
SSC_3105	169.647	0.286083	0.277126	1.03232	0.301922	0.999756	1.14665	1.19559	1.31854
SSC_1689	164.487	0.30178	0.292458	1.03187	0.302132	0.999756	1.25436	1.53409	0.96292
SSC_1179	145.822	-0.309668	0.300135	-1.03176	0.302183	0.999756	0.88377	0.810873	0.732195
SSC_6194	224.865	-0.25681	0.248953	-1.03156	0.302278	0.999756	0.699298	0.841844	0.98869
SSC_0882	299.192	-0.240292	0.232966	-1.03145	0.302332	0.999756	0.60305	1.01914	0.974018
SSC_1188	118.357	-0.370451	0.359178	-1.03139	0.30236	0.999756	0.614497	0.602924	1.23303
SSC_3009	163.088	-0.297278	0.288593	-1.03009	0.302967	0.999756	0.660971	0.910598	0.886144
SSC_0977	61.8567	-0.497001	0.482584	-1.02987	0.303069	0.999756	0.400866	0.898357	0.975801
SSC_3597	149.869	0.391534	0.380191	1.02984	0.303087	0.999756	3.0761	1.23714	0.652674
SSC_3579	194.685	0.274694	0.267126	1.02833	0.303794	0.999756	1.50089	1.0321	1.16437
SSC_0420	104.014	-0.367318	0.357263	-1.02814	0.303882	0.999756	0.920846	0.783711	0.639253
SSC_1491	133.829	-0.328557	0.319571	-1.02812	0.303894	0.999756	0.892292	0.904474	0.621576
SSC_2028	113.113	-0.394259	0.383585	-1.02783	0.304031	0.999756	0.400368	1.04982	1.02055
SSC_4784	231.604	0.266036	0.258857	1.02773	0.304075	0.999756	1.02956	1.68084	0.99333
SSC_0279	200.497	0.263322	0.256276	1.02749	0.304189	0.999756	1.28737	1.09649	1.22988
SSC_4226	175.613	0.287637	0.279998	1.02728	0.304287	0.999756	1.5441	1.07687	1.109
SSC_4526	82.5058	0.442744	0.431156	1.02688	0.304479	0.999756	2.45132	0.837451	1.29247
SSC_2998	175.341	0.280016	0.272785	1.02651	0.304651	0.999756	1.30893	1.18925	1.15199
SSC_3999	338.714	-0.206882	0.201549	-1.02646	0.304674	0.999756	0.796329	0.905475	0.892631
SSC_1507	119.591	-0.40887	0.398481	-1.02607	0.304858	0.999756	1.70527	0.514849	0.505417
SSC_3338	245.485	-0.248697	0.242407	-1.02595	0.304916	0.999756	1.05987	0.721412	0.783826
SSC_5427	63.1464	-0.511003	0.498209	-1.02568	0.305042	0.999756	0.586186	1.34083	0.404995
SSC_2196	83.8445	0.422744	0.412202	1.02557	0.305092	0.999756	1.0935	2.09722	1.03072
SSC_4399	108.735	0.35593	0.34722	1.02508	0.305324	0.999756	1.38988	1.40792	1.07785
SSC_3711	216.461	-0.25697	0.250778	-1.02469	0.30551	0.999756	0.944681	0.725222	0.86399
SSC_4468	167.857	0.338379	0.330252	1.02461	0.305547	0.999756	2.18406	1.28009	0.735525
SSC_2918	192.869	0.305453	0.298272	1.02408	0.3058	0.999756	1.35204	1.77815	0.756399
SSC_1830	187.107	0.279108	0.272556	1.02404	0.305817	0.999756	1.0244	1.50206	1.14352
SSC_2476	119.336	-0.339795	0.331858	-1.02392	0.305874	0.999756	0.898312	0.690626	0.806898
SSC_3147	144.277	-0.32728	0.319657	-1.02385	0.305908	0.999756	0.660971	1.14198	0.655441
SSC_3553	284.823	0.236983	0.231613	1.02319	0.30622	0.999756	1.45429	1.25477	0.89886
SSC_3044	95.7457	0.418858	0.40946	1.02295	0.306331	0.999756	1.97485	0.72906	1.72798
SSC_5496	149.436	-0.342233	0.334556	-1.02295	0.306332	0.999756	0.505532	1.28181	0.75068
SSC_5366	298.907	0.219757	0.214839	1.02289	0.306359	0.999756	1.16977	1.28816	1.04095
SSC_3954	52.6571	0.517064	0.505659	1.02255	0.306519	0.999756	1.64985	1.9033	0.918673
SSC_0052	165.87	0.303968	0.297274	1.02252	0.306536	0.999756	1.54673	1.38367	0.876696
SSC_2452	235.817	-0.255623	0.250002	-1.02248	0.306553	0.999756	0.695269	1.08188	0.767164
SSC_1614	349.087	0.213724	0.209142	1.02191	0.306824	0.999756	1.38669	1.22373	0.915796
SSC_1151	141.034	-0.310757	0.304242	-1.02141	0.307059	0.999756	0.748011	0.860395	0.811093
SSC_2357	185.376	0.293318	0.287406	1.02057	0.307458	0.999756	1.53896	0.847421	1.42957
SSC_6214	431.778	0.182546	0.179136	1.01904	0.308186	0.999756	1.05074	1.17992	1.17553
SSC_3494	175.028	0.28259	0.277336	1.01895	0.308228	0.999756	1.42335	1.18082	1.09188
SSC_0309	282.604	-0.250338	0.245747	-1.01868	0.308355	0.999756	1.19902	0.606518	0.831013
SSC_2610	209.075	-0.330682	0.324756	-1.01825	0.308561	0.999756	0.378043	1.3218	0.94944
SSC_3077	254.854	-0.235376	0.231261	-1.01779	0.308776	0.999756	0.768403	0.959471	0.826253
SSC_0038	285.445	-0.224333	0.220462	-1.01756	0.308888	0.999756	0.888623	0.748788	0.947189
SSC_4007	87.7027	0.396052	0.389405	1.01707	0.30912	0.999756	1.49416	0.995572	1.53978
SSC_1442	340.005	-0.210353	0.206897	-1.01671	0.309294	0.999756	0.891664	0.729515	1.00312
SSC_2286	101.44	-0.363912	0.357938	-1.01669	0.309301	0.999756	0.68344	0.817196	0.839305
SSC_4823	152.504	-0.314111	0.308973	-1.01663	0.309329	0.999756	0.605218	1.07452	0.769267
SSC_3854	211.558	0.252317	0.248245	1.0164	0.309437	0.999756	1.16837	1.20853	1.19629
SSC_1469	163.47	-0.302258	0.297466	-1.01611	0.309577	0.999756	0.593102	1.01683	0.870688
SSC_0063	60.1115	-0.488845	0.481158	-1.01598	0.30964	0.999756	1.14573	0.520903	0.615914
SSC_5226	246.059	0.239947	0.236229	1.01574	0.309753	0.999756	1.35468	1.16065	1.05133
SSC_2557	49.3257	-0.596326	0.58749	-1.01504	0.310086	0.999756	0.374327	1.77641	0.408769
SSC_6208	126.379	0.39565	0.389829	1.01493	0.310138	0.999756	2.81769	0.701926	1.25216
SSC_5500	162.82	-0.296468	0.292248	-1.01444	0.310373	0.999756	0.646279	0.992022	0.836562
SSC_3223	144.343	0.328856	0.324344	1.01391	0.310626	0.999756	1.50734	1.59476	0.812298
SSC_1098	92.4053	-0.39313	0.387782	-1.01379	0.310683	0.999756	0.901948	0.527733	0.930451
SSC_3580	149.405	0.330986	0.326557	1.01357	0.31079	0.999756	2.0783	1.04112	0.946118
SSC_3548	280.105	-0.26083	0.257455	-1.01311	0.311008	0.999756	0.803342	1.25911	0.564127
SSC_2336	80.8724	-0.433053	0.427468	-1.01307	0.311029	0.999756	1.00717	0.911276	0.418237
SSC_0092	159.5	0.340446	0.336112	1.01289	0.31111	0.999756	2.12285	0.726259	1.35297
SSC_4881	140.203	0.353004	0.348652	1.01248	0.311307	0.999756	1.1876	0.805454	2.22169
SSC_3212	238.691	0.280637	0.277375	1.01176	0.311653	0.999756	1.73054	0.743696	1.41339
SSC_1732	239.251	0.266282	0.263214	1.01166	0.311703	0.999756	1.70723	1.22636	0.832325
SSC_2777	71.8754	-0.446857	0.441812	-1.01142	0.311817	0.999756	0.646427	1.09505	0.53543
SSC_2249	319.295	0.234992	0.23234	1.01141	0.311819	0.999756	1.67337	0.873645	1.14047
SSC_2446	117.273	-0.365642	0.361667	-1.01099	0.312021	0.999756	0.650895	1.20952	0.562598
SSC_3123	203.693	-0.267558	0.264732	-1.01067	0.312173	0.999756	0.966267	0.895457	0.652068
SSC_5599	249.292	-0.247694	0.245333	-1.00962	0.312676	0.999756	0.634147	1.00815	0.919037
SSC_1093	243.695	-0.245012	0.24281	-1.00907	0.312943	0.999756	1.02898	0.689626	0.851346
SSC_1760	172.307	-0.289885	0.287303	-1.00899	0.312981	0.999756	0.615496	0.879093	0.996663
SSC_2267	81.3464	-0.43227	0.428558	-1.00866	0.313137	0.999756	0.427758	0.897556	1.04483
SSC_3740	183.829	-0.29523	0.292798	-1.00831	0.313308	0.999756	1.06884	0.932616	0.538154
SSC_4140	357.285	-0.202545	0.200955	-1.00791	0.313498	0.999756	0.908993	0.966855	0.743433
SSC_3131	281.262	-0.236846	0.235083	-1.0075	0.313695	0.999756	0.668268	1.11295	0.809765
SSC_6197	63.4303	-0.480627	0.477225	-1.00713	0.313873	0.999756	0.405821	1.06322	0.809504
SSC_3929	246.655	0.243443	0.241807	1.00676	0.314048	0.999756	1.50511	1.10573	1.00453
SSC_0936	62.9541	-0.484291	0.481172	-1.00648	0.314184	0.999756	0.733517	0.43504	1.16339
SSC_3392	234.878	0.253963	0.252398	1.0062	0.314319	0.999756	1.42512	0.900291	1.34894
SSC_1640	103.418	0.353718	0.35158	1.00608	0.314376	0.999756	1.25115	1.24215	1.33967
SSC_0913	288.002	-0.235921	0.234521	-1.00597	0.314429	0.999756	0.789656	1.13446	0.670863
SSC_0177	160.074	-0.290643	0.288931	-1.00593	0.314451	0.999756	0.698251	0.91472	0.853324
SSC_1728	227.84	0.257694	0.256207	1.0058	0.31451	0.999756	1.60189	1.14384	0.944251
SSC_2448	174.41	0.276971	0.275418	1.00564	0.314589	0.999756	1.35966	1.07615	1.22062
CTLR_0072	137.297	-0.315245	0.313573	-1.00533	0.314736	0.999756	0.883982	0.654091	0.907626
SSC_2166	77.0165	-0.419054	0.41689	-1.00519	0.314805	0.999756	0.541492	0.904067	0.83999
SSC_4758	246.573	-0.254712	0.253509	-1.00474	0.31502	0.999756	0.587905	1.04636	0.938758
SSC_0387	57.8455	-0.483127	0.480959	-1.00451	0.315134	0.999756	0.817108	0.853601	0.522123
SSC_2409	87.5582	-0.391875	0.390366	-1.00387	0.315444	0.999756	0.989665	0.624672	0.717275
SSC_5377	150.113	-0.325877	0.324636	-1.00382	0.315464	0.999756	0.540648	0.750286	1.22542
SSC_0826	177.043	0.279677	0.278912	1.00274	0.315985	0.999756	1.47358	1.0808	1.1462
SSC_2946	127.128	-0.346625	0.34576	-1.0025	0.3161	0.999756	0.514139	1.10737	0.84479
SSC_3056	60.9812	0.49473	0.493552	1.00239	0.316157	0.999756	1.64865	0.76132	2.28093
SSC_3846	365.403	-0.195202	0.195282	-0.99959	0.317509	0.999756	0.777428	0.928152	0.918673
SSC_2017	36.8129	-0.667546	0.667859	-0.999531	0.317537	0.999756	0.16682	0.833826	1.25671
SSC_5795	161.938	-0.298271	0.298472	-0.999327	0.317637	0.999756	0.689683	1.10532	0.693543
SSC_1248	255.257	-0.229661	0.229893	-0.998989	0.3178	0.999756	0.890251	0.770138	0.909866
SSC_0438	354.492	0.205322	0.205663	0.99834	0.318115	0.999756	1.08433	1.42221	0.989814
SSC_2254	207.078	-0.255273	0.25571	-0.998291	0.318138	0.999756	0.914747	0.723443	0.894747
SSC_0618	178.375	-0.274677	0.27549	-0.997046	0.318742	0.999756	0.84382	0.705951	0.953795
SSC_5233	52.7565	-0.501938	0.504343	-0.995232	0.319624	0.999756	1.01564	0.573748	0.646439
SSC_1598	141.662	0.328636	0.330254	0.9951	0.319688	0.999756	1.09805	1.92143	0.914813
SSC_0987	161.504	-0.301455	0.302973	-0.99499	0.319741	0.999756	0.567127	1.01175	0.918476
SSC_0474	184.678	0.285965	0.28746	0.9948	0.319833	0.999756	1.696	1.23936	0.877532
SSC_4485	100.952	0.357546	0.359427	0.994767	0.31985	0.999756	1.29894	1.4732	1.09475
SSC_1354	368.456	-0.215469	0.216785	-0.99393	0.320257	0.999756	1.2053	0.790292	0.672168
SSC_5715	17.8736	-0.83242	0.83763	-0.993781	0.32033	0.999756	0.605819	0.475825	0.617136
SSC_4105	127.608	-0.429434	0.432416	-0.993103	0.32066	0.999756	0.295648	0.716909	1.91998
SSC_5414	187.174	-0.277217	0.279153	-0.993066	0.320678	0.999756	0.607502	0.991891	0.920749
SSC_0694	259.834	0.265186	0.267156	0.992626	0.320892	0.999756	1.88447	1.16736	0.786328
SSC_0392	96.8538	0.393464	0.396845	0.991481	0.321451	0.999756	1.83316	1.60494	0.745891
SSC_2287	91.6236	-0.381028	0.384428	-0.991156	0.32161	0.999756	0.885428	0.89109	0.570401
SSC_4536	270.877	0.23368	0.235823	0.990912	0.321728	0.999756	1.55872	1.0804	0.982738
SSC_4689	572.043	0.161083	0.162608	0.990622	0.32187	0.999756	1.28737	1.08923	1.00464
SSC_5732	244.602	-0.254898	0.257477	-0.989986	0.322181	0.999756	1.01177	1.00865	0.571758
SSC_4861	340.958	-0.210393	0.212581	-0.989707	0.322317	0.999756	0.908056	0.681815	1.04708
SSC_0019	283.925	-0.225295	0.227643	-0.989685	0.322328	0.999756	0.742617	1.05413	0.783124
SSC_1714	161.848	0.283021	0.286057	0.989385	0.322475	0.999756	1.42106	1.12829	1.13238
SSC_3761	95.1002	-0.382313	0.386463	-0.989261	0.322536	0.999756	0.568836	1.13044	0.695164
SSC_4754	318.092	-0.219399	0.221801	-0.989168	0.322581	0.999756	1.02435	0.656097	0.959306
SSC_3779	190.791	0.268091	0.271061	0.989042	0.322643	0.999756	1.53474	1.11433	1.04695
SSC_5930	111.475	0.353894	0.357886	0.988845	0.322739	0.999756	1.79331	0.904067	1.31846
SSC_3874	153.508	-0.322746	0.326451	-0.988651	0.322834	0.999756	1.22349	0.818134	0.498679
SSC_5322	263.367	-0.22542	0.228033	-0.988542	0.322887	0.999756	0.928666	0.892871	0.752933
SSC_1737	210.217	-0.289561	0.293086	-0.987976	0.323165	0.999756	1.0244	1.09007	0.475877
SSC_2795	236.527	-0.242055	0.245097	-0.987586	0.323355	0.999756	1.00428	0.871029	0.687877
SSC_0529	227.004	-0.237788	0.240844	-0.987314	0.323489	0.999756	0.873216	0.808449	0.866072
SSC_3770	401.579	0.198274	0.200857	0.98714	0.323574	0.999756	1.51223	0.973526	1.03894
SSC_1186	247.43	0.228378	0.231416	0.986872	0.323706	0.999756	1.10132	1.1676	1.24719
SSC_2640	277.243	0.263912	0.267541	0.986434	0.32392	0.999756	1.39951	1.71385	0.707847
SSC_3213	70.3762	0.437998	0.44405	0.986371	0.323951	0.999756	1.07912	1.07635	2.13724
SSC_5799	213.522	0.244417	0.247826	0.986243	0.324014	0.999756	1.16212	1.14815	1.24539
SSC_1077	170.839	0.273144	0.27701	0.986041	0.324113	0.999756	1.10766	1.19636	1.32329
SSC_2785	146.289	0.297323	0.301585	0.985865	0.324199	0.999756	1.38378	1.27966	1.0525
SSC_5892	350.244	0.199725	0.202634	0.985643	0.324309	0.999756	1.29494	0.977467	1.20989
SSC_2609	136.908	-0.313452	0.318093	-0.98541	0.324423	0.999756	1.06449	0.715943	0.688263
SSC_3683	208.922	0.252869	0.256649	0.985272	0.324491	0.999756	1.43472	1.10011	1.07355
SSC_2206	208.249	0.265261	0.269319	0.984933	0.324657	0.999756	1.67248	1.13789	0.935989
SSC_0924	250.953	0.235743	0.23939	0.984767	0.324739	0.999756	1.3131	1.31815	0.942535
SSC_1923	216.462	-0.290164	0.294696	-0.984622	0.32481	0.999756	0.460799	1.06491	1.09079
SSC_0796	198.639	0.308213	0.313048	0.984553	0.324844	0.999756	1.44348	1.92647	0.669191
SSC_1867	185.565	0.298726	0.303458	0.984409	0.324915	0.999756	2.0705	0.987658	0.927775
SSC_2931	120.94	-0.342902	0.348475	-0.984005	0.325113	0.999756	1.12179	0.808574	0.539538
SSC_0880	66.3396	-0.430406	0.437589	-0.983584	0.32532	0.999756	0.767371	0.691044	0.773362
SSC_4269	95.9381	0.373899	0.380147	0.983564	0.32533	0.999756	1.80216	0.976787	1.28954
SSC_4027	111.031	0.349337	0.355229	0.983413	0.325404	0.999756	1.32399	1.69039	0.918926
SSC_2373	199.322	0.282395	0.287209	0.983238	0.32549	0.999756	0.773766	1.54889	1.48297
SSC_5085	204.082	-0.261064	0.265523	-0.983207	0.325506	0.999756	0.845623	0.65981	1.04933
SSC_0864	122.002	0.324924	0.330659	0.982658	0.325776	0.999756	1.32814	1.0804	1.3899
SSC_0600	102.44	-0.360278	0.366689	-0.982517	0.325845	0.999756	0.794188	0.966619	0.593187
SSC_1708	169.421	0.273466	0.278401	0.982274	0.325965	0.999756	1.27396	1.15638	1.20818
SSC_0182	92.5379	0.401446	0.408884	0.981811	0.326193	0.999756	2.2473	0.80315	1.32709
SSC_5464	136.298	-0.308204	0.314379	-0.980356	0.326911	0.999756	0.896315	0.667824	0.883626
SSC_0531	142.72	-0.329602	0.336265	-0.980185	0.326995	0.999756	0.483637	0.866088	1.17079
SSC_2617	85.5965	0.455664	0.464927	0.980076	0.327049	0.999756	3.08617	0.623557	1.44522
SSC_2029	40.0021	-0.572645	0.584401	-0.979883	0.327144	0.999756	0.685153	0.881528	0.488342
SSC_1432	240.819	0.231123	0.235882	0.979825	0.327173	0.999756	1.09522	1.30226	1.12694
SSC_4032	233.895	0.241619	0.246689	0.979451	0.327357	0.999756	1.07206	1.47102	1.03679
SSC_4078	121.715	-0.332134	0.33913	-0.979371	0.327396	0.999756	0.611367	1.06742	0.755084
SSC_5510	142.767	-0.342981	0.350216	-0.979341	0.327411	0.999756	1.13269	0.999232	0.411969
SSC_1136	206.651	-0.247514	0.252763	-0.979234	0.327464	0.999756	0.820198	0.803615	0.909463
CTLR_0097	118.309	-0.347307	0.354691	-0.979182	0.32749	0.999756	0.501407	0.877173	1.06684
SSC_4064	276.104	0.224324	0.229201	0.978721	0.327718	0.999756	1.41218	1.19061	0.949172
SSC_0804	176.268	0.272504	0.278625	0.978034	0.328057	0.999756	1.49488	1.05269	1.13947
SSC_0944	131.712	0.349827	0.357875	0.977513	0.328315	0.999756	2.07458	1.40168	0.727571
SSC_4737	82.4632	0.434569	0.444825	0.976944	0.328597	0.999756	2.11027	0.683053	1.79998
SSC_5179	238.642	0.253405	0.259435	0.976757	0.328689	0.999756	1.58442	1.28379	0.82943
SSC_1937	155.907	0.316049	0.323599	0.97667	0.328732	0.999756	2.15238	0.984957	0.9809
SSC_5362	211.757	0.304281	0.311626	0.97643	0.328851	0.999756	2.44035	1.0138	0.798204
SSC_5425	196.186	-0.263625	0.270002	-0.976379	0.328877	0.999756	0.732032	1.0702	0.725185
SSC_0629	185.825	0.274079	0.28086	0.975858	0.329135	0.999756	1.11393	1.63617	0.962099
SSC_3725	175.159	-0.2773	0.284217	-0.97566	0.329233	0.999756	1.04742	0.655468	0.83519
SSC_2886	94.9635	-0.372255	0.381601	-0.975508	0.329308	0.999756	1.07912	0.589851	0.737552
SSC_5083	455.839	-0.173357	0.17775	-0.975287	0.329418	0.999756	0.920705	0.953334	0.79107
SSC_4663	157.693	0.285423	0.293057	0.973951	0.330081	0.999756	1.34889	1.32617	1.01221
SSC_3002	187.643	-0.284554	0.292391	-0.973197	0.330455	0.999756	1.26982	0.643859	0.685778
SSC_2245	164.916	-0.279048	0.286761	-0.973101	0.330503	0.999756	0.996107	0.731018	0.78394
SSC_4988	205.096	-0.272183	0.279725	-0.973037	0.330535	0.999756	0.607162	0.770437	1.21829
SSC_0490	125.967	-0.321308	0.330227	-0.972991	0.330558	0.999756	0.834641	0.98609	0.618435
SSC_1281	136.736	-0.349813	0.359609	-0.972758	0.330673	0.999756	0.47067	0.740556	1.42459
SSC_2911	566.195	0.157383	0.161793	0.972744	0.33068	0.999756	1.13831	1.2188	0.997899
SSC_1783	191.429	-0.290184	0.298339	-0.972664	0.33072	0.999756	1.11776	0.967211	0.492452
SSC_3844	50.4445	0.49467	0.508736	0.972351	0.330876	0.999756	1.26212	1.16529	1.88998
SSC_1298	161.925	-0.284474	0.292646	-0.972076	0.331013	0.999756	0.645289	0.926995	0.91199
SSC_2318	45.2744	-0.566957	0.583467	-0.971703	0.331198	0.999756	0.338546	0.574329	1.50501
SSC_4633	158.35	-0.309582	0.318601	-0.971693	0.331203	0.999756	0.692766	0.592137	1.28841
SSC_5810	458.221	-0.192836	0.198463	-0.971645	0.331227	0.999756	0.664071	1.16543	0.847523
SSC_0757	196.192	-0.251805	0.259229	-0.971364	0.331367	0.999756	0.885428	0.776102	0.866804
SSC_5327	142.728	-0.301859	0.310885	-0.970968	0.331564	0.999756	0.948189	0.881253	0.633153
SSC_3203	60.4768	0.453854	0.467434	0.970949	0.331574	0.999756	1.12849	1.63338	1.33448
SSC_1650	275.667	-0.226466	0.233355	-0.970477	0.331809	0.999756	0.760756	1.10839	0.734474
SSC_5527	266.931	0.234733	0.242224	0.969076	0.332507	0.999756	1.51299	0.881666	1.2582
SSC_2014	108.5	0.896941	0.926017	0.968601	0.332744	0.999756	9.19247	0.8157	1.10497
SSC_3721	100.14	-0.358923	0.370606	-0.968476	0.332807	0.999756	0.914251	0.8906	0.569448
SSC_4080	481.021	0.18334	0.189375	0.968129	0.33298	0.999756	1.07812	1.46368	0.912258
SSC_6094	56.6991	-0.487134	0.503247	-0.967982	0.333053	0.999756	0.383686	0.989715	0.909463
SSC_0792	354.096	0.188753	0.195028	0.967824	0.333132	0.999756	1.1101	1.16313	1.14436
SSC_2873	302.298	0.206146	0.213008	0.967785	0.333152	0.999756	1.30075	1.10297	1.08085
SSC_5862	303.022	-0.254883	0.263425	-0.967574	0.333257	0.999756	0.490171	0.901304	1.29805
SSC_1617	332.788	0.206895	0.213888	0.967307	0.333391	0.999756	0.939901	1.42815	1.11828
SSC_0712	162.842	0.275854	0.28523	0.967131	0.333479	0.999756	1.37031	1.2224	1.06444
SSC_3224	343.462	-0.221549	0.229193	-0.966649	0.33372	0.999756	0.650895	1.2427	0.765334
SSC_0150	81.3608	0.418625	0.433077	0.96663	0.333729	0.999756	0.767371	1.33492	2.24846
SSC_5822	199.638	0.264236	0.273395	0.966499	0.333795	0.999756	1.40285	1.41988	0.873085
SSC_1256	141.106	-0.300846	0.311304	-0.966409	0.33384	0.999756	0.990156	0.821742	0.655219
SSC_2225	105.267	0.355955	0.368359	0.966326	0.333881	0.999756	1.69536	1.44297	0.859109
SSC_5454	137.086	0.321022	0.332217	0.966301	0.333893	0.999756	1.18057	0.891301	1.84941
SSC_0927	183.35	0.287394	0.297483	0.966086	0.334001	0.999756	1.93233	0.89745	1.08442
SSC_4513	116.287	0.327127	0.338678	0.965891	0.334099	0.999756	1.55073	1.02904	1.24914
SSC_1130	110.04	0.348971	0.361487	0.965377	0.334356	0.999756	1.42383	0.860622	1.69965
SSC_3139	159.673	0.309151	0.320357	0.965021	0.334534	0.999756	2.02501	0.849363	1.14281
SSC_4591	93.6463	-0.357984	0.371045	-0.9648	0.334645	0.999756	0.739635	0.741285	0.870032
SSC_6000	75.2986	-0.43815	0.454238	-0.964584	0.334753	0.999756	0.454365	1.32717	0.628356
SSC_0083	190.804	-0.273305	0.283428	-0.964284	0.334904	0.999756	0.936907	0.590831	1.0463
SSC_3661	140.594	-0.308998	0.320458	-0.964237	0.334927	0.999756	1.1305	0.633808	0.766497
SSC_4636	191.882	0.26235	0.272222	0.963736	0.335178	0.999756	1.44881	1.29093	0.925704
SSC_1846	120.215	-0.325639	0.338063	-0.96325	0.335422	0.999756	0.818529	0.977027	0.624204
SSC_4872	188.918	-0.267212	0.277834	-0.961769	0.336166	0.999756	0.879881	1.03132	0.617523
SSC_2589	158.508	0.29469	0.306429	0.961689	0.336206	0.999756	1.76636	0.946211	1.11708
SSC_5721	129.783	0.332729	0.346182	0.96114	0.336482	0.999756	0.842553	1.95295	1.17689
SSC_5651	99.2998	-0.378778	0.394129	-0.961051	0.336526	0.999756	0.474663	1.19509	0.782991
SSC_2787	209.342	0.242955	0.252853	0.960855	0.336625	0.999756	1.33391	1.16561	1.06596
SSC_3347	225.521	0.264155	0.274919	0.960845	0.33663	0.999756	1.86029	1.15656	0.839538
SSC_3989	163.005	-0.322225	0.335513	-0.960394	0.336857	0.999756	1.03466	1.13461	0.414715
SSC_2580	122.188	-0.33767	0.351646	-0.960257	0.336926	0.999756	0.933289	1.04181	0.493709
SSC_2684	50.577	0.503197	0.52417	0.959988	0.337061	0.999756	2.29377	0.893723	1.42304
SSC_3343	149.19	0.291552	0.303765	0.959793	0.337159	0.999756	1.59869	1.07578	1.08483
SSC_2819	138.664	-0.336505	0.350668	-0.959612	0.33725	0.999756	0.639476	1.38306	0.537594
SSC_0065	100.297	-0.349566	0.364361	-0.959395	0.33736	0.999756	0.977661	0.6507	0.775828
SSC_4050	192.913	0.258957	0.269924	0.95937	0.337373	0.999756	1.43882	0.952762	1.27042
SSC_3732	63.602	0.44649	0.46548	0.959203	0.337456	0.999756	1.61322	1.7709	0.891861
SSC_4365	223.968	0.236082	0.246202	0.958895	0.337612	0.999756	1.36724	1.12675	1.06074
SSC_5468	176.251	-0.265494	0.276975	-0.958551	0.337785	0.999756	0.817934	0.723724	0.97695
CTLR_0071	155.939	-0.287897	0.300649	-0.957587	0.338271	0.999756	0.614234	0.993945	0.883776
SSC_5736	159.707	0.279142	0.29176	0.956753	0.338692	0.999756	1.00092	1.42405	1.22288
SSC_0810	154.081	0.283076	0.29599	0.956369	0.338886	0.999756	0.981521	1.3773	1.31384
SSC_0126	142.072	-0.302528	0.316452	-0.955997	0.339074	0.999756	0.668543	1.10619	0.708289
SSC_5196	52.9941	0.468967	0.490656	0.955796	0.339176	0.999756	1.31093	1.6749	1.21528
SSC_2570	269.005	0.214384	0.224303	0.955778	0.339184	0.999756	1.24319	1.03962	1.21581
SSC_3305	226.206	-0.232231	0.243115	-0.955233	0.33946	0.999756	0.778959	0.93668	0.841451
SSC_0968	234.828	0.264187	0.276627	0.95503	0.339563	0.999756	1.24363	1.78795	0.756697
CTLR_0022	144.429	-0.315146	0.330002	-0.954983	0.339586	0.999756	1.27418	0.561926	0.749768
SSC_0008	104.963	-0.374513	0.392491	-0.954196	0.339984	0.999756	1.38378	0.507546	0.663727
SSC_1556	151.054	0.296583	0.310836	0.954146	0.34001	0.999756	1.01564	1.71297	1.03815
SSC_1457	85.9449	0.407341	0.427187	0.953542	0.340315	0.999756	1.86514	0.706284	1.79319
SSC_2162	99.8324	-0.389392	0.408383	-0.953499	0.340337	0.999756	0.797269	0.413056	1.33101
SSC_2064	94.6347	-0.3834	0.402103	-0.953487	0.340343	0.999756	0.750155	0.476971	1.25003
SSC_2586	80.1831	0.445657	0.467509	0.953259	0.340459	0.999756	3.23104	0.723254	1.21262
SSC_1311	115.197	0.354582	0.372168	0.952747	0.340718	0.999756	1.74173	1.65262	0.736736
SSC_5697	259.768	0.22173	0.232838	0.95229	0.34095	0.999756	1.37803	0.980863	1.18254
SSC_4775	66.1337	-0.430174	0.452148	-0.951402	0.3414	0.999756	1.02773	0.576326	0.72261
SSC_1144	130.68	-0.3276	0.34453	-0.950859	0.341676	0.999756	0.49444	0.866904	1.14602
SSC_0605	226.783	-0.24889	0.261818	-0.950619	0.341798	0.999756	0.821198	1.12557	0.626729
SSC_3132	162.5	-0.276669	0.291062	-0.950549	0.341833	0.999756	0.745175	1.01509	0.73185
SSC_4678	149.706	0.288746	0.303797	0.950459	0.341879	0.999756	1.40574	0.960838	1.37371
SSC_4979	59.4175	-0.453307	0.476954	-0.950421	0.341898	0.999756	0.931808	0.493249	0.86399
SSC_1013	361.169	0.195347	0.205819	0.949121	0.342559	0.999756	1.03994	0.995189	1.44714
SSC_1477	144.077	0.314931	0.332081	0.948355	0.342949	0.999756	1.26535	1.861	0.791991
SSC_1769	101.28	-0.344067	0.363012	-0.947812	0.343225	0.999756	0.979198	0.661762	0.773991
SSC_5836	246.365	0.23785	0.250948	0.947807	0.343228	0.999756	0.838474	1.33851	1.43005
SSC_4019	125.741	-0.318146	0.335679	-0.947769	0.343247	0.999756	0.572008	0.896392	1.00266
SSC_6036	113.647	-0.322167	0.339932	-0.947738	0.343263	0.999756	0.689772	0.817482	0.909463
SSC_3472	115.431	-0.380538	0.401713	-0.947289	0.343492	0.999756	1.40685	0.845911	0.354457
SSC_5402	98.358	-0.358272	0.379174	-0.944875	0.344723	0.999756	0.860471	0.534388	1.04122
SSC_0773	289.894	-0.228436	0.241768	-0.944853	0.344734	0.999756	1.26028	0.747133	0.673161
SSC_0081	149.593	-0.28594	0.302688	-0.94467	0.344827	0.999756	0.737174	0.724818	1.03533
SSC_1332	251.991	-0.223116	0.236209	-0.944569	0.344879	0.999756	1.01466	0.839739	0.735131
SSC_4548	149.436	-0.313778	0.332251	-0.944401	0.344965	0.999756	0.510983	1.27537	0.771831
SSC_3881	112.69	0.326801	0.346064	0.944336	0.344998	0.999756	1.56107	1.28766	0.992305
SSC_0893	404.559	-0.197688	0.209373	-0.944191	0.345072	0.999756	1.10945	0.953231	0.619945
SSC_0740	377.617	0.19608	0.20767	0.944188	0.345073	0.999756	1.52172	0.931152	1.08411
SSC_5319	241.375	0.239317	0.253521	0.943971	0.345184	0.999756	1.60171	0.899462	1.16878
SSC_1204	285.109	-0.221083	0.234254	-0.943773	0.345286	0.999756	0.825505	0.675745	1.12681
SSC_2900	188.073	0.261701	0.277484	0.94312	0.34562	0.999756	0.919247	1.54681	1.19724
SSC_4067	78.8688	-0.40408	0.428479	-0.943057	0.345652	0.999756	0.532897	1.19448	0.66694
SSC_1763	211.369	-0.249589	0.264688	-0.942954	0.345704	0.999756	1.12264	0.781896	0.674334
SSC_2328	173.093	0.326437	0.346225	0.942846	0.34576	0.999756	2.56731	1.24136	0.668222
SSC_5139	261.754	-0.242666	0.257576	-0.942114	0.346134	0.999756	0.558348	0.904799	1.17731
SSC_0762	141.103	0.286201	0.303814	0.942028	0.346178	0.999756	1.19128	1.32617	1.14184
SSC_4985	159.654	0.269346	0.28601	0.941737	0.346327	0.999756	1.12772	1.19569	1.29394
SSC_2663	183.886	-0.262732	0.279021	-0.941619	0.346388	0.999756	0.723771	1.06585	0.731718
SSC_3819	163.923	-0.278114	0.295387	-0.941527	0.346435	0.999756	0.618848	1.04268	0.854959
SSC_5350	87.2059	-0.360223	0.382628	-0.941446	0.346476	0.999756	0.839312	0.732409	0.772282
SSC_5372	96.8423	-0.374007	0.397507	-0.940881	0.346766	0.999756	1.1473	0.875162	0.443072
SSC_5334	63.2165	-0.423938	0.450633	-0.940761	0.346827	0.999756	0.699967	0.852223	0.685916
SSC_1880	132.128	0.322661	0.343082	0.940477	0.346973	0.999756	0.789353	1.73027	1.40685
SSC_2157	104.087	0.377834	0.401777	0.940409	0.347008	0.999756	2.15238	0.689125	1.52638
SSC_4980	348.838	-0.198899	0.211557	-0.94017	0.34713	0.999756	0.730448	1.11217	0.799933
SSC_2326	79.9699	0.393696	0.418901	0.939831	0.347304	0.999756	1.0813	1.02485	2.04216
SSC_4665	142.431	0.297046	0.31621	0.939394	0.347529	0.999756	1.17639	1.61	0.964454
SSC_5583	342.568	-0.193305	0.205826	-0.939168	0.347645	0.999756	0.730266	0.902491	1.00926
SSC_4166	405.778	-0.194367	0.20704	-0.938787	0.34784	0.999756	0.755861	1.19908	0.727571
SSC_4045	94.0761	0.447549	0.476776	0.938699	0.347885	0.999756	4.60423	0.946313	0.713731
SSC_2910	116.334	-0.328594	0.350116	-0.938529	0.347972	0.999756	0.689435	0.644939	1.1389
SSC_0945	105.759	-0.344589	0.367388	-0.937942	0.348274	0.999756	1.12974	0.569275	0.786062
SSC_2036	116.736	0.315136	0.336122	0.937565	0.348468	0.999756	1.36208	1.36368	1.04175
SSC_5359	155.707	0.287848	0.307019	0.937555	0.348473	0.999756	1.67862	1.20697	0.951483
SSC_4983	89.0427	0.360867	0.384917	0.937519	0.348491	0.999756	1.63502	1.16491	1.11907
SSC_4384	146.847	-0.293312	0.312902	-0.937391	0.348558	0.999756	1.10995	0.801156	0.61756
SSC_4755	148.544	0.304785	0.32521	0.937194	0.348659	0.999756	1.71649	1.41301	0.780791
SSC_2475	221.085	0.242809	0.259212	0.936719	0.348903	0.999756	1.07405	0.971024	1.58853
SSC_3870	93.0266	-0.367922	0.392862	-0.936516	0.349007	0.999756	0.575528	1.1311	0.681788
SSC_1863	165.092	-0.271389	0.290015	-0.935779	0.349387	0.999756	0.673294	1.012	0.817288
SSC_5972	78.0705	0.429253	0.458973	0.935246	0.349661	0.999756	1.84464	1.94972	0.691192
SSC_1864	147.581	0.284755	0.304601	0.934846	0.349868	0.999756	1.57248	1.06812	1.09962
SSC_2637	198.073	0.279387	0.29896	0.934529	0.350031	0.999756	0.876996	2.01492	0.993589
SSC_1663	254.443	-0.226872	0.242833	-0.934274	0.350162	0.999756	0.65105	0.913583	1.04812
SSC_1006	175.347	-0.280664	0.300553	-0.933826	0.350394	0.999756	0.853701	0.562021	1.16709
SSC_1528	289.491	-0.200626	0.214946	-0.933379	0.350624	0.999756	0.89569	0.871874	0.845208
SSC_1583	224.091	-0.234811	0.25158	-0.933345	0.350642	0.999756	0.680924	0.918323	0.976684
SSC_5851	126.59	-0.307648	0.329756	-0.932955	0.350843	0.999756	0.632449	0.793579	1.03999
SSC_1822	194.819	0.266852	0.286032	0.932946	0.350848	0.999756	0.836761	1.71558	1.16939
SSC_3800	147.958	-0.326456	0.349975	-0.9328	0.350923	0.999756	0.405821	1.04213	1.14689
SSC_2274	98.9607	0.360175	0.386163	0.932703	0.350973	0.999756	2.03833	1.21811	0.868927
SSC_4317	174.271	-0.303875	0.326047	-0.931998	0.351338	0.999756	0.487469	0.743614	1.42304
SSC_3727	156.183	-0.27418	0.294388	-0.931355	0.35167	0.999756	0.966767	0.693783	0.842209
SSC_5665	114.29	0.416602	0.447593	0.93076	0.351978	0.999756	0.457195	1.74016	2.83566
SSC_4646	164.55	-0.285339	0.306596	-0.930668	0.352025	0.999756	0.795246	1.17415	0.574041
SSC_3371	160.613	-0.28279	0.303864	-0.930645	0.352037	0.999756	0.826909	1.10445	0.590655
SSC_2431	172.666	0.266251	0.286249	0.93014	0.352298	0.999756	1.32691	1.39397	0.948695
SSC_1050	211.723	-0.279523	0.300553	-0.930028	0.352357	0.999756	0.469545	0.86561	1.31858
SSC_0010	62.1997	0.43273	0.465295	0.930013	0.352364	0.999756	1.19902	1.97047	1.03679
SSC_1484	149.857	0.289864	0.311786	0.929689	0.352532	0.999756	1.76075	1.0067	1.04447
SSC_0419	108.342	-0.328245	0.353126	-0.929538	0.35261	0.999756	0.609501	0.874708	0.946537
SSC_6132	298.766	0.21278	0.228917	0.929509	0.352626	0.999756	1.09306	0.928438	1.53322
CTLR_0096	192.193	0.252451	0.271829	0.928713	0.353038	0.999756	1.43882	0.935099	1.2824
SSC_5431	344.333	-0.212124	0.228426	-0.928631	0.353081	0.999756	0.598634	0.900716	1.18008
SSC_5533	154.381	0.300267	0.323526	0.928108	0.353351	0.999756	2.00407	1.13924	0.841998
SSC_5396	109.746	0.339548	0.365892	0.928	0.353408	0.999756	1.89998	0.879583	1.23796
SSC_4034	131.268	-0.335988	0.362242	-0.927521	0.353656	0.999756	0.409552	0.950218	1.18949
SSC_0428	65.2508	-0.413808	0.446154	-0.927502	0.353666	0.999756	0.615345	0.871656	0.780378
SSC_5031	85.9463	0.37281	0.401982	0.92743	0.353703	0.999756	1.35	1.66971	0.944989
SSC_1023	113.069	0.315169	0.339911	0.927209	0.353818	0.999756	1.32463	1.09895	1.33844
SSC_0575	88.5702	-0.375241	0.404889	-0.926774	0.354044	0.999756	1.22082	0.548478	0.691192
SSC_2632	41.3868	-0.542907	0.585966	-0.926517	0.354177	0.999756	0.436006	0.609056	1.25003
SSC_1774	204.521	-0.265714	0.286822	-0.92641	0.354233	0.999756	0.526976	0.916772	1.1674
SSC_1094	153.558	-0.302987	0.327089	-0.926314	0.354283	0.999756	1.2569	0.515428	0.832911
SSC_1124	129.056	-0.32925	0.355525	-0.926096	0.354396	0.999756	1.42106	0.615077	0.599795
SSC_3690	363.462	-0.180318	0.194796	-0.925675	0.354615	0.999756	0.90124	0.924198	0.823364
SSC_3419	76.497	0.390575	0.422053	0.925418	0.354749	0.999756	1.91843	1.18714	1.00041
SSC_0275	75.2601	-0.414533	0.448037	-0.925222	0.354851	0.999756	1.34747	0.491686	0.651533
SSC_0364	291.344	0.209518	0.226481	0.925104	0.354912	0.999756	0.934104	1.13178	1.45561
SSC_2538	192.824	-0.241403	0.260972	-0.925014	0.354959	0.999756	0.813511	0.893723	0.830875
SSC_6040	50.9305	-0.465862	0.503897	-0.924518	0.355217	0.999756	0.811643	0.574329	0.82576
SSC_3788	212.661	-0.22996	0.248818	-0.924213	0.355376	0.999756	0.838518	0.90433	0.815347
SSC_3679	142.261	0.378984	0.410145	0.924025	0.355473	0.999756	3.0455	0.525188	1.44163
SSC_2186	89.6407	-0.355279	0.384564	-0.923848	0.355565	0.999756	0.67145	0.98297	0.713489
SSC_0062	45.2818	0.513788	0.55623	0.923696	0.355645	0.999756	1.00489	2.58849	1.09366
SSC_1342	150.683	0.295289	0.319728	0.923563	0.355714	0.999756	1.91843	0.922162	1.07908
SSC_4607	133.788	0.296708	0.321378	0.923239	0.355883	0.999756	1.52223	0.971897	1.29195
SSC_3076	92.164	0.370783	0.401895	0.922586	0.356223	0.999756	1.69707	1.65771	0.765809
SSC_5608	83.3085	-0.406357	0.440513	-0.922463	0.356287	0.999756	0.388871	1.26557	0.827067
SSC_5530	207.048	0.236174	0.256063	0.922327	0.356358	0.999756	1.33737	1.21044	1.01646
SSC_5283	198.805	0.277994	0.301447	0.922201	0.356424	0.999756	2.05008	1.18676	0.774612
SSC_5417	55.6582	-0.456425	0.495068	-0.921945	0.356557	0.999756	0.578836	1.09556	0.597326
SSC_2508	233.778	-0.235405	0.255395	-0.921731	0.356669	0.999756	0.767371	0.689157	1.16167
SSC_4921	224.652	-0.26087	0.283062	-0.921597	0.356739	0.999756	0.49737	1.01509	1.12572
SSC_3898	149.159	0.278712	0.302513	0.921323	0.356882	0.999756	1.00435	1.50188	1.16735
SSC_2612	129.869	0.345103	0.374597	0.921265	0.356912	0.999756	0.678468	1.24507	2.34263
SSC_0411	185.936	-0.265181	0.288186	-0.920172	0.357483	0.999756	0.582814	0.861016	1.14302
SSC_5723	382.18	0.18112	0.196999	0.919395	0.357889	0.999756	1.34671	1.13763	0.964789
SSC_4476	153.431	0.279357	0.303932	0.919144	0.35802	0.999756	0.938362	1.59728	1.17589
SSC_5621	204.004	0.234394	0.255042	0.919043	0.358073	0.999756	1.2271	1.25136	1.05698
SSC_0857	553.449	-0.151366	0.16473	-0.918878	0.358159	0.999756	0.927623	0.996178	0.787392
SSC_0066	213.7	0.277424	0.301954	0.918762	0.35822	0.999756	2.28613	0.83053	1.00505
SSC_1866	150.366	-0.278245	0.30288	-0.918663	0.358272	0.999756	1.02012	0.824109	0.676941
SSC_5558	50.3377	0.464033	0.50526	0.918404	0.358407	0.999756	1.66264	1.42747	1.09439
SSC_1851	92.7849	-0.345623	0.376435	-0.918148	0.358542	0.999756	0.668543	0.752569	0.96348
SSC_0911	130.301	0.345975	0.376905	0.917937	0.358652	0.999756	2.78772	0.96725	0.838947
SSC_4466	170.111	0.258984	0.282262	0.917531	0.358864	0.999756	1.12088	1.43174	1.05742
SSC_4228	133.23	0.285709	0.311528	0.917123	0.359078	0.999756	1.2569	1.13205	1.27823
SSC_1199	187.288	0.249757	0.272333	0.917102	0.359089	0.999756	1.1102	1.01821	1.49137
SSC_4629	141.537	-0.302472	0.329864	-0.91696	0.359164	0.999756	0.590286	0.717816	1.2617
SSC_1208	85.2407	-0.454275	0.495478	-0.916842	0.359225	0.999756	0.232231	1.52264	0.983619
SSC_4243	130.303	0.315875	0.344562	0.916744	0.359277	0.999756	2.07458	1.03124	0.947387
SSC_5551	169.217	0.307634	0.335596	0.916677	0.359312	0.999756	2.44164	1.0269	0.789934
SSC_4348	228.895	-0.224263	0.244685	-0.916538	0.359385	0.999756	0.737396	0.978296	0.861835
SSC_2604	230.565	0.236215	0.257764	0.916401	0.359457	0.999756	0.951947	1.0473	1.62699
SSC_1693	341.032	-0.197682	0.215757	-0.916225	0.359549	0.999756	1.01163	0.995572	0.655182
SSC_6055	116.456	0.31539	0.344367	0.915854	0.359743	0.999756	1.27895	1.57874	0.944154
SSC_2543	240.138	0.226676	0.247515	0.915809	0.359767	0.999756	0.964514	1.49998	1.0985
SSC_4580	375.818	0.176693	0.193033	0.915351	0.360008	0.999756	1.10585	1.23149	1.05308
SSC_2529	118.452	-0.30497	0.333297	-0.915009	0.360187	0.999756	0.819523	0.90557	0.706901
SSC_6078	119.154	0.302987	0.331147	0.914963	0.360211	0.999756	1.43041	1.07734	1.23283
SSC_5309	142.985	-0.320716	0.350724	-0.914439	0.360486	0.999756	0.418381	1.19052	0.954936
SSC_0994	90.9913	0.361533	0.395953	0.91307	0.361206	0.999756	2.0422	0.987206	1.10399
SSC_4819	153.552	-0.290142	0.317768	-0.913065	0.361208	0.999756	1.12603	0.901705	0.529088
SSC_4408	227.624	0.275649	0.301983	0.912797	0.361349	0.999756	2.39108	0.919043	0.85499
SSC_1651	242.493	-0.234566	0.256996	-0.912724	0.361388	0.999756	0.597626	1.10935	0.909947
SSC_5698	97.1402	0.330655	0.362297	0.912661	0.361421	0.999756	1.30652	1.15351	1.3214
SSC_0825	412.144	0.175922	0.192977	0.911623	0.361967	0.999756	1.29362	0.919398	1.22778
SSC_6129	147.825	0.29877	0.327886	0.911201	0.362189	0.999756	0.747295	1.68039	1.42304
SSC_0412	128.997	-0.290577	0.319189	-0.91036	0.362633	0.999756	0.916103	0.710186	0.84671
SSC_4193	106.249	-0.339359	0.373139	-0.909468	0.363103	0.999756	0.546529	1.20625	0.7346
SSC_0676	36.4533	0.662664	0.728692	0.909387	0.363146	0.999756	8.63293	1.70782	0.427141
SSC_5360	201.662	-0.256468	0.282059	-0.909272	0.363207	0.999756	1.2303	0.813945	0.594489
SSC_0890	70.1332	-0.43762	0.481488	-0.908891	0.363408	0.999756	0.440295	1.55436	0.57185
SSC_2227	214.566	0.235722	0.259356	0.908872	0.363418	0.999756	1.5441	1.09763	0.986101
SSC_1443	137.247	-0.279822	0.307931	-0.908716	0.3635	0.999756	0.76533	0.889093	0.815991
SSC_0468	252.538	0.224001	0.246553	0.908529	0.363599	0.999756	1.00281	1.57994	0.991388
SSC_5193	116.906	-0.300992	0.331387	-0.908278	0.363732	0.999756	0.814217	0.7878	0.835507
SSC_5997	136.725	-0.292147	0.321693	-0.908155	0.363796	0.999756	0.614881	0.816577	1.08564
SSC_0835	136.797	0.286763	0.315849	0.907913	0.363924	0.999756	1.03999	1.54694	1.1181
SSC_4083	235.869	-0.218602	0.24091	-0.907398	0.364196	0.999756	0.753668	0.855382	0.978441
SSC_0704	96.6074	-0.374209	0.412526	-0.907118	0.364344	0.999756	0.590286	1.4743	0.51428
SSC_0714	103.668	-0.376599	0.4152	-0.907032	0.36439	0.999756	0.389246	0.730372	1.51494
SSC_2528	309.487	-0.190345	0.210043	-0.906217	0.364821	0.999756	0.826726	0.961956	0.841402
SSC_2219	72.22	-0.41807	0.461435	-0.906021	0.364925	0.999756	0.458755	1.37336	0.635149
SSC_2800	333.443	0.197873	0.218407	0.905983	0.364945	0.999756	1.15371	1.45644	0.881703
SSC_1868	145.649	0.274228	0.302701	0.905938	0.364969	0.999756	1.22942	1.02613	1.40306
SSC_2848	39.4334	-0.551865	0.609333	-0.905686	0.365102	0.999756	0.383686	0.55233	1.46214
SSC_3688	95.2952	-0.339443	0.375027	-0.905116	0.365404	0.999756	0.60395	0.878446	0.90239
SSC_0652	190.231	-0.258249	0.285371	-0.90496	0.365486	0.999756	0.560667	1.01509	1.00233
SSC_2921	128.921	-0.288161	0.318607	-0.904441	0.365761	0.999756	0.911845	0.715378	0.846915
SSC_0058	185.095	-0.239816	0.26536	-0.90374	0.366133	0.999756	0.864157	0.835499	0.84239
SSC_1813	164.138	-0.263785	0.292114	-0.903019	0.366516	0.999756	1.06751	0.703741	0.765334
SSC_5040	130.379	0.325183	0.360213	0.902753	0.366657	0.999756	2.00184	0.715023	1.42872
SSC_1104	74.2882	0.380244	0.42136	0.902419	0.366834	0.999756	1.70527	1.07771	1.23893
SSC_0254	127.11	-0.358838	0.397781	-0.902099	0.367004	0.999756	0.334759	1.26379	1.08164
SSC_2077	200.561	-0.253387	0.281072	-0.901501	0.367322	0.999756	0.997329	0.568149	1.05124
SSC_1804	386.085	-0.172686	0.191582	-0.901368	0.367393	0.999756	0.935588	0.948271	0.788636
SSC_2404	107.688	0.350729	0.389154	0.901261	0.36745	0.999756	2.44164	1.05739	0.849826
SSC_5780	99.2872	0.359604	0.399048	0.901155	0.367506	0.999756	0.870398	2.28396	1.03459
SSC_3909	325.541	-0.186222	0.206712	-0.900877	0.367654	0.999756	0.87107	0.798298	0.980236
SSC_1948	281.479	-0.224112	0.248988	-0.900092	0.368071	0.999756	0.558765	1.07228	1.02108
SSC_6027	170.83	0.284939	0.317013	0.898822	0.368748	0.999756	2.04849	1.14635	0.789934
SSC_6072	123.697	0.298803	0.33244	0.898819	0.368749	0.999756	0.944897	1.25783	1.54366
SSC_4834	185.632	-0.245553	0.273461	-0.897948	0.369213	0.999756	0.667279	0.929335	0.95829
SSC_6150	146.389	0.26739	0.297856	0.897715	0.369338	0.999756	1.28346	1.09523	1.24641
SSC_5318	321.584	-0.185735	0.206939	-0.897537	0.369433	0.999756	0.797892	0.95931	0.882065
SSC_5428	348.553	0.208814	0.232718	0.897285	0.369567	0.999756	1.8192	0.93095	0.949687
SSC_1654	26.6039	-0.615883	0.686678	-0.896902	0.369771	0.999756	0.667279	0.682562	0.604793
SSC_3558	200.257	0.666563	0.743422	0.896615	0.369924	0.999756	4.9331	0.698916	1.2727
SSC_1892	241.067	-0.211281	0.235738	-0.896255	0.370117	0.999756	0.797185	0.92632	0.86627
SSC_0105	296.804	-0.228235	0.254853	-0.895553	0.370492	0.999756	1.33816	0.819457	0.566361
CTLR_0002	190.994	-0.237736	0.265619	-0.895025	0.370774	0.999756	0.746055	0.83426	0.979376
SSC_2411	127.408	-0.289928	0.323941	-0.895001	0.370787	0.999756	0.680373	0.821031	0.968207
SSC_3211	94.8357	-0.330127	0.369013	-0.894622	0.370989	0.999756	0.733517	0.776857	0.877147
CTLR_0035	128.752	0.28219	0.315524	0.894352	0.371133	0.999756	1.25062	1.15481	1.24641
SSC_2982	145.819	-0.275478	0.308038	-0.8943	0.371161	0.999756	0.983498	0.901268	0.637193
SSC_1694	188.294	-0.256986	0.287396	-0.894187	0.371222	0.999756	0.614881	0.787724	1.20959
SSC_0733	174.47	-0.272052	0.304249	-0.894177	0.371227	0.999756	0.554974	1.20582	0.826126
SSC_3572	231.518	-0.222525	0.248989	-0.893712	0.371476	0.999756	1.04235	0.865136	0.691192
SSC_2922	256.454	0.205474	0.230052	0.893164	0.371769	0.999756	1.10413	1.28864	1.06856
SSC_4454	211.988	0.223695	0.250488	0.893037	0.371837	0.999756	1.31093	1.08821	1.12085
SSC_3326	66.5815	0.481612	0.539566	0.892592	0.372076	0.999756	5.27568	0.793716	0.886928
SSC_2854	76.628	-0.367221	0.411424	-0.892561	0.372092	0.999756	0.938362	0.742287	0.672637
SSC_3119	105.518	0.31669	0.354837	0.892494	0.372128	0.999756	1.52602	1.21613	1.03121
SSC_0112	177.551	0.269011	0.301481	0.892296	0.372234	0.999756	0.788506	1.7233	1.25809
SSC_5680	152.415	-0.269448	0.302	-0.892214	0.372278	0.999756	1.08789	0.73138	0.727571
SSC_5058	92.2547	0.347582	0.389637	0.892066	0.372357	0.999756	1.91843	0.978839	1.14404
SSC_6187	178.498	0.241292	0.270652	0.89152	0.37265	0.999756	1.11269	1.27048	1.16167
SSC_4532	193.091	-0.241131	0.270584	-0.891153	0.372847	0.999756	0.765611	0.737652	1.0663
SSC_1118	124.067	-0.301996	0.339081	-0.890631	0.373127	0.999756	0.585625	1.08368	0.822049
SSC_2864	104.933	-0.315044	0.353962	-0.89005	0.373439	0.999756	0.82599	0.919928	0.676941
SSC_2981	164.036	-0.261877	0.29424	-0.890012	0.37346	0.999756	1.04803	0.867798	0.632463
SSC_3365	230.742	-0.214798	0.241605	-0.889048	0.373977	0.999756	0.767371	0.87772	0.945062
SSC_0827	194.483	-0.23125	0.2602	-0.888741	0.374142	0.999756	0.799345	0.863063	0.892192
SSC_5717	342.728	0.205683	0.23158	0.888175	0.374447	0.999756	1.66903	1.1488	0.80838
SSC_5860	95.0256	-0.356937	0.402134	-0.887606	0.374752	0.999756	0.517329	1.32041	0.687028
SSC_0130	214.157	0.236978	0.267047	0.887403	0.374862	0.999756	0.839312	1.26268	1.51339
SSC_2938	191.054	0.261293	0.294481	0.887301	0.374917	0.999756	1.89474	1.08886	0.847049
SSC_3637	117.272	0.366625	0.413272	0.887128	0.37501	0.999756	2.62642	1.42942	0.551483
SSC_4215	179.226	0.29799	0.335962	0.886977	0.375091	0.999756	0.67581	2.23782	1.19313
SSC_5914	212.748	-0.262717	0.296222	-0.886894	0.375136	0.999756	0.513462	0.810702	1.36505
SSC_6209	34.924	-0.549228	0.619331	-0.886808	0.375182	0.999756	0.628451	1.07635	0.450777
SSC_0815	115.771	0.409287	0.461537	0.886791	0.375191	0.999756	4.68539	0.782615	0.737272
SSC_1387	139.135	-0.296088	0.334047	-0.886366	0.375421	0.999756	1.29845	0.688233	0.606961
SSC_2833	84.3471	-0.356808	0.402726	-0.885981	0.375628	0.999756	1.07912	0.582643	0.781008
SSC_5238	124.175	0.29212	0.329832	0.885664	0.375799	0.999756	0.943743	1.40203	1.35313
SSC_0537	62.215	-0.466024	0.526642	-0.884897	0.376212	0.999756	0.239804	0.829497	1.2899
SSC_3716	130.512	-0.299892	0.338954	-0.884757	0.376288	0.999756	1.12424	0.5438	0.876634
SSC_4587	186.131	-0.235597	0.266318	-0.884646	0.376347	0.999756	0.824588	0.921392	0.800905
SSC_4117	201.953	-0.229904	0.259936	-0.884465	0.376445	0.999756	0.949426	0.728378	0.907293
SSC_1820	140.353	-0.304094	0.343843	-0.884399	0.376481	0.999756	0.843753	0.493829	1.28639
SSC_2438	189.547	-0.302629	0.342334	-0.884016	0.376687	0.999756	0.365415	1.36704	1.00799
SSC_1882	212.119	-0.266022	0.301132	-0.883406	0.377017	0.999756	0.943227	1.26742	0.466053
SSC_0049	192.09	0.248927	0.281781	0.883405	0.377018	0.999756	1.6842	0.896665	1.13604
SSC_5720	74.0937	-0.388732	0.440246	-0.882989	0.377242	0.999756	1.19369	0.520109	0.733082
SSC_5491	299.551	-0.194042	0.219828	-0.8827	0.377398	0.999756	1.07912	0.794837	0.785748
SSC_4160	171.551	0.24475	0.277304	0.882604	0.37745	0.999756	1.0377	1.25954	1.26824
SSC_1029	217.318	-0.229463	0.26	-0.882552	0.377478	0.999756	1.14747	0.729301	0.756455
SSC_4705	231.805	-0.217397	0.246504	-0.881923	0.377818	0.999756	1.04336	0.8157	0.744361
SSC_1194	231.291	0.234382	0.265793	0.881825	0.377872	0.999756	1.72443	1.11719	0.855965
SSC_2660	63.241	-0.496485	0.563448	-0.881155	0.378234	0.999756	0.367699	2.42671	0.409595
SSC_2698	149.015	0.268265	0.304517	0.880954	0.378343	0.999756	1.12708	1.537	0.999314
SSC_4692	343.887	-0.198963	0.225853	-0.88094	0.37835	0.999756	0.967974	1.11036	0.598953
[truncated: 4,338 more rows]

## Sheet: wt_cas
guide	baseMean	log2FoldChange	lfcSE	stat	pvalue	padj	fc_rep1	fc_rep2	fc_rep3
SSC_3861	435.739	1.61454	0.19323	8.35555	6.51281e-17	4.12717e-13	3.16668	2.24752	4.02459
SSC_5969	105.144	-2.84012	0.357088	-7.95355	1.81239e-15	4.93901e-12	0.0989112	0.140017	0.185548
SSC_3533	108.001	-2.82889	0.358444	-7.89215	2.97033e-15	4.93901e-12	0.10182	0.208729	0.123559
SSC_4596	82.2743	-3.40729	0.432062	-7.88611	3.11757e-15	4.93901e-12	0.157034	0.0515853	0.0978824
SSC_3559	156.649	-2.25433	0.294792	-7.64718	2.05442e-14	2.60377e-11	0.139639	0.267306	0.234887
SSC_5148	64.404	-3.60981	0.527161	-6.84765	7.50755e-12	7.92922e-09	0.196004	0.0784097	0.0366871
SSC_5896	38.8615	-5.35554	0.828569	-6.4636	1.02241e-10	8.35157e-08	0	0.0797773	0.0130581
SSC_3930	76.6051	-2.76839	0.428614	-6.45895	1.05432e-10	8.35157e-08	0.0746682	0.203918	0.17352
SSC_4345	70.8365	-2.78521	0.464839	-5.99177	2.07574e-09	1.46155e-06	0.0653347	0.144505	0.258348
SSC_6046	152.341	-1.77591	0.298093	-5.95756	2.56029e-09	1.62246e-06	0.189221	0.386569	0.316964
SSC_1815	109.69	-2.33892	0.394902	-5.92278	3.16544e-09	1.82358e-06	0.0701232	0.285055	0.281448
SSC_3603	91.9617	-2.19066	0.374182	-5.85452	4.78382e-09	2.52626e-06	0.145507	0.221125	0.30232
SSC_1517	337.245	-1.09797	0.194271	-5.65175	1.58826e-08	7.74215e-06	0.378054	0.502669	0.522977
SSC_5983	44.7761	-3.75956	0.670907	-5.6037	2.09819e-08	9.49731e-06	0	0.0827375	0.162196
SSC_4174	168.825	-1.48925	0.266812	-5.58166	2.38231e-08	9.54271e-06	0.275339	0.40912	0.39003
SSC_1322	257.775	-1.2131	0.217566	-5.57575	2.46461e-08	9.54271e-06	0.448009	0.358831	0.49692
SSC_6229	241.913	-1.29588	0.232689	-5.56914	2.55998e-08	9.54271e-06	0.398623	0.529114	0.32113
SSC_0226	98.2455	-1.99796	0.362625	-5.50972	3.59411e-08	1.26532e-05	0.218875	0.377755	0.185693
SSC_5452	113.412	-2.11523	0.388774	-5.44077	5.30498e-08	1.76935e-05	0.108031	0.222214	0.443581
SSC_0479	32.7966	-4.63272	0.854283	-5.42294	5.86273e-08	1.85196e-05	0	0.0108902	0.178989
SSC_4735	68.4896	-2.4152	0.446429	-5.41004	6.30116e-08	1.85196e-05	0.238005	0.266033	0.106022
SSC_2603	149.526	-1.49402	0.276393	-5.40542	6.46582e-08	1.85196e-05	0.310386	0.357987	0.395502
SSC_5633	135.444	-1.5626	0.289454	-5.39846	6.72163e-08	1.85196e-05	0.345051	0.379536	0.297545
SSC_0954	145.672	-1.51068	0.282087	-5.35537	8.53797e-08	2.25438e-05	0.430645	0.327757	0.312841
SSC_3837	85.9835	-2.06492	0.388365	-5.31696	1.05515e-07	2.67459e-05	0.31734	0.281524	0.153279
SSC_0549	23.7338	-4.96145	0.938068	-5.289	1.22984e-07	2.99751e-05	0	0.021307	0.072511
SSC_5758	179.917	-1.3305	0.254278	-5.23249	1.67241e-07	3.92521e-05	0.357655	0.36582	0.475218
SSC_5441	108.728	-1.68259	0.322673	-5.21453	1.8428e-07	4.17065e-05	0.270033	0.356408	0.311208
SSC_5431	227.031	-1.29935	0.249566	-5.20642	1.92514e-07	4.20675e-05	0.305619	0.367253	0.580154
SSC_1988	151.516	-1.66899	0.322493	-5.17527	2.27578e-07	4.80721e-05	0.174937	0.332244	0.501243
SSC_1389	261.625	-1.0733	0.207777	-5.16565	2.3961e-07	4.89809e-05	0.442524	0.478517	0.502899
SSC_3835	177.248	-1.28062	0.250266	-5.11703	3.10391e-07	6.14671e-05	0.403762	0.402033	0.42851
SSC_4496	107.198	-1.69607	0.332669	-5.09837	3.42591e-07	6.57878e-05	0.378319	0.239419	0.330643
SSC_4252	57.3645	-3.05963	0.606833	-5.04197	4.60766e-07	8.58787e-05	0.129858	0.375713	0.0253431
SSC_1701	110.092	-1.64174	0.32601	-5.03587	4.75682e-07	8.61257e-05	0.390345	0.337829	0.254811
SSC_6216	129.367	-1.72538	0.344258	-5.01187	5.3904e-07	9.48859e-05	0.16696	0.499745	0.305625
SSC_3731	139.423	-1.52544	0.306983	-4.96914	6.72521e-07	0.000115183	0.34328	0.244077	0.486724
SSC_5480	139.784	-1.45617	0.296603	-4.9095	9.13098e-07	0.000150801	0.269885	0.471568	0.370948
SSC_1387	92.6498	-1.90068	0.387776	-4.90149	9.51106e-07	0.000150801	0.434702	0.151189	0.284803
SSC_4026	295.664	-1.22787	0.250516	-4.90133	9.51877e-07	0.000150801	0.246469	0.638079	0.471457
SSC_4212	121.646	-1.92815	0.395008	-4.88129	1.05393e-06	0.000159262	0.437426	0.381996	0.104465
SSC_4918	255.365	-1.06106	0.217386	-4.88099	1.05555e-06	0.000159262	0.427039	0.443986	0.571708
SSC_1638	302.78	-0.936846	0.192363	-4.8702	1.11488e-06	0.000164302	0.529904	0.504559	0.533276
SSC_1053	99.7456	-1.62493	0.341759	-4.75462	1.98823e-06	0.00028635	0.252005	0.359542	0.361038
SSC_1157	71.7917	-1.96985	0.418803	-4.70353	2.55706e-06	0.000360091	0.162913	0.348755	0.264024
SSC_5061	150.189	-1.34833	0.28868	-4.67066	3.00233e-06	0.000413604	0.275313	0.473162	0.448741
SSC_5090	110.764	-1.55531	0.335333	-4.6381	3.51624e-06	0.000474094	0.282953	0.282	0.477814
SSC_3886	156.327	-1.22386	0.266205	-4.59742	4.27749e-06	0.000546751	0.419002	0.456202	0.410337
SSC_6132	105.333	-1.57874	0.343485	-4.59625	4.30157e-06	0.000546751	0.244369	0.468519	0.313578
SSC_2219	50.0341	-2.29515	0.499417	-4.59565	4.31395e-06	0.000546751	0.118749	0.247847	0.267292
SSC_4221	145.331	-1.42632	0.312529	-4.5638	5.02357e-06	0.000624204	0.49281	0.226402	0.461739
SSC_3411	148.996	-1.32513	0.290796	-4.55689	5.19163e-06	0.00063268	0.544739	0.382081	0.307637
SSC_5410	145.601	-1.34557	0.295786	-4.54913	5.38675e-06	0.000644073	0.558289	0.294036	0.375716
SSC_3227	45.3987	-2.40184	0.528799	-4.54206	5.57079e-06	0.000653742	0.258467	0.237292	0.110994
SSC_0455	221.339	-1.09687	0.24173	-4.5376	5.6898e-06	0.000655568	0.452933	0.601487	0.372313
SSC_5358	67.4413	-1.94837	0.42981	-4.5331	5.81253e-06	0.00065775	0.159687	0.363321	0.283842
SSC_0639	146.779	-1.32583	0.292834	-4.52757	5.96658e-06	0.000662358	0.330407	0.558944	0.338788
SSC_0309	123.678	-1.35047	0.298499	-4.52421	6.06229e-06	0.000662358	0.384909	0.367545	0.424724
SSC_4503	60.6532	-2.35548	0.523364	-4.50066	6.77431e-06	0.000723376	0.0757199	0.485208	0.163555
SSC_6221	150.755	-1.22233	0.27173	-4.49833	6.84907e-06	0.000723376	0.388275	0.467785	0.429616
SSC_0400	90.7555	-1.56551	0.349896	-4.47423	7.66866e-06	0.000796661	0.354469	0.363416	0.301472
SSC_0621	173.699	-1.27755	0.28664	-4.457	8.31151e-06	0.000837188	0.267642	0.602565	0.422649
SSC_5917	184.569	-1.10651	0.248281	-4.4567	8.32299e-06	0.000837188	0.526805	0.404111	0.472276
SSC_1283	171.26	-1.20854	0.27153	-4.45085	8.55299e-06	0.000846879	0.554185	0.456263	0.324619
SSC_5810	326.123	-0.896145	0.202029	-4.43573	9.17618e-06	0.000890532	0.486656	0.457293	0.69239
SSC_0370	148.01	-1.39636	0.31502	-4.43261	9.30977e-06	0.000890532	0.661924	0.277117	0.310957
SSC_5813	101.502	-1.59786	0.360676	-4.43018	9.41544e-06	0.000890532	0.192989	0.437455	0.398498
SSC_3180	123.119	-1.35353	0.307638	-4.39974	1.08382e-05	0.00101002	0.413547	0.467672	0.311769
SSC_3468	76.3089	-1.75544	0.399625	-4.39272	1.11942e-05	0.00102808	0.292929	0.207333	0.419114
SSC_3292	59.9728	-1.88442	0.429958	-4.38281	1.17158e-05	0.00106061	0.290915	0.269533	0.254633
SSC_1332	147.71	-1.18831	0.271762	-4.37262	1.22765e-05	0.0010835	0.431416	0.447446	0.437604
SSC_1458	163.928	-1.13851	0.260409	-4.37201	1.23105e-05	0.0010835	0.45128	0.486457	0.427806
SSC_5315	73.3491	-1.89485	0.435834	-4.34764	1.3761e-05	0.00119456	0.12671	0.350989	0.382361
SSC_4031	128.951	-1.28216	0.295788	-4.33473	1.45936e-05	0.00124973	0.425118	0.4665	0.352889
SSC_5636	40.3914	-2.51891	0.582664	-4.32309	1.53862e-05	0.00130003	0.0757199	0.320767	0.190622
SSC_4076	203.638	-1.00969	0.233827	-4.31812	1.57362e-05	0.00131211	0.474712	0.502865	0.509843
SSC_5937	274.294	-0.945154	0.219644	-4.30312	1.68406e-05	0.00138596	0.403701	0.671117	0.507752
SSC_5132	152.148	-1.41589	0.329281	-4.29995	1.70836e-05	0.00138793	0.247723	0.705067	0.291645
SSC_4321	154.529	-1.19038	0.277365	-4.29172	1.77292e-05	0.00142215	0.36222	0.542129	0.417999
SSC_2285	88.6533	-1.54161	0.360149	-4.28047	1.86496e-05	0.00147262	0.266208	0.371497	0.404476
SSC_2042	251.469	-0.955436	0.223315	-4.27841	1.88231e-05	0.00147262	0.486181	0.64656	0.434601
SSC_1751	331.237	-0.91996	0.215704	-4.26492	1.99972e-05	0.00153055	0.356624	0.629188	0.641794
SSC_5828	91.1074	-1.74329	0.408803	-4.26437	2.00466e-05	0.00153055	0.25122	0.595073	0.176003
SSC_0717	71.3085	-1.69637	0.398302	-4.25901	2.05335e-05	0.00154906	0.250582	0.356408	0.327262
SSC_4588	58.6156	-1.88176	0.44232	-4.2543	2.09704e-05	0.0015634	0.247178	0.237823	0.332685
SSC_0086	77.4222	-1.67496	0.39494	-4.24105	2.22473e-05	0.00163932	0.387468	0.378683	0.214595
SSC_5145	275.329	-0.919734	0.217398	-4.23065	2.33016e-05	0.00168176	0.448009	0.692585	0.473396
SSC_2373	77.8043	-1.70415	0.40286	-4.23014	2.33541e-05	0.00168176	0.422409	0.189146	0.360092
SSC_4707	89.3855	-1.50655	0.356481	-4.22617	2.37707e-05	0.00169253	0.326783	0.426924	0.310936
SSC_1770	140.489	-1.24962	0.296039	-4.22114	2.43065e-05	0.00171145	0.429079	0.318738	0.535383
SSC_5413	185.487	-1.088	0.257927	-4.21825	2.46206e-05	0.00171451	0.631725	0.405724	0.417508
SSC_3888	213.141	-0.973842	0.231452	-4.20754	2.58171e-05	0.00177829	0.58436	0.458901	0.496789
SSC_1848	446.345	-0.695497	0.166213	-4.18438	2.85947e-05	0.00193803	0.571722	0.710195	0.576381
SSC_4703	32.6978	-2.7673	0.661724	-4.18195	2.89019e-05	0.00193803	0.384008	0.124066	0.0686521
SSC_5931	289.094	-0.86496	0.206901	-4.18055	2.90806e-05	0.00193803	0.533016	0.469969	0.654738
SSC_0313	172.717	-1.11085	0.265856	-4.17838	2.93594e-05	0.00193803	0.36222	0.592087	0.453481
SSC_5290	176.086	-1.25065	0.299874	-4.17059	3.03817e-05	0.00196613	0.266246	0.708087	0.378427
SSC_5852	222.538	-0.930326	0.223078	-4.17041	3.04056e-05	0.00196613	0.558903	0.508704	0.510773
SSC_5261	93.7401	-1.44856	0.349526	-4.14434	3.40794e-05	0.00218143	0.31574	0.461968	0.333853
SSC_0135	141.944	-1.15017	0.277908	-4.13867	3.4932e-05	0.00221364	0.481949	0.445196	0.428989
SSC_0773	225.401	-0.942916	0.228444	-4.12756	3.66636e-05	0.00230037	0.617803	0.512003	0.450102
SSC_1281	27.5584	-2.74968	0.666573	-4.1251	3.70568e-05	0.00230225	0.206774	0.110126	0.151334
SSC_5669	65.9467	-1.69274	0.410683	-4.12177	3.75968e-05	0.00231312	0.325825	0.320039	0.286562
SSC_3658	162.808	-1.0799	0.262392	-4.11557	3.86218e-05	0.00235333	0.436715	0.515383	0.464877
SSC_3584	241.524	-0.886277	0.216475	-4.09412	4.23775e-05	0.00252644	0.525252	0.501005	0.598645
SSC_5846	68.5853	-1.81875	0.444404	-4.09256	4.26632e-05	0.00252644	0.192004	0.21586	0.497366
SSC_6008	143.158	-1.18481	0.289572	-4.09161	4.28396e-05	0.00252644	0.455235	0.542945	0.345007
SSC_2507	79.5183	-1.74407	0.426377	-4.09043	4.30575e-05	0.00252644	0.168004	0.551653	0.25681
SSC_5536	112.762	-1.41715	0.347842	-4.07414	4.61855e-05	0.00268512	0.283356	0.61823	0.291597
SSC_4537	104.622	-1.63047	0.401133	-4.06467	4.81008e-05	0.00275919	0.158526	0.290973	0.662027
SSC_3489	119.151	-1.43131	0.35223	-4.06356	4.83305e-05	0.00275919	0.198015	0.440174	0.55135
SSC_0427	88.2334	-1.63416	0.40399	-4.04504	5.23137e-05	0.0029595	0.161445	0.53404	0.350195
SSC_4529	156.723	-1.12861	0.279152	-4.04299	5.27731e-05	0.0029595	0.379085	0.600497	0.412637
SSC_2429	81.1312	-1.50289	0.37331	-4.02586	5.67678e-05	0.00315559	0.440898	0.310372	0.330184
SSC_5759	248.669	-0.930833	0.231361	-4.02329	5.73911e-05	0.0031625	0.377271	0.639106	0.579929
SSC_2474	107.562	-1.3786	0.343693	-4.01115	6.04227e-05	0.00330085	0.260382	0.556887	0.375664
SSC_4264	95.9124	-1.34959	0.336844	-4.00657	6.16059e-05	0.00333673	0.4187	0.388569	0.373177
SSC_3848	215.487	-0.997912	0.250233	-3.98792	6.66542e-05	0.0035624	0.342864	0.561428	0.621961
SSC_5908	84.1312	-1.64218	0.411876	-3.98706	6.68968e-05	0.0035624	0.191285	0.600074	0.273558
SSC_5435	243.685	-0.852803	0.214018	-3.98473	6.75558e-05	0.00356751	0.601276	0.523365	0.542284
SSC_3730	311.955	-0.804638	0.202359	-3.97629	6.99984e-05	0.00366595	0.460719	0.695694	0.574176
SSC_4847	95.558	-1.36051	0.342877	-3.96793	7.24996e-05	0.00375446	0.466421	0.340709	0.379938
SSC_5257	238.358	-0.857221	0.216104	-3.9667	7.28735e-05	0.00375446	0.527526	0.594329	0.535354
SSC_3398	209.721	-0.939809	0.237189	-3.96228	7.42373e-05	0.00379388	0.634501	0.447677	0.502645
SSC_0465	38.4586	-2.15306	0.544453	-3.95453	7.66846e-05	0.0038876	0.217217	0.226975	0.22884
SSC_5728	61.1893	-1.71878	0.434924	-3.95191	7.75286e-05	0.0038992	0.380501	0.335537	0.22179
SSC_4664	290.466	-0.809332	0.204944	-3.94905	7.84627e-05	0.00390117	0.469757	0.666396	0.586302
SSC_4549	76.6953	-1.61665	0.409533	-3.94755	7.89558e-05	0.00390117	0.431816	0.193054	0.400113
SSC_3306	89.1008	-1.39422	0.353386	-3.9453	7.96996e-05	0.00390117	0.352688	0.447446	0.348611
SSC_5913	347.191	-0.741744	0.188054	-3.94431	8.00304e-05	0.00390117	0.64812	0.660195	0.503957
SSC_0603	148.949	-1.18294	0.300252	-3.93982	8.15414e-05	0.00394449	0.32537	0.66847	0.386521
SSC_4594	143.133	-1.22946	0.312388	-3.93569	8.29573e-05	0.00396818	0.331137	0.686085	0.336265
SSC_0262	98.8441	-1.37397	0.349189	-3.93475	8.32836e-05	0.00396818	0.411684	0.494913	0.284175
SSC_6072	118.765	-1.20434	0.306357	-3.93117	8.45332e-05	0.00398635	0.455869	0.374154	0.479767
SSC_5671	76.1967	-1.61398	0.410676	-3.93006	8.4923e-05	0.00398635	0.505987	0.342264	0.203428
SSC_4780	103.745	-1.47953	0.377346	-3.92089	8.8221e-05	0.00411071	0.201431	0.338142	0.631143
SSC_0440	142.467	-1.39656	0.357406	-3.90748	9.32639e-05	0.0042857	0.160824	0.583291	0.523892
SSC_5198	149.873	-1.12245	0.287268	-3.90731	9.33292e-05	0.0042857	0.360467	0.626924	0.423083
SSC_5352	61.9594	-1.6924	0.433915	-3.90029	9.60763e-05	0.00438011	0.234343	0.40605	0.297813
SSC_0304	302.067	-0.77431	0.198717	-3.89656	9.75703e-05	0.00441645	0.660594	0.608951	0.501926
SSC_5770	151.043	-1.05879	0.27186	-3.8946	9.83592e-05	0.00442058	0.42967	0.54868	0.467673
SSC_0656	92.4195	-1.39714	0.359378	-3.88767	0.000101212	0.00451678	0.354859	0.514162	0.295958
SSC_4205	175.567	-0.980552	0.252675	-3.88069	0.000104161	0.00461585	0.476206	0.486483	0.555511
SSC_0883	71.0403	-1.63705	0.42204	-3.87889	0.000104935	0.00461789	0.426676	0.410121	0.192607
SSC_1061	139.104	-1.08693	0.280435	-3.87587	0.000106243	0.00464319	0.505611	0.438084	0.473127
SSC_5559	55.9251	-2.03422	0.527486	-3.85645	0.000115046	0.00499347	0.0823925	0.47224	0.299108
SSC_1538	66.3602	-1.8322	0.476794	-3.84274	0.000121666	0.00524488	0.185047	0.649863	0.180417
SSC_3301	70.0562	-1.53926	0.40121	-3.83654	0.000124778	0.0053427	0.442338	0.297666	0.312638
SSC_3211	77.5092	-1.77965	0.464297	-3.833	0.000126588	0.00538381	0.404654	0.111659	0.515551
SSC_3668	97.5539	-1.4225	0.372025	-3.82366	0.000131485	0.00555479	0.30163	0.266887	0.623469
SSC_0293	190.854	-0.951476	0.249031	-3.82072	0.000133063	0.00558424	0.476728	0.456123	0.626999
SSC_3015	181.333	-0.968117	0.253562	-3.81807	0.000134499	0.00560736	0.422327	0.593638	0.521234
SSC_5723	211.542	-0.929672	0.243853	-3.81242	0.000137612	0.00569964	0.64428	0.567985	0.401023
SSC_4752	151.15	-1.02327	0.268688	-3.8084	0.000139866	0.00575541	0.523141	0.483408	0.472764
SSC_4044	98.102	-1.28642	0.337971	-3.8063	0.000141059	0.00576702	0.403612	0.347943	0.488926
SSC_2189	108.079	-1.20315	0.317456	-3.78999	0.000150652	0.00611973	0.42312	0.416216	0.463871
SSC_4359	458.751	-0.600632	0.158702	-3.78466	0.00015392	0.00621267	0.702035	0.640209	0.641006
SSC_0300	90.3319	-1.57292	0.416418	-3.77726	0.000158565	0.00629979	0.140552	0.56707	0.406226
SSC_2547	137.927	-1.21024	0.320434	-3.77686	0.000158819	0.00629979	0.274406	0.415934	0.673343
SSC_5966	90.636	-1.34073	0.355022	-3.77648	0.000159061	0.00629979	0.494355	0.377403	0.342739
SSC_5827	25.2825	-3.18179	0.843407	-3.77254	0.000161594	0.00636038	0.308972	0	0.175098
SSC_1202	283.868	-0.801408	0.212772	-3.76652	0.000165542	0.00647555	0.458093	0.721125	0.565878
SSC_4428	190.919	-0.955822	0.254168	-3.7606	0.000169508	0.00659	0.404532	0.507076	0.657433
SSC_3501	120.86	-1.1646	0.31006	-3.75606	0.000172607	0.0066283	0.33763	0.506166	0.506282
SSC_0882	197.167	-0.912104	0.242871	-3.75551	0.000172987	0.0066283	0.57642	0.588636	0.446626
SSC_1026	132.593	-1.09925	0.292776	-3.75458	0.000173631	0.0066283	0.386215	0.527757	0.487144
SSC_4436	110.68	-1.51026	0.402967	-3.74784	0.000178363	0.00675782	0.128972	0.582914	0.479767
SSC_2748	148.558	-1.02046	0.27236	-3.74673	0.000179156	0.00675782	0.492407	0.519861	0.468203
SSC_3775	83.3427	-1.38328	0.369516	-3.74348	0.000181486	0.00677781	0.414998	0.45587	0.300756
SSC_1083	250.553	-0.803231	0.214595	-3.74301	0.000181826	0.00677781	0.542511	0.521791	0.660917
SSC_0607	134.572	-1.08845	0.291061	-3.73958	0.000184328	0.00683092	0.452046	0.558912	0.410726
SSC_5075	170.161	-1.02272	0.273696	-3.73671	0.000186445	0.00683321	0.66813	0.480375	0.376308
SSC_3877	117.344	-1.16177	0.310917	-3.73657	0.000186547	0.00683321	0.361551	0.492238	0.489327
SSC_2163	83.6372	-1.35168	0.361906	-3.7349	0.000187792	0.00683931	0.432561	0.399308	0.351973
SSC_0067	140.136	-1.05209	0.281995	-3.73087	0.000190817	0.00688609	0.433921	0.556069	0.461564
SSC_1826	78.319	-1.55109	0.415807	-3.7303	0.00019125	0.00688609	0.365045	0.557655	0.196174
SSC_1630	118.908	-1.35584	0.363624	-3.72867	0.00019249	0.00689159	0.189221	0.61823	0.469297
SSC_1103	317.096	-0.751321	0.201653	-3.7258	0.000194693	0.00691907	0.763974	0.54589	0.518047
SSC_3525	75.8847	-1.46708	0.394008	-3.72348	0.000196493	0.00691907	0.505029	0.35073	0.276704
SSC_1318	180.91	-0.925712	0.248631	-3.72323	0.000196687	0.00691907	0.585399	0.529878	0.475548
SSC_5460	168.358	-0.987385	0.265281	-3.72203	0.000197625	0.00691907	0.416009	0.49006	0.612574
SSC_3481	404.377	-0.639612	0.172232	-3.71367	0.000204273	0.0070778	0.6302	0.718939	0.582828
SSC_0045	81.6913	-1.50558	0.405431	-3.71352	0.000204393	0.0070778	0.306234	0.606406	0.231877
SSC_2234	79.5165	-1.38684	0.373894	-3.70917	0.00020794	0.00716151	0.318584	0.385725	0.446318
SSC_5583	233.508	-0.885144	0.239032	-3.70303	0.000213041	0.00729751	0.742416	0.519185	0.418184
SSC_3961	121.965	-1.14426	0.309203	-3.70067	0.000215034	0.0073262	0.432009	0.569938	0.374209
SSC_4253	148.113	-1.12954	0.305536	-3.69693	0.000218225	0.00737655	0.303735	0.69557	0.441588
SSC_0127	286.084	-0.73701	0.199396	-3.69621	0.00021884	0.00737655	0.622535	0.63972	0.543926
SSC_1531	96.1646	-1.34859	0.365429	-3.69045	0.000223862	0.00750588	0.237181	0.501457	0.487666
SSC_0722	304.696	-0.721626	0.195982	-3.6821	0.000231319	0.00771508	0.699494	0.580737	0.554217
SSC_3429	78.3675	-1.47424	0.400796	-3.67829	0.000234804	0.00779033	0.565345	0.331733	0.252457
SSC_3735	171.768	-1.11728	0.304134	-3.67364	0.00023912	0.00783605	0.245279	0.60992	0.603413
SSC_5816	111.015	-1.24025	0.33761	-3.6736	0.000239153	0.00783605	0.438866	0.592631	0.294499
SSC_1447	170.375	-0.999105	0.272027	-3.67282	0.000239892	0.00783605	0.514283	0.654822	0.375388
SSC_2299	98.7172	-1.36553	0.372479	-3.66606	0.000246312	0.00800451	0.309838	0.675194	0.277959
SSC_0377	319.104	-0.698498	0.190809	-3.66072	0.000251511	0.00810988	0.588991	0.57352	0.687272
SSC_0369	148.024	-1.08009	0.295099	-3.6601	0.000252114	0.00810988	0.323562	0.634948	0.500476
SSC_5214	112.731	-1.1474	0.313681	-3.65787	0.000254325	0.00811121	0.398231	0.519518	0.440712
SSC_3538	114.789	-1.30549	0.356939	-3.65747	0.000254715	0.00811121	0.228231	0.677743	0.393529
SSC_4695	99.3831	-1.22566	0.335491	-3.65333	0.000258861	0.008202	0.378319	0.401761	0.506282
SSC_5031	46.7193	-1.83537	0.502853	-3.64991	0.000262328	0.00823569	0.21454	0.435609	0.231957
SSC_1068	144.387	-1.04925	0.287502	-3.64953	0.000262721	0.00823569	0.368302	0.496212	0.60228
SSC_2345	70.8767	-1.47468	0.404194	-3.64845	0.000263823	0.00823569	0.31913	0.48306	0.297545
SSC_6081	82.3857	-1.41185	0.387514	-3.64336	0.000269102	0.00835868	0.437082	0.472994	0.264044
SSC_3806	141.488	-1.19843	0.329046	-3.64212	0.000270401	0.00835868	0.565907	0.603698	0.237055
SSC_1302	167.226	-1.03665	0.284773	-3.64026	0.000272366	0.00837856	0.310758	0.592631	0.597708
SSC_3924	130.251	-1.05826	0.290855	-3.63844	0.000274296	0.00839715	0.543487	0.455702	0.451252
SSC_4130	185.999	-0.964097	0.265516	-3.63103	0.000282298	0.00860058	0.566166	0.654489	0.364122
SSC_1499	232.463	-0.800653	0.220644	-3.62871	0.000284843	0.00863661	0.640013	0.516791	0.575648
SSC_4951	100.02	-1.2943	0.357257	-3.62288	0.000291346	0.0087917	0.266584	0.4074	0.594214
SSC_3256	36.7655	-2.05418	0.568501	-3.61333	0.000302289	0.0090787	0.366553	0.185707	0.222106
SSC_1353	65.6154	-1.50809	0.417686	-3.61059	0.000305505	0.009132	0.304006	0.452363	0.310726
SSC_1144	66.9132	-1.47431	0.41094	-3.58765	0.000333672	0.00992715	0.305461	0.372446	0.394173
SSC_1700	100.26	-1.22545	0.341806	-3.58522	0.000336799	0.00997334	0.343474	0.578201	0.39054
SSC_3970	120.776	-1.14496	0.319557	-3.58297	0.000339712	0.0100128	0.313892	0.590669	0.488565
SSC_3932	146.394	-1.05784	0.295393	-3.58114	0.000342093	0.0100363	0.479266	0.348487	0.652507
SSC_0389	105.754	-1.21411	0.340305	-3.56771	0.000360111	0.0105162	0.33369	0.379584	0.62022
SSC_2565	39.2815	-2.23151	0.627066	-3.55866	0.000372755	0.0108239	0.560012	0.242277	0.101595
SSC_6148	98.6386	-1.24028	0.348615	-3.55774	0.000374061	0.0108239	0.495446	0.50838	0.302213
SSC_2531	371.939	-0.679454	0.191102	-3.55546	0.000377317	0.0108373	0.739465	0.486087	0.684554
SSC_5412	213.971	-0.871761	0.245236	-3.55478	0.000378289	0.0108373	0.705954	0.411409	0.569528
SSC_1384	210.147	-0.861612	0.242445	-3.55384	0.000379654	0.0108373	0.529962	0.450264	0.692968
SSC_3922	77.8078	-1.38287	0.389547	-3.54993	0.000385329	0.0109499	0.258645	0.452363	0.462258
SSC_3342	63.0915	-1.68269	0.474348	-3.54737	0.000389096	0.0110076	0.167257	0.637079	0.261946
SSC_4405	69.461	-1.41481	0.400223	-3.53505	0.000407705	0.0113863	0.448009	0.309166	0.385215
SSC_0374	276.426	-0.716362	0.202646	-3.53504	0.000407718	0.0113863	0.580279	0.584045	0.659993
SSC_2771	279.349	-0.707313	0.200092	-3.53494	0.000407874	0.0113863	0.656842	0.599775	0.586196
SSC_1986	230.752	-0.914393	0.258878	-3.53215	0.000412203	0.0114545	0.330531	0.577029	0.743097
SSC_2959	54.8046	-1.65142	0.467687	-3.53104	0.00041393	0.0114545	0.30288	0.49006	0.219319
SSC_3543	288.285	-0.778315	0.220785	-3.52521	0.00042315	0.0116587	0.554678	0.786275	0.454087
SSC_4905	182.045	-1.00189	0.284365	-3.52325	0.000426281	0.0116941	0.307103	0.705687	0.559652
SSC_0016	349.824	-0.649557	0.18458	-3.5191	0.000433012	0.0117877	0.595066	0.728934	0.59336
SSC_4157	144.139	-1.00962	0.286917	-3.51885	0.000433414	0.0117877	0.416753	0.459303	0.623325
SSC_5869	278.23	-0.70915	0.20165	-3.51673	0.00043689	0.0118315	0.676441	0.571166	0.595677
SSC_0515	260.625	-0.726324	0.20663	-3.51509	0.000439606	0.0118544	0.577599	0.592303	0.642585
SSC_1837	95.9928	-1.20731	0.343616	-3.51353	0.000442187	0.0118735	0.551396	0.37697	0.394173
SSC_6104	178.096	-0.870958	0.248324	-3.50734	0.000452604	0.0120637	0.54887	0.582891	0.512916
SSC_2288	28.4826	-2.62956	0.749789	-3.50706	0.00045308	0.0120637	0.60698	0.0445509	0.1263
SSC_0630	93.0951	-1.19855	0.342708	-3.49729	0.000470013	0.0122744	0.420009	0.469641	0.421628
SSC_5659	152.824	-0.935882	0.267603	-3.49728	0.000470033	0.0122744	0.551396	0.539662	0.482769
SSC_3163	94.904	1.22715	0.350893	3.49723	0.000470114	0.0122744	3.19207	2.0215	2.06276
SSC_4708	78.2957	-1.30392	0.37287	-3.49698	0.00047055	0.0122744	0.409609	0.406392	0.39989
SSC_5036	208.523	-0.864597	0.247246	-3.49691	0.000470675	0.0122744	0.437082	0.733302	0.510828
SSC_4209	106.359	-1.15619	0.330832	-3.4948	0.000474425	0.0123214	0.347436	0.454549	0.551894
SSC_1110	237.952	-0.754691	0.216277	-3.48946	0.000483999	0.0125188	0.626772	0.606978	0.550307
SSC_2093	269.173	-0.71014	0.203668	-3.48675	0.000488921	0.0125947	0.655886	0.57479	0.608059
SSC_1866	92.0685	-1.22442	0.351804	-3.48041	0.000500651	0.0128446	0.555142	0.376423	0.379938
SSC_0747	77.6416	-1.48497	0.426846	-3.47893	0.000503422	0.0128637	0.197822	0.666176	0.317
SSC_0212	244.766	-0.879918	0.253057	-3.47716	0.000506761	0.012897	0.879323	0.4092	0.460515
SSC_5624	228.999	-0.85417	0.246242	-3.46882	0.000522746	0.0131662	0.466676	0.791338	0.451806
SSC_1627	269.538	-0.715584	0.206295	-3.46874	0.000522901	0.0131662	0.66323	0.541755	0.632376
SSC_2676	172.079	-0.918957	0.264989	-3.4679	0.000524542	0.0131662	0.405438	0.555534	0.647395
SSC_1256	76.3984	-1.49413	0.430917	-3.46733	0.000525651	0.0131662	0.562208	0.176318	0.450139
SSC_1141	193.912	-0.828961	0.23919	-3.46571	0.000528843	0.013169	0.621942	0.532162	0.542845
SSC_6134	10.6368	-4.29736	1.24016	-3.46516	0.000529918	0.013169	0	0.0272256	0.107004
SSC_4039	142.31	-0.97245	0.281261	-3.45746	0.000545285	0.0134979	0.496257	0.447845	0.591952
SSC_1800	76.3543	-1.3417	0.388387	-3.45454	0.000551242	0.0135923	0.344623	0.516197	0.338989
SSC_2041	195.581	-1.03747	0.300649	-3.45076	0.000559008	0.0137089	0.312249	0.901185	0.399186
SSC_1737	115.771	-1.08917	0.315688	-3.45014	0.000560297	0.0137089	0.470251	0.373637	0.583779
SSC_4284	295.305	-0.726506	0.210678	-3.44842	0.000563876	0.0137288	0.790605	0.57139	0.497515
SSC_0463	44.7615	-1.92826	0.559294	-3.44767	0.000565444	0.0137288	0.0914305	0.322723	0.454003
SSC_2033	55.3045	-1.62497	0.471539	-3.44609	0.00056877	0.0137568	0.181472	0.407466	0.428824
SSC_1038	523.29	-0.530645	0.154148	-3.44243	0.00057651	0.0138765	0.606242	0.765805	0.708535
SSC_4325	129.354	-1.03083	0.299582	-3.4409	0.000579784	0.0138765	0.627213	0.433317	0.431441
SSC_3553	145.125	-0.94144	0.273621	-3.44067	0.000580285	0.0138765	0.521214	0.494475	0.546665
SSC_5665	80.5397	-1.29818	0.377689	-3.43716	0.00058785	0.013959	0.331527	0.548868	0.36546
SSC_3621	116.461	-1.09565	0.318839	-3.43639	0.000589523	0.013959	0.347709	0.484428	0.59055
SSC_2471	216.386	-0.884353	0.2574	-3.43571	0.000590997	0.013959	0.402379	0.805744	0.480583
SSC_5226	151.3	-0.954517	0.277879	-3.435	0.000592545	0.013959	0.557366	0.604126	0.413191
SSC_4237	156.378	-1.08167	0.31505	-3.43333	0.000596209	0.0139812	0.253692	0.687604	0.560554
SSC_3958	84.3331	-1.33972	0.390296	-3.43256	0.000597902	0.0139812	0.312565	0.650861	0.298588
SSC_2726	95.5279	-1.21496	0.354588	-3.42639	0.000611661	0.0142415	0.290376	0.537486	0.490642
SSC_2976	166.965	-0.970686	0.283365	-3.42556	0.000613527	0.0142415	0.562464	0.347522	0.677869
SSC_0903	314.437	-0.712603	0.208161	-3.42333	0.000618592	0.0143066	0.52707	0.525197	0.806652
SSC_3192	244.257	-0.753937	0.220392	-3.42089	0.000624156	0.0143104	0.666961	0.628944	0.506706
SSC_2113	51.2599	-1.63301	0.477432	-3.42041	0.000625268	0.0143104	0.204804	0.407466	0.381243
SSC_5139	172.807	-0.876704	0.256431	-3.41887	0.000628826	0.0143104	0.564544	0.618125	0.46383
SSC_1976	119.395	-1.06679	0.312046	-3.4187	0.00062921	0.0143104	0.523517	0.374228	0.559353
SSC_0365	63.3868	-1.43712	0.420415	-3.41834	0.000630045	0.0143104	0.314817	0.473162	0.337063
SSC_0678	312.127	-0.661462	0.193591	-3.4168	0.000633619	0.0143402	0.603504	0.576882	0.721803
SSC_2514	210.127	-0.779103	0.22811	-3.41547	0.000636722	0.0143591	0.598824	0.584404	0.566422
SSC_0243	283.735	-0.676152	0.198185	-3.41172	0.000645533	0.0144682	0.622983	0.601301	0.653558
SSC_3368	121.997	-1.05501	0.309273	-3.41125	0.000646651	0.0144682	0.377568	0.611753	0.479886
SSC_6103	96.1142	-1.17369	0.344138	-3.41051	0.000648409	0.0144682	0.34134	0.508765	0.489651
SSC_1782	208.254	-0.911014	0.267352	-3.40754	0.000655511	0.0145565	0.341515	0.768957	0.558517
SSC_0905	147.138	-0.928295	0.272502	-3.40657	0.000657857	0.0145565	0.549659	0.49565	0.534533
SSC_0667	163.855	-0.965024	0.283332	-3.40598	0.000659259	0.0145565	0.361378	0.505869	0.712503
SSC_3728	186.7	-0.921274	0.270601	-3.40455	0.00066273	0.0145824	0.541904	0.368592	0.728278
SSC_1005	296.578	-0.685848	0.201615	-3.40177	0.000669517	0.0146807	0.674691	0.518782	0.688816
SSC_5769	105.103	-1.10932	0.326316	-3.39952	0.000675038	0.0147507	0.537611	0.390048	0.479886
SSC_1257	459.291	-0.578117	0.170319	-3.39431	0.000688015	0.0149827	0.55354	0.802354	0.670312
SSC_5962	175.699	-0.876322	0.25841	-3.39121	0.000695843	0.0151012	0.684599	0.497542	0.478852
SSC_4965	143.711	-1.006	0.297144	-3.38557	0.000710301	0.0153458	0.416009	0.407969	0.707885
SSC_0039	291.218	-0.768942	0.227166	-3.38493	0.000711955	0.0153458	0.550644	0.435203	0.835216
SSC_4392	114.077	-1.23563	0.36514	-3.38399	0.000714402	0.0153463	0.306856	0.82872	0.303673
SSC_5242	90.1412	-1.19004	0.352275	-3.37816	0.00072972	0.0155901	0.431416	0.532674	0.367087
SSC_3212	127.943	-1.05482	0.312279	-3.3778	0.000730672	0.0155901	0.323375	0.54835	0.600731
SSC_0358	116.604	-1.21264	0.361242	-3.35687	0.00078831	0.0167635	0.207343	0.60626	0.569729
SSC_3604	109.492	-1.0671	0.318033	-3.3553	0.000792779	0.0168021	0.554317	0.412427	0.478198
SSC_1341	205.634	-0.774228	0.230905	-3.35301	0.000799379	0.0168856	0.556296	0.582525	0.614562
SSC_4141	202.165	-0.858621	0.256266	-3.35051	0.00080662	0.0169819	0.621166	0.691685	0.392881
SSC_3293	105.25	-1.09234	0.326284	-3.34783	0.000814481	0.0170906	0.452827	0.558563	0.407276
SSC_2020	187.257	-0.816075	0.243941	-3.34538	0.000821691	0.0171352	0.605689	0.5038	0.601669
SSC_5988	117.642	-1.02961	0.307829	-3.34475	0.000823578	0.0171352	0.414126	0.559362	0.499923
SSC_4262	95.0801	-1.32258	0.395466	-3.34436	0.000824717	0.0171352	0.234879	0.77265	0.335565
SSC_4732	154.562	-0.979051	0.293018	-3.34126	0.000833993	0.0172644	0.323945	0.599331	0.628649
SSC_5804	170.072	-0.862722	0.258264	-3.34046	0.000836387	0.0172644	0.474677	0.634776	0.545141
SSC_1901	111.951	-1.07504	0.322187	-3.33669	0.000847834	0.0174006	0.508551	0.576871	0.367485
SSC_0591	109.086	-1.09769	0.328998	-3.33648	0.000848476	0.0174006	0.516934	0.576542	0.344075
SSC_5761	346.501	-0.686711	0.205939	-3.33454	0.000854407	0.0174006	0.534051	0.862085	0.518498
SSC_5205	233.238	-0.737476	0.221205	-3.3339	0.000856363	0.0174006	0.61868	0.52617	0.661685
SSC_3441	75.6177	-1.34758	0.40422	-3.33379	0.000856711	0.0174006	0.254425	0.393655	0.566492
SSC_3520	128.023	-1.18658	0.356247	-3.33077	0.000866057	0.0175342	0.248476	0.840104	0.382822
SSC_0398	92.469	-1.23284	0.370908	-3.32384	0.000887857	0.0179183	0.350168	0.670609	0.322505
SSC_3674	272.254	-0.672016	0.202344	-3.32116	0.000896443	0.0180341	0.667866	0.603314	0.616958
SSC_4801	118.026	-1.19207	0.359191	-3.31878	0.000904127	0.0181312	0.382976	0.80939	0.270979
SSC_2731	175.058	-0.917296	0.276561	-3.31679	0.000910572	0.0182028	0.351477	0.691277	0.586608
SSC_5875	256.413	-0.692196	0.208821	-3.31478	0.000917155	0.0182768	0.605165	0.659905	0.592516
SSC_2201	111.974	-1.09279	0.330232	-3.30916	0.000935752	0.0185889	0.403943	0.672408	0.3765
SSC_3622	178.503	-0.844293	0.255323	-3.30677	0.000943797	0.0186901	0.641528	0.454492	0.591212
SSC_2341	186.374	-0.894987	0.27091	-3.30363	0.000954428	0.0188418	0.409765	0.467852	0.78379
SSC_0509	140.708	-0.93205	0.282545	-3.29877	0.000971102	0.0191114	0.524086	0.461233	0.593258
SSC_2382	153.408	-0.975614	0.295876	-3.29737	0.000975933	0.019147	0.410913	0.778034	0.409894
SSC_0040	238.566	-0.839212	0.254707	-3.29481	0.000984889	0.0192203	0.669497	0.735696	0.357102
SSC_5253	55.771	-1.52225	0.462437	-3.29179	0.000995504	0.0192203	0.549173	0.311857	0.266687
SSC_3859	342.666	-0.608336	0.184819	-3.29152	0.00099647	0.0192203	0.587939	0.65108	0.732316
SSC_1077	81.6911	-1.26956	0.385739	-3.29124	0.000997466	0.0192203	0.266899	0.546606	0.467624
SSC_5610	170.198	-0.894867	0.271977	-3.29023	0.00100106	0.0192203	0.448009	0.740618	0.462714
SSC_5462	251.9	-0.736547	0.223894	-3.28972	0.00100287	0.0192203	0.695791	0.674303	0.469129
SSC_1581	94.4768	-1.19264	0.362577	-3.28933	0.00100425	0.0192203	0.275093	0.536563	0.540511
SSC_5498	149.018	-0.900913	0.273895	-3.28926	0.0010045	0.0192203	0.45703	0.563853	0.587719
SSC_3893	199.021	-0.869304	0.264482	-3.28682	0.00101325	0.0192203	0.358408	0.698905	0.635941
SSC_3515	119.355	-1.01231	0.308012	-3.28659	0.0010141	0.0192203	0.409388	0.590073	0.495504
SSC_4410	160.178	-0.926463	0.281897	-3.28653	0.0010143	0.0192203	0.567302	0.684801	0.376431
SSC_3764	170.015	-0.852722	0.259498	-3.28604	0.00101607	0.0192203	0.473098	0.634565	0.55347
SSC_1489	80.7675	-1.35432	0.412834	-3.28054	0.00103609	0.0194902	0.209071	0.400049	0.650363
SSC_5648	178.947	-0.845968	0.257883	-3.28043	0.00103648	0.0194902	0.429882	0.639595	0.610741
SSC_2800	237.145	-0.704778	0.214976	-3.2784	0.00104398	0.019502	0.598601	0.629313	0.612341
SSC_0248	226.732	-0.729898	0.222674	-3.27788	0.00104589	0.019502	0.653347	0.621611	0.544415
SSC_0423	171.645	-0.874386	0.266763	-3.27776	0.00104634	0.019502	0.725775	0.518022	0.448942
SSC_3588	235.249	-0.896211	0.273683	-3.27463	0.001058	0.0196614	0.832017	0.607249	0.311571
SSC_0777	110.979	-1.05324	0.321908	-3.27187	0.00106837	0.019796	0.37268	0.505062	0.577822
SSC_3094	137.878	-0.984317	0.301138	-3.26866	0.00108058	0.0198911	0.663464	0.550735	0.358648
SSC_3394	187.988	-0.835037	0.255483	-3.26846	0.00108133	0.0198911	0.682681	0.603433	0.431875
SSC_0702	239.67	-0.934337	0.285901	-3.26805	0.00108292	0.0198911	0.264596	0.630686	0.810661
SSC_4241	186.001	-0.794281	0.24316	-3.26649	0.00108888	0.0199429	0.59149	0.538049	0.60324
SSC_2770	36.8073	-2.2653	0.694098	-3.26366	0.00109985	0.0200354	0.358408	0.477495	0.033865
SSC_1552	208.325	-0.769781	0.235878	-3.26348	0.00110054	0.0200354	0.516791	0.702983	0.553308
SSC_4942	132.705	-1.00092	0.306772	-3.26274	0.00110342	0.0200354	0.382301	0.451029	0.705928
SSC_4559	124.883	-0.988463	0.303248	-3.25958	0.00111576	0.0201526	0.623811	0.425008	0.495104
SSC_2434	122.273	-1.24024	0.380503	-3.25946	0.00111623	0.0201526	0.189885	0.445079	0.816198
SSC_0941	85.6263	-1.21216	0.372186	-3.25687	0.00112646	0.0202795	0.408312	0.601438	0.328146
SSC_6155	65.0079	-1.41526	0.434904	-3.25418	0.00113721	0.020415	0.336007	0.588073	0.26523
SSC_0962	133.497	-0.936682	0.288092	-3.25133	0.00114865	0.0205553	0.459497	0.528954	0.577822
SSC_2416	33.0769	-1.94077	0.597046	-3.25063	0.00115151	0.0205553	0.187539	0.435609	0.209252
SSC_3966	103.263	-1.05228	0.324286	-3.24491	0.0011749	0.0209138	0.537611	0.44601	0.469552
SSC_5097	415.426	-0.559491	0.17247	-3.244	0.00117864	0.0209216	0.582144	0.768756	0.689284
SSC_4398	136.469	-0.960209	0.296088	-3.24299	0.00118284	0.0209376	0.40839	0.48022	0.678712
SSC_4630	106.498	-1.03869	0.32095	-3.2363	0.0012109	0.0213424	0.497788	0.509092	0.457347
SSC_0580	129.621	-0.961787	0.297221	-3.23594	0.00121244	0.0213424	0.476454	0.445932	0.62787
SSC_1422	249.377	-0.797772	0.246906	-3.23108	0.00123324	0.0216484	0.455415	0.882966	0.469024
SSC_4136	167.345	-0.883681	0.273621	-3.22958	0.00123972	0.0217019	0.401284	0.542195	0.710925
SSC_3356	190.291	-0.83869	0.259923	-3.22669	0.00125231	0.0218162	0.392586	0.665936	0.647161
SSC_2992	93.2657	-1.14994	0.356447	-3.22613	0.00125475	0.0218162	0.316242	0.549104	0.500779
SSC_0711	192.738	-0.811813	0.251669	-3.22572	0.00125657	0.0218162	0.472774	0.739785	0.524461
SSC_4904	163.306	-0.832059	0.258553	-3.21813	0.00129028	0.0223402	0.563625	0.552432	0.569166
SSC_1216	116.211	-0.986425	0.306666	-3.21661	0.00129714	0.0223978	0.515518	0.450172	0.552141
SSC_1669	178.21	-0.874519	0.272338	-3.21116	0.00132202	0.0226266	0.716815	0.377635	0.602613
SSC_2174	232.377	-0.739682	0.230422	-3.21012	0.00132679	0.0226266	0.521993	0.765538	0.533773
SSC_3028	216.306	-0.766818	0.238897	-3.20983	0.00132812	0.0226266	0.738197	0.597696	0.467048
SSC_6222	89.3312	-1.14551	0.356877	-3.20981	0.00132824	0.0226266	0.585858	0.363192	0.442376
SSC_6032	148.903	-0.866712	0.27002	-3.20981	0.00132825	0.0226266	0.565181	0.559518	0.523361
SSC_5586	91.9408	-1.10978	0.345865	-3.20871	0.00133334	0.0226525	0.472096	0.525651	0.400421
SSC_3041	291.615	-0.642338	0.200305	-3.2068	0.0013422	0.022742	0.578482	0.740137	0.610864
SSC_2696	264.148	-0.654682	0.204321	-3.20418	0.00135448	0.0228197	0.621806	0.632946	0.649897
SSC_0198	151.307	-0.876677	0.273624	-3.20395	0.00135558	0.0228197	0.456794	0.629213	0.554368
SSC_2670	127.925	-0.963597	0.300793	-3.20352	0.00135759	0.0228197	0.448009	0.65982	0.457034
SSC_1208	74.1147	-1.28288	0.400888	-3.20009	0.00137383	0.0230317	0.578443	0.420052	0.289524
SSC_1958	191.962	-0.904235	0.282881	-3.19652	0.00139097	0.0232574	0.336007	0.833713	0.52704
SSC_1278	292.336	-0.635228	0.198784	-3.19557	0.00139555	0.0232635	0.648841	0.713578	0.577822
SSC_3947	106.445	-1.01925	0.319021	-3.19493	0.00139867	0.0232635	0.481021	0.514874	0.484528
SSC_0730	143.783	-0.877807	0.274924	-3.1929	0.0014085	0.0233656	0.560734	0.57135	0.504661
SSC_0199	65.183	-1.32514	0.415267	-3.19105	0.00141756	0.0234546	0.448009	0.305492	0.467761
SSC_3677	332.452	-0.663373	0.207996	-3.18935	0.00142595	0.0234826	0.585048	0.86167	0.500214
SSC_1423	77.5263	-1.19332	0.374177	-3.1892	0.00142667	0.0234826	0.421656	0.476634	0.414847
SSC_2717	143.579	-0.947032	0.297054	-3.18808	0.00143222	0.0235055	0.506445	0.380047	0.712284
SSC_1828	47.1808	-1.53798	0.482515	-3.18742	0.00143548	0.0235055	0.387468	0.305726	0.350195
SSC_4419	220.744	-0.747579	0.234638	-3.18609	0.00144207	0.0235526	0.473464	0.620993	0.698142
SSC_2973	149.897	-0.962175	0.302071	-3.18526	0.00144623	0.0235598	0.425118	0.800195	0.394926
SSC_3205	169.024	-0.859014	0.270013	-3.18139	0.00146573	0.0237933	0.618448	0.666143	0.409055
SSC_5178	122.129	-0.978775	0.307702	-3.18092	0.00146807	0.0237933	0.393705	0.526947	0.614351
SSC_3720	134.88	-0.921324	0.28978	-3.17939	0.00147585	0.0238584	0.46201	0.637782	0.495077
SSC_2535	310.03	-0.655205	0.206579	-3.1717	0.00151551	0.0244278	0.556352	0.550828	0.825809
SSC_4883	58.0251	-1.66979	0.526569	-3.17107	0.00151879	0.0244278	0.118591	0.286865	0.762647
SSC_4313	51.5253	-1.64507	0.518897	-3.17032	0.00152272	0.0244291	0.1453	0.57246	0.311841
SSC_4182	106.173	-1.0924	0.344885	-3.16744	0.00153786	0.0245762	0.623811	0.547408	0.309943
SSC_3250	207.324	-0.798028	0.252004	-3.16673	0.00154165	0.0245762	0.719601	0.410457	0.646656
SSC_3340	219.505	-0.711648	0.224761	-3.16624	0.00154423	0.0245762	0.568442	0.61475	0.646452
SSC_3971	231.54	-0.752585	0.237735	-3.16564	0.0015474	0.0245762	0.731234	0.437143	0.659361
SSC_0850	79.0578	-1.44318	0.456374	-3.16227	0.00156542	0.0247495	0.789711	0.400959	0.151836
SSC_2374	273.225	-0.729445	0.230729	-3.16148	0.00156972	0.0247495	0.417919	0.808128	0.630799
SSC_1007	202.658	-0.786246	0.2487	-3.16142	0.00157003	0.0247495	0.75817	0.57637	0.454003
SSC_1508	185.367	-0.794795	0.2522	-3.15145	0.0016246	0.0255462	0.484184	0.704074	0.552255
SSC_5181	87.4844	-1.17059	0.372122	-3.14572	0.00165678	0.0259824	0.36373	0.66787	0.3603
SSC_0728	233.291	-0.737146	0.234382	-3.14506	0.00166055	0.0259824	0.441579	0.667376	0.709203
SSC_4295	209.728	-0.824998	0.26259	-3.14177	0.00167927	0.026166	0.6669	0.733424	0.367563
SSC_2145	132.055	-0.914581	0.291124	-3.14155	0.00168054	0.026166	0.494066	0.617314	0.48884
SSC_4798	107.425	-1.12465	0.358115	-3.14048	0.0016867	0.0261975	0.366941	0.784097	0.329703
SSC_5789	79.8065	-1.22667	0.390823	-3.13869	0.00169704	0.0262938	0.269769	0.476059	0.575109
SSC_4990	186.37	-0.776154	0.24735	-3.13788	0.00170176	0.0263026	0.528975	0.685771	0.544375
SSC_1093	197.262	-0.757545	0.241613	-3.13537	0.00171639	0.0264642	0.656014	0.496466	0.636188
SSC_3579	118.14	-0.964301	0.307706	-3.13383	0.00172538	0.0265044	0.592642	0.426139	0.533093
SSC_5263	90.5848	-1.49585	0.477373	-3.1335	0.00172737	0.0265044	0.0853351	0.576542	0.639848
SSC_3729	171.456	-0.826802	0.26392	-3.13277	0.00173162	0.0265055	0.431416	0.663584	0.610018
SSC_2250	200.299	-0.752045	0.240288	-3.12977	0.00174945	0.0266187	0.715571	0.562364	0.530486
SSC_3670	149.266	-0.880205	0.281252	-3.12959	0.0017505	0.0266187	0.5666	0.660674	0.428016
SSC_5907	165.124	-0.801811	0.256221	-3.12937	0.00175181	0.0266187	0.589785	0.573432	0.55945
SSC_3452	77.5775	-1.23052	0.393311	-3.12863	0.00175625	0.0266187	0.490969	0.282612	0.553407
SSC_4692	191.498	-0.806607	0.257867	-3.128	0.00176002	0.0266187	0.700918	0.421166	0.6417
SSC_4029	85.438	-1.19798	0.383436	-3.12433	0.00178211	0.0268857	0.333402	0.694574	0.350889
SSC_0323	168.676	-0.808759	0.258914	-3.12366	0.00178616	0.0268857	0.568094	0.661101	0.494829
SSC_5191	184.491	-0.76141	0.243935	-3.12136	0.00180016	0.0270323	0.55615	0.606321	0.604698
SSC_3783	159.261	-0.863459	0.27677	-3.11977	0.0018099	0.0271142	0.633491	0.644192	0.409291
SSC_5122	141.585	-0.963457	0.308901	-3.11899	0.00181475	0.0271143	0.316242	0.59753	0.677607
SSC_1362	117.409	-1.00482	0.322223	-3.11838	0.00181846	0.0271143	0.340963	0.586862	0.590475
SSC_6035	240.482	-0.753355	0.241735	-3.11645	0.00183041	0.0272285	0.877352	0.516247	0.479294
SSC_4474	153.534	-0.876401	0.281292	-3.11563	0.00183555	0.0272409	0.400493	0.62586	0.62022
SSC_1956	78.0841	-1.27992	0.411096	-3.11343	0.00184927	0.0273801	0.476364	0.228933	0.611528
SSC_0811	191.968	-0.861001	0.276612	-3.11267	0.00185403	0.0273801	0.362551	0.830177	0.533513
SSC_4915	198.218	-0.767165	0.246514	-3.11206	0.00185789	0.0273801	0.524201	0.736594	0.519677
SSC_6063	184.74	-0.784397	0.252185	-3.11041	0.00186829	0.0274695	0.676137	0.620508	0.47253
SSC_4893	193.537	-0.759774	0.244566	-3.10662	0.0018924	0.0277244	0.522678	0.55529	0.699249
SSC_1640	63.6988	-1.337	0.430481	-3.10584	0.00189742	0.0277244	0.362674	0.551833	0.306469
SSC_4937	61.482	-1.5018	0.483609	-3.1054	0.00190019	0.0277244	0.173423	0.31144	0.709019
SSC_1515	131.108	-0.956931	0.308195	-3.10495	0.00190312	0.0277244	0.634106	0.35471	0.601311
SSC_5296	226.565	-0.724419	0.233564	-3.10158	0.00192489	0.0279491	0.516752	0.774416	0.548281
SSC_1624	110.123	-0.969443	0.312602	-3.1012	0.00192737	0.0279491	0.53608	0.484734	0.51362
SSC_5119	332.297	-0.567091	0.182952	-3.09966	0.00193742	0.0280307	0.683404	0.671872	0.670317
SSC_3353	308.092	-0.715954	0.231125	-3.09769	0.00195036	0.0281438	0.929902	0.577023	0.429499
SSC_5456	356.423	-0.592237	0.191222	-3.09712	0.00195412	0.0281438	0.739289	0.526187	0.752219
SSC_0271	71.7602	-1.28315	0.414624	-3.09472	0.00196997	0.0283077	0.485976	0.560069	0.258221
SSC_3266	237.425	-0.720433	0.23294	-3.09279	0.00198288	0.0284287	0.512537	0.812469	0.534788
SSC_0610	163.187	-0.79825	0.258213	-3.09144	0.00199187	0.0284576	0.558557	0.611178	0.556276
SSC_4056	74.6386	-1.26217	0.408317	-3.09114	0.00199388	0.0284576	0.265487	0.407127	0.628922
SSC_0622	173.019	-0.937843	0.303463	-3.09047	0.00199839	0.028458	0.712408	0.686085	0.29579
SSC_4729	166.815	-0.824526	0.267014	-3.08794	0.00201546	0.0286367	0.442478	0.574175	0.691083
SSC_2385	204.854	-0.758497	0.245902	-3.08455	0.00203861	0.0289008	0.5733	0.763209	0.474751
SSC_3311	120.424	-0.957123	0.310394	-3.08357	0.00204534	0.0289299	0.568442	0.601749	0.404256
SSC_2085	89.6757	-1.13444	0.367974	-3.08292	0.00204979	0.0289299	0.302146	0.515853	0.571492
SSC_4675	96.6372	-1.12065	0.363688	-3.08136	0.00206056	0.0290173	0.310502	0.711595	0.424295
SSC_1040	89.072	-1.12745	0.365997	-3.08049	0.0020666	0.0290378	0.365045	0.643204	0.397776
SSC_0272	130.026	-0.920771	0.299074	-3.07874	0.0020788	0.0291445	0.412555	0.540941	0.644523
SSC_4574	123.809	-1.03652	0.336788	-3.07765	0.00208641	0.0291867	0.277339	0.54868	0.706785
SSC_6065	455.431	-0.609522	0.198096	-3.07689	0.0020917	0.0291962	0.856834	0.752152	0.442238
SSC_5092	60.6451	-1.35175	0.439632	-3.07472	0.00210697	0.0293448	0.554678	0.275406	0.404238
SSC_4554	159.305	-0.909691	0.295957	-3.07373	0.00211398	0.0293561	0.401015	0.835233	0.441482
SSC_5766	172.17	-0.81251	0.264417	-3.07283	0.00212037	0.0293561	0.436639	0.700086	0.595668
SSC_1200	137.841	-0.910478	0.296317	-3.07265	0.00212168	0.0293561	0.436809	0.728676	0.469774
SSC_3004	183.18	-0.760608	0.24778	-3.06968	0.00214286	0.0295587	0.506649	0.629811	0.637679
SSC_1959	73.3354	-1.23111	0.401214	-3.06846	0.00215167	0.0295587	0.514381	0.519661	0.294576
SSC_5765	65.8528	-1.56174	0.508983	-3.06835	0.00215244	0.0295587	0.0896019	0.560069	0.539825
SSC_0989	125.476	-0.94795	0.30898	-3.068	0.00215498	0.0295587	0.399067	0.681823	0.498885
SSC_4867	40.6527	-1.86164	0.607214	-3.06587	0.00217038	0.0297056	0.0640013	0.575004	0.303319
SSC_1716	67.4025	-1.39039	0.4537	-3.06456	0.0021799	0.0297716	0.407281	0.634565	0.205891
SSC_0116	407.114	-0.520678	0.169952	-3.06368	0.00218633	0.0297952	0.657866	0.777686	0.660533
SSC_2193	320.219	-0.575526	0.187951	-3.06211	0.0021978	0.0298734	0.644013	0.642284	0.728467
SSC_5138	209.772	-0.72416	0.236536	-3.06153	0.00220213	0.0298734	0.613065	0.504911	0.715039
SSC_0964	70.5927	-1.21267	0.396182	-3.0609	0.0022067	0.0298734	0.350007	0.483438	0.46109
SSC_4254	209.424	-0.757773	0.247612	-3.06033	0.00221093	0.0298734	0.476262	0.803257	0.537024
SSC_0256	167.706	-0.792472	0.259251	-3.05678	0.0022373	0.0301654	0.584598	0.659227	0.499352
SSC_2911	345.096	-0.637774	0.208833	-3.054	0.00225816	0.0303821	0.491191	0.895766	0.594404
SSC_2126	258.38	-0.641579	0.210232	-3.05176	0.00227504	0.0305444	0.582029	0.623281	0.719303
SSC_3799	107.864	-1.24803	0.409329	-3.04896	0.00229635	0.0307652	0.158121	0.793431	0.509427
SSC_5266	79.0311	-1.11994	0.368052	-3.0429	0.00234314	0.0313001	0.443086	0.464268	0.47238
SSC_1501	123.188	-0.936506	0.307807	-3.04251	0.00234615	0.0313001	0.396808	0.547044	0.643436
SSC_4108	70.2784	-1.18856	0.391409	-3.03661	0.00239252	0.0317753	0.448009	0.402101	0.467761
SSC_1138	108.509	-1.00832	0.332219	-3.03509	0.00240463	0.0317753	0.379395	0.480193	0.651158
SSC_1574	61.2749	-1.29049	0.425194	-3.03507	0.00240483	0.0317753	0.3155	0.449222	0.469962
SSC_4215	51.329	-1.56929	0.517061	-3.03501	0.00240527	0.0317753	0.164575	0.679402	0.298616
SSC_3751	211.185	-0.736222	0.242592	-3.03481	0.00240684	0.0317753	0.558629	0.498274	0.7649
SSC_0237	255	-0.663711	0.218762	-3.03394	0.00241386	0.0318018	0.523035	0.764597	0.61845
SSC_4761	66.1589	-1.28541	0.423829	-3.03285	0.00242254	0.0318498	0.334109	0.339881	0.583028
SSC_2310	272.97	-0.696764	0.229866	-3.03117	0.00243609	0.0318806	0.704357	0.432509	0.773708
SSC_4059	80.5224	-1.18676	0.391574	-3.03075	0.00243948	0.0318806	0.364659	0.331308	0.67859
SSC_1950	188.766	-0.785284	0.259214	-3.02948	0.00244975	0.0318806	0.703585	0.662334	0.426354
SSC_5627	86.0497	-1.07381	0.354462	-3.02941	0.00245036	0.0318806	0.442036	0.495965	0.484917
SSC_3099	113.086	-1.03452	0.341539	-3.029	0.00245364	0.0318806	0.368575	0.791098	0.397307
SSC_3232	117.568	-0.927326	0.306167	-3.02883	0.00245506	0.0318806	0.523417	0.593468	0.467886
SSC_1944	52.6567	-1.39363	0.460837	-3.02413	0.00249346	0.032313	0.378319	0.475504	0.306968
SSC_3125	132.893	-0.905494	0.299589	-3.02245	0.00250736	0.0324222	0.467833	0.711458	0.453781
SSC_4482	163.523	-0.778854	0.257738	-3.02188	0.00251212	0.0324222	0.589095	0.611491	0.550704
SSC_2870	147.073	-0.820495	0.271732	-3.0195	0.00253192	0.0325559	0.530974	0.582875	0.583281
SSC_4534	115.239	-0.977199	0.32364	-3.0194	0.00253275	0.0325559	0.61868	0.589239	0.361481
SSC_5157	212.329	-0.718434	0.238092	-3.01747	0.00254898	0.0326982	0.482143	0.629509	0.725982
SSC_5901	90.9377	-1.05669	0.350383	-3.01582	0.00256283	0.0328095	0.403208	0.468753	0.576746
SSC_2025	71.7183	-1.26862	0.421064	-3.01289	0.00258773	0.0330613	0.736727	0.346709	0.298491
SSC_5622	227.949	-0.670714	0.222786	-3.01058	0.00260751	0.033247	0.566449	0.632149	0.682916
SSC_5546	222.039	-0.697316	0.231706	-3.00948	0.00261693	0.0333002	0.503433	0.637221	0.715399
SSC_4036	43.1986	-1.7604	0.58514	-3.00851	0.00262529	0.0333396	0.224005	0.72033	0.147754
SSC_0018	79.6957	-1.11112	0.369481	-3.00724	0.0026363	0.0334125	0.422163	0.442939	0.525766
SSC_2564	65.0337	-1.3101	0.436108	-3.00407	0.00266394	0.0336954	0.233744	0.502626	0.53074
SSC_3345	252.267	-0.679461	0.226267	-3.00291	0.0026741	0.0337565	0.594737	0.813354	0.504713
SSC_0007	88.3788	-1.19185	0.397258	-3.00019	0.00269807	0.0339914	0.339269	0.819584	0.30027
SSC_4938	88.1481	-1.24084	0.413678	-2.99954	0.00270386	0.0339967	0.197124	0.466348	0.733742
SSC_2929	212.864	-0.698941	0.233086	-2.99864	0.00271185	0.0340296	0.578889	0.722194	0.554709
SSC_2187	84.6973	-1.08143	0.360767	-2.99759	0.00272122	0.0340798	0.413547	0.443239	0.56826
SSC_5880	85.1894	-1.1215	0.37423	-2.99681	0.00272823	0.0340859	0.392008	0.420052	0.557186
SSC_1872	155.879	-0.864471	0.288566	-2.99574	0.00273775	0.0340859	0.472226	0.801478	0.437154
SSC_4096	93.9573	-1.15165	0.384431	-2.99573	0.00273784	0.0340859	0.241236	0.518064	0.687699
SSC_4907	111.861	-0.935218	0.31275	-2.9903	0.00278699	0.0346297	0.467833	0.513397	0.589929
SSC_1945	150.614	-0.872967	0.292083	-2.98877	0.00280105	0.0347363	0.375604	0.588073	0.720831
SSC_0809	188.44	-0.797509	0.266902	-2.98803	0.00280785	0.0347526	0.737898	0.656148	0.395442
SSC_1937	120.101	-0.981577	0.329022	-2.98332	0.0028514	0.0351909	0.361551	0.77205	0.451631
SSC_1561	75.1262	-1.17217	0.392951	-2.983	0.00285436	0.0351909	0.637552	0.389941	0.365815
SSC_1558	135.96	-0.893833	0.299958	-2.97986	0.00288378	0.0354489	0.742646	0.521246	0.412452
SSC_1706	163.378	-0.772091	0.259128	-2.97958	0.00288648	0.0354489	0.608013	0.619576	0.535164
SSC_4210	248.068	-0.630761	0.2118	-2.97809	0.0029005	0.0355522	0.593659	0.672576	0.671076
SSC_0801	245.501	-0.669969	0.225611	-2.96957	0.00298217	0.0364826	0.810684	0.520766	0.594843
SSC_2146	223.697	-0.694299	0.233915	-2.96817	0.00299582	0.036579	0.725775	0.673475	0.487686
SSC_3074	148.713	-0.872922	0.294174	-2.96737	0.00300362	0.0365911	0.379669	0.736091	0.554806
SSC_5598	132.54	-0.872436	0.294058	-2.96688	0.00300836	0.0365911	0.500277	0.679612	0.476794
SSC_0143	93.3186	-1.01438	0.342174	-2.96451	0.00303165	0.036655	0.577434	0.476992	0.445405
SSC_4989	150.281	-0.874304	0.294978	-2.96396	0.00303706	0.036655	0.410956	0.798922	0.481518
SSC_5351	116.764	-1.01483	0.342414	-2.96376	0.0030391	0.036655	0.852837	0.413935	0.357895
SSC_4940	71.0223	-1.15384	0.389375	-2.96331	0.00304349	0.036655	0.434433	0.432406	0.480835
SSC_0406	67.2485	-1.18391	0.399546	-2.96315	0.00304512	0.036655	0.441323	0.446392	0.433367
SSC_1647	163.299	-0.772503	0.260732	-2.96282	0.00304832	0.036655	0.617019	0.636442	0.51362
SSC_2105	137.811	-0.847106	0.286025	-2.96165	0.00305994	0.0366988	0.635237	0.460231	0.589152
SSC_0525	166.51	-0.788403	0.266269	-2.96093	0.00306711	0.0366988	0.506148	0.725764	0.520753
SSC_4129	122.863	-0.996184	0.336468	-2.96071	0.00306933	0.0366988	0.281394	0.622212	0.665371
SSC_3696	299.372	-0.583696	0.197293	-2.95852	0.00309122	0.036886	0.576012	0.704061	0.724363
SSC_3335	67.6281	-1.19512	0.404033	-2.95798	0.00309663	0.036886	0.368949	0.469921	0.466598
SSC_5245	161.802	-0.764959	0.258895	-2.95471	0.00312962	0.037209	0.579777	0.590343	0.594467
SSC_2607	304.026	-0.56351	0.190873	-2.95228	0.00315434	0.0374326	0.662808	0.694827	0.672238
SSC_5721	82.8099	-1.07356	0.363823	-2.95079	0.00316965	0.0375441	0.396135	0.528954	0.505441
SSC_4516	241.639	-0.641696	0.217534	-2.94986	0.00317914	0.0375863	0.610388	0.733847	0.585694
SSC_2769	249.967	-0.691656	0.234584	-2.94844	0.00319387	0.03769	0.458332	0.600074	0.836683
SSC_5161	47.8453	-1.52022	0.515882	-2.94684	0.00321037	0.0376945	0.512011	0.470967	0.174803
SSC_4790	418.289	-0.485942	0.164912	-2.94668	0.00321209	0.0376945	0.721254	0.6882	0.733742
SSC_1591	227.345	-0.648051	0.219926	-2.94668	0.00321209	0.0376945	0.667248	0.610567	0.639879
SSC_4699	255.37	-0.783381	0.266237	-2.94242	0.00325655	0.0381455	0.636876	0.899741	0.342104
SSC_2923	128.198	-0.917486	0.312158	-2.93917	0.0032909	0.0383564	0.35706	0.589088	0.676091
SSC_3233	103.693	-0.964416	0.328195	-2.93855	0.00329753	0.0383564	0.423316	0.612576	0.51362
SSC_4501	123.28	-0.873354	0.29721	-2.93851	0.00329794	0.0383564	0.597346	0.529544	0.519391
SSC_4353	172.675	-0.756813	0.25759	-2.93806	0.00330275	0.0383564	0.495767	0.699522	0.592858
SSC_4645	79.0865	-1.09734	0.373584	-2.93732	0.00331058	0.0383564	0.466939	0.397011	0.548091
SSC_4016	87.6075	-1.15782	0.39418	-2.9373	0.00331086	0.0383564	0.252514	0.731734	0.459958
SSC_6115	70.972	-1.2663	0.431194	-2.93673	0.00331693	0.0383566	0.31456	0.776459	0.297033
SSC_5841	77.5256	-1.15611	0.39376	-2.93607	0.00332394	0.0383676	0.323562	0.4074	0.654575
SSC_2096	119.946	-1.0296	0.350879	-2.93434	0.00334254	0.0383856	0.552545	0.773469	0.27432
SSC_2081	133.674	-0.855123	0.291419	-2.93434	0.00334259	0.0383856	0.444832	0.638785	0.585015
SSC_3795	192.858	-0.781111	0.266206	-2.93424	0.00334367	0.0383856	0.460385	0.859025	0.492848
SSC_5967	152.403	-0.876838	0.298951	-2.93305	0.00335649	0.0384631	0.518106	0.816028	0.38145
SSC_0898	281.365	-0.61387	0.209402	-2.93154	0.0033729	0.0385813	0.526884	0.675722	0.772351
SSC_3333	127.381	-0.85876	0.293056	-2.93036	0.00338564	0.0386574	0.516934	0.623256	0.519131
SSC_2493	63.7583	-1.28677	0.439292	-2.92918	0.00339855	0.0387148	0.260471	0.39397	0.640825
SSC_2173	194.328	-0.756894	0.258433	-2.92879	0.00340289	0.0387148	0.661347	0.740536	0.428016
SSC_0799	137.79	-1.09707	0.374839	-2.92678	0.00342493	0.0388956	0.645661	0.789806	0.190506
SSC_0531	112.356	-0.939285	0.321045	-2.92571	0.00343675	0.0389105	0.520544	0.411301	0.659145
SSC_1390	120.572	-0.89206	0.304921	-2.92555	0.00343851	0.0389105	0.570194	0.613984	0.451334
SSC_3014	137.101	-0.839955	0.287216	-2.92447	0.0034504	0.0389383	0.469687	0.558877	0.651196
SSC_2821	232.374	-0.664855	0.227362	-2.92421	0.00345326	0.0389383	0.688358	0.721286	0.510196
SSC_5069	224.116	-0.676011	0.231253	-2.92326	0.00346392	0.0389891	0.558047	0.559679	0.777268
SSC_6188	275.799	-0.619576	0.212052	-2.92181	0.00348005	0.0390031	0.793756	0.662068	0.536008
SSC_2111	97.785	-1.07713	0.368706	-2.92139	0.00348472	0.0390031	0.547043	0.686085	0.281961
SSC_3517	41.5835	-1.50869	0.516433	-2.92137	0.00348493	0.0390031	0.305028	0.308805	0.448712
SSC_4681	88.77	-1.08588	0.371777	-2.92078	0.00349156	0.0390031	0.295031	0.574931	0.574046
SSC_2181	76.2215	-1.11124	0.380531	-2.92023	0.00349777	0.0390031	0.568901	0.423412	0.419864
SSC_4463	61.9285	-1.30329	0.446358	-2.91984	0.00350209	0.0390031	0.241236	0.624692	0.419114
SSC_2255	235.57	-0.648032	0.222107	-2.91765	0.00352677	0.0392004	0.650135	0.545922	0.730198
SSC_2692	66.7206	-1.21826	0.417654	-2.91692	0.00353502	0.0392004	0.294215	0.449222	0.570689
SSC_0720	149.322	-0.808884	0.277335	-2.91663	0.00353837	0.0392004	0.496952	0.529968	0.694338
SSC_2609	103.447	-1.23359	0.42312	-2.91545	0.00355171	0.0392072	0.152154	0.859197	0.493075
SSC_3645	94.3804	-1.02027	0.349984	-2.91518	0.00355478	0.0392072	0.388714	0.644463	0.473567
SSC_0848	191.026	-0.800178	0.274509	-2.91494	0.00355754	0.0392072	0.86688	0.574931	0.392768
SSC_4242	77.0877	-1.10785	0.380342	-2.91277	0.00358241	0.0394127	0.384008	0.578544	0.442284
SSC_1227	166.702	-0.769204	0.264174	-2.91173	0.00359433	0.0394503	0.735538	0.50013	0.557644
SSC_0294	163.642	-0.756696	0.259909	-2.91139	0.00359827	0.0394503	0.615585	0.632995	0.535951
SSC_5923	139.116	-0.842687	0.289705	-2.90878	0.00362844	0.0397123	0.427241	0.601349	0.661521
SSC_5375	158.499	-0.794671	0.273252	-2.9082	0.00363515	0.0397171	0.518748	0.740174	0.496209
SSC_2461	178.144	-0.770721	0.265187	-2.90633	0.00365701	0.0398302	0.457856	0.789886	0.549676
SSC_2873	220.194	-0.668667	0.23008	-2.90624	0.00365806	0.0398302	0.581319	0.567592	0.74654
SSC_4368	181.804	-0.745154	0.256708	-2.90273	0.00369923	0.0402092	0.543331	0.765604	0.508633
SSC_2279	172.363	-0.735011	0.253361	-2.90104	0.00371928	0.040358	0.599877	0.568241	0.634038
SSC_0133	76.132	-1.20606	0.415868	-2.90009	0.00373056	0.0404112	0.71953	0.454361	0.251569
SSC_5414	131.624	-0.901844	0.311093	-2.89896	0.00374408	0.0404884	0.481332	0.403579	0.77043
SSC_4564	52.1864	-1.65316	0.570515	-2.89766	0.00375961	0.0405573	0.619068	0.0801917	0.505336
SSC_0355	124.24	-0.864049	0.29823	-2.89726	0.00376439	0.0405573	0.46994	0.616076	0.567685
SSC_3085	100.781	-1.00994	0.348636	-2.89682	0.00376965	0.0405573	0.375537	0.442635	0.717296
SSC_1520	314.622	-0.572629	0.197732	-2.89598	0.00377979	0.0405901	0.58225	0.807834	0.638893
SSC_3140	141.461	-0.91513	0.316105	-2.89502	0.00379139	0.0405901	0.309901	0.601141	0.745307
SSC_1775	121.173	-0.904281	0.312363	-2.89497	0.00379191	0.0405901	0.458676	0.697199	0.468847
SSC_6164	222.785	-0.658727	0.227654	-2.89354	0.00380921	0.0406545	0.529647	0.697286	0.679791
SSC_4192	124.773	-0.973272	0.336375	-2.89342	0.00381076	0.0406545	0.293387	0.542642	0.766943
SSC_4836	228.689	-0.666043	0.230278	-2.89234	0.00382389	0.0406853	0.49955	0.750543	0.656727
SSC_2998	107.225	-0.922196	0.318865	-2.89212	0.00382648	0.0406853	0.590782	0.474904	0.528295
SSC_4230	200.053	-0.677464	0.23461	-2.88762	0.00388168	0.0410845	0.607171	0.663655	0.605471
SSC_0050	173.623	-0.747374	0.258821	-2.88761	0.00388184	0.0410845	0.734624	0.502445	0.577186
SSC_1166	79.5434	-1.08041	0.374183	-2.88738	0.00388469	0.0410845	0.600988	0.399049	0.444896
SSC_4166	248.495	-0.643062	0.222748	-2.88695	0.00388997	0.0410845	0.549937	0.798798	0.588965
SSC_3889	249.812	-0.70781	0.245237	-2.88623	0.00389887	0.0411101	0.783475	0.733257	0.402036
SSC_4222	173.794	-0.795488	0.275697	-2.88537	0.00390958	0.0411545	0.402971	0.587245	0.782698
SSC_0520	126.349	-0.895992	0.310649	-2.88426	0.00392339	0.0412314	0.775207	0.44853	0.461133
SSC_0911	71.2145	-1.25567	0.435492	-2.88334	0.00393479	0.0412828	0.644013	0.527124	0.216827
SSC_4155	184.285	-0.7624	0.264567	-2.88169	0.00395544	0.0413701	0.415832	0.756198	0.631976
SSC_3051	122.533	-0.865008	0.300179	-2.88164	0.00395618	0.0413701	0.630532	0.549824	0.480666
SSC_3939	166.039	-0.811627	0.281823	-2.87992	0.00397777	0.0415274	0.818104	0.409603	0.565632
SSC_4459	109.628	-0.975572	0.338842	-2.87914	0.00398767	0.0415623	0.330112	0.542102	0.69
SSC_3577	96.8613	-0.98162	0.34132	-2.87596	0.00402807	0.0419144	0.542659	0.408384	0.587959
SSC_4006	217.451	-0.644715	0.224309	-2.87422	0.00405025	0.0420761	0.6485	0.652488	0.61948
SSC_3964	63.2931	-1.21684	0.423559	-2.87289	0.00406739	0.0421851	0.306234	0.4658	0.540652
SSC_0887	186.149	-0.717666	0.249868	-2.87218	0.00407651	0.0422105	0.684536	0.664719	0.499152
SSC_0048	84.9219	-1.15803	0.403312	-2.8713	0.00408786	0.0422204	0.234879	0.722571	0.492219
SSC_0104	212.641	-0.687311	0.239407	-2.87088	0.00409326	0.0422204	0.510814	0.787364	0.589152
SSC_5864	142.824	-0.791195	0.275653	-2.87026	0.00410137	0.0422204	0.55615	0.604074	0.572319
SSC_0009	97.3929	-0.958083	0.33386	-2.86972	0.00410838	0.0422204	0.548583	0.454827	0.54623
SSC_5147	318.466	-0.559593	0.195012	-2.86953	0.00411077	0.0422204	0.606306	0.631778	0.806164
SSC_4738	126.636	-0.872132	0.3042	-2.86696	0.00414431	0.0424287	0.716815	0.527757	0.440245
SSC_4061	224.854	-0.718035	0.250452	-2.86695	0.00414445	0.0424287	0.443438	0.872547	0.565784
SSC_5733	128.769	-0.831748	0.290273	-2.8654	0.00416488	0.0425692	0.573452	0.518284	0.595471
SSC_2585	160.218	-0.748464	0.261427	-2.863	0.00419655	0.0428237	0.588663	0.54972	0.649238
SSC_4063	53.1533	-1.2871	0.449745	-2.86185	0.00421177	0.0429099	0.438866	0.377661	0.417616
SSC_3987	115.644	-0.88173	0.308158	-2.86129	0.00421923	0.0429169	0.62912	0.499052	0.515976
SSC_6214	305.286	-0.54892	0.191986	-2.85916	0.0042476	0.0430699	0.659214	0.738676	0.655626
SSC_3845	165.806	-0.870257	0.304428	-2.85867	0.00425424	0.0430699	0.47507	0.929024	0.371732
SSC_1143	146.704	-0.842569	0.294745	-2.85864	0.00425466	0.0430699	0.711544	0.634435	0.386702
SSC_4012	125.325	-0.963929	0.337363	-2.85725	0.00427334	0.0431024	0.32751	0.862034	0.464805
SSC_2640	175.762	-0.730578	0.255738	-2.85674	0.00428011	0.0431024	0.61349	0.689715	0.519203
SSC_3471	275.71	-0.720862	0.252348	-2.85663	0.00428171	0.0431024	0.349736	0.748318	0.818249
SSC_1391	29.0139	-2.11427	0.740194	-2.85638	0.00428508	0.0431024	0.192004	0.840104	0.0652906
SSC_3792	127.982	-0.948643	0.332201	-2.85563	0.0042952	0.0431358	0.35611	0.846468	0.437379
SSC_1759	146.693	-0.783619	0.274503	-2.85469	0.00430791	0.043195	0.61771	0.507773	0.62579
SSC_0706	90.0686	-1.02865	0.360565	-2.85289	0.00433234	0.0433136	0.505987	0.637669	0.36341
SSC_4233	121.885	-0.855747	0.299966	-2.85281	0.00433344	0.0433136	0.51635	0.631264	0.516714
SSC_4802	326.957	-0.539897	0.189284	-2.85231	0.00434024	0.0433136	0.788497	0.625326	0.663239
SSC_1711	280.369	-0.617262	0.216548	-2.85047	0.00436553	0.0434974	0.505446	0.828686	0.645317
SSC_4148	394.224	-0.499484	0.175322	-2.84895	0.00438638	0.0436256	0.670689	0.818582	0.644147
SSC_0366	216.438	-0.685454	0.240634	-2.84853	0.00439217	0.0436256	0.467488	0.658402	0.757031
SSC_2509	84.1574	-1.09781	0.385509	-2.8477	0.00440365	0.0436713	0.282953	0.650976	0.523497
SSC_5465	189.184	-0.786993	0.276511	-2.84616	0.00442503	0.0437473	0.430089	0.912057	0.493527
SSC_5008	74.52	-1.0789	0.379074	-2.84615	0.00442513	0.0437473	0.505446	0.444878	0.473625
SSC_4513	86.3747	-1.22344	0.430213	-2.84381	0.00445776	0.043959	0.189402	0.849438	0.451252
SSC_5323	67.3492	-1.25992	0.443069	-2.84361	0.00446051	0.043959	0.208376	0.570618	0.505116
SSC_2016	119.503	-0.952436	0.334996	-2.84313	0.00446735	0.043959	0.379395	0.425579	0.823826
SSC_2589	68.4785	-1.21677	0.428212	-2.8415	0.00449012	0.0441146	0.489824	0.63873	0.25681
SSC_3880	67.464	-1.20257	0.42361	-2.83886	0.00452746	0.0444126	0.339034	0.364696	0.621847
SSC_0849	127.532	-0.854961	0.301394	-2.83669	0.00455841	0.0446471	0.5666	0.682781	0.438852
SSC_5058	63.7693	-1.23737	0.436282	-2.83618	0.00456562	0.0446486	0.576012	0.506128	0.264476
SSC_4968	125.099	-0.878579	0.310105	-2.83316	0.00460897	0.0450032	0.505446	0.739022	0.430007
SSC_4884	131.429	-0.932079	0.32908	-2.83238	0.00462033	0.0450382	0.724869	0.654962	0.310875
SSC_5538	99.5144	-1.01763	0.359342	-2.83193	0.00462677	0.0450382	0.312993	0.722571	0.521173
SSC_0768	64.8448	-1.15256	0.40838	-2.82228	0.00476834	0.046345	0.502314	0.46981	0.388507
SSC_5958	111.957	-0.881702	0.31253	-2.82118	0.00478477	0.0463495	0.58436	0.481938	0.569174
SSC_4622	106.024	-0.937236	0.332223	-2.8211	0.00478589	0.0463495	0.644328	0.575288	0.39054
SSC_4629	112.927	-0.88228	0.312779	-2.82078	0.00479074	0.0463495	0.477877	0.615535	0.534442
SSC_1778	71.3687	-1.20477	0.427206	-2.82012	0.0048005	0.0463731	0.268806	0.757825	0.387909
SSC_4151	46.2457	-1.53944	0.546061	-2.81916	0.00481492	0.0464417	0.134403	0.437554	0.579527
SSC_2240	114.944	-0.905147	0.321235	-2.81771	0.00483673	0.0465811	0.476606	0.711975	0.442284
SSC_5801	42.9883	-1.4097	0.50077	-2.81507	0.00487666	0.0468944	0.355563	0.350043	0.426699
SSC_5994	41.007	-1.72292	0.612942	-2.8109	0.00494025	0.0472734	0.549173	0.0834145	0.498055
SSC_1253	146.947	-0.874732	0.311194	-2.81089	0.00494048	0.0472734	0.319632	0.650272	0.742914
SSC_4432	92.1532	-0.996766	0.35465	-2.81056	0.00494556	0.0472734	0.416009	0.690346	0.43784
SSC_3618	180.777	-0.754827	0.26857	-2.81054	0.00494591	0.0472734	0.442739	0.826851	0.557332
SSC_0659	223.76	-0.630376	0.224519	-2.80767	0.00499007	0.0475634	0.569391	0.705472	0.66431
SSC_3825	121.652	-0.869596	0.30973	-2.8076	0.00499126	0.0475634	0.448009	0.502626	0.71378
SSC_5187	358.289	-0.50986	0.181666	-2.80658	0.00500705	0.0476421	0.787091	0.710997	0.626573
SSC_0099	103.373	-0.923105	0.329156	-2.80446	0.00504011	0.0478848	0.42265	0.554684	0.612739
SSC_3235	128.132	-0.901563	0.321543	-2.80386	0.00504946	0.0479018	0.372796	0.823302	0.488343
SSC_3188	84.4645	-1.04756	0.373746	-2.80285	0.00506527	0.0479479	0.33057	0.614978	0.542314
SSC_0540	56.0635	-1.29504	0.46213	-2.80233	0.00507357	0.0479479	0.454902	0.249653	0.579893
SSC_4809	93.5687	-0.980755	0.350006	-2.80211	0.00507701	0.0479479	0.623317	0.549104	0.382792
SSC_3884	208.501	-0.714044	0.254878	-2.80152	0.00508628	0.047964	0.408809	0.74814	0.701741
SSC_2520	134.765	-0.819113	0.292609	-2.79935	0.00512061	0.0481786	0.470571	0.715088	0.535278
SSC_3550	22.4565	-1.99101	0.711423	-2.79864	0.00513191	0.0481786	0.313607	0.168021	0.288911
SSC_5305	124.166	-0.865618	0.309331	-2.79836	0.00513629	0.0481786	0.478789	0.73886	0.462999
SSC_1073	156.991	-0.765408	0.27354	-2.79816	0.00513946	0.0481786	0.761219	0.498423	0.548868
SSC_0437	126.042	-0.970858	0.347557	-2.79338	0.00521609	0.0488248	0.439109	0.939564	0.32376
SSC_4652	130.855	-0.89911	0.321998	-2.79229	0.00523364	0.0489168	0.441009	0.400761	0.849185
SSC_1266	100.172	-1.0354	0.371035	-2.79058	0.00526137	0.0490431	0.256005	0.655189	0.609771
SSC_4988	149.148	-0.834222	0.29895	-2.7905	0.00526263	0.0490431	0.36342	0.772788	0.601432
SSC_2437	249.711	-0.657746	0.235862	-2.78868	0.00529226	0.0492468	0.510173	0.895486	0.54943
SSC_5898	83.2896	-1.03152	0.370042	-2.78757	0.00531054	0.0493444	0.589785	0.362348	0.550307
SSC_3462	233.599	-0.646289	0.231891	-2.78704	0.00531923	0.0493528	0.635764	0.505093	0.802784
SSC_1467	214.2	-0.646749	0.232128	-2.78618	0.00533332	0.0494112	0.758561	0.616823	0.563676
SSC_3155	43.9692	-1.38228	0.496307	-2.78512	0.00535073	0.0495001	0.386518	0.440504	0.330184
SSC_6230	209.584	-0.775571	0.278866	-2.78116	0.00541653	0.0500358	0.410491	0.994588	0.481075
SSC_0001	95.9263	-1.0397	0.373934	-2.78043	0.00542872	0.0500754	0.342595	0.392048	0.828081
SSC_0745	204.96	-0.690225	0.24833	-2.77946	0.00544488	0.0501183	0.452581	0.749307	0.683019
SSC_3267	106.185	-0.911672	0.328033	-2.77921	0.00544918	0.0501183	0.592284	0.621384	0.410067
SSC_2801	129.005	-0.808435	0.291104	-2.77714	0.005484	0.0503654	0.555532	0.624827	0.534844
SSC_4912	125.473	-0.841887	0.303318	-2.77559	0.00551013	0.0505322	0.658138	0.609046	0.43492
SSC_2510	116.62	-0.8952	0.322613	-2.77484	0.00552291	0.050533	0.458428	0.747274	0.447172
SSC_5604	140.197	-0.894746	0.322472	-2.77465	0.00552618	0.050533	0.496883	0.35296	0.87829
SSC_5620	119.199	-0.877704	0.316563	-2.77261	0.00556092	0.0506759	0.732323	0.410395	0.541656
SSC_4495	225.733	-0.627303	0.226267	-2.7724	0.00556442	0.0506759	0.615526	0.7653	0.576864
SSC_3832	173.71	-0.729802	0.263274	-2.77203	0.00557083	0.0506759	0.536627	0.786376	0.516381
SSC_0560	182.498	-0.687954	0.248193	-2.77185	0.00557379	0.0506759	0.612417	0.557009	0.693619
SSC_4301	133.336	-0.906666	0.327267	-2.77041	0.00559849	0.0508199	0.923731	0.461233	0.369164
SSC_6029	161.691	-0.739493	0.266965	-2.77	0.00560566	0.0508199	0.555671	0.526071	0.727628
SSC_4380	21.3468	-2.1366	0.771719	-2.76862	0.00562947	0.0509628	0.0995576	0.252934	0.298231
SSC_2894	231.309	-0.621943	0.224895	-2.76548	0.00568388	0.051382	0.737576	0.687709	0.549186
SSC_1057	61.7933	-1.21967	0.441234	-2.76423	0.0057058	0.0515066	0.712742	0.319109	0.363814
SSC_5505	106.174	-0.956456	0.346327	-2.76171	0.00574987	0.0518155	0.68063	0.324931	0.611319
SSC_3217	184.856	-0.680352	0.246466	-2.76043	0.0057726	0.0518155	0.540889	0.680847	0.651742
SSC_4467	175.419	-0.697901	0.252836	-2.76029	0.00577502	0.0518155	0.527656	0.670004	0.655906
SSC_1466	42.0133	-1.47259	0.533544	-2.76001	0.00578003	0.0518155	0.206774	0.522731	0.385215
SSC_5220	209.115	-0.730925	0.264832	-2.75996	0.0057809	0.0518155	0.372555	0.733569	0.75836
SSC_3989	174.931	-0.694384	0.251661	-2.7592	0.00579432	0.0518624	0.642147	0.672552	0.548868
SSC_3762	141.329	-0.78883	0.285996	-2.75818	0.00581236	0.0519506	0.46593	0.71168	0.583028
SSC_5373	70.3235	-1.10387	0.400396	-2.75695	0.00583433	0.0520735	0.620321	0.375203	0.43515
SSC_3396	70.4158	-1.22115	0.443169	-2.75548	0.00586053	0.0522337	0.790605	0.224455	0.43598
SSC_3370	176.029	-0.713752	0.259444	-2.75108	0.0059399	0.0528177	0.508052	0.770629	0.573411
SSC_0833	134.942	-0.801463	0.291343	-2.75092	0.00594273	0.0528177	0.455734	0.639376	0.630985
SSC_5370	93.0138	-1.05822	0.384899	-2.74933	0.00597169	0.0530009	0.411018	0.862143	0.314839
SSC_5120	90.775	-1.00536	0.365822	-2.74823	0.00599179	0.0531049	0.352367	0.719669	0.470587
SSC_5476	131.595	-0.789077	0.287442	-2.74517	0.0060479	0.0535273	0.52707	0.613679	0.594145
SSC_5874	119.664	-0.850782	0.310081	-2.74374	0.00607433	0.0536862	0.476606	0.720486	0.49603
SSC_0184	227.713	-0.713245	0.260064	-2.74258	0.00609595	0.0538023	0.470133	0.957718	0.492391
SSC_3800	100.87	-0.917249	0.334602	-2.74132	0.00611936	0.0538877	0.572157	0.616632	0.426601
SSC_2476	52.8904	-1.23672	0.451169	-2.74114	0.00612263	0.0538877	0.367221	0.45063	0.456274
SSC_3355	75.5957	-1.12999	0.412393	-2.74007	0.00614254	0.0539879	0.26409	0.486771	0.705551
SSC_2066	45.445	-1.34925	0.492728	-2.73834	0.00617507	0.0541987	0.384008	0.428803	0.36627
SSC_0889	103.055	-0.895299	0.327203	-2.73622	0.00621503	0.054474	0.648184	0.506396	0.479469
SSC_4861	216.722	-0.767577	0.280636	-2.73513	0.00623548	0.0545777	0.594251	0.956048	0.357466
SSC_2435	182.247	-0.683082	0.249797	-2.73454	0.00624669	0.0546004	0.703622	0.526907	0.652756
SSC_1907	71.338	-1.07944	0.394964	-2.73301	0.0062758	0.0547154	0.395302	0.577007	0.460118
SSC_2543	112.536	-0.89735	0.328346	-2.73294	0.00627712	0.0547154	0.729747	0.559278	0.386827
SSC_1632	143.158	-0.77076	0.282178	-2.73147	0.0063052	0.0548328	0.541479	0.720275	0.5146
SSC_4628	69.7888	-1.20122	0.43987	-2.73086	0.00631686	0.0548328	0.237181	0.431253	0.77043
SSC_4742	221.739	-0.613281	0.224588	-2.7307	0.00632004	0.0548328	0.708986	0.676047	0.586106
SSC_4634	85.8586	-1.05383	0.385959	-2.73043	0.0063252	0.0548328	0.358408	0.787067	0.385215
SSC_5457	398.305	-0.514835	0.188653	-2.729	0.00635266	0.0549956	0.611434	0.920991	0.604988
SSC_5840	147.427	-0.751379	0.275425	-2.72807	0.00637064	0.055076	0.537611	0.696615	0.555426
SSC_3742	115.38	-0.848019	0.310996	-2.72679	0.00639542	0.055215	0.672014	0.505471	0.511765
SSC_2467	152.8	-0.746013	0.273715	-2.72551	0.00642019	0.0553534	0.485344	0.640848	0.663666
SSC_1961	136.455	-0.803481	0.29492	-2.7244	0.00644175	0.0554638	0.570992	0.451803	0.724018
SSC_5918	76.5024	-1.08627	0.398855	-2.72348	0.00645983	0.055544	0.302709	0.512135	0.631143
SSC_3035	50.6765	-1.42759	0.524403	-2.72232	0.00648249	0.0556633	0.862833	0.193163	0.332982
SSC_5134	315.209	-0.529772	0.194757	-2.72017	0.00652478	0.0559147	0.601315	0.808002	0.679629
SSC_5433	112.432	-0.930355	0.34205	-2.71994	0.00652942	0.0559147	0.530297	0.78521	0.346693
SSC_1598	68.1564	-1.13058	0.416142	-2.71681	0.00659137	0.0563691	0.614915	0.517504	0.308172
SSC_2121	121.596	-0.807454	0.297287	-2.71608	0.00660599	0.056418	0.57371	0.597766	0.544325
SSC_4001	154.905	-0.741293	0.272976	-2.71559	0.00661575	0.0564253	0.755772	0.535718	0.539613
SSC_5607	159.584	-0.778986	0.287009	-2.71415	0.00664466	0.0565957	0.798493	0.623713	0.403104
SSC_3505	100.629	-1.10753	0.408496	-2.71123	0.00670343	0.0569259	1.12002	0.271001	0.35364
SSC_3169	96.7071	-0.928175	0.342369	-2.71103	0.00670736	0.0569259	0.52132	0.619024	0.452387
SSC_5171	95.5311	-0.94057	0.347048	-2.7102	0.00672425	0.0569259	0.481731	0.687446	0.426278
SSC_4401	91.8833	-0.931608	0.343797	-2.70976	0.00673316	0.0569259	0.578966	0.511367	0.493238
SSC_0776	220.659	-0.629748	0.232425	-2.70947	0.00673908	0.0569259	0.774935	0.659409	0.535476
SSC_2217	64.2994	-1.10635	0.408343	-2.70937	0.00674105	0.0569259	0.428531	0.467785	0.497051
SSC_1702	230.476	-0.606349	0.223818	-2.70911	0.00674631	0.0569259	0.590192	0.627664	0.753881
SSC_5629	187.752	-0.665908	0.246327	-2.70335	0.00686442	0.0578455	0.745488	0.604408	0.56692
SSC_2068	226.192	-0.598213	0.221419	-2.70172	0.00689817	0.0580528	0.630924	0.707717	0.64291
SSC_1027	98.1602	-0.898937	0.332942	-2.69998	0.00693429	0.0581483	0.487832	0.526239	0.593489
SSC_4963	140.307	-0.760889	0.281821	-2.6999	0.00693605	0.0581483	0.577097	0.680774	0.524494
SSC_0467	254.462	-0.637981	0.236323	-2.69962	0.00694194	0.0581483	0.638413	0.466271	0.881605
SSC_1127	98.052	-0.926079	0.343067	-2.69941	0.00694623	0.0581483	0.382765	0.615564	0.599736
SSC_3867	247.558	-0.576698	0.213772	-2.69773	0.00698138	0.0583654	0.598667	0.73834	0.676475
SSC_5081	57.1202	-1.21728	0.452357	-2.69098	0.00712423	0.0594812	0.33763	0.350043	0.652507
SSC_0180	159.219	-0.728277	0.270825	-2.68911	0.00716436	0.0597376	0.495038	0.749971	0.58581
SSC_2536	158.039	-0.775782	0.288542	-2.68863	0.0071746	0.0597443	0.41395	0.835377	0.562536
SSC_4278	266.908	-0.575518	0.214123	-2.68779	0.00719261	0.0598157	0.538415	0.783579	0.702013
SSC_0097	164.14	-0.701903	0.261271	-2.6865	0.0072206	0.0599698	0.640824	0.527757	0.686492
SSC_3896	187.723	-0.698242	0.26006	-2.68493	0.00725459	0.0600139	0.498769	0.549262	0.841766
SSC_5135	240.007	-0.601813	0.224152	-2.68484	0.00725647	0.0600139	0.706184	0.530572	0.761749
SSC_3330	135.453	-0.761875	0.283814	-2.68442	0.00726557	0.0600139	0.614624	0.530561	0.63004
SSC_0429	233.2	-0.596464	0.222211	-2.68422	0.00726987	0.0600139	0.586335	0.640959	0.760871
SSC_4054	99.4833	-1.01619	0.378603	-2.68407	0.00727326	0.0600139	0.716815	0.643392	0.263568
SSC_5194	230.348	-0.615556	0.229524	-2.68188	0.0073209	0.0603284	0.723103	0.744166	0.524071
SSC_4964	316.565	-0.525355	0.195961	-2.68092	0.00734199	0.0604143	0.6701	0.822176	0.60904
SSC_4506	84.8429	-0.990115	0.369372	-2.68054	0.00735039	0.0604143	0.625129	0.540262	0.391818
SSC_5781	65.9337	-1.08787	0.40597	-2.67968	0.00736917	0.0604902	0.421656	0.450055	0.540371
SSC_2276	55.5124	-1.2063	0.450265	-2.67908	0.00738245	0.0605208	0.456155	0.320767	0.551386
SSC_2781	101.721	-1.04524	0.390331	-2.67783	0.00741004	0.0606266	1.00931	0.291523	0.39397
SSC_5017	131.657	-0.784095	0.292844	-2.67752	0.00741687	0.0606266	0.591866	0.681578	0.490273
SSC_3115	217.047	-0.61758	0.230695	-2.67705	0.00742746	0.0606266	0.670952	0.74647	0.553816
SSC_4249	38.6706	-1.46646	0.54787	-2.67666	0.00743591	0.0606266	0.245966	0.583902	0.324391
SSC_0124	271.888	-0.542721	0.202785	-2.67634	0.00744318	0.0606266	0.670032	0.740137	0.651379
SSC_4636	94.7449	-0.953401	0.356392	-2.67515	0.00746968	0.0607643	0.347968	0.564098	0.67253
SSC_3988	144.908	-0.732033	0.273727	-2.67432	0.00748812	0.0608212	0.553789	0.633493	0.618464
SSC_5542	157.1	-0.715522	0.267603	-2.67382	0.00749923	0.0608212	0.578844	0.552135	0.700635
SSC_1204	130.064	-0.8913	0.333378	-2.67354	0.00750547	0.0608212	0.932841	0.508515	0.349354
SSC_4167	164.344	-0.706365	0.264261	-2.67299	0.00751787	0.0608245	0.688776	0.670168	0.504195
SSC_3456	114.166	-0.821199	0.307277	-2.67251	0.00752869	0.0608245	0.615064	0.560818	0.527808
SSC_5434	60.469	-1.21661	0.455277	-2.67224	0.00753467	0.0608245	0.33763	0.308353	0.726584
SSC_1940	295.75	-0.532727	0.199514	-2.67012	0.00758231	0.0611312	0.612693	0.667531	0.798475
SSC_2148	100.949	-0.974218	0.365082	-2.66849	0.00761929	0.0613073	0.29218	0.582948	0.742716
SSC_6194	154.305	-0.745488	0.279386	-2.6683	0.00762351	0.0613073	0.478825	0.790097	0.558007
SSC_4093	302.037	-0.518836	0.194489	-2.66769	0.00763742	0.0613414	0.624597	0.749075	0.721313
SSC_2875	34.7313	-1.57696	0.591288	-2.66699	0.0076535	0.0613927	0.42312	0.49006	0.173968
SSC_0908	168.426	-0.693455	0.260174	-2.66535	0.00769087	0.0616144	0.535284	0.736142	0.594917
SSC_0318	483.162	-0.453482	0.170223	-2.66405	0.00772064	0.0617748	0.878548	0.766988	0.586302
SSC_0179	212.141	-0.648213	0.243444	-2.66268	0.00775221	0.0619314	0.509662	0.837322	0.601202
SSC_4144	292.273	-0.517083	0.194221	-2.66235	0.00775975	0.0619314	0.700815	0.706655	0.689332
SSC_0064	70.8815	-1.06627	0.400703	-2.661	0.00779099	0.0621025	0.407281	0.528346	0.485626
SSC_4648	115.308	-0.986001	0.370846	-2.65879	0.0078422	0.0623691	0.238938	0.758528	0.675119
SSC_1735	143.152	-0.902697	0.339525	-2.65871	0.00784412	0.0623691	0.270672	0.891638	0.608089
SSC_5297	82.6152	-1.05973	0.39909	-2.65537	0.00792226	0.0629115	0.265852	0.538263	0.713711
SSC_3447	60.9322	-1.14739	0.432509	-2.65287	0.00798103	0.0632989	0.645967	0.354161	0.416448
SSC_5270	55.9859	-1.18854	0.448167	-2.65201	0.00800132	0.0633804	0.322007	0.468753	0.540451
SSC_4737	53.6977	-1.19547	0.450988	-2.65078	0.00803063	0.0635332	0.448009	0.48643	0.380079
SSC_5018	358.171	-0.48	0.181224	-2.64866	0.00808121	0.0638536	0.691715	0.811069	0.656431
SSC_0739	89.0775	-0.926332	0.349858	-2.64774	0.00810324	0.063948	0.55728	0.577007	0.457791
SSC_6108	188.6	-0.735132	0.277755	-2.64669	0.00812828	0.0640658	0.410511	0.924481	0.563847
SSC_0909	80.6919	-0.985548	0.372573	-2.64525	0.00816317	0.0642609	0.389061	0.575735	0.557548
SSC_5378	138.626	-0.737512	0.278923	-2.64414	0.00818977	0.0643138	0.60747	0.578432	0.614433
SSC_3767	274.378	-0.533235	0.201668	-2.64413	0.00819019	0.0643138	0.653748	0.74028	0.679107
SSC_1427	131.531	-0.765538	0.289707	-2.64246	0.0082307	0.0645064	0.672014	0.574675	0.534213
SSC_3772	150.546	-0.762706	0.288687	-2.64198	0.00824231	0.0645064	0.417636	0.634638	0.735653
SSC_3243	128.045	-0.787483	0.298126	-2.64144	0.00825541	0.0645064	0.496589	0.562432	0.676958
SSC_4722	91.6447	-0.933416	0.353449	-2.64088	0.00826916	0.0645064	0.386917	0.618736	0.579188
SSC_3432	135.277	-0.744572	0.281962	-2.64069	0.00827383	0.0645064	0.581744	0.589038	0.618922
SSC_2862	88.0546	-1.0449	0.395708	-2.6406	0.00827601	0.0645064	0.279492	0.465021	0.830111
SSC_4126	66.9241	-1.10224	0.417486	-2.64019	0.00828598	0.0645064	0.316242	0.507563	0.597945
SSC_0926	43.453	-1.42586	0.540667	-2.63722	0.00835875	0.0649931	0.316242	0.684904	0.230409
SSC_0477	248.237	-0.570877	0.216528	-2.6365	0.0083765	0.0650513	0.734937	0.568712	0.727285
SSC_0147	198.554	-0.748592	0.284014	-2.63576	0.008395	0.0651152	0.350616	0.91962	0.613413
SSC_1686	174.169	-0.669459	0.254128	-2.63433	0.00843023	0.0652367	0.728377	0.624955	0.551071
SSC_2809	166.791	-0.689847	0.261872	-2.63429	0.00843125	0.0652367	0.613808	0.532532	0.724962
SSC_2865	79.9928	-1.04518	0.396951	-2.63302	0.00846306	0.0654029	0.295773	0.509982	0.721513
SSC_0780	198.922	-0.686283	0.260862	-2.63083	0.0085176	0.065703	0.411835	0.752539	0.735127
SSC_1438	332.587	-0.481726	0.183122	-2.63063	0.00852262	0.065703	0.704015	0.704828	0.73873
SSC_4835	40.9154	-1.70905	0.650164	-2.62864	0.00857267	0.0659363	0.0516934	0.424719	0.73541
SSC_2229	68.539	-1.37062	0.521424	-2.6286	0.0085737	0.0659363	0.164785	0.271798	1.22048
SSC_1557	175.181	-0.665207	0.253145	-2.62778	0.00859448	0.066016	0.702479	0.647107	0.559615
SSC_4606	443.535	-0.432244	0.164529	-2.62716	0.00861009	0.0660221	0.672596	0.831569	0.723982
SSC_0784	122.207	-0.853298	0.324828	-2.62692	0.00861611	0.0660221	0.352434	0.702291	0.665651
SSC_4139	68.8806	-1.177	0.448245	-2.6258	0.00864462	0.0661606	0.687357	0.578271	0.213098
SSC_4528	75.7468	-1.02838	0.391983	-2.62354	0.00870206	0.0665198	0.405566	0.710588	0.41273
SSC_4417	283.015	-0.538641	0.205406	-2.62232	0.00873326	0.066538	0.827094	0.608623	0.660166
SSC_2678	191.453	-0.644942	0.24595	-2.62225	0.00873512	0.066538	0.673372	0.734237	0.532219
SSC_6142	77.474	-1.14359	0.43621	-2.62164	0.00875082	0.066538	0.210004	0.45587	0.83562
SSC_0482	132.875	-0.791746	0.30202	-2.6215	0.00875443	0.066538	0.65947	0.700086	0.417616
SSC_1100	94.5931	-0.904354	0.345039	-2.62102	0.00876665	0.066538	0.641924	0.566817	0.429189
SSC_6054	244.193	-0.569408	0.217249	-2.62099	0.00876743	0.066538	0.790086	0.612576	0.638621
SSC_3652	288.909	-0.549754	0.209856	-2.61967	0.00880141	0.0667159	0.881508	0.618267	0.592185
SSC_1342	124.515	-0.816347	0.31167	-2.61927	0.00881193	0.0667159	0.653852	0.690085	0.409191
SSC_4551	180.148	-0.712381	0.272035	-2.61871	0.00882626	0.0667446	0.872125	0.599775	0.442997
SSC_6149	201.73	-0.6184	0.236308	-2.61692	0.00887262	0.0669607	0.607852	0.609264	0.739364
SSC_2765	117.673	-0.85807	0.327955	-2.61643	0.00888557	0.0669607	0.704015	0.662389	0.365576
SSC_1345	150.917	-0.733916	0.280507	-2.61639	0.00888654	0.0669607	0.625279	0.746759	0.468847
SSC_1606	125.683	-0.883411	0.337763	-2.61548	0.00891021	0.067038	0.432345	0.948299	0.388347
SSC_6218	137.877	-0.76332	0.291888	-2.61511	0.00891977	0.067038	0.712582	0.636693	0.452038
SSC_2241	77.3109	-1.0587	0.404897	-2.61474	0.00892944	0.067038	0.754542	0.506075	0.297773
SSC_3904	181.119	-0.653143	0.249828	-2.61437	0.0089391	0.067038	0.560012	0.718523	0.62964
SSC_0317	43.3881	-1.60572	0.614796	-2.6118	0.00900671	0.0674652	0.0716815	0.439365	0.719068
SSC_0408	198.169	-0.756467	0.289747	-2.61079	0.00903346	0.0675856	0.557523	0.369242	0.990191
SSC_4275	38.9869	-1.46764	0.562241	-2.61034	0.00904528	0.0675942	0.552863	0.46333	0.181278
SSC_3415	133.873	-0.804726	0.308348	-2.6098	0.00905954	0.0676211	0.84279	0.54363	0.420234
SSC_3974	130.329	-0.913815	0.350287	-2.60876	0.0090871	0.067747	0.349098	0.405567	1.01794
SSC_6182	52.5963	-1.28016	0.491338	-2.60545	0.00917524	0.0683237	0.77655	0.372872	0.248526
SSC_5838	65.5244	-1.30988	0.502912	-2.60458	0.0091987	0.068418	0.145603	0.956503	0.409125
SSC_1444	109.865	-0.834103	0.320389	-2.60341	0.00923027	0.0685269	0.554371	0.460459	0.684295
SSC_6084	187.394	-0.706983	0.271586	-2.60317	0.00923669	0.0685269	0.469912	0.525629	0.913
SSC_3953	75.2734	-0.997819	0.383359	-2.60283	0.00924578	0.0685269	0.491718	0.418692	0.600335
SSC_0342	179.7	-0.673591	0.258863	-2.60211	0.00926511	0.0685406	0.611346	0.503204	0.79268
SSC_5497	184.025	-0.742257	0.285328	-2.60142	0.00928392	0.0685406	0.360355	0.864009	0.65409
SSC_4914	218.251	-0.629824	0.242122	-2.60127	0.00928789	0.0685406	0.754542	0.477747	0.751169
SSC_0218	102.392	-0.843117	0.324131	-2.60116	0.00929089	0.0685406	0.583454	0.569292	0.524471
SSC_2625	213.965	-0.6205	0.238603	-2.60055	0.00930741	0.0685667	0.844523	0.586899	0.564203
SSC_5749	227.96	-0.66504	0.255799	-2.59986	0.00932621	0.0685667	0.930703	0.642901	0.429562
SSC_5625	128.951	-0.777216	0.298948	-2.59983	0.00932689	0.0685667	0.527444	0.500062	0.743993
SSC_1736	35.9504	-1.48344	0.570883	-2.5985	0.00936322	0.0687398	0.582412	0.239585	0.319646
SSC_2447	216.423	-0.605336	0.232985	-2.59817	0.00937213	0.0687398	0.584145	0.603734	0.795577
SSC_5805	125.154	-0.847841	0.326467	-2.59702	0.00940368	0.0688914	0.381142	0.865135	0.506771
SSC_1425	58.9766	-1.1843	0.456179	-2.59614	0.00942778	0.0689772	0.415545	0.722839	0.283518
SSC_0660	301.451	-0.505373	0.19471	-2.59552	0.00944492	0.0689772	0.627844	0.754989	0.732226
SSC_2528	218.453	-0.740821	0.285436	-2.5954	0.00944804	0.0689772	0.332145	0.973736	0.632853
SSC_1839	77.3397	-0.992057	0.382688	-2.59234	0.00953258	0.0695143	0.581201	0.588073	0.374804
SSC_4379	279.394	-0.546678	0.210924	-2.59182	0.00954698	0.0695393	0.623603	0.860594	0.599063
SSC_1929	190.912	-0.652716	0.251949	-2.59067	0.00957893	0.0696734	0.777341	0.676421	0.497937
SSC_1236	99.0812	-0.993248	0.383439	-2.59037	0.00958738	0.0696734	0.241925	0.70949	0.663919
SSC_3635	157.633	-0.703267	0.271736	-2.58805	0.00965202	0.0700628	0.78613	0.546836	0.552762
SSC_0425	140.192	-0.775471	0.299805	-2.58659	0.00969317	0.0702224	0.433742	0.545945	0.824091
SSC_4824	102.84	-0.930175	0.35963	-2.58648	0.00969617	0.0702224	0.687238	0.67955	0.308954
SSC_0925	108.11	-0.82043	0.317261	-2.58598	0.00971026	0.0702442	0.61771	0.499307	0.588233
SSC_3850	380.703	-0.483385	0.186986	-2.58514	0.00973384	0.070299	0.687853	0.890092	0.596683
SSC_4285	87.6721	-0.947424	0.366519	-2.58493	0.00974002	0.070299	0.372502	0.707865	0.51362
SSC_2446	69.3658	-1.25062	0.483956	-2.58415	0.0097619	0.0703767	0.545403	0.801917	0.154086
SSC_0635	199.041	-0.621169	0.240677	-2.58093	0.00985356	0.0709568	0.553154	0.645187	0.759264
SSC_4948	102.165	-0.889627	0.344747	-2.58052	0.00986515	0.0709597	0.810684	0.436208	0.455254
SSC_6023	143.905	-0.75726	0.29361	-2.57913	0.00990487	0.0711344	0.418849	0.765428	0.632334
SSC_6228	158.385	-0.703415	0.27279	-2.57859	0.0099203	0.0711344	0.677306	0.718153	0.483115
SSC_3726	134.054	-0.774492	0.300381	-2.57837	0.00992687	0.0711344	0.448009	0.783181	0.55588
SSC_1244	98.0056	-1.00306	0.389068	-2.57811	0.00993435	0.0711344	0.495168	0.887874	0.278106
SSC_1268	82.7803	-0.938064	0.363992	-2.57716	0.00996165	0.0712494	0.448009	0.592631	0.525033
SSC_4581	124.92	-0.764092	0.296552	-2.57659	0.00997803	0.0712861	0.682681	0.536936	0.563286
SSC_2545	89.7906	-1.00155	0.388878	-2.57548	0.0100102	0.0714352	0.659335	0.683324	0.285665
SSC_2124	89.9383	-0.888867	0.345225	-2.57475	0.0100313	0.0715055	0.546353	0.520218	0.553625
SSC_3858	52.2534	-1.21511	0.472105	-2.57382	0.0100584	0.071618	0.464602	0.602243	0.286354
SSC_2361	57.7104	-1.16735	0.453999	-2.57127	0.0101327	0.0720658	0.289888	0.468753	0.642025
SSC_3962	79.0589	-0.960988	0.374026	-2.56931	0.0101902	0.0723409	0.512011	0.425199	0.617399
SSC_2920	146.067	-0.743733	0.289484	-2.56917	0.0101942	0.0723409	0.601056	0.792313	0.451445
SSC_5005	95.0086	-1.0011	0.390309	-2.56488	0.0103211	0.0731285	0.410675	0.314141	0.929047
SSC_4728	56.6845	-1.2715	0.495781	-2.56464	0.0103282	0.0731285	0.448009	0.788878	0.195765
SSC_1320	103.512	-0.858413	0.334847	-2.5636	0.0103593	0.0732464	0.751075	0.508603	0.455254
SSC_0572	125.302	-0.760802	0.296805	-2.56331	0.010368	0.0732464	0.591546	0.666482	0.52432
SSC_2354	159.409	-0.666593	0.260251	-2.56135	0.0104267	0.0735794	0.639118	0.61471	0.637148
SSC_5154	118.427	-0.781142	0.305305	-2.55856	0.0105107	0.0740892	0.648184	0.50867	0.599223
SSC_4702	163.521	-0.671247	0.26246	-2.55752	0.0105421	0.0742278	0.530537	0.707176	0.651317
SSC_2566	128.176	-0.761873	0.29811	-2.55567	0.0105982	0.0744482	0.580209	0.492861	0.707476
SSC_4812	82.9016	-1.1969	0.468469	-2.55493	0.010621	0.0744482	0.135114	0.723641	0.711618
SSC_0214	191.725	-0.641169	0.250955	-2.55492	0.0106212	0.0744482	0.543042	0.582853	0.818424
SSC_4646	113.02	-0.986416	0.386132	-2.55461	0.0106307	0.0744482	1.07024	0.477365	0.263009
SSC_4709	71.0098	-0.993636	0.388965	-2.55456	0.0106321	0.0744482	0.554117	0.444824	0.515976
SSC_0117	211.845	-0.579151	0.226866	-2.55284	0.010685	0.0747358	0.659506	0.69102	0.658156
SSC_0643	99.7976	-0.975256	0.382118	-2.55224	0.0107033	0.0747813	0.332394	0.966413	0.400421
SSC_1772	207.07	-0.593524	0.232685	-2.55076	0.0107487	0.075016	0.587047	0.678999	0.721344
SSC_5401	133.972	-0.723827	0.284132	-2.5475	0.0108498	0.0756381	0.625001	0.62779	0.567504
SSC_4994	94.9858	-1.00756	0.395722	-2.54614	0.0108923	0.075801	0.23262	0.610264	0.780182
SSC_0175	393.638	-0.44042	0.172998	-2.54581	0.0109024	0.075801	0.830091	0.708421	0.686993
SSC_5459	239.382	-0.549775	0.215971	-2.5456	0.010909	0.075801	0.65708	0.647378	0.746757
SSC_1415	207.075	-0.596104	0.234309	-2.5441	0.0109561	0.075986	0.579194	0.756363	0.654138
SSC_2233	98.8898	-0.901629	0.354435	-2.54385	0.0109638	0.075986	0.374286	0.775412	0.504281
SSC_5278	58.2228	-1.22674	0.482284	-2.5436	0.0109716	0.075986	0.30288	0.901079	0.288256
SSC_1383	187.663	-0.662097	0.260655	-2.54012	0.0110814	0.0766603	0.822874	0.668264	0.46666
SSC_4950	18.1481	-2.10399	0.828426	-2.53975	0.0110932	0.0766603	0.313607	0.406392	0.0856033
SSC_2563	174.313	-0.653137	0.257289	-2.53853	0.0111318	0.0768327	0.767095	0.628186	0.542314
SSC_1301	96.4715	-0.884666	0.34854	-2.5382	0.0111424	0.0768327	0.589486	0.675768	0.398972
SSC_5649	142.35	-0.744837	0.293564	-2.53722	0.0111736	0.0769246	0.486726	0.521077	0.828109
SSC_5048	73.4199	-1.03225	0.406953	-2.53654	0.0111953	0.0769246	0.304646	0.680319	0.548723
SSC_4365	115.87	-0.864543	0.340838	-2.53653	0.0111958	0.0769246	0.68656	0.729257	0.339471
SSC_4367	266.527	-0.53495	0.21092	-2.53626	0.0112043	0.0769246	0.59603	0.814215	0.670353
SSC_5034	106.153	-0.838512	0.330813	-2.53471	0.0112542	0.0771839	0.621727	0.675735	0.419902
SSC_0694	178.119	-0.687294	0.271237	-2.53392	0.0112793	0.0772232	0.545403	0.887874	0.491715
SSC_5552	166.277	-0.691304	0.272851	-2.53364	0.0112886	0.0772232	0.480914	0.833834	0.586879
SSC_4171	81.4531	-0.922862	0.364279	-2.53339	0.0112965	0.0772232	0.465464	0.542836	0.573124
SSC_1339	208.364	-0.623522	0.2463	-2.53155	0.0113559	0.0775301	0.472625	0.738232	0.758297
SSC_0402	55.6751	-1.17766	0.465319	-2.53087	0.011378	0.0775301	0.294215	0.725021	0.394766
SSC_0514	45.6831	-1.28032	0.505911	-2.53072	0.011383	0.0775301	0.259716	0.622	0.424169
SSC_5106	490.466	-0.410256	0.162125	-2.53049	0.0113903	0.0775301	0.88137	0.754462	0.648554
SSC_2251	182.507	-0.625263	0.24713	-2.5301	0.0114029	0.0775325	0.708043	0.674492	0.576239
SSC_1975	52.8658	-1.196	0.472975	-2.52868	0.0114492	0.077724	0.497788	0.599491	0.278211
SSC_4422	153.697	-0.689465	0.272679	-2.52848	0.0114556	0.077724	0.502927	0.722895	0.646353
SSC_2281	103.395	-0.951548	0.376417	-2.52791	0.0114744	0.0777679	0.980549	0.485208	0.311571
SSC_4876	172.524	-0.714041	0.282685	-2.52592	0.0115394	0.0780443	0.535033	0.455505	0.910508
SSC_1102	184.211	-0.633418	0.250768	-2.52591	0.0115398	0.0780443	0.535002	0.770974	0.645072
SSC_2060	165.622	-0.779022	0.308471	-2.52543	0.0115558	0.0780696	0.326674	0.640848	0.899815
SSC_3208	216.16	-0.609944	0.241666	-2.52391	0.0116059	0.0783241	0.88391	0.600536	0.544031
SSC_2843	111.958	-0.835629	0.331309	-2.5222	0.0116623	0.0784359	0.762947	0.598597	0.392888
SSC_4279	226.497	-0.56369	0.223519	-2.52189	0.0116727	0.0784359	0.591188	0.73369	0.705572
SSC_4058	88.7878	-0.895542	0.355154	-2.52156	0.0116836	0.0784359	0.452535	0.497267	0.67859
SSC_4163	270.045	-0.597893	0.237114	-2.52154	0.0116841	0.0784359	0.941272	0.453951	0.683028
SSC_5420	181.672	-0.636517	0.252432	-2.52154	0.0116843	0.0784359	0.742157	0.544512	0.671085
SSC_2132	80.2907	-1.00307	0.397873	-2.52109	0.0116992	0.078453	0.305028	0.771749	0.503742
SSC_1869	207.871	-0.746013	0.296007	-2.52025	0.011727	0.0785563	0.312491	0.955412	0.685634
SSC_1608	203.358	-0.633858	0.25164	-2.51891	0.011772	0.0787741	0.748647	0.768722	0.471618
SSC_6022	89.5923	-0.992329	0.394192	-2.51737	0.0118234	0.0790346	0.348976	0.938939	0.38116
SSC_5026	112.36	-0.821447	0.326371	-2.51691	0.0118389	0.0790548	0.60613	0.421773	0.71035
SSC_4183	196.22	-0.671107	0.266802	-2.51537	0.0118907	0.0793174	0.964943	0.494322	0.529962
SSC_1375	64.2452	-1.03785	0.412937	-2.51332	0.0119599	0.0796803	0.597346	0.468753	0.422981
SSC_4785	106.393	-0.852396	0.339217	-2.51283	0.0119765	0.0796803	0.389573	0.781149	0.546305
SSC_3095	247.986	-0.528535	0.21035	-2.51265	0.0119828	0.0796803	0.703782	0.668825	0.707493
SSC_2455	379.079	-0.485512	0.19329	-2.51183	0.0120107	0.0797784	0.707226	0.917921	0.562966
SSC_3016	172.697	-0.707922	0.281875	-2.51147	0.0120228	0.0797784	0.924691	0.435609	0.581996
SSC_2757	113.304	-0.794147	0.316295	-2.51078	0.0120465	0.0797784	0.477318	0.555068	0.709606
SSC_0818	127.437	-0.789978	0.31464	-2.51074	0.012048	0.0797784	0.464202	0.832082	0.488098
SSC_5016	347.556	-0.486274	0.193804	-2.50911	0.0121036	0.0800635	0.691416	0.593231	0.876044
SSC_1949	93.2436	-0.87623	0.349316	-2.50842	0.0121274	0.0801368	0.421656	0.694574	0.543581
SSC_2582	299.809	-0.518506	0.206753	-2.50786	0.0121466	0.0801453	0.555924	0.861749	0.699449
SSC_0173	151.949	-0.764744	0.304968	-2.50762	0.0121548	0.0801453	0.925639	0.577275	0.390153
SSC_0004	73.6543	-1.00175	0.399538	-2.50727	0.0121666	0.0801453	0.348452	0.528346	0.631573
SSC_0606	138.615	-0.807664	0.322249	-2.50634	0.012199	0.0802423	0.597346	0.348043	0.878941
SSC_5049	138.675	-0.740776	0.295641	-2.50566	0.0122222	0.0802423	0.510233	0.826608	0.508213
SSC_1725	191.194	-0.600592	0.239723	-2.50536	0.0122327	0.0802423	0.602408	0.691431	0.684069
SSC_4978	63.1261	-1.3493	0.538612	-2.50515	0.0122401	0.0802423	0.088133	0.852279	0.532579
SSC_6236	196.366	-0.638232	0.254782	-2.50501	0.0122446	0.0802423	0.477877	0.819633	0.652945
SSC_1193	256.447	-0.566036	0.226113	-2.50333	0.0123031	0.080542	0.804119	0.768063	0.506111
SSC_4203	172.914	-0.659821	0.263616	-2.50296	0.0123159	0.0805429	0.792398	0.653414	0.498513
SSC_5582	15.4804	-2.65352	1.06066	-2.50177	0.0123574	0.0807308	1.00143	0	0.14816
SSC_4693	262.073	-0.558333	0.223286	-2.50053	0.0124007	0.0807801	0.614675	0.561936	0.899205
SSC_3779	130.467	-0.780903	0.312349	-2.5001	0.0124159	0.0807801	0.387169	0.775678	0.642025
SSC_3586	269.729	-0.560987	0.224398	-2.49996	0.0124208	0.0807801	0.482472	0.805772	0.777596
SSC_5706	123.702	-0.809513	0.323838	-2.49975	0.0124283	0.0807801	0.394675	0.821572	0.541234
SSC_4373	147.903	-0.716318	0.286558	-2.49973	0.0124287	0.0807801	0.836284	0.488139	0.561892
SSC_6204	305.528	-0.480514	0.192286	-2.49895	0.0124561	0.0808525	0.761616	0.737339	0.659129
SSC_2061	230.512	-0.559372	0.223887	-2.49845	0.0124737	0.0808525	0.718546	0.575507	0.756713
SSC_4992	218.726	-0.601698	0.240851	-2.49822	0.0124818	0.0808525	0.763819	0.766505	0.494238
SSC_3053	151.497	-0.699888	0.280196	-2.49785	0.012495	0.0808525	0.482919	0.789123	0.604207
SSC_1854	146.56	-0.695428	0.278438	-2.4976	0.0125036	0.0808525	0.729502	0.633733	0.517288
SSC_3060	140.315	-0.778426	0.312136	-2.49387	0.012636	0.081625	0.931157	0.405117	0.536059
SSC_3872	203.858	-0.638903	0.256479	-2.49106	0.0127364	0.0821315	0.578966	0.916751	0.50192
SSC_2399	184.556	-0.694282	0.278722	-2.49095	0.0127403	0.0821315	0.385334	0.841206	0.700391
SSC_4138	120.057	-0.777444	0.312733	-2.48596	0.0129201	0.0831288	0.534599	0.474746	0.77043
SSC_5329	48.5115	-1.23407	0.496489	-2.4856	0.0129334	0.0831288	0.426676	0.665082	0.27794
SSC_4223	56.2861	-1.15462	0.46453	-2.48557	0.0129344	0.0831288	0.325825	0.762316	0.357699
SSC_2831	87.4089	-0.963691	0.387879	-2.48452	0.0129727	0.0832909	0.285097	0.726015	0.616344
SSC_0042	110.27	-0.785842	0.316645	-2.48178	0.0130728	0.0836963	0.642796	0.626349	0.490573
SSC_4073	116.785	-0.834174	0.336184	-2.4813	0.0130903	0.0836963	0.339401	0.655495	0.755824
SSC_5327	118.269	-0.815777	0.328826	-2.48088	0.0131058	0.0836963	0.500716	0.866774	0.42284
SSC_3010	102.169	-0.814853	0.328463	-2.4808	0.0131087	0.0836963	0.573035	0.657472	0.489619
SSC_3892	95.9448	-0.85437	0.34441	-2.48068	0.0131133	0.0836963	0.627213	0.641314	0.425341
SSC_5235	80.3425	-0.983034	0.396284	-2.48063	0.0131151	0.0836963	0.683214	0.300162	0.625562
SSC_3123	162.241	-0.70707	0.285088	-2.48018	0.0131316	0.0837158	0.406442	0.79089	0.698292
SSC_4971	59.358	-1.1089	0.447166	-2.47983	0.0131446	0.0837158	0.432561	0.630078	0.368611
SSC_5376	91.1367	-0.901233	0.363521	-2.47918	0.0131685	0.0837837	0.348452	0.657549	0.636226
SSC_1105	115.214	-0.777897	0.31386	-2.47848	0.0131942	0.0838079	0.509316	0.541806	0.702537
SSC_2450	72.0237	-1.1218	0.452636	-2.47836	0.0131987	0.0838079	0.188053	0.622785	0.715039
SSC_5975	72.4788	-1.08793	0.43904	-2.47797	0.0132133	0.0838168	0.865122	0.498367	0.246358
SSC_2188	124.452	-0.775464	0.313009	-2.47745	0.0132326	0.0838467	0.409765	0.643917	0.742914
SSC_1291	182.059	-0.624599	0.252146	-2.47713	0.0132445	0.0838467	0.790605	0.631557	0.556537
SSC_3605	160.087	-0.670696	0.270796	-2.47676	0.0132582	0.0838494	0.500716	0.631323	0.764615
SSC_3681	31.8679	-1.51429	0.61197	-2.47445	0.013344	0.0843082	0.210828	0.653414	0.302669
SSC_3321	246.01	-0.528288	0.213551	-2.47382	0.0133675	0.0843176	0.630717	0.726204	0.719936
SSC_1695	47.6055	-1.26357	0.510802	-2.4737	0.0133721	0.0843176	0.205338	0.595516	0.518558
SSC_0028	120.473	-0.909683	0.368029	-2.47177	0.0134445	0.0846898	1.13764	0.388167	0.355353
SSC_0723	79.3532	-0.959776	0.388362	-2.47134	0.0134606	0.0847072	0.360355	0.751426	0.488705
SSC_1979	141.259	-0.772915	0.312836	-2.47067	0.013486	0.0847822	0.437257	0.940719	0.477927
SSC_2199	67.5086	-0.992387	0.401762	-2.47009	0.013508	0.0848369	0.552863	0.440224	0.525922
SSC_5856	107.733	-0.802422	0.325108	-2.46817	0.0135804	0.0851647	0.440009	0.683505	0.614055
SSC_5279	57.2807	-1.09792	0.444861	-2.468	0.0135871	0.0851647	0.320962	0.595073	0.515913
SSC_3193	102.196	-0.896056	0.363211	-2.46704	0.0136237	0.0853095	0.305958	0.787184	0.614747
SSC_1013	307.384	-0.502266	0.20368	-2.46596	0.0136648	0.0853122	0.627525	0.622566	0.890861
SSC_1416	64.4648	-1.05117	0.426289	-2.46587	0.013668	0.0853122	0.685842	0.475647	0.345783
SSC_5067	88.8723	-0.95921	0.389002	-2.46582	0.0136699	0.0853122	0.933353	0.430297	0.348528
SSC_1805	67.2482	-1.07595	0.436427	-2.46536	0.0136875	0.0853122	0.839129	0.29725	0.430156
SSC_1771	232.075	-0.550723	0.2234	-2.46519	0.0136941	0.0853122	0.665734	0.799322	0.599223
SSC_5470	165.862	-0.635833	0.257954	-2.46491	0.0137049	0.0853122	0.573452	0.706599	0.651902
SSC_3741	87.2889	-1.01247	0.410987	-2.46351	0.0137583	0.0855283	1.07522	0.372872	0.330687
SSC_4658	119.765	-0.768158	0.311841	-2.4633	0.0137666	0.0855283	0.759668	0.583811	0.465235
SSC_4088	251.607	-0.552483	0.224587	-2.46	0.0138938	0.0862338	0.512587	0.772688	0.779409
SSC_5862	229.13	-0.568681	0.231471	-2.45681	0.0140176	0.0868509	0.635273	0.564608	0.847259
SSC_1282	69.7721	-1.14106	0.464513	-2.45647	0.0140311	0.0868509	0.173854	0.776256	0.570239
SSC_5855	105.331	-0.815649	0.332053	-2.45638	0.0140343	0.0868509	0.613578	0.426139	0.701229
SSC_0197	200.135	-0.617852	0.25165	-2.45521	0.0140803	0.0869845	0.510173	0.872547	0.61592
SSC_3008	99.0659	-0.852513	0.347237	-2.45513	0.0140833	0.0869845	0.536142	0.775574	0.411184
SSC_1663	138.357	-0.687101	0.279956	-2.45432	0.0141152	0.0870966	0.646611	0.618167	0.602586
SSC_3646	103.323	-0.806786	0.328892	-2.45304	0.0141653	0.0872988	0.468373	0.663166	0.587218
SSC_1871	125.203	-0.727225	0.296502	-2.45268	0.0141797	0.0872988	0.63435	0.66671	0.525427
SSC_4985	107.671	-0.778472	0.317428	-2.45243	0.0141893	0.0872988	0.636173	0.5178	0.602469
SSC_0391	118.846	-0.752035	0.306772	-2.45145	0.0142282	0.087453	0.490677	0.60756	0.691508
SSC_2462	143.478	-0.723557	0.29524	-2.45074	0.0142561	0.0875396	0.742416	0.712328	0.424689
SSC_1724	186.244	-0.683197	0.278929	-2.44936	0.0143112	0.087793	0.385334	0.710989	0.843804
SSC_2729	279.447	-0.53023	0.216547	-2.44857	0.0143424	0.087873	0.524086	0.728539	0.849692
SSC_5430	87.1009	-0.919184	0.375433	-2.44833	0.014352	0.087873	0.35389	0.532307	0.764548
SSC_0205	113.809	-0.764675	0.312537	-2.44667	0.0144182	0.0881933	0.623317	0.49006	0.661869
SSC_2325	159.171	-0.731616	0.299078	-2.44624	0.0144356	0.0882142	0.886587	0.382417	0.660741
SSC_4698	68.8088	-1.22669	0.501552	-2.44579	0.0144537	0.0882398	0.116872	0.747141	0.65238
SSC_3414	61.0151	-1.09846	0.449648	-2.44294	0.0145681	0.0887682	0.412453	0.787067	0.319113
SSC_6044	71.6064	-1.02691	0.420516	-2.44203	0.014605	0.0887682	0.727204	0.569643	0.285344
SSC_3648	49.8905	-1.25767	0.515111	-2.44156	0.0146241	0.0887682	0.334335	0.24503	0.85486
SSC_2202	116.191	-0.870432	0.356555	-2.44123	0.0146373	0.0887682	0.318922	0.961151	0.510369
SSC_3289	70.8766	-0.969566	0.397175	-2.44115	0.0146405	0.0887682	0.680974	0.460741	0.428016
SSC_0122	38.8029	-1.41821	0.58099	-2.44102	0.0146458	0.0887682	0.259374	0.826977	0.233726
SSC_3566	182.26	-0.678906	0.278146	-2.44083	0.0146537	0.0887682	0.714547	0.841751	0.4075
SSC_0263	156.318	-0.66317	0.271726	-2.44059	0.0146634	0.0887682	0.50088	0.684144	0.72211
SSC_1509	107.972	-0.815162	0.334012	-2.44052	0.0146663	0.0887682	0.728762	0.401761	0.636939
SSC_0808	117.796	-0.792467	0.324833	-2.43961	0.014703	0.0888541	0.46081	0.859755	0.490273
SSC_5602	79.3348	-0.930095	0.381268	-2.43948	0.0147085	0.0888541	0.434009	0.710933	0.457443
SSC_3595	118.376	-0.739424	0.303154	-2.43911	0.0147237	0.0888609	0.594555	0.664409	0.543356
SSC_5267	408.183	-0.430534	0.176654	-2.43716	0.0148032	0.0892559	0.647935	0.89086	0.701004
SSC_4973	112.274	-0.75624	0.310455	-2.43591	0.0148544	0.0894794	0.61674	0.569262	0.593873
SSC_1681	234.256	-0.559375	0.229713	-2.4351	0.0148876	0.0895701	0.882091	0.611851	0.587497
SSC_0426	141.115	-0.679366	0.279042	-2.43463	0.0149069	0.0895701	0.565907	0.705518	0.605338
SSC_2004	146.169	-0.701652	0.28821	-2.43451	0.0149119	0.0895701	0.444367	0.700086	0.718574
SSC_3385	67.1457	-1.00366	0.412331	-2.43411	0.0149285	0.0895853	0.442338	0.692379	0.400321
SSC_4322	178.585	-0.649358	0.267067	-2.43145	0.0150386	0.0900705	0.448009	0.704685	0.786338
SSC_2775	168.028	-0.631394	0.25969	-2.43134	0.0150431	0.0900705	0.551896	0.744721	0.645959
SSC_3303	162.402	-0.641645	0.263929	-2.43113	0.015052	0.0900705	0.558557	0.613847	0.760248
SSC_2010	147.088	-0.723801	0.297916	-2.42954	0.0151178	0.0903543	0.903187	0.560614	0.445354
SSC_3545	75.9102	-1.13446	0.466991	-2.4293	0.015128	0.0903543	0.161283	0.862034	0.588589
SSC_1762	124.49	-0.868341	0.357564	-2.42849	0.0151618	0.0904713	0.298673	1.01353	0.507913
SSC_3461	64.288	-1.01023	0.416177	-2.42742	0.0152067	0.0906539	0.564615	0.369695	0.583905
SSC_0252	58.2331	-1.10793	0.456946	-2.42465	0.0153234	0.0912553	0.260134	0.592631	0.596462
SSC_5445	70.5874	-0.954112	0.393604	-2.42404	0.0153489	0.0912553	0.530297	0.45361	0.570029
SSC_5361	53.7991	-1.37637	0.567859	-2.42379	0.0153593	0.0912553	0.814563	0.598963	0.105311
SSC_5247	276.024	-0.524256	0.216308	-2.42365	0.0153652	0.0912553	0.708371	0.862506	0.552488
SSC_1829	55.7064	-1.15502	0.476817	-2.42235	0.0154207	0.0914988	0.314393	0.338989	0.823932
SSC_3395	104.2	-0.808833	0.333954	-2.42199	0.0154359	0.0915037	0.42443	0.66356	0.630928
SSC_2488	73.4333	-0.943599	0.389725	-2.42119	0.0154696	0.0916178	0.484334	0.429642	0.670559
SSC_1321	115.014	-0.775839	0.320526	-2.42052	0.0154984	0.0917027	0.584901	0.745848	0.457443
SSC_3869	86.9245	-1.10803	0.45819	-2.41828	0.0155941	0.092007	0.149336	0.897294	0.620102
SSC_2886	80.5498	-0.894178	0.36989	-2.41741	0.0156313	0.092007	0.613065	0.432406	0.588233
SSC_3555	61.2735	-1.05521	0.436553	-2.41713	0.0156434	0.092007	0.529466	0.627277	0.325534
SSC_4571	148.493	-0.698531	0.289043	-2.4167	0.0156619	0.092007	0.753661	0.713213	0.444479
SSC_6021	265.829	-0.494497	0.20462	-2.41666	0.0156636	0.092007	0.763749	0.679927	0.692469
SSC_1977	198.832	-0.585622	0.24234	-2.41653	0.015669	0.092007	0.544011	0.765616	0.696955
SSC_4855	226.863	-0.533863	0.22093	-2.41643	0.0156733	0.092007	0.636173	0.71075	0.723845
SSC_1376	116.268	-0.733938	0.303755	-2.41622	0.0156826	0.092007	0.617425	0.604755	0.583559
SSC_2557	13.9238	-2.15574	0.892373	-2.41574	0.0157033	0.092007	0.224005	0.196024	0.25681
SSC_2988	95.1106	-0.86309	0.357279	-2.41573	0.0157038	0.092007	0.388539	0.529631	0.788347
SSC_4014	164.888	-0.638743	0.264445	-2.41541	0.0157175	0.092007	0.519073	0.718438	0.696849
SSC_2468	112.004	-0.870962	0.360608	-2.41526	0.0157241	0.092007	0.448009	1.00174	0.36494
SSC_5995	267.323	-0.563901	0.233618	-2.41378	0.0157881	0.0922966	0.472793	0.932785	0.682847
SSC_0915	122.198	-0.875074	0.362761	-2.41226	0.015854	0.0925964	0.268806	0.588914	0.948591
SSC_5246	292.898	-0.522768	0.21684	-2.41085	0.0159154	0.0928392	0.520941	0.91134	0.701589
SSC_1528	281.313	-0.527726	0.218937	-2.4104	0.0159351	0.0928392	0.649703	0.923026	0.554374
SSC_5484	43.5625	-1.28279	0.53223	-2.41023	0.0159426	0.0928392	0.224005	0.584476	0.437744
SSC_2415	210.524	-0.571961	0.23735	-2.40978	0.0159623	0.0928392	0.673129	0.813819	0.557897
SSC_2024	68.3845	-1.08285	0.449386	-2.40963	0.0159689	0.0928392	0.990337	0.32371	0.337378
SSC_5454	75.3215	-0.995779	0.413354	-2.40902	0.0159953	0.0929026	0.330112	0.860328	0.432594
SSC_5820	158.859	-0.669876	0.278143	-2.40839	0.0160232	0.0929026	0.513717	0.855943	0.558432
SSC_3531	134.181	-0.690146	0.286561	-2.40837	0.0160238	0.0929026	0.681587	0.649804	0.543356
SSC_0182	32.864	-1.61616	0.671271	-2.40762	0.016057	0.0929337	0.199115	0.884831	0.170095
SSC_5870	69.4261	-1.02612	0.426204	-2.40758	0.0160584	0.0929337	0.740939	0.566104	0.290044
SSC_6055	93.71	-0.835236	0.34729	-2.40501	0.0161718	0.0935046	0.443822	0.712054	0.552141
SSC_0292	109.299	-0.792049	0.329462	-2.40406	0.0162139	0.0936623	0.404932	0.660881	0.691814
SSC_1634	91.0362	-0.828929	0.345018	-2.40257	0.0162805	0.0939512	0.504654	0.614803	0.571492
SSC_3705	66.246	-0.993258	0.413466	-2.40227	0.0162936	0.0939512	0.356248	0.551913	0.628311
SSC_3454	129.273	-0.854161	0.355717	-2.40124	0.0163397	0.0941313	0.888294	0.693419	0.276192
SSC_1263	138.264	-0.780378	0.325082	-2.40056	0.01637	0.0941532	0.351239	0.945528	0.567558
SSC_3225	35.6549	-1.68959	0.703922	-2.40025	0.0163839	0.0941532	0.274291	0.0720677	1.22264
SSC_1565	105.238	-0.79973	0.333199	-2.40016	0.016388	0.0941532	0.418632	0.613984	0.721941
SSC_5853	168.341	-0.714424	0.297731	-2.39956	0.0164146	0.0942206	0.412038	0.532151	0.989706
SSC_1667	55.687	-1.06021	0.442113	-2.39805	0.0164824	0.0943957	0.427645	0.451708	0.560312
SSC_5362	116.858	-0.807462	0.336728	-2.39797	0.0164863	0.0943957	0.361186	0.85016	0.584315
SSC_3748	104.132	-0.809336	0.33752	-2.39789	0.0164898	0.0943957	0.528011	0.795825	0.446576
SSC_4381	258.82	-0.504419	0.21056	-2.39561	0.0165928	0.0948995	0.710315	0.786251	0.629956
SSC_0638	136.444	-0.708541	0.295885	-2.39465	0.0166363	0.0949119	0.455235	0.773527	0.632532
SSC_0387	44.6455	-1.34369	0.561221	-2.39423	0.0166552	0.0949119	0.205338	0.942424	0.290162
SSC_2305	185.911	-0.701197	0.292884	-2.39411	0.0166607	0.0949119	1.0973	0.482079	0.452815
SSC_0545	204.183	-0.671582	0.280545	-2.39385	0.0166727	0.0949119	0.356709	0.881757	0.748417
SSC_5360	111.138	-0.825519	0.344875	-2.39368	0.0166804	0.0949119	0.344623	0.827154	0.588568
SSC_0051	150.728	-0.666654	0.278518	-2.39358	0.0166848	0.0949119	0.492179	0.657889	0.753559
SSC_0396	76.7842	-1.03568	0.432854	-2.39268	0.0167258	0.0950426	0.896019	0.241674	0.535951
SSC_2014	95.5881	-0.80815	0.337796	-2.39242	0.0167378	0.0950426	0.510634	0.666482	0.543309
SSC_1494	202.554	-0.584941	0.244607	-2.39135	0.0167866	0.0952342	0.680111	0.532066	0.812415
SSC_5631	204.594	-0.554532	0.232105	-2.38914	0.016888	0.0957041	0.640013	0.668264	0.733115
SSC_3899	348.078	-0.560064	0.234461	-2.38873	0.0169069	0.0957041	1.16527	0.562602	0.494138
SSC_3690	278.646	-0.532153	0.222793	-2.38856	0.0169147	0.0957041	0.524907	0.664161	0.930519
SSC_3810	162.133	-0.721949	0.302513	-2.3865	0.0170094	0.096137	0.429079	1.01188	0.502454
SSC_5436	146.121	-0.670778	0.28114	-2.38592	0.0170364	0.096137	0.766062	0.635463	0.516902
SSC_5961	121.069	-0.763567	0.320031	-2.38591	0.0170367	0.096137	0.422262	0.784097	0.585684
SSC_5255	107.469	-0.771862	0.323612	-2.38515	0.0170723	0.096252	0.724869	0.567794	0.497249
SSC_4361	95.3568	-0.955887	0.401076	-2.38331	0.0171578	0.096648	0.232301	0.849438	0.627922
SSC_3034	53.1816	-1.07668	0.452034	-2.38186	0.0172252	0.0969417	0.430778	0.570252	0.428016
SSC_4543	155.336	-0.646611	0.27159	-2.38083	0.0172736	0.0971274	0.588012	0.562027	0.78727
SSC_3946	126.96	-0.700186	0.294388	-2.37845	0.0173856	0.097671	0.605941	0.553068	0.68867
SSC_3061	181.978	-0.615277	0.258874	-2.37675	0.0174661	0.0980362	0.675169	0.813614	0.510285
SSC_5353	74.9924	-0.95176	0.400522	-2.3763	0.0174872	0.0980677	0.467488	0.378157	0.759803
SSC_3230	121.448	-0.721816	0.303951	-2.37478	0.0175594	0.0983856	0.63087	0.703676	0.505095
SSC_3354	81.9537	-0.920109	0.387611	-2.3738	0.0176062	0.0985605	0.752016	0.590758	0.342861
SSC_3057	103.357	-0.814691	0.343309	-2.37306	0.0176416	0.0986717	0.542543	0.816767	0.417616
SSC_5800	42.3919	-1.19237	0.503171	-2.36971	0.0178021	0.0994816	0.387468	0.478108	0.445137
SSC_6147	113.064	-0.835927	0.352937	-2.36849	0.0178609	0.0997221	0.330112	0.913294	0.54502
SSC_4840	68.9154	-1.08894	0.460026	-2.36712	0.0179269	0.100002	0.208781	0.864813	0.540451
SSC_4869	92.3138	-0.843566	0.356549	-2.36592	0.0179855	0.100241	0.558694	0.751989	0.416732
SSC_4172	98.8013	-0.801543	0.339011	-2.36436	0.0180615	0.100576	0.517419	0.50439	0.708357
SSC_1915	63.2787	-0.977292	0.413531	-2.36329	0.0181136	0.100778	0.440665	0.584911	0.500779
SSC_0346	133.175	-0.92726	0.392458	-2.3627	0.0181423	0.100849	0.196319	1.06128	0.632236
SSC_2573	58.8342	-1.18263	0.500633	-2.36227	0.0181634	0.100878	0.182522	0.436599	0.903504
SSC_2668	147.123	-0.682548	0.289	-2.36176	0.0181886	0.100929	0.88016	0.524572	0.535221
SSC_0506	81.3884	-0.918903	0.389261	-2.36063	0.0182437	0.101059	0.579777	0.751426	0.338364
SSC_4224	105.443	-0.876015	0.371226	-2.35979	0.0182854	0.101059	0.562208	0.919991	0.30733
SSC_1547	120.239	-0.722501	0.306181	-2.35972	0.0182889	0.101059	0.608617	0.728396	0.503614
SSC_1916	104.706	-0.762728	0.323294	-2.35924	0.0183125	0.101059	0.695043	0.539777	0.548639
SSC_2141	51.6753	-1.19909	0.508269	-2.35916	0.0183165	0.101059	0.474363	0.213413	0.792132
SSC_2133	25.6837	-1.80238	0.764043	-2.359	0.0183242	0.101059	0.896019	0.334675	0.0700391
SSC_2350	73.1464	-1.09642	0.464834	-2.35874	0.0183369	0.101059	0.173095	0.837558	0.604017
SSC_0878	132.874	-0.731257	0.310045	-2.35855	0.0183465	0.101059	0.399067	0.653414	0.796497
SSC_2002	78.614	-0.971478	0.411979	-2.35808	0.01837	0.101059	0.609293	0.762316	0.288911
SSC_3818	151.262	-0.638995	0.270985	-2.35805	0.0183714	0.101059	0.707015	0.678891	0.557277
SSC_0121	141.863	-0.673516	0.285799	-2.35661	0.0184425	0.101362	0.665426	0.494556	0.744313
SSC_0928	63.8896	-1.16089	0.492959	-2.35493	0.0185262	0.101693	0.154486	0.849438	0.541786
SSC_0855	107.367	-0.745725	0.316699	-2.35468	0.0185387	0.101693	0.645779	0.607675	0.543356
SSC_1699	94.5819	-0.812534	0.345108	-2.35443	0.018551	0.101693	0.448009	0.659146	0.60385
SSC_2367	113.652	-0.728364	0.309474	-2.35355	0.018595	0.101704	0.676087	0.612576	0.535322
SSC_0284	218.487	-0.542842	0.230656	-2.35347	0.0185993	0.101704	0.786888	0.577812	0.717686
SSC_6232	186.061	-0.56851	0.241567	-2.35343	0.0186011	0.101704	0.654783	0.675583	0.691121
SSC_5676	292.29	-0.457974	0.194673	-2.35254	0.0186459	0.101861	0.755772	0.718469	0.712842
SSC_1435	78.4567	-0.992798	0.422365	-2.35057	0.0187448	0.102313	0.268806	0.918088	0.500279
SSC_1324	77.9629	-0.968923	0.412334	-2.34985	0.0187811	0.102423	0.259716	0.660839	0.690385
SSC_3081	127.419	-0.701008	0.298447	-2.34885	0.0188313	0.102609	0.507744	0.716088	0.622535
SSC_2639	165.804	-0.616999	0.262734	-2.34838	0.0188552	0.10265	0.560012	0.621453	0.78536
SSC_0185	128.65	-0.690316	0.293994	-2.34806	0.0188712	0.10265	0.664788	0.529019	0.679791
SSC_1429	54.0687	-1.25831	0.536249	-2.3465	0.0189507	0.102994	0.13033	0.854464	0.507356
SSC_2254	137.987	-0.72202	0.308016	-2.3441	0.0190731	0.10357	0.463821	0.515629	0.924515
SSC_2660	47.4579	-1.33878	0.571296	-2.34341	0.0191083	0.103624	0.207772	1.18745	0.251227
SSC_3420	130.522	-0.774753	0.33063	-2.34327	0.0191158	0.103624	0.323154	0.719084	0.796111
SSC_5793	159.533	-0.663052	0.283205	-2.34125	0.0192195	0.103967	0.451057	0.862687	0.629678
SSC_3955	152.177	-0.624401	0.266731	-2.34094	0.0192353	0.103967	0.604058	0.668493	0.674554
SSC_0259	191.689	-0.559539	0.239028	-2.34089	0.0192378	0.103967	0.722415	0.68389	0.636172
SSC_3640	65.0961	-1.032	0.440883	-2.34076	0.0192447	0.103967	0.858685	0.458444	0.308172
SSC_2330	121.682	-0.730352	0.312201	-2.33937	0.0193164	0.104266	0.823087	0.573371	0.477898
SSC_5714	46.4187	-1.20449	0.515357	-2.33719	0.0194292	0.104761	0.228397	0.475647	0.677978
SSC_4782	139.024	-0.677076	0.289725	-2.33696	0.0194413	0.104761	0.788886	0.633967	0.501611
SSC_1683	248.764	-0.519407	0.222374	-2.33573	0.0195053	0.105017	0.843925	0.727624	0.564116
SSC_0648	79.3575	-0.883315	0.378626	-2.33295	0.019651	0.105667	0.439225	0.740304	0.489773
SSC_0024	286.17	-0.488542	0.209424	-2.33279	0.0196594	0.105667	0.734983	0.853522	0.577403
SSC_3934	80.176	-0.883276	0.378747	-2.3321	0.0196956	0.105713	0.382675	0.608038	0.666613
SSC_0090	304.821	-0.448678	0.192402	-2.33199	0.0197013	0.105713	0.770409	0.753468	0.681796
SSC_3935	185.668	-0.654377	0.28084	-2.33007	0.0198026	0.106167	0.394248	0.687604	0.899971
SSC_5690	158.203	-0.622318	0.267126	-2.32968	0.0198231	0.106187	0.561429	0.630979	0.764411
SSC_1645	201.137	-0.562132	0.241434	-2.3283	0.019896	0.106487	0.726084	0.551318	0.775085
SSC_1463	113.091	-0.808093	0.347155	-2.32776	0.0199249	0.106497	0.871129	0.632178	0.349381
SSC_4579	273.776	-0.507308	0.21795	-2.32764	0.0199314	0.106497	0.61771	0.928232	0.60624
SSC_0103	142.354	-0.663893	0.285671	-2.32397	0.020127	0.107451	0.544248	0.577477	0.784237
SSC_5897	88.7453	-0.956597	0.411691	-2.32358	0.0201479	0.107473	0.224005	0.679038	0.785838
SSC_3223	138.769	-0.659339	0.283862	-2.32275	0.0201929	0.107553	0.672014	0.532941	0.701808
SSC_5699	182.504	-0.645901	0.278175	-2.32192	0.0202371	0.107553	0.67992	0.908185	0.426452
SSC_0581	220.782	-0.566077	0.243802	-2.32187	0.0202399	0.107553	0.62912	0.917293	0.532943
SSC_5232	68.1141	-0.978667	0.42152	-2.32176	0.0202459	0.107553	0.502314	0.770095	0.338364
SSC_4870	73.8164	-0.969021	0.417372	-2.32172	0.0202479	0.107553	0.306856	0.836689	0.488135
SSC_0083	110.798	-0.892536	0.38454	-2.32105	0.0202843	0.107656	0.232554	0.739959	0.819088
SSC_2658	53.6778	-1.08823	0.46907	-2.31998	0.0203418	0.107871	0.361298	0.372966	0.7591
SSC_2320	79.3012	-0.981708	0.423437	-2.31843	0.0204262	0.108192	0.245966	0.861318	0.572472
SSC_4576	111.828	-0.788096	0.339955	-2.31824	0.0204364	0.108192	0.948726	0.476934	0.462258
SSC_1913	161.918	-0.629018	0.271574	-2.3162	0.0205476	0.108689	0.486254	0.768553	0.708344
SSC_6217	115.068	-0.747962	0.323184	-2.31435	0.0206485	0.109132	0.434702	0.796706	0.590329
SSC_1938	222.913	-0.520757	0.225057	-2.31389	0.0206738	0.109175	0.640593	0.792498	0.663353
SSC_3675	103.024	-0.783715	0.338957	-2.31213	0.0207703	0.109593	0.405566	0.711378	0.651536
SSC_2489	423.326	-0.443877	0.192064	-2.31109	0.0208281	0.109723	0.862627	0.878904	0.529317
SSC_2836	63.5998	-1.0204	0.441529	-2.31106	0.0208295	0.109723	0.861557	0.416023	0.342413
SSC_4666	160.657	-0.600459	0.259897	-2.31037	0.0208675	0.109831	0.681753	0.67675	0.624673
SSC_3270	123.983	-0.684701	0.296412	-2.30996	0.0208903	0.10986	0.704015	0.587102	0.588965
SSC_1277	72.9894	-0.989106	0.428319	-2.30928	0.0209283	0.109885	0.277119	0.509354	0.865651
SSC_5102	192.54	-0.582003	0.252031	-2.30925	0.0209296	0.109885	0.55234	0.614652	0.865134
SSC_2529	117.358	-0.700024	0.303258	-2.30835	0.0209799	0.110057	0.645519	0.570166	0.635968
SSC_4784	194.541	-0.56298	0.244005	-2.30724	0.0210412	0.110114	0.790309	0.700633	0.565986
SSC_2127	109.213	-0.748294	0.324352	-2.30705	0.0210523	0.110114	0.462461	0.723423	0.611674
SSC_0475	146.344	-0.73529	0.31879	-2.3065	0.0210825	0.110114	0.570797	0.989238	0.380787
SSC_1764	99.6518	-0.808204	0.350481	-2.30598	0.0211115	0.110114	0.410326	0.835985	0.531764
SSC_2924	202.264	-0.592232	0.256841	-2.30583	0.02112	0.110114	0.483766	0.648244	0.911261
SSC_4651	240.945	-0.503367	0.218318	-2.30566	0.0211295	0.110114	0.815023	0.627819	0.694387
SSC_4706	75.8118	-1.03974	0.450968	-2.30557	0.0211347	0.110114	0.194317	0.86703	0.591105
SSC_3831	326.131	-0.458221	0.198751	-2.3055	0.0211384	0.110114	0.811379	0.571371	0.828174
SSC_5455	46.0248	-1.11818	0.485037	-2.30535	0.021147	0.110114	0.427645	0.564312	0.405489
SSC_2421	174.981	-0.592478	0.257281	-2.30284	0.0212878	0.110756	0.673199	0.793007	0.548348
SSC_4961	65.4017	-0.965062	0.419498	-2.30051	0.0214191	0.111348	0.426676	0.748856	0.418233
SSC_5909	165.922	-0.589697	0.256522	-2.29882	0.0215152	0.111756	0.619068	0.720089	0.657273
SSC_5694	124.483	-0.729376	0.317413	-2.29788	0.0215686	0.111865	0.896019	0.450577	0.554836
SSC_5866	28.3459	-1.61192	0.701497	-2.29783	0.0215715	0.111865	0.152979	0.213845	0.993449
SSC_2652	82.5017	-0.953806	0.415177	-2.29735	0.0215988	0.111915	0.70848	0.26536	0.743109
SSC_5895	170.626	-0.588115	0.25606	-2.29679	0.0216307	0.111989	0.752957	0.591247	0.667301
SSC_5118	114.006	-0.747233	0.325388	-2.29644	0.0216507	0.112	0.846787	0.452363	0.562414
SSC_2741	85.9733	-0.902393	0.393084	-2.29567	0.0216945	0.112135	0.457749	0.355294	0.923242
SSC_2752	92.1229	-0.850199	0.370532	-2.29453	0.0217599	0.112382	0.443192	0.892468	0.428016
SSC_1104	39.4823	-1.34722	0.587894	-2.29161	0.0219282	0.113159	0.190065	0.905869	0.308172
SSC_3278	221.954	-0.676168	0.295147	-2.29095	0.021966	0.113262	0.339343	1.12862	0.617463
SSC_3842	121.543	-0.700516	0.305935	-2.28975	0.0220356	0.113459	0.642029	0.49006	0.738518
SSC_1728	141.931	-0.660278	0.288372	-2.28968	0.02204	0.113459	0.471949	0.73223	0.712357
SSC_5316	99.4512	-0.826422	0.361018	-2.28914	0.0220712	0.113527	0.334876	0.637379	0.788773
SSC_1997	123.364	-0.723562	0.316171	-2.28852	0.0221074	0.113621	0.407944	0.69557	0.752259
SSC_4352	182.85	-0.568907	0.248677	-2.28773	0.022153	0.113763	0.657434	0.784927	0.595533
SSC_5334	46.1508	-1.17939	0.515636	-2.28725	0.0221813	0.113816	0.344623	0.30057	0.807117
SSC_5861	115.534	-0.711388	0.311146	-2.28635	0.0222338	0.113993	0.555142	0.739197	0.551228
SSC_4563	136.516	-0.720155	0.315079	-2.28563	0.0222757	0.114086	0.986627	0.439365	0.534701
SSC_3671	227.741	-0.512895	0.22442	-2.28542	0.022288	0.114086	0.822171	0.629715	0.671986
SSC_0676	25.1014	-1.90644	0.834432	-2.28471	0.0223298	0.114208	0	0.801917	0.380212
SSC_3476	165.007	-0.702347	0.307484	-2.28417	0.0223614	0.114277	1.0171	0.632336	0.370699
SSC_4603	223.23	-0.582382	0.255023	-2.28364	0.0223926	0.114345	0.436522	0.905816	0.732799
SSC_0871	165.327	-0.614615	0.269272	-2.2825	0.0224596	0.114498	0.737048	0.762772	0.502829
SSC_3570	52.6301	-1.16349	0.509765	-2.2824	0.0224657	0.114498	0.179204	0.644816	0.655225
SSC_3021	271.866	-0.50053	0.219318	-2.28221	0.0224767	0.114498	0.60243	0.620591	0.929521
SSC_0557	434.385	-0.398319	0.174564	-2.28179	0.0225019	0.114528	0.925997	0.755133	0.636442
SSC_4760	69.8219	-0.91002	0.39887	-2.2815	0.0225189	0.114528	0.408479	0.57246	0.625612
SSC_1993	96.25	-0.785316	0.344543	-2.2793	0.0226494	0.1151	0.43324	0.685399	0.638591
SSC_5744	181.749	-0.663412	0.291169	-2.27844	0.0227002	0.115266	0.49001	1.07497	0.476933
SSC_0108	204.849	-0.536996	0.236097	-2.27448	0.0229374	0.11616	0.81239	0.619024	0.65931
SSC_3773	156.831	-0.625983	0.275231	-2.27439	0.0229427	0.11616	0.49357	0.745562	0.713884
SSC_4533	182.208	-0.611633	0.269033	-2.27345	0.0229989	0.11616	0.445534	0.728311	0.834838
SSC_5882	39.9247	-1.22866	0.54051	-2.27315	0.023017	0.11616	0.246405	0.542567	0.531596
SSC_1639	91.9675	0.801307	0.352549	2.27289	0.0230327	0.11616	1.58526	2.23013	1.49745
SSC_5949	27.4369	-1.6799	0.73917	-2.27269	0.023045	0.11616	0.256005	1.1108	0.0998705
SSC_1056	85.3256	-0.876384	0.385633	-2.27258	0.0230513	0.11616	0.528975	0.354649	0.842484
SSC_6095	302.092	-0.435758	0.19178	-2.27217	0.0230762	0.11616	0.775343	0.728246	0.717139
SSC_4808	103.588	-0.736685	0.324279	-2.27176	0.0231009	0.11616	0.669179	0.616076	0.530822
SSC_1543	40.4677	-1.51598	0.667321	-2.27173	0.0231026	0.11616	0.0448009	0.934884	0.469342
SSC_2734	83.2642	-0.816343	0.359365	-2.27162	0.0231092	0.11616	0.630532	0.50867	0.574558
SSC_5486	106.33	-0.737485	0.324678	-2.27143	0.0231208	0.11616	0.523647	0.721089	0.565169
SSC_4195	79.7544	-0.95395	0.42002	-2.2712	0.0231349	0.11616	0.247584	0.599902	0.821792
SSC_1524	146.523	-0.691762	0.304587	-2.27115	0.0231381	0.11616	0.442612	0.967635	0.551071
SSC_2182	214.411	-0.518057	0.228126	-2.27093	0.0231514	0.11616	0.655297	0.783482	0.661033
SSC_4972	58.7104	-1.15996	0.510925	-2.27031	0.0231887	0.116173	0.149336	0.585942	0.809939
SSC_2503	93.7071	-0.81467	0.358854	-2.2702	0.0231956	0.116173	0.377733	0.641052	0.734089
SSC_3118	163.905	-0.644021	0.283713	-2.26998	0.023209	0.116173	0.417738	0.788691	0.759384
SSC_0756	151.99	-0.649923	0.286566	-2.26797	0.0233312	0.116693	0.508268	0.898444	0.564789
SSC_1621	204.666	-0.569773	0.251516	-2.26535	0.023491	0.117374	0.714743	0.86276	0.496981
SSC_3599	116.344	-0.740567	0.326995	-2.26476	0.0235272	0.117374	0.90489	0.477365	0.504631
SSC_3927	190.907	-0.689082	0.304275	-2.26467	0.0235331	0.117374	0.336496	1.0587	0.646334
SSC_4227	157.445	-0.60095	0.265383	-2.26446	0.023546	0.117374	0.683629	0.729392	0.576329
SSC_4042	63.0005	-0.977812	0.431852	-2.26423	0.02356	0.117374	0.50819	0.740536	0.347936
SSC_1000	94.9848	-0.790544	0.349238	-2.26363	0.0235971	0.117384	0.435679	0.769516	0.568864
SSC_3337	142.96	-0.748809	0.330805	-2.2636	0.023599	0.117384	0.318465	0.952589	0.6617
SSC_0340	81.9908	-0.829972	0.366747	-2.26306	0.0236318	0.117455	0.552545	0.666482	0.482679
SSC_1424	126.542	-0.704776	0.31151	-2.26245	0.0236698	0.117551	0.826199	0.646719	0.445879
SSC_0813	107.95	-0.741224	0.327952	-2.26016	0.0238111	0.118161	0.512011	0.808771	0.514993
SSC_2872	68.4652	-0.962428	0.425881	-2.25985	0.0238304	0.118164	0.784016	0.565179	0.312638
SSC_2296	164.301	-0.600099	0.265661	-2.25889	0.0238904	0.118202	0.553591	0.629509	0.810378
SSC_3064	118.166	-0.725253	0.321074	-2.25883	0.0238938	0.118202	0.410326	0.736444	0.700391
SSC_0783	67.2506	-0.918793	0.406756	-2.25883	0.023894	0.118202	0.551396	0.417073	0.643086
SSC_4932	143.844	-1.7867	0.791629	-2.25699	0.0240088	0.118664	0.0771407	0.550179	0.47411
SSC_0206	81.3061	-0.819909	0.363317	-2.25673	0.024025	0.118664	0.530974	0.636219	0.537398
SSC_1021	235.977	-0.500894	0.222019	-2.25608	0.0240655	0.118772	0.798017	0.596156	0.745971
SSC_0696	113.503	-0.707713	0.313893	-2.25464	0.0241562	0.119127	0.718899	0.506016	0.638798
SSC_6090	250.709	-0.47465	0.210574	-2.25407	0.0241915	0.119208	0.668799	0.768673	0.720724
SSC_0087	133.928	-0.643342	0.285523	-2.2532	0.0242463	0.119385	0.613065	0.598695	0.709766
SSC_0854	47.5582	-1.33929	0.595358	-2.24956	0.024477	0.12028	0.112002	0.442015	1.03751
SSC_2380	145.448	-0.646987	0.287662	-2.24912	0.0245048	0.12028	0.816958	0.482854	0.671208
SSC_5354	200.174	-0.54278	0.241342	-2.24901	0.0245121	0.12028	0.68656	0.812187	0.58052
SSC_1333	112.853	-0.744018	0.330849	-2.24882	0.0245242	0.12028	0.604292	0.826608	0.428683
SSC_5806	41.6472	-1.23114	0.547548	-2.24846	0.0245472	0.12028	0.205338	0.499669	0.66823
SSC_4034	94.6873	-0.772382	0.343572	-2.24809	0.0245702	0.12028	0.621942	0.693419	0.468217
SSC_0652	138.248	-0.667688	0.297005	-2.24807	0.0245716	0.12028	0.448009	0.787819	0.692521
SSC_4567	107.586	-0.785738	0.349602	-2.24752	0.0246068	0.12028	0.440416	0.956408	0.462258
SSC_2161	365.29	-0.39801	0.17711	-2.24725	0.0246243	0.12028	0.778122	0.698057	0.803465
SSC_3480	129.271	-0.679103	0.302216	-2.24708	0.0246352	0.12028	0.778683	0.671487	0.477074
SSC_5628	169.551	-0.569267	0.253358	-2.24689	0.0246473	0.12028	0.652204	0.64725	0.722278
SSC_0360	248.645	-0.519478	0.231212	-2.24675	0.0246557	0.12028	0.517882	0.90539	0.707363
SSC_6079	114.998	-0.688156	0.30639	-2.24602	0.0247029	0.120316	0.576508	0.676207	0.61349
SSC_5407	123.794	-0.709401	0.315882	-2.24578	0.0247183	0.120316	0.689245	0.778601	0.4291
SSC_4408	145.666	-0.642069	0.285905	-2.24575	0.0247202	0.120316	0.49281	0.819909	0.638527
SSC_0838	104.67	-0.720155	0.320787	-2.24496	0.0247707	0.12047	0.543738	0.649252	0.630351
SSC_0454	102.016	-0.739278	0.329539	-2.24337	0.024873	0.120838	0.684599	0.642376	0.495276
SSC_0795	243.066	-0.498548	0.222254	-2.24315	0.0248874	0.120838	0.872926	0.602113	0.681874
SSC_1270	93.2323	-0.805174	0.358989	-2.24289	0.0249036	0.120838	0.381782	0.742297	0.643941
SSC_5742	71.3067	-0.883505	0.394055	-2.24209	0.0249557	0.120933	0.676586	0.539395	0.447529
SSC_4097	71.931	-0.943219	0.420705	-2.242	0.0249614	0.120933	0.334109	0.459217	0.855359
SSC_4815	80.9067	-0.834981	0.372566	-2.24116	0.0250157	0.121059	0.728015	0.463807	0.529184
SSC_5391	28.2098	-1.45637	0.649874	-2.24101	0.0250256	0.121059	0.65165	0.352844	0.242928
SSC_3114	86.265	-0.967872	0.432038	-2.24025	0.025075	0.121109	1.09151	0.52728	0.238833
SSC_3457	228.857	-0.534021	0.238428	-2.23976	0.0251064	0.121109	0.501905	0.840628	0.77043
SSC_0916	220.898	-0.530759	0.236988	-2.2396	0.0251166	0.121109	0.662482	0.88527	0.565488
SSC_6212	125.989	-0.667471	0.298069	-2.23932	0.0251354	0.121109	0.746682	0.626046	0.544473
SSC_0174	169.955	-0.613988	0.274198	-2.23922	0.0251419	0.121109	0.832584	0.730938	0.471126
SSC_5932	262.45	-0.477422	0.213222	-2.23908	0.0251506	0.121109	0.7515	0.821435	0.603503
SSC_2452	180.225	-0.555611	0.248289	-2.23776	0.0252366	0.121431	0.766992	0.656889	0.633372
SSC_0740	270.929	-0.452743	0.202387	-2.23702	0.0252852	0.12151	0.716815	0.743624	0.730317
SSC_1732	194.074	-0.549271	0.245559	-2.23682	0.0252981	0.12151	0.784789	0.736576	0.558215
SSC_3693	71.3891	-0.906754	0.405416	-2.2366	0.0253124	0.12151	0.44015	0.44216	0.753802
SSC_5667	208.525	-0.562037	0.25132	-2.23633	0.0253298	0.12151	0.488388	0.890074	0.702985
SSC_5100	91.0748	-0.830203	0.371442	-2.23508	0.0254119	0.121756	0.836284	0.364939	0.597299
SSC_5664	83.7952	-0.823014	0.368244	-2.23497	0.0254194	0.121756	0.47079	0.727433	0.516113
SSC_0217	148.065	-0.602709	0.26977	-2.23416	0.0254728	0.12192	0.626064	0.691557	0.658541
SSC_1600	148.496	-0.605312	0.271019	-2.23346	0.0255184	0.122045	0.605418	0.642923	0.724919
SSC_3349	51.6848	-1.22972	0.550966	-2.23194	0.0256192	0.122395	0.124447	0.743947	0.664891
SSC_0734	287.242	-0.441166	0.197701	-2.23148	0.0256491	0.122395	0.710389	0.706469	0.791712
SSC_3513	107.993	-0.728884	0.326637	-2.23148	0.0256494	0.122395	0.561505	0.769018	0.503883
SSC_1579	87.1769	-0.846808	0.379566	-2.23099	0.0256818	0.122457	0.328918	0.730409	0.664163
SSC_1963	81.4592	-0.823236	0.369057	-2.23065	0.0257045	0.122464	0.53977	0.710588	0.470531
SSC_0417	279.207	-0.506416	0.227053	-2.23038	0.025722	0.122464	0.961353	0.726247	0.509503
SSC_4620	114.75	-0.695202	0.31174	-2.23007	0.0257426	0.12247	0.542781	0.750216	0.574443
SSC_1067	58.5222	-1.204	0.540025	-2.22953	0.0257788	0.122551	0.119469	0.716242	0.77043
SSC_4406	329.423	-0.425413	0.190847	-2.22908	0.0258085	0.1226	0.659906	0.710775	0.872595
SSC_5381	138.611	-0.658284	0.295604	-2.22691	0.0259532	0.123195	0.616013	0.842214	0.491481
SSC_0131	108.86	-0.71594	0.32158	-2.22632	0.0259927	0.12329	0.703327	0.66598	0.488731
SSC_6110	121.304	-0.695326	0.312401	-2.22575	0.0260309	0.123379	0.481892	0.824801	0.581599
SSC_3612	101.716	-0.731785	0.328977	-2.22443	0.0261196	0.12369	0.498815	0.664602	0.647951
SSC_4443	127.613	-0.687373	0.309044	-2.22419	0.0261356	0.12369	0.484514	0.560069	0.865188
SSC_5929	193.836	-0.542767	0.244318	-2.22156	0.0263131	0.124437	0.775279	0.73886	0.571181
SSC_2248	152.422	-0.630607	0.284008	-2.22039	0.0263924	0.124719	0.845026	0.675299	0.481817
SSC_4512	93.3393	-0.769298	0.34655	-2.21988	0.0264269	0.124745	0.605418	0.70411	0.473742
SSC_4898	171.49	-0.558001	0.251383	-2.21973	0.0264372	0.124745	0.663718	0.689571	0.683298
SSC_5904	102.591	-0.745669	0.336056	-2.21888	0.026495	0.124925	0.452445	0.774825	0.592014
SSC_0030	105.12	-0.714388	0.322157	-2.21752	0.0265879	0.125269	0.537611	0.600719	0.692469
SSC_0373	77.5317	-0.832485	0.375465	-2.21721	0.0266088	0.125275	0.504011	0.685031	0.51362
SSC_3943	153.061	-0.620239	0.28007	-2.21459	0.0267883	0.126026	0.519585	0.611978	0.851018
SSC_1845	222.332	-0.491799	0.222336	-2.21197	0.0269691	0.126783	0.722596	0.684971	0.727228
SSC_2287	66.0571	-0.891429	0.403187	-2.21095	0.0270391	0.127018	0.501771	0.573945	0.539301
SSC_4901	179.997	-0.562921	0.254839	-2.20893	0.0271794	0.127582	0.585155	0.846859	0.623939
SSC_1779	24.5594	-1.58879	0.720066	-2.20645	0.0273523	0.128298	0.105414	0.588073	0.459295
SSC_4152	68.7183	-0.938132	0.425664	-2.20392	0.0275297	0.128973	0.298673	0.719912	0.601568
SSC_2815	133.485	-0.634151	0.287823	-2.20327	0.0275756	0.128973	0.60747	0.584973	0.749607
SSC_4958	43.2393	-1.09242	0.495844	-2.20315	0.0275841	0.128973	0.412169	0.476059	0.52029
SSC_5693	161.545	-0.709352	0.321978	-2.20311	0.0275873	0.128973	0.320007	1.026	0.646656
SSC_4827	201.071	-0.598676	0.271795	-2.20268	0.0276176	0.128973	0.969163	0.42983	0.711543
SSC_4089	82.6092	-0.833819	0.378588	-2.20244	0.0276339	0.128973	0.660224	0.377479	0.703436
SSC_4792	125.913	-0.66338	0.301258	-2.20204	0.0276628	0.128973	0.570194	0.786734	0.554421
SSC_5981	93.8694	-0.766965	0.348315	-2.20193	0.0276704	0.128973	0.444114	0.622164	0.721668
SSC_6083	93.6527	-0.771275	0.350293	-2.2018	0.0276793	0.128973	0.436115	0.610567	0.740217
SSC_2125	108.964	-0.755069	0.343024	-2.20121	0.027721	0.129044	0.377271	0.809426	0.632147
SSC_1790	90.7195	-0.820153	0.372625	-2.20101	0.0277353	0.129044	0.861109	0.580533	0.371527
SSC_3162	99.2387	-0.798098	0.362745	-2.20016	0.0277953	0.129222	0.483692	0.953868	0.414546
SSC_1207	172.986	-0.55729	0.253346	-2.19972	0.0278267	0.129222	0.612662	0.73223	0.69073
SSC_2371	90.1991	-0.884074	0.401923	-2.19961	0.0278346	0.129222	0.548153	0.292497	0.972509
SSC_0625	95.9223	-0.76609	0.348789	-2.19643	0.0280612	0.130178	0.822373	0.549104	0.462258
SSC_2064	60.7305	-0.9525	0.43374	-2.19602	0.0280908	0.130221	0.367221	0.532674	0.675705
SSC_1832	182.476	-0.590022	0.268775	-2.19523	0.0281473	0.130291	0.4531	0.729802	0.856331
SSC_4944	161.685	0.659168	0.300287	2.19513	0.0281546	0.130291	2.38565	0.985121	1.70489
SSC_0264	124.937	-0.660835	0.301109	-2.19467	0.028187	0.130291	0.505817	0.662244	0.74108
SSC_3609	70.1406	-0.910473	0.414986	-2.19398	0.0282366	0.130291	0.356371	0.820566	0.505594
SSC_0960	213.643	-0.504755	0.230071	-2.19391	0.028242	0.130291	0.649495	0.664056	0.80411
SSC_5863	119.605	-0.7949	0.362329	-2.19386	0.0282452	0.130291	0.755678	0.870578	0.293016
SSC_2802	110.087	-0.698294	0.318304	-2.1938	0.0282499	0.130291	0.60309	0.520543	0.744576
SSC_2200	202.693	-0.567761	0.258898	-2.19299	0.0283079	0.130364	0.902807	0.469881	0.732663
SSC_0245	114.97	-0.670484	0.305758	-2.19286	0.0283175	0.130364	0.65165	0.631633	0.605338
SSC_0027	297.519	0.499229	0.227676	2.19272	0.0283275	0.130364	2.07247	1.37901	1.02059
SSC_4125	121.721	-0.656943	0.299662	-2.19228	0.0283594	0.130387	0.618253	0.714481	0.575915
SSC_1904	111.518	-0.704961	0.321595	-2.19208	0.0283737	0.130387	0.779536	0.475059	0.628741
SSC_3789	94.4218	-0.762917	0.348475	-2.1893	0.0285748	0.131216	0.672014	0.700086	0.439624
SSC_2303	264.206	-0.449069	0.205252	-2.18789	0.028678	0.131595	0.685649	0.785195	0.727444
SSC_2685	151.404	-0.587526	0.268757	-2.18608	0.0288096	0.132073	0.734088	0.667827	0.60279
SSC_1678	76.1654	-0.85631	0.391745	-2.18589	0.0288239	0.132073	0.807886	0.412273	0.515225
SSC_0575	63.3162	-0.910359	0.416686	-2.18476	0.0289064	0.132356	0.440665	0.516987	0.644878
SSC_5464	66.968	-0.94383	0.432279	-2.18338	0.0290076	0.132713	0.301721	0.794022	0.570414
SSC_0490	60.1876	-0.937711	0.429526	-2.18313	0.0290263	0.132713	0.52707	0.660756	0.411966
SSC_0612	163.816	-0.569208	0.260857	-2.18207	0.0291047	0.132975	0.613428	0.641708	0.77043
SSC_4670	406.491	-0.383163	0.175662	-2.18125	0.0291652	0.133115	0.821845	0.855584	0.645289
SSC_1020	103.99	-0.701458	0.32161	-2.18108	0.0291774	0.133115	0.628936	0.556755	0.663829
SSC_0334	158.195	-0.594352	0.272571	-2.18054	0.0292176	0.133203	0.558389	0.6168	0.826412
SSC_1039	140.359	-0.603912	0.27703	-2.17995	0.0292612	0.133301	0.661595	0.632671	0.680321
SSC_0996	136.094	-0.629112	0.288626	-2.17968	0.0292813	0.133301	0.780622	0.651648	0.536375
SSC_2180	133.66	-0.673026	0.308816	-2.17938	0.0293038	0.133308	0.854018	0.679402	0.42942
SSC_4829	151.229	-0.690879	0.317113	-2.17865	0.0293575	0.133425	0.339869	0.84256	0.800841
SSC_0371	185.447	-0.563338	0.258594	-2.17846	0.0293716	0.133425	0.493377	0.804626	0.755372
SSC_4665	112.786	-0.862468	0.39616	-2.17707	0.0294753	0.133695	0.22085	0.968021	0.702164
SSC_5002	127.288	-0.684693	0.314528	-2.17689	0.0294887	0.133695	0.769149	0.753939	0.422228
SSC_3184	95.4609	-0.778244	0.357537	-2.17668	0.0295043	0.133695	0.744579	0.38689	0.692931
SSC_3200	139.06	-0.626794	0.287978	-2.17653	0.0295153	0.133695	0.65947	0.521824	0.783378
SSC_3510	200.76	-0.529222	0.243213	-2.17596	0.0295583	0.133735	0.733106	0.556735	0.81086
SSC_0193	194.065	-0.526217	0.241844	-2.17585	0.0295664	0.133735	0.676713	0.618858	0.79397
SSC_6136	286.282	-0.466136	0.214307	-2.17508	0.0296239	0.133899	0.955097	0.586169	0.693083
SSC_3723	130.234	-0.644188	0.296227	-2.17464	0.0296572	0.133954	0.498537	0.73369	0.703436
SSC_0493	228.448	-0.492229	0.226405	-2.17411	0.0296967	0.134037	0.78343	0.780774	0.593694
SSC_5656	39.5213	-1.17227	0.539309	-2.17365	0.0297316	0.134099	0.413547	0.308038	0.663155
SSC_5567	195.021	0.521321	0.239953	2.17259	0.0298109	0.134361	1.33098	1.62137	1.36391
SSC_2824	41.6343	-1.26483	0.583295	-2.16842	0.0301264	0.135687	0.380808	0.996188	0.184582
SSC_3150	34.4516	-1.24202	0.572905	-2.16794	0.0301633	0.135756	0.560012	0.511367	0.271916
SSC_1059	330.534	-0.475156	0.219254	-2.16715	0.0302234	0.13588	1.08522	0.619689	0.564241
SSC_1525	133.569	-0.708292	0.326852	-2.16702	0.0302337	0.13588	1.08642	0.473993	0.467571
SSC_2023	154.414	-0.58396	0.269588	-2.16612	0.0303019	0.13609	0.711731	0.561167	0.743977
SSC_2948	224.969	-0.486313	0.224696	-2.16432	0.03044	0.136613	0.658014	0.671834	0.815269
SSC_1360	74.6724	-1.01865	0.470801	-2.16366	0.0304906	0.136744	0.193459	0.506959	1.0865
SSC_2636	207.309	-0.647776	0.299502	-2.16285	0.030553	0.136927	0.313989	0.855441	0.909156
SSC_5832	100.208	-0.765411	0.353952	-2.16247	0.0305817	0.136958	0.467074	0.907068	0.470562
SSC_3418	152.691	-0.585799	0.270981	-2.16177	0.0306355	0.137081	0.63426	0.590125	0.784311
SSC_2177	57.4353	0.954251	0.441464	2.16156	0.0306522	0.137081	2.68806	1.56819	1.77035
SSC_4348	172.679	-0.558547	0.258584	-2.16002	0.0307708	0.137436	0.835386	0.582775	0.651196
SSC_1492	95.9076	-0.770955	0.356929	-2.15997	0.030775	0.137436	0.481821	0.89191	0.471842
SSC_0404	98.4667	-0.790971	0.366273	-2.15951	0.0308106	0.137498	0.789911	0.721885	0.341076
SSC_0420	69.4245	-0.921073	0.426681	-2.15869	0.0308739	0.137677	0.881085	0.326707	0.518705
SSC_2349	30.7262	-1.35811	0.629214	-2.15843	0.0308942	0.137677	0.206774	0.771584	0.345365
SSC_2192	86.4364	-0.772833	0.358128	-2.15798	0.0309295	0.137737	0.472226	0.66787	0.621683
SSC_2457	86.3672	-0.797996	0.369861	-2.15756	0.0309623	0.137767	0.395302	0.704999	0.64745
SSC_2834	133.298	-0.629832	0.291949	-2.15733	0.0309797	0.137767	0.546145	0.627092	0.77043
SSC_2273	114.219	-0.659905	0.306178	-2.1553	0.0311384	0.138376	0.638746	0.660634	0.601778
SSC_2952	153.399	-0.602857	0.27987	-2.15406	0.0312357	0.138699	0.715571	0.494111	0.802801
SSC_0277	80.7211	-0.838891	0.389491	-2.15381	0.0312548	0.138699	0.488738	0.879077	0.407227
SSC_5116	34.7904	-1.26916	0.589391	-2.15335	0.0312914	0.138764	0.836284	0.294036	0.327262
SSC_5847	233.109	-0.475357	0.220968	-2.15124	0.031457	0.139401	0.686669	0.653414	0.82579
SSC_1172	56.3706	-0.986592	0.458871	-2.15004	0.031552	0.139724	0.49601	0.332244	0.77043
SSC_0627	106.901	-0.679416	0.316438	-2.14707	0.0317877	0.140669	0.597346	0.670609	0.60716
SSC_4243	82.7199	-0.816692	0.380445	-2.14667	0.0318192	0.140711	0.862833	0.516653	0.428824
SSC_0444	119.949	-0.650856	0.303258	-2.14621	0.0318561	0.140769	0.555532	0.628039	0.729089
SSC_1710	46.3321	-1.05399	0.491236	-2.14559	0.0319056	0.140769	0.455603	0.678545	0.360201
SSC_2332	218.704	-0.556158	0.259216	-2.14554	0.0319096	0.140769	0.637374	1.01513	0.484328
SSC_6173	68.8326	-0.918151	0.427998	-2.14522	0.0319349	0.140769	0.347436	0.91134	0.47411
SSC_1134	97.5306	-0.74436	0.347002	-2.14512	0.0319436	0.140769	0.570194	0.800899	0.460118
SSC_5595	121.877	-0.680485	0.317449	-2.14361	0.0320644	0.141007	0.918994	0.496111	0.552255
SSC_0562	149.11	-0.665465	0.310449	-2.14355	0.0320686	0.141007	0.799389	0.835728	0.380683
SSC_0987	95.6576	-0.806578	0.376305	-2.14341	0.0320799	0.141007	0.423393	1.00026	0.431074
SSC_0136	122.465	-0.664589	0.310073	-2.14333	0.0320865	0.141007	0.714547	0.476816	0.744626
SSC_4833	62.0873	-1.01316	0.473119	-2.14146	0.0322373	0.141571	0.254095	0.992372	0.451831
SSC_2570	233.774	-0.477822	0.223249	-2.14031	0.0323298	0.141829	0.783454	0.788495	0.604573
SSC_4930	149.515	-0.632461	0.295519	-2.14017	0.0323407	0.141829	0.601523	0.4708	0.930936
SSC_4051	151.626	-0.603279	0.28196	-2.13959	0.0323878	0.141937	0.896019	0.602836	0.544771
SSC_5229	204.791	-0.588939	0.275378	-2.13866	0.0324635	0.141994	1.06029	0.432966	0.659783
SSC_2049	289.626	-0.483184	0.225937	-2.13857	0.0324702	0.141994	0.480474	0.848978	0.870069
SSC_6156	138.156	-0.603215	0.282069	-2.13853	0.0324734	0.141994	0.667443	0.720389	0.596462
SSC_2449	138.269	-0.624684	0.292137	-2.13833	0.0324903	0.141994	0.869665	0.59274	0.541957
SSC_6031	174.966	-0.548714	0.25672	-2.1374	0.0325656	0.142225	0.568207	0.679038	0.817122
SSC_5679	77.9263	-0.841823	0.394039	-2.13639	0.0326475	0.142484	0.348976	0.735091	0.654337
SSC_1941	62.7316	-0.93602	0.438648	-2.13387	0.0328532	0.143283	0.375359	0.854757	0.437271
SSC_0453	91.2201	-0.818787	0.384	-2.13226	0.0329857	0.143719	0.757199	0.761533	0.318798
SSC_4524	45.7601	-1.10543	0.518471	-2.1321	0.0329984	0.143719	0.348452	0.878729	0.325645
SSC_5387	141.62	-0.640502	0.300627	-2.13056	0.0331258	0.144108	0.624855	0.913672	0.462905
SSC_2143	166.337	-0.544797	0.255718	-2.13047	0.0331332	0.144108	0.702104	0.639801	0.718098
SSC_0746	44.8009	-1.0417	0.489162	-2.12957	0.0332075	0.144332	0.546353	0.528749	0.401607
SSC_5717	302.777	-0.432434	0.20318	-2.12833	0.0333101	0.144679	0.688291	0.639011	0.91726
SSC_2319	91.5177	-0.740777	0.348271	-2.12701	0.0334189	0.144982	0.580753	0.529795	0.690874
SSC_0879	64.0509	-0.897867	0.422212	-2.12658	0.0334551	0.144982	0.640013	0.381731	0.627209
SSC_2293	70.6891	-0.871241	0.409894	-2.12553	0.0335427	0.144982	0.863436	0.422466	0.460257
SSC_1615	72.0314	-0.914863	0.430422	-2.1255	0.0335446	0.144982	0.276431	0.840104	0.616344
SSC_2666	78.2498	-0.799192	0.376024	-2.12538	0.0335552	0.144982	0.728964	0.506959	0.524689
SSC_4043	279.93	-0.442697	0.208294	-2.12535	0.0335576	0.144982	0.854018	0.777874	0.608389
SSC_0870	201.146	-0.529119	0.248971	-2.12523	0.0335677	0.144982	0.915497	0.548868	0.675445
SSC_3466	136.727	-0.622829	0.293083	-2.12509	0.0335789	0.144982	0.494355	0.777337	0.691304
SSC_4327	199.334	-0.506717	0.238454	-2.12501	0.0335859	0.144982	0.649614	0.794768	0.66784
SSC_1893	139.212	-0.627237	0.295218	-2.12466	0.033615	0.145009	0.523943	0.582391	0.864528
SSC_3291	80.8023	-0.904497	0.425814	-2.12416	0.0336568	0.14509	0.418791	1.11424	0.327433
SSC_2681	190.991	-0.528314	0.248837	-2.12313	0.0337431	0.145364	0.670763	0.859025	0.579004
SSC_2100	202.045	-0.562895	0.265171	-2.12276	0.0337738	0.145397	0.481859	1.00661	0.630583
SSC_0841	162.727	-0.595184	0.280454	-2.12222	0.0338192	0.145494	0.750155	0.463134	0.830534
SSC_3182	143.042	-0.62555	0.29485	-2.12158	0.0338727	0.145518	0.448009	0.789028	0.747393
SSC_4955	140.797	-0.695099	0.327643	-2.12151	0.0338787	0.145518	0.327955	0.813177	0.830177
SSC_1756	76.904	-0.807524	0.380668	-2.12133	0.0338938	0.145518	0.731444	0.555889	0.47411
SSC_3332	148.447	-0.675505	0.318968	-2.11778	0.0341934	0.146705	0.370605	1.01955	0.635084
SSC_3596	80.2649	-0.900701	0.425522	-2.1167	0.0342856	0.147001	0.288374	1.06535	0.487341
SSC_3860	73.8439	-0.819033	0.387236	-2.11507	0.0344237	0.147493	0.456155	0.584045	0.66119
SSC_4547	46.7125	-1.03298	0.488473	-2.11471	0.0344542	0.147525	0.358408	0.504474	0.617797
SSC_0550	159.146	-0.593036	0.280525	-2.11402	0.0345134	0.147611	0.479121	0.875756	0.675726
SSC_1308	58.7506	-0.952497	0.45058	-2.11393	0.0345209	0.147611	0.327391	0.548025	0.714959
SSC_1864	101.375	-0.807575	0.382115	-2.11343	0.0345637	0.147663	0.399136	1.13091	0.415362
SSC_1286	149.026	-0.571862	0.270608	-2.11325	0.0345797	0.147663	0.6192	0.728934	0.670698
SSC_1731	119.48	-0.700582	0.331626	-2.11257	0.0346377	0.147811	0.444691	0.531127	0.963037
SSC_0261	128.661	-0.65599	0.310649	-2.11168	0.0347142	0.148011	0.566449	0.499169	0.88839
SSC_2495	13.6458	-2.18781	1.03627	-2.11123	0.0347523	0.148011	0.052707	0.196024	0.599223
SSC_5518	228.395	-0.473094	0.224088	-2.1112	0.0347554	0.148011	0.816092	0.741713	0.622347
SSC_2689	83.0668	-0.755233	0.357772	-2.11093	0.0347781	0.148011	0.566869	0.608863	0.601669
SSC_2482	104.893	-0.72605	0.344127	-2.10983	0.0348729	0.148315	0.418791	0.866405	0.583521
SSC_1628	235.551	-0.581192	0.275555	-2.10917	0.0349299	0.148458	0.36084	0.793898	0.982298
SSC_4584	106.855	-0.725518	0.344057	-2.10871	0.0349693	0.148509	0.419413	0.906977	0.564348
SSC_1582	101.522	-0.698206	0.331141	-2.10849	0.0349888	0.148509	0.523417	0.759949	0.583905
SSC_1980	116.286	-0.738441	0.350292	-2.10807	0.0350245	0.148561	0.745427	0.330041	0.852288
SSC_3722	107.902	-0.672168	0.319027	-2.10693	0.0351235	0.148738	0.664108	0.539066	0.688974
SSC_2743	138.718	-0.62433	0.296326	-2.1069	0.0351263	0.148738	0.701534	0.82648	0.47411
SSC_0282	75.0882	-0.829807	0.393874	-2.10678	0.0351366	0.148738	0.398231	0.786251	0.559809
SSC_4541	112.502	-0.686099	0.325761	-2.10614	0.035192	0.148873	0.475439	0.848292	0.580561
SSC_5899	107.658	-0.702362	0.333731	-2.10457	0.0353286	0.149351	0.672014	0.436179	0.786909
SSC_3985	82.7463	-0.81034	0.385146	-2.10398	0.03538	0.149375	0.664788	0.765496	0.367705
SSC_5349	36.3003	-1.14621	0.544787	-2.10397	0.0353813	0.149375	0.597346	0.386527	0.407227
SSC_3470	151.005	-0.571988	0.271978	-2.10307	0.0354601	0.149578	0.648841	0.592721	0.788861
SSC_4326	112.578	-0.715964	0.340469	-2.10287	0.0354767	0.149578	0.366199	0.739833	0.789406
SSC_5857	233.435	-0.492423	0.234279	-2.10187	0.0355648	0.14985	0.926615	0.706139	0.554281
SSC_4590	145.097	-0.582458	0.277335	-2.1002	0.0357114	0.150327	0.585587	0.782212	0.644411
SSC_4066	44.9349	-1.05949	0.504511	-2.10004	0.0357254	0.150327	0.298673	0.632336	0.55253
SSC_2845	46.2977	-1.048	0.499234	-2.09923	0.0357969	0.150528	0.750718	0.461788	0.333159
SSC_5233	47.9295	-1.01578	0.484064	-2.09844	0.035866	0.150718	0.439225	0.392048	0.682151
SSC_1749	231.5	-0.499309	0.238277	-2.09549	0.0361271	0.151616	0.83361	0.512396	0.828156
SSC_0700	73.3741	-0.843775	0.402663	-2.09549	0.0361276	0.151616	0.41264	0.84797	0.488098
SSC_6226	135.218	-0.63213	0.301773	-2.09472	0.036196	0.151713	0.587047	0.910112	0.505499
SSC_0815	85.5618	-0.747763	0.35698	-2.09469	0.0361985	0.151713	0.537611	0.565454	0.684295
SSC_1233	159.872	-0.562802	0.268735	-2.09426	0.0362364	0.151772	0.534373	0.75551	0.756854
SSC_5053	272.896	-0.421678	0.201409	-2.09364	0.0362917	0.151903	0.788662	0.717709	0.738104
SSC_1023	104.601	-0.789499	0.37715	-2.09333	0.0363199	0.15192	0.288444	0.724437	0.878478
SSC_1404	66.3952	-0.843548	0.403115	-2.09258	0.0363869	0.1521	0.647125	0.562662	0.482875
SSC_6196	49.0679	-1.07149	0.51216	-2.0921	0.0364291	0.152176	0.220332	0.759249	0.582301
SSC_1098	56.3852	-0.967022	0.462438	-2.09114	0.0365154	0.152436	0.368949	0.420052	0.820365
SSC_4265	91.4699	-0.814896	0.389747	-2.09083	0.0365433	0.152452	0.32915	0.536881	0.986383
SSC_4176	178.386	-0.598352	0.286287	-2.09004	0.0366139	0.152613	0.410675	0.697319	0.95926
SSC_3997	170.346	-0.56193	0.268893	-2.08979	0.0366366	0.152613	0.522678	0.884778	0.654272
SSC_4638	194.893	-0.542716	0.259723	-2.0896	0.0366542	0.152613	0.617944	0.540756	0.952837
SSC_2128	201.927	-0.558823	0.267619	-2.08813	0.0367866	0.153064	0.883399	0.817996	0.442103
SSC_1808	297.097	-0.50813	0.24353	-2.08652	0.0369316	0.153528	0.416753	0.850358	0.951298
SSC_1523	147.374	-0.588363	0.282038	-2.08611	0.0369687	0.153528	0.850069	0.550896	0.649325
SSC_3655	83.0123	-0.883715	0.423623	-2.08609	0.0369707	0.153528	0.558557	1.03171	0.277799
SSC_4841	71.3661	-0.829039	0.397502	-2.08562	0.0370129	0.153602	0.441872	0.754693	0.526553
SSC_1229	63.481	-0.86784	0.416264	-2.08483	0.0370847	0.153799	0.597346	0.64688	0.430534
SSC_3821	135.071	-0.620085	0.297477	-2.08448	0.0371163	0.15383	0.589486	0.870156	0.533374
SSC_3129	89.4089	-0.719295	0.345285	-2.08319	0.0372338	0.154196	0.604292	0.641085	0.577822
SSC_3373	188.373	-0.513262	0.246408	-2.08298	0.0372533	0.154196	0.628621	0.842418	0.647861
SSC_2372	30.6227	-1.23074	0.590946	-2.08266	0.037282	0.154214	0.494355	0.337973	0.464704
SSC_1430	161.027	-0.609927	0.293005	-2.08163	0.0373762	0.154503	0.409609	0.88413	0.751373
SSC_3350	295.611	-0.418174	0.200929	-2.0812	0.0374152	0.154563	0.815377	0.818717	0.635289
SSC_5320	177.645	-0.576909	0.277389	-2.07978	0.0375454	0.155	1.02104	0.602243	0.503588
SSC_0637	131.696	-0.694999	0.334244	-2.07932	0.0375883	0.155076	0.329007	0.788878	0.84277
SSC_1292	250.572	-0.450648	0.216784	-2.07878	0.0376372	0.155177	0.799442	0.80149	0.617364
SSC_0230	49.8917	-1.0629	0.511424	-2.07832	0.03768	0.155252	0.298673	0.933448	0.368256
SSC_5093	71.5362	-0.838077	0.403444	-2.07731	0.0377733	0.155536	0.773834	0.397944	0.583659
SSC_0837	148.714	-0.637474	0.306969	-2.07667	0.037832	0.155676	0.528421	1.03122	0.481832
SSC_3253	123.933	-0.75416	0.363253	-2.07613	0.037882	0.155751	0.268806	0.887037	0.792979
SSC_6025	70.7965	-0.812085	0.391189	-2.07594	0.0378993	0.155751	0.554678	0.569102	0.582301
SSC_3536	67.7349	-0.833108	0.401446	-2.07527	0.0379619	0.155907	0.514109	0.689316	0.498804
SSC_2005	64.0914	-0.853551	0.411557	-2.07395	0.0380836	0.156305	0.645967	0.479634	0.557897
SSC_2906	89.3194	-0.76179	0.36766	-2.072	0.0382658	0.156796	0.37949	0.694862	0.737942
SSC_1182	303.794	-0.450752	0.217547	-2.07198	0.0382676	0.156796	0.680742	0.56651	1.01256
SSC_5767	215.419	-0.5057	0.244078	-2.07187	0.0382772	0.156796	0.852837	0.796921	0.520717
SSC_4755	115.647	-0.673298	0.325036	-2.07145	0.0383164	0.156849	0.849472	0.667218	0.446222
SSC_3916	173.497	-0.53218	0.256954	-2.07111	0.0383485	0.156849	0.757543	0.578332	0.760646
SSC_0044	106.119	-0.702735	0.339332	-2.07094	0.0383646	0.156849	0.931388	0.514811	0.498983
SSC_2406	340.323	-0.393231	0.189966	-2.07	0.0384523	0.157027	0.734905	0.660352	0.906092
SSC_2364	150.214	-0.572409	0.276533	-2.06994	0.0384576	0.157027	0.58835	0.84147	0.61128
SSC_4442	148.109	-0.563247	0.272262	-2.06877	0.0385675	0.157374	0.756981	0.607675	0.679434
SSC_5833	103.059	-0.719647	0.347974	-2.06811	0.03863	0.157524	0.387967	0.808989	0.677541
SSC_5639	106.074	-0.697001	0.337065	-2.06785	0.0386539	0.157524	0.478555	0.873993	0.548259
SSC_4500	76.1895	-0.79112	0.382937	-2.06593	0.0388355	0.158162	0.564615	0.740789	0.46731
SSC_2908	69.0296	-0.833233	0.403488	-2.06508	0.0389157	0.158366	0.628785	0.679207	0.418233
SSC_4608	97.1343	-0.691661	0.334998	-2.06467	0.0389541	0.158366	0.535936	0.718308	0.611972
SSC_5403	161.768	-0.54153	0.262309	-2.06447	0.0389729	0.158366	0.743364	0.592303	0.739489
SSC_4657	115.501	-0.649376	0.314582	-2.06425	0.0389942	0.158366	0.548583	0.57135	0.813231
SSC_4188	181.591	-0.542853	0.263	-2.06408	0.0390105	0.158366	0.49892	0.73204	0.861213
SSC_5033	203.269	-0.495173	0.239991	-2.0633	0.0390845	0.15852	0.707128	0.593148	0.846734
SSC_0611	198.917	-0.562754	0.272764	-2.06315	0.0390984	0.15852	0.75817	0.944087	0.439323
SSC_0361	144.175	-0.56543	0.274133	-2.06261	0.0391493	0.158625	0.720015	0.682584	0.632147
SSC_3665	26.6568	-1.41525	0.686387	-2.06188	0.0392194	0.158807	0.194787	0.326707	0.703436
SSC_2928	89.9856	-0.778626	0.377711	-2.06143	0.0392618	0.158877	0.375078	0.553294	0.901753
SSC_0118	118.003	-0.69693	0.338176	-2.06085	0.0393171	0.159	0.758873	0.834684	0.374962
SSC_3615	77.1652	-0.788537	0.382698	-2.06047	0.039354	0.159047	0.518011	0.494475	0.738706
SSC_4386	171.103	-0.52638	0.255649	-2.05899	0.0394951	0.159516	0.812218	0.660924	0.630583
SSC_2044	181.57	-0.607743	0.295456	-2.05696	0.0396896	0.160075	0.377536	0.703845	1.01119
SSC_0266	91.2251	-0.728692	0.354332	-2.05652	0.0397323	0.160075	0.52707	0.815322	0.511077
SSC_3268	103.93	-0.693819	0.337405	-2.05634	0.0397499	0.160075	0.630532	0.459284	0.812453
SSC_3996	131.067	-0.600351	0.291953	-2.05633	0.0397506	0.160075	0.775401	0.664126	0.565916
SSC_3737	68.5314	-1.03313	0.502436	-2.05624	0.0397597	0.160075	0.144003	0.583262	1.04814
SSC_4969	251.639	-0.51925	0.252604	-2.05559	0.039822	0.160223	0.521154	1.11531	0.575658
SSC_4293	71.9911	-0.862399	0.419774	-2.05444	0.0399332	0.16047	0.716815	0.731201	0.327225
SSC_3706	140.143	-0.579695	0.282204	-2.05417	0.0399594	0.16047	0.803036	0.620601	0.610417
SSC_0020	71.1303	-1.06337	0.517714	-2.05397	0.039979	0.16047	0.104536	0.804439	0.847473
SSC_3133	101.997	-0.702784	0.342169	-2.05391	0.0399847	0.16047	0.884382	0.470967	0.567316
SSC_1314	176.61	0.509403	0.24812	2.05305	0.0400675	0.160701	1.45507	1.47858	1.34341
SSC_0642	68.0782	-0.831952	0.405388	-2.05224	0.0401467	0.160876	0.505987	0.750092	0.463915
SSC_3185	59.6619	-0.867495	0.422739	-2.05208	0.0401618	0.160876	0.627213	0.507773	0.52004
SSC_2227	153.714	-0.554653	0.270454	-2.05082	0.0402844	0.161265	0.686948	0.600719	0.764744
SSC_2624	106.59	-0.657304	0.320577	-2.05038	0.0403275	0.161336	0.58377	0.697965	0.617797
SSC_3499	108.905	-0.672103	0.327853	-2.05002	0.040363	0.161375	0.452046	0.692952	0.766242
SSC_0931	53.1673	-1.13484	0.553717	-2.0495	0.0404133	0.161475	0.761616	0.813685	0.1378
SSC_1719	107.041	-0.694601	0.339091	-2.04842	0.0405189	0.161795	0.555142	0.898927	0.467905
SSC_3339	153.999	-0.546956	0.267171	-2.04721	0.0406377	0.162167	0.733808	0.719316	0.612784
SSC_4021	192.112	-0.492019	0.240449	-2.04625	0.0407321	0.162441	0.766863	0.661147	0.715975
SSC_4107	99.2762	-0.843324	0.412459	-2.04463	0.0408918	0.162976	0.374565	1.32498	0.352569
SSC_3290	51.2227	-0.97333	0.476255	-2.04371	0.0409818	0.163232	0.560012	0.619024	0.379288
SSC_4383	42.0145	-1.15464	0.565291	-2.04256	0.041096	0.163584	0.172916	0.771584	0.593319
SSC_4507	268.686	-0.478529	0.234464	-2.04095	0.0412559	0.164117	1.0125	0.730681	0.509088
SSC_4112	98.2854	-0.696364	0.341408	-2.03968	0.0413817	0.164454	0.495446	0.805693	0.581143
SSC_1209	92.587	-0.703424	0.344887	-2.03958	0.0413924	0.164454	0.591372	0.741897	0.525564
SSC_4713	71.4567	-0.923662	0.453031	-2.03885	0.0414649	0.164639	0.308629	0.403579	1.11712
SSC_0753	181.635	-0.50219	0.246407	-2.03805	0.0415451	0.164706	0.783275	0.643438	0.702104
SSC_1604	145.001	-0.556522	0.273109	-2.03773	0.0415768	0.164706	0.626539	0.703905	0.708403
SSC_1347	207.368	-0.583798	0.286501	-2.03768	0.0415818	0.164706	1.00937	0.783482	0.375337
SSC_2521	123.446	-0.626858	0.307639	-2.03764	0.0415859	0.164706	0.873044	0.540756	0.593134
SSC_1920	96.4522	-0.741726	0.364095	-2.03718	0.0416323	0.164787	0.388635	0.576152	0.899529
SSC_2546	152.052	-0.561899	0.275879	-2.03675	0.0416746	0.164806	0.561589	0.654919	0.829693
SSC_5786	166.16	-0.551666	0.270968	-2.03591	0.0417592	0.164806	0.522183	0.883716	0.673433
SSC_0899	92.412	-0.709304	0.348409	-2.03583	0.0417669	0.164806	0.781633	0.579443	0.507035
SSC_5167	71.3398	-0.78441	0.385335	-2.03566	0.041785	0.164806	0.597346	0.588073	0.558833
SSC_2891	223.696	-0.45984	0.225899	-2.03561	0.04179	0.164806	0.772939	0.796743	0.628656
SSC_3492	166.374	-0.522326	0.256599	-2.03557	0.0417932	0.164806	0.729318	0.733066	0.635308
SSC_2587	33.4727	-1.18998	0.585006	-2.03413	0.0419381	0.165275	0.308972	0.375937	0.68202
SSC_6007	115.761	-0.666862	0.327932	-2.03354	0.041998	0.165408	0.692798	0.428208	0.835651
SSC_4291	133.247	-0.608502	0.299507	-2.03168	0.0421865	0.16595	0.476262	0.711068	0.803566
SSC_0982	140.582	-0.650426	0.320164	-2.03154	0.0422002	0.16595	0.421205	0.561642	1.04719
SSC_3897	111.488	-0.657878	0.323854	-2.0314	0.0422141	0.16595	0.851218	0.508829	0.611396
SSC_3548	162.745	-0.572345	0.281843	-2.03072	0.0422835	0.166119	0.467488	0.906304	0.692081
SSC_1436	73.629	-0.854548	0.421102	-2.02931	0.0424264	0.166578	0.292578	0.686709	0.733449
SSC_1136	135.198	-0.595959	0.293748	-2.02881	0.0424776	0.166675	0.526526	0.822513	0.65088
SSC_2357	92.9033	-0.752334	0.371103	-2.02729	0.0426325	0.167157	0.782599	0.747796	0.360885
SSC_5849	159.834	-0.565427	0.278982	-2.02675	0.042688	0.167157	0.597346	0.931359	0.553746
SSC_2999	140.475	-0.562304	0.277464	-2.02659	0.0427048	0.167157	0.715005	0.660081	0.662088
SSC_5275	80.9787	-0.75162	0.371007	-2.02589	0.0427757	0.167157	0.722596	0.629132	0.468504
SSC_4560	47.5098	-0.994128	0.490792	-2.02556	0.0428102	0.167157	0.334335	0.724437	0.519026
SSC_3027	149.776	-0.684218	0.337803	-2.02549	0.0428168	0.167157	1.21723	0.572088	0.356355
SSC_2090	92.4141	-0.700872	0.346035	-2.02544	0.0428224	0.167157	0.496589	0.708892	0.647161
SSC_5940	92.1388	-1.84183	0.909396	-2.02533	0.0428334	0.167157	0.0605418	0.788878	0.347831
SSC_0791	219.575	-0.522397	0.257962	-2.02509	0.0428581	0.167157	0.463929	0.996961	0.70671
SSC_6213	211.265	-0.478775	0.236428	-2.02503	0.0428641	0.167157	0.619159	0.880448	0.671345
SSC_2718	104.525	-0.704797	0.348173	-2.02427	0.0429423	0.167359	0.655421	0.401189	0.872752
SSC_4048	73.9626	-0.86952	0.429608	-2.02398	0.0429719	0.167371	0.294582	0.980121	0.533374
SSC_2304	122.368	-0.663525	0.328128	-2.02215	0.0431605	0.168003	0.660224	0.926045	0.412343
SSC_0502	170.262	-0.563712	0.278806	-2.02188	0.043189	0.16801	0.450569	0.761416	0.87335
SSC_2702	234.377	-0.450382	0.222842	-2.02108	0.0432715	0.168228	0.698591	0.649299	0.858303
SSC_0473	81.8883	-0.819344	0.405548	-2.02034	0.0433484	0.168271	0.286228	0.792152	0.719068
SSC_1329	143.239	-0.645748	0.319637	-2.02025	0.0433571	0.168271	0.702479	0.970221	0.382382
SSC_1676	45.7864	-1.22688	0.607413	-2.01984	0.0433999	0.168271	0.0814563	0.681823	0.834632
SSC_5310	323.829	-0.415856	0.205899	-2.01971	0.0434138	0.168271	0.992021	0.590613	0.725747
SSC_2483	364.356	-0.361486	0.179	-2.01947	0.043438	0.168271	0.867921	0.704699	0.775376
SSC_3928	61.7729	-0.927584	0.459477	-2.01878	0.0435098	0.168271	0.344623	1.00773	0.411966
SSC_0091	102.412	-0.667927	0.330859	-2.01877	0.0435115	0.168271	0.547043	0.791886	0.570534
SSC_6015	73.7222	-0.817402	0.40491	-2.01872	0.0435159	0.168271	0.440898	0.887267	0.460536
SSC_4366	47.0687	-1.17889	0.583993	-2.01867	0.0435215	0.168271	0.102402	0.94382	0.556845
SSC_3477	262.043	-0.419675	0.207969	-2.01797	0.0435946	0.16845	0.749657	0.829333	0.674126
SSC_3152	110.177	-0.653172	0.323845	-2.01693	0.0437028	0.168766	0.832919	0.504334	0.627757
SSC_5986	234.557	-0.472335	0.234245	-2.01642	0.0437564	0.16887	0.97282	0.669614	0.586116
SSC_4730	187.715	-0.502967	0.249659	-2.01461	0.0439451	0.169462	0.726649	0.576152	0.836166
SSC_1045	78.2864	-0.821373	0.407743	-2.01444	0.0439634	0.169462	0.816017	0.315907	0.689106
SSC_1480	128.741	-0.632916	0.314243	-2.0141	0.0439994	0.169498	0.437904	0.902428	0.660843
SSC_5982	91.4777	-0.827986	0.411343	-2.01288	0.0441269	0.16985	0.26804	0.589443	1.06266
SSC_1760	117.639	-0.653307	0.324589	-2.01272	0.0441444	0.16985	0.565449	0.923137	0.488994
SSC_0766	163.212	-0.54975	0.273208	-2.0122	0.0441989	0.169942	0.595525	0.577041	0.913553
SSC_3703	71.9774	-0.792144	0.393759	-2.01175	0.0442467	0.169942	0.430089	0.684235	0.638012
SSC_5878	134.221	-0.66413	0.330165	-2.01151	0.0442715	0.169942	1.15011	0.441635	0.525966
SSC_1900	69.4444	-0.797104	0.396279	-2.01147	0.0442755	0.169942	0.48385	0.63666	0.603165
SSC_4561	328.144	-0.383281	0.190587	-2.01105	0.0443199	0.170009	0.899832	0.737536	0.688215
SSC_1662	23.7832	-1.48583	0.740083	-2.00766	0.0446799	0.171286	0.116872	0.356408	0.801247
SSC_1575	96.2901	-0.770921	0.384128	-2.00694	0.0447561	0.171413	0.418142	1.11377	0.431121
SSC_1753	102.606	-0.745762	0.371626	-2.00676	0.0447757	0.171413	0.740709	0.323488	0.870542
SSC_2922	221.218	-0.459569	0.229031	-2.00658	0.044794	0.171413	0.745875	0.615298	0.836728
SSC_3247	226.122	-0.444023	0.221373	-2.00577	0.044881	0.171608	0.748222	0.788952	0.674635
SSC_4149	40.5545	-1.25835	0.62742	-2.0056	0.0448991	0.171608	0.729318	0.0966316	0.77043
SSC_5359	123.458	-0.658377	0.328345	-2.00514	0.0449481	0.171634	0.556985	0.454202	0.995338
SSC_3384	89.8247	-0.703601	0.350958	-2.0048	0.0449845	0.171634	0.507744	0.663374	0.666551
SSC_5059	67.1345	-0.813289	0.405676	-2.00477	0.0449872	0.171634	0.448009	0.689147	0.585526
SSC_4705	177.991	-0.504797	0.251839	-2.00444	0.0450225	0.171665	0.652729	0.648207	0.818134
SSC_4980	342.372	-0.387331	0.193283	-2.00396	0.0450744	0.17176	0.703359	0.663688	0.946528
SSC_3719	191.964	-0.499921	0.249525	-2.0035	0.0451241	0.171846	0.913361	0.625686	0.627597
SSC_0939	55.8378	-0.898261	0.448781	-2.00156	0.0453323	0.172535	0.425976	0.754806	0.472199
SSC_4344	126.428	-0.654345	0.327004	-2.00103	0.0453891	0.172648	0.378008	0.746285	0.862721
SSC_5502	184.338	-0.525086	0.262445	-2.00075	0.0454197	0.17266	0.842042	0.497658	0.795363
SSC_5915	261.351	0.414035	0.207026	1.99992	0.0455089	0.172896	1.39102	1.22818	1.38914
SSC_4404	87.4136	-0.72826	0.364278	-1.99919	0.0455883	0.173094	0.468687	0.797086	0.567411
SSC_4635	118.312	-0.653283	0.326914	-1.99833	0.0456806	0.17334	0.418142	0.682421	0.869336
SSC_4644	102.039	-0.653295	0.327052	-1.99753	0.0457677	0.173564	0.645134	0.560069	0.710838
SSC_4908	232.434	-0.459036	0.229832	-1.99726	0.0457965	0.173564	0.926173	0.68983	0.60866
SSC_4957	221.713	-0.451327	0.225999	-1.99703	0.0458219	0.173564	0.683475	0.678296	0.838011
SSC_1269	95.4126	-0.803005	0.402296	-1.99605	0.0459282	0.173863	0.249407	0.870578	0.77043
SSC_4358	274.127	-0.399784	0.200538	-1.99355	0.0462008	0.174791	0.742416	0.790726	0.740949
SSC_0186	63.5362	-0.859228	0.431297	-1.9922	0.0463494	0.175248	0.353983	0.748456	0.621847
SSC_1348	156.377	-0.533926	0.26814	-1.99122	0.0464563	0.175548	0.673478	0.815282	0.599925
SSC_1954	56.9867	-0.994168	0.499447	-1.99054	0.0465319	0.175631	0.25359	0.420052	1.08206
SSC_5621	149.16	-0.618439	0.310692	-1.99052	0.0465338	0.175631	0.469637	1.0846	0.534048
SSC_1610	115.163	-0.618309	0.310872	-1.98895	0.0467069	0.176091	0.794198	0.620189	0.571181
SSC_5691	51.4134	-0.905523	0.455286	-1.98891	0.0467112	0.176091	0.485344	0.51385	0.604641
SSC_0532	144.813	-0.596778	0.300165	-1.98817	0.046793	0.176294	0.934147	0.697394	0.458695
SSC_3822	158.926	-0.578267	0.290982	-1.9873	0.0468896	0.176554	0.839428	0.822672	0.445372
SSC_2454	111.533	-0.65077	0.32771	-1.98581	0.0470547	0.17707	0.787709	0.736541	0.451508
SSC_2306	295.292	-0.466945	0.235202	-1.98529	0.0471118	0.17718	0.454656	0.857606	0.946907
SSC_2716	154.247	-0.569901	0.287163	-1.98459	0.0471902	0.177369	0.968278	0.509982	0.627973
SSC_6109	113.273	-0.613001	0.309063	-1.98342	0.0473205	0.177754	0.693692	0.689715	0.588756
SSC_4356	141.828	-0.558826	0.281845	-1.98274	0.047396	0.177932	0.570851	0.801917	0.674489
SSC_1431	105.24	-0.656221	0.331023	-1.9824	0.0474343	0.17797	0.473368	0.670955	0.783199
SSC_4105	63.6171	-0.931794	0.47024	-1.98153	0.0475322	0.178175	0.834927	0.723423	0.243077
SSC_2500	172.054	-0.530949	0.267965	-1.98141	0.0475451	0.178175	0.564492	0.908695	0.629497
SSC_5941	159.816	-0.523631	0.264309	-1.98113	0.0475766	0.178187	0.611568	0.694435	0.78012
SSC_3156	196.028	-0.503945	0.254556	-1.9797	0.0477369	0.178682	0.506251	0.797021	0.848778
SSC_2525	82.7322	-0.785559	0.396905	-1.97921	0.0477922	0.178784	0.331859	0.64688	0.870409
SSC_4508	112.023	-0.69111	0.349426	-1.97785	0.0479461	0.179253	1.0063	0.385977	0.632236
SSC_2120	86.8313	-0.707993	0.358153	-1.97679	0.0480654	0.179439	0.473757	0.704235	0.672769
SSC_3181	82.9161	-0.742731	0.375786	-1.97647	0.0481014	0.179439	0.401664	0.708323	0.722278
SSC_2747	17.9066	-1.78652	0.903911	-1.97644	0.0481052	0.179439	1.13496	0.301576	0.0497051
SSC_5254	157.189	-0.607557	0.307405	-1.9764	0.048109	0.179439	0.542543	1.09321	0.469774
SSC_2074	124.011	-0.591812	0.299702	-1.97467	0.0483059	0.180067	0.80541	0.594281	0.621202
SSC_4147	63.6589	-1.02875	0.521088	-1.97424	0.0483548	0.180108	0.187875	1.38651	0.455969
SSC_4478	234.791	-0.445028	0.225437	-1.97407	0.0483736	0.180108	0.602163	0.866794	0.7463
SSC_2958	68.9633	-0.794001	0.402283	-1.97374	0.0484114	0.180143	0.760771	0.455332	0.56459
SSC_4498	176.7	-0.506582	0.256917	-1.97177	0.0486358	0.180871	0.888908	0.652299	0.613445
SSC_3732	77.1137	0.76192	0.386518	1.97124	0.0486965	0.18092	2.22912	1.22213	1.81214
SSC_2290	113.322	-0.643203	0.326307	-1.97116	0.0487058	0.18092	0.834927	0.6868	0.456369
SSC_4821	73.0974	-0.770886	0.391227	-1.97043	0.0487888	0.181122	0.528798	0.766629	0.495276
SSC_4791	60.7246	-0.862341	0.437696	-1.97018	0.0488176	0.181122	0.842258	0.483526	0.419785
SSC_2494	78.4585	-0.751286	0.381418	-1.96972	0.0488709	0.181166	0.523826	0.807158	0.491562
SSC_6051	106.397	-0.731813	0.371558	-1.96958	0.0488866	0.181166	0.413547	0.45145	1.11552
SSC_4647	163.414	-0.532571	0.270434	-1.96932	0.0489162	0.18117	0.567664	0.896791	0.640357
SSC_0806	98.4723	-0.65462	0.33269	-1.96766	0.0491076	0.181773	0.60086	0.741373	0.573445
SSC_3107	44.8991	-1.02169	0.519396	-1.96706	0.0491758	0.181919	0.426676	0.316807	0.863815
SSC_1004	139.592	-0.570333	0.290045	-1.96636	0.0492573	0.182114	0.54997	0.626068	0.876258
SSC_5713	177.307	-0.508107	0.25875	-1.9637	0.0495654	0.183065	0.607574	0.89408	0.633028
SSC_5596	182.948	-0.482292	0.245621	-1.96357	0.0495805	0.183065	0.781328	0.662044	0.714398
SSC_6125	146.643	-0.53386	0.271968	-1.96295	0.049652	0.183065	0.64311	0.690752	0.736315
SSC_2693	83.0291	-0.79909	0.407087	-1.96295	0.0496524	0.183065	0.301919	0.623023	0.940288
SSC_2697	130.573	-0.567743	0.289271	-1.96267	0.049685	0.183065	0.586365	0.713784	0.727843
SSC_1402	110.959	-0.615068	0.313399	-1.96257	0.0496962	0.183065	0.718682	0.572107	0.68238
SSC_4860	88.8755	-0.726169	0.37013	-1.96193	0.0497703	0.183065	0.398231	0.845858	0.629282
SSC_1758	55.6465	-0.992442	0.505878	-1.96182	0.0497835	0.183065	0.218261	0.532411	1.00359
SSC_0066	159.292	-0.532806	0.271599	-1.96174	0.0497932	0.183065	0.548811	0.861318	0.690635
SSC_6011	97.2347	-0.73653	0.375465	-1.96165	0.0498034	0.183065	0.452933	1.06922	0.440245
SSC_2559	156.475	-0.539422	0.275048	-1.96119	0.0498567	0.183155	0.880832	0.548068	0.68336
SSC_1605	149.844	-0.533579	0.272167	-1.96048	0.0499395	0.183353	0.602495	0.720024	0.749607
SSC_0519	92.2048	0.683693	0.348789	1.96019	0.0499739	0.183373	2.02377	1.52642	1.35648
SSC_1054	108.893	-0.664648	0.339149	-1.95975	0.050025	0.183454	0.514109	0.504617	0.964712
SSC_0065	83.1042	-0.749821	0.38302	-1.95766	0.0502704	0.184177	0.672014	0.813999	0.387441
CTLR_0086	110.776	0.610597	0.311916	1.95757	0.0502804	0.184177	1.63203	1.44526	1.51836
SSC_4070	49.411	-0.993079	0.507662	-1.95618	0.0504439	0.184573	0.233744	0.767565	0.614704
SSC_0085	177.916	-0.567761	0.290243	-1.95616	0.0504466	0.184573	1.07522	0.667466	0.437271
SSC_1613	185.805	-0.476212	0.24354	-1.95537	0.0505393	0.184805	0.718506	0.746195	0.693172
SSC_0327	183.542	-0.480109	0.245702	-1.95403	0.0506974	0.185245	0.644862	0.75685	0.745971
SSC_6005	37.7974	-1.03471	0.529573	-1.95386	0.0507179	0.185245	0.488738	0.533483	0.445405
SSC_3222	176.739	-0.501236	0.256615	-1.95327	0.0507882	0.185394	0.560012	0.793075	0.778539
SSC_5976	228.711	-0.440184	0.225548	-1.95162	0.0509834	0.186	0.65345	0.698477	0.865009
SSC_1048	243.359	-0.518609	0.265812	-1.95104	0.0510524	0.186035	1.06059	0.785695	0.418314
SSC_2315	196.249	-0.545116	0.279483	-1.95045	0.0511228	0.186035	0.419319	1.02191	0.725982
SSC_3231	176.209	-0.493284	0.252914	-1.95041	0.0511277	0.186035	0.842525	0.644275	0.669057
SSC_3784	114.43	-0.597963	0.306597	-1.95033	0.0511374	0.186035	0.720329	0.608351	0.660927
SSC_0764	112.21	-0.623961	0.31993	-1.95031	0.0511397	0.186035	0.504654	0.795977	0.660843
SSC_1363	232.339	-0.444755	0.228092	-1.94989	0.0511886	0.186106	0.683804	0.913623	0.632297
SSC_2850	206.879	-0.491606	0.252207	-1.94922	0.0512692	0.186262	0.670569	0.973338	0.550839
SSC_0023	77.8281	-0.74409	0.38183	-1.94875	0.0513255	0.186262	0.58377	0.785946	0.46666
SSC_3602	189.405	-0.46959	0.240973	-1.94872	0.0513284	0.186262	0.772654	0.663953	0.738039
SSC_4680	73.7739	-0.745632	0.38266	-1.94855	0.0513492	0.186262	0.64789	0.516408	0.632029
SSC_0750	167.86	-0.501409	0.257364	-1.94824	0.0513857	0.186288	0.61637	0.794459	0.714057
SSC_5231	128.509	-0.580738	0.298127	-1.94796	0.0514201	0.186306	0.570851	0.847516	0.613675
SSC_1684	102.682	-0.646781	0.332107	-1.94751	0.051474	0.186395	0.505674	0.801917	0.633551
SSC_5757	78.5311	-0.742325	0.381714	-1.94472	0.051809	0.187501	0.827094	0.532674	0.511114
SSC_1995	118.669	-0.682167	0.350906	-1.94401	0.0518938	0.187616	0.432197	1.11377	0.484972
SSC_4851	185.349	-0.570201	0.293368	-1.94363	0.0519395	0.187616	0.375916	0.778633	0.983527
SSC_2512	81.2623	-0.714142	0.367475	-1.94338	0.0519706	0.187616	0.643619	0.497267	0.705778
SSC_5184	145.175	-0.566227	0.291364	-1.94337	0.0519719	0.187616	0.480219	0.865932	0.723845
SSC_5041	72.192	-0.750373	0.386152	-1.94321	0.0519913	0.187616	0.548583	0.69185	0.554709
SSC_1230	104.843	-0.667577	0.343592	-1.94294	0.0520239	0.187616	0.535663	0.947176	0.493075
SSC_5346	89.955	-0.704376	0.362569	-1.94274	0.052048	0.187616	0.737898	0.745744	0.427129
SSC_2612	147.637	0.572317	0.294646	1.94239	0.0520905	0.187662	1.00102	1.79126	1.81024
SSC_5754	142.288	-0.58071	0.299046	-1.94188	0.052152	0.187777	0.989956	0.527757	0.577822
SSC_4837	85.8532	-0.720313	0.371247	-1.94025	0.052349	0.188335	0.654783	0.420052	0.801876
SSC_0781	100.342	-0.738866	0.380845	-1.94007	0.052371	0.188335	0.443293	0.415982	1.13298
SSC_5525	137.978	-0.565933	0.291766	-1.93968	0.0524186	0.188335	0.588625	0.891019	0.58458
SSC_1163	106.822	-0.656072	0.338283	-1.93942	0.0524507	0.188335	0.914882	0.455725	0.615528
SSC_3032	154.443	-0.558506	0.287982	-1.93937	0.0524557	0.188335	0.454598	0.840707	0.785132
SSC_2951	81.1233	-0.745109	0.384274	-1.93901	0.0525006	0.18839	0.795059	0.687001	0.396097
SSC_3176	106.662	-0.679943	0.351128	-1.93645	0.0528124	0.189401	0.785399	0.821658	0.379789
SSC_6067	244.173	-0.447826	0.231353	-1.93568	0.0529065	0.189632	0.637412	0.998023	0.625691
SSC_5549	287.667	-0.386984	0.199974	-1.93517	0.0529692	0.189749	0.67301	0.834192	0.787288
SSC_1152	107.042	-0.679735	0.351417	-1.93427	0.0530803	0.19004	0.825545	0.790631	0.37642
SSC_3838	35.0399	-1.08333	0.560241	-1.93369	0.0531511	0.190185	0.394248	0.392048	0.68238
SSC_4941	194.197	-0.53636	0.277414	-1.93343	0.053183	0.190192	0.682248	1.05586	0.45696
SSC_5451	134.11	-0.587962	0.304145	-1.93317	0.0532157	0.190202	0.781145	0.820566	0.465111
SSC_0511	213.8	-0.473929	0.245218	-1.93268	0.0532753	0.190268	0.85789	0.525367	0.828719
SSC_2347	271.592	-0.393594	0.203668	-1.93253	0.0532943	0.190268	0.689545	0.822882	0.772101
SSC_6161	87.5867	-0.800656	0.414413	-1.93203	0.0533563	0.190382	0.283887	0.575004	1.08686
SSC_4616	123.858	-0.568285	0.294271	-1.93116	0.0534629	0.190655	0.662602	0.717765	0.644201
SSC_1989	65.9823	-0.914647	0.473688	-1.93091	0.0534946	0.190661	0.578077	0.237823	1.03841
SSC_6047	80.2928	-0.796117	0.412467	-1.93013	0.0535902	0.190848	0.728015	0.298902	0.848514
SSC_6045	118.979	-0.607921	0.314986	-1.93	0.0536074	0.190848	0.75347	0.78297	0.486428
SSC_2263	78.7705	-0.871472	0.451726	-1.9292	0.0537056	0.191091	0.620321	1.11257	0.237055
SSC_5419	133.758	-0.586838	0.304264	-1.92871	0.0537668	0.191201	0.947712	0.500313	0.633624
SSC_1349	33.2449	-1.10175	0.571318	-1.92843	0.053802	0.191219	0.352007	0.550243	0.500279
SSC_3019	153.114	-0.541239	0.280741	-1.92789	0.0538682	0.191347	0.528421	0.883427	0.676039
SSC_0726	62.5162	-0.840297	0.435969	-1.92742	0.0539269	0.191448	0.577097	0.827375	0.369384
SSC_5224	148.479	-0.520434	0.270091	-1.92689	0.0539935	0.191577	0.696903	0.667496	0.727329
SSC_2103	173.115	-0.56174	0.291615	-1.92631	0.0540663	0.191728	0.459071	0.608464	1.08056
SSC_0886	199.946	-0.449121	0.233299	-1.92508	0.054219	0.192076	0.773136	0.720677	0.707902
SSC_0265	70.0839	-0.911817	0.473663	-1.92503	0.054225	0.192076	0.238938	0.466071	1.20426
SSC_1856	90.4302	-0.918637	0.47767	-1.92316	0.0544597	0.192692	0.143363	1.10796	0.765614
SSC_4830	146.257	-0.532723	0.277004	-1.92316	0.0544597	0.192692	0.833795	0.651828	0.611396
SSC_0668	83.6341	-0.729118	0.379261	-1.92247	0.054547	0.192893	0.523826	0.898444	0.465235
SSC_3076	63.1227	-0.824308	0.428857	-1.92211	0.0545922	0.192945	0.398231	0.557915	0.793314
SSC_3421	309.933	-0.37593	0.19576	-1.92036	0.054812	0.193614	0.802358	0.868178	0.6597
SSC_5548	170.865	-0.488394	0.254596	-1.91831	0.055072	0.194367	0.692852	0.645037	0.806403
SSC_5785	78.1873	-0.707369	0.368805	-1.918	0.0551111	0.194367	0.60086	0.634196	0.603585
SSC_3144	37.5684	-1.06327	0.55438	-1.91795	0.0551173	0.194367	0.610922	0.596156	0.30312
SSC_0713	68.5156	-0.865235	0.451364	-1.91694	0.0552461	0.194668	0.337325	1.15401	0.428016
SSC_3661	88.1231	-0.685275	0.357511	-1.91679	0.055264	0.194668	0.822373	0.577687	0.51532
CTLR_0013	149.672	0.549925	0.28726	1.91438	0.0555715	0.195643	2.08556	1.21198	1.29622
SSC_5623	152.391	-0.675349	0.35313	-1.91246	0.0558168	0.196397	0.302029	1.27534	0.612907
SSC_0359	200.226	-0.461878	0.241554	-1.91212	0.0558614	0.196445	0.674189	0.634638	0.885994
SSC_4749	241.489	-0.412785	0.215927	-1.91169	0.0559156	0.196527	0.672014	0.800385	0.778859
SSC_2885	54.7835	-0.859939	0.450089	-1.9106	0.056056	0.196911	0.631286	0.647876	0.421104
SSC_2518	175.594	-0.490413	0.25678	-1.90986	0.0561515	0.196974	0.888964	0.62341	0.662167
SSC_5848	52.0201	-0.966605	0.506156	-1.9097	0.0561724	0.196974	0.421656	1.07259	0.301707
SSC_2673	96.3576	-0.645925	0.338264	-1.90953	0.0561943	0.196974	0.647724	0.534611	0.751048
SSC_3589	67.0258	-0.887231	0.464673	-1.90936	0.0562152	0.196974	1.28003	0.425579	0.325399
SSC_2749	159.275	-0.546349	0.286223	-1.90882	0.0562849	0.196974	1.03458	0.560662	0.57368
SSC_3702	166.829	0.49996	0.261968	1.90848	0.0563295	0.196974	1.7004	1.38569	1.22125
SSC_3273	82.5712	-0.734222	0.384736	-1.90838	0.0563423	0.196974	0.499308	0.464268	0.930153
SSC_1847	57.6428	-0.826481	0.433124	-1.90819	0.0563671	0.196974	0.677478	0.49006	0.551465
SSC_4659	198.572	-0.446464	0.233981	-1.90813	0.056375	0.196974	0.704795	0.755442	0.739894
SSC_0683	74.6766	-0.820846	0.430216	-1.90799	0.0563931	0.196974	0.308972	0.520218	1.01985
SSC_5890	272.799	-0.416061	0.218083	-1.90781	0.056416	0.196974	0.800585	0.581187	0.905536
SSC_2089	136.932	-0.533067	0.279521	-1.90707	0.056511	0.197139	0.675261	0.688065	0.709405
SSC_5683	61.8246	-0.879343	0.461122	-1.90696	0.0565255	0.197139	0.396598	1.0618	0.379938
SSC_4134	138.481	-0.533159	0.279686	-1.90628	0.0566142	0.19734	0.754542	0.684345	0.642532
SSC_3926	64.0544	-0.985578	0.517163	-1.90574	0.0566839	0.197474	1.34403	0.51938	0.185777
SSC_3965	222.629	-0.466471	0.244831	-1.90527	0.0567445	0.19753	0.568207	1.00274	0.655239
SSC_1611	125.948	-0.558401	0.293103	-1.90514	0.0567622	0.19753	0.757543	0.660292	0.630677
SSC_1909	96.0803	0.666144	0.349734	1.90471	0.0568173	0.197613	1.10685	1.91243	1.84746
SSC_0333	186.324	-0.477392	0.250674	-1.90443	0.0568539	0.197622	0.717863	0.870378	0.593819
SSC_2782	139.39	-0.584293	0.306842	-1.90421	0.0568822	0.197622	0.478383	0.605497	0.986283
SSC_2754	155.782	-0.535604	0.281375	-1.90352	0.0569725	0.197735	0.539985	0.942242	0.636695
SSC_2934	125.529	-0.598805	0.314583	-1.90349	0.0569771	0.197735	0.51589	0.573729	0.9572
SSC_0107	172.292	-0.525712	0.276543	-1.90101	0.0573005	0.198606	0.592106	1.01307	0.554117
SSC_6038	115.995	-0.617197	0.32467	-1.901	0.0573022	0.198606	0.439864	0.830293	0.730828
SSC_5987	108.09	-0.632564	0.332814	-1.90065	0.0573475	0.198606	0.750718	0.789738	0.463915
SSC_4510	93.7441	-0.642056	0.337828	-1.90054	0.0573621	0.198606	0.622235	0.623163	0.675815
SSC_2407	52.5903	-0.889066	0.467849	-1.90032	0.0573906	0.198606	0.520269	0.800662	0.37646
SSC_3493	99.3515	-0.698378	0.36757	-1.89999	0.0574347	0.198606	0.724441	0.899783	0.360546
SSC_3054	244.368	-0.443766	0.233606	-1.89964	0.0574809	0.198606	0.926029	0.534858	0.802615
SSC_4170	124.331	-0.613293	0.322873	-1.89949	0.0575005	0.198606	0.523338	0.999339	0.522325
SSC_5309	91.5416	-0.677201	0.356531	-1.89941	0.0575101	0.198606	0.83109	0.653414	0.462258
SSC_4565	53.3826	-0.907562	0.478057	-1.89844	0.0576381	0.198939	0.306533	0.837187	0.579657
SSC_4229	238.666	-0.428223	0.225683	-1.89746	0.0577678	0.199267	0.588487	0.785353	0.874261
SSC_3361	137.799	-0.561755	0.296111	-1.89711	0.0578134	0.199267	0.548912	0.916001	0.60624
SSC_2974	181.297	-0.49031	0.258498	-1.89677	0.0578585	0.199267	0.761279	0.550068	0.858683
SSC_1965	232.145	-0.412121	0.217294	-1.8966	0.0578807	0.199267	0.723707	0.738907	0.791029
SSC_4003	96.5817	-0.694033	0.365949	-1.89653	0.0578903	0.199267	0.448009	1.0019	0.511185
SSC_2463	54.7732	-1.02438	0.540225	-1.89622	0.0579313	0.1993	0.282953	1.47979	0.293497
SSC_0164	168.663	-0.583281	0.307644	-1.89596	0.0579654	0.199309	0.980021	0.37299	0.823019
SSC_1112	120.293	-0.569465	0.300436	-1.89546	0.0580315	0.199428	0.633976	0.635754	0.756162
SSC_4255	188.352	-0.455646	0.240544	-1.89423	0.0581946	0.199808	0.730089	0.704462	0.753117
SSC_0123	178.625	-0.478448	0.252592	-1.89415	0.0582051	0.199808	0.716815	0.836568	0.62227
SSC_1472	128.97	-0.583976	0.308653	-1.89202	0.0584884	0.200459	0.457965	0.785439	0.802134
SSC_0445	310.398	-0.375422	0.198452	-1.89176	0.0585236	0.200459	0.685	0.709743	0.933076
SSC_6027	113.831	-0.63693	0.336702	-1.89167	0.0585349	0.200459	0.764251	0.408384	0.85239
SSC_0072	119.335	-0.646285	0.341654	-1.89164	0.0585396	0.200459	0.374565	0.986324	0.674126
SSC_5326	96.5873	-0.669934	0.354175	-1.89154	0.0585529	0.200459	0.416009	0.704462	0.821451
SSC_3678	137.05	-0.552071	0.291961	-1.8909	0.0586372	0.200639	0.906201	0.61452	0.586263
SSC_4686	88.9209	-0.698016	0.36946	-1.88928	0.0588538	0.201171	0.883033	0.645246	0.422614
SSC_4448	84.4459	-0.851133	0.45051	-1.88927	0.058856	0.201171	0.219612	1.2338	0.578936
SSC_4602	379.462	-0.34426	0.182315	-1.88827	0.0589902	0.201521	0.829851	0.905681	0.654337
SSC_2391	98.8024	-0.637445	0.33773	-1.88744	0.0591011	0.201693	0.498815	0.774501	0.674126
SSC_4839	120.797	-0.58536	0.310138	-1.88742	0.0591044	0.201693	0.515409	0.847223	0.664163
SSC_4466	80.5564	-0.698988	0.370568	-1.88626	0.0592599	0.202115	0.484334	0.687357	0.685612
SSC_1496	137.073	-0.529334	0.280695	-1.8858	0.0593223	0.202156	0.686312	0.70403	0.687884
SSC_0975	92.3249	-0.658616	0.349294	-1.88556	0.0593539	0.202156	0.494355	0.637948	0.788629
SSC_3183	124.739	-0.584451	0.309978	-1.88546	0.0593676	0.202156	0.535122	0.926936	0.599223
SSC_2358	87.6869	-0.696029	0.369284	-1.88481	0.0594556	0.202262	0.675944	0.429203	0.803926
SSC_4997	132.704	-0.542725	0.287955	-1.88476	0.0594626	0.202262	0.655073	0.795689	0.620261
SSC_3694	159.998	0.552673	0.293304	1.8843	0.0595249	0.202365	1.29847	2.28132	1.07628
SSC_0460	31.8002	-1.09279	0.580503	-1.88248	0.0597703	0.203009	0.627213	0.382081	0.436577
SSC_4217	111.635	-0.597254	0.31732	-1.88218	0.0598116	0.203009	0.662681	0.801917	0.547497
SSC_4485	90.0807	-0.66525	0.353456	-1.88213	0.0598188	0.203009	0.525924	0.584778	0.798964
SSC_6169	159.975	-0.509151	0.270544	-1.88195	0.0598422	0.203009	0.549558	0.845354	0.73254
SSC_1892	202.715	-0.459529	0.244285	-1.88112	0.0599554	0.203152	0.780742	0.868217	0.572934
SSC_5281	82.2465	-0.708989	0.376934	-1.88093	0.0599809	0.203152	0.762285	0.718192	0.426103
SSC_3683	147.574	-0.595431	0.316623	-1.88057	0.0600308	0.203152	0.427949	0.591247	1.10112
SSC_2231	127.095	-0.550052	0.292542	-1.88025	0.060074	0.203152	0.716815	0.606127	0.730074
SSC_1206	103.718	-0.669485	0.356105	-1.88002	0.0601051	0.203152	1.08556	0.482443	0.506282
SSC_1708	86.6325	-0.738434	0.392782	-1.88001	0.0601067	0.203152	0.354469	1.0071	0.578989
SSC_4663	115.725	-0.635193	0.33787	-1.87999	0.0601089	0.203152	0.590318	0.446442	0.986008
SSC_0670	128.57	-0.555479	0.295706	-1.87849	0.0603146	0.203739	0.797245	0.710588	0.557428
SSC_6184	87.3496	-0.694384	0.36986	-1.87743	0.0604598	0.20412	0.612469	0.87695	0.44205
SSC_1432	205.627	-0.50778	0.27051	-1.87712	0.0605014	0.204123	0.479559	0.651029	1.08403
SSC_6138	75.177	-0.715763	0.38136	-1.87687	0.060536	0.204123	0.610922	0.730467	0.508681
SSC_5103	75.8887	-0.717794	0.382551	-1.87634	0.0606093	0.204123	0.468687	0.667141	0.696553
SSC_3716	82.3354	-0.67724	0.360979	-1.87612	0.0606388	0.204123	0.65165	0.559083	0.672187
SSC_1752	134.307	-0.54109	0.288432	-1.87597	0.0606594	0.204123	0.569562	0.725614	0.77375
SSC_0287	119.384	-0.585414	0.31214	-1.87549	0.0607259	0.204123	0.887798	0.542666	0.619521
SSC_3386	182.809	-0.460276	0.245419	-1.87547	0.0607281	0.204123	0.670569	0.802234	0.709536
SSC_2312	94.0959	-0.688179	0.366973	-1.87528	0.0607537	0.204123	0.992513	0.426353	0.583028
SSC_0438	275.885	-0.391068	0.208564	-1.87505	0.0607856	0.204123	0.623157	0.816767	0.85784
SSC_4437	59.6281	-0.789054	0.420832	-1.87499	0.0607945	0.204123	0.597346	0.544512	0.595332
SSC_2797	126.897	-0.552861	0.294885	-1.87484	0.0608149	0.204123	0.791831	0.666102	0.610927
SSC_1158	52.376	-0.92861	0.495465	-1.87422	0.0609004	0.20422	0.248128	0.729877	0.73254
SSC_0468	197.451	-0.45071	0.240486	-1.87416	0.0609082	0.20422	0.777794	0.812865	0.624562
SSC_3556	72.9562	-0.867393	0.463047	-1.87323	0.061037	0.204426	0.734442	0.970512	0.222892
SSC_5364	154.614	0.506632	0.270526	1.87277	0.0611007	0.204426	1.70558	1.36089	1.24069
SSC_1890	204.772	-0.442127	0.236097	-1.87265	0.0611166	0.204426	0.80781	0.796113	0.624117
SSC_4187	236.019	-0.448421	0.239459	-1.87264	0.0611182	0.204426	0.568972	0.66803	1.012
SSC_6075	455.719	-0.307364	0.164143	-1.87255	0.0611311	0.204426	0.858265	0.878958	0.704339
SSC_1964	60.0023	-0.790942	0.422441	-1.87231	0.0611634	0.204427	0.514381	0.644816	0.577822
SSC_0684	74.2992	-0.819212	0.437743	-1.87145	0.0612833	0.204634	0.245966	0.896903	0.688193
SSC_0699	122.03	-0.571395	0.305331	-1.8714	0.0612902	0.204634	0.677661	0.827154	0.544066
SSC_5196	25.2513	-1.24975	0.668015	-1.87084	0.0613667	0.204734	0.265487	0.683805	0.385215
SSC_4460	266.118	-0.418339	0.223625	-1.87071	0.0613847	0.204734	0.554346	0.943035	0.786233
SSC_6094	36.6873	-1.01987	0.545679	-1.86899	0.0616245	0.205343	0.570194	0.529265	0.410896
SSC_4435	123.147	-0.572391	0.306266	-1.86893	0.0616321	0.205343	0.633549	0.554367	0.857798
SSC_2137	111.386	-0.583033	0.312	-1.86869	0.0616656	0.205347	0.68656	0.611867	0.70814
SSC_5160	80.4311	-0.754957	0.404105	-1.86822	0.0617316	0.205459	0.592529	0.964925	0.360834
SSC_4444	117.048	-0.580031	0.310527	-1.86789	0.0617771	0.205502	0.534323	0.693383	0.79183
SSC_1050	147.485	-0.532538	0.28515	-1.86757	0.0618218	0.205543	0.887645	0.718153	0.52983
SSC_0825	377.493	0.369715	0.198086	1.86644	0.0619801	0.205865	1.81217	1.14569	1.06901
SSC_2226	109.813	-0.701334	0.375802	-1.86623	0.062009	0.205865	0.338879	1.18768	0.579692
SSC_0653	169.245	-0.515857	0.276424	-1.86618	0.0620162	0.205865	0.49281	0.712472	0.936286
SSC_4865	350.739	-0.349907	0.187581	-1.86536	0.0621305	0.206037	0.78741	0.918478	0.67025
SSC_4153	135.094	-0.535426	0.287038	-1.86535	0.0621329	0.206037	0.59331	0.812292	0.680546
SSC_4330	128.972	-0.604486	0.324248	-1.86427	0.0622839	0.206429	0.394248	0.915851	0.749029
SSC_4312	138.036	-0.580467	0.311435	-1.86385	0.0623431	0.206466	0.979155	0.707574	0.444386
SSC_4721	134.024	-0.616583	0.330834	-1.86373	0.0623601	0.206466	0.467488	0.507917	1.13558
SSC_0528	127.874	-0.585257	0.314128	-1.86311	0.0624461	0.206643	0.568777	0.986097	0.525849
SSC_0146	102.619	-0.610205	0.327638	-1.86244	0.0625415	0.206851	0.534467	0.724166	0.718684
SSC_2622	270.943	-0.417489	0.224198	-1.86215	0.0625826	0.206878	0.555024	0.980121	0.75579
SSC_2848	28.9422	-1.15185	0.618643	-1.8619	0.0626179	0.206887	0.563212	0.548868	0.304117
SSC_2492	95.0692	-0.630136	0.338496	-1.86158	0.0626628	0.206928	0.749929	0.65587	0.553008
SSC_5478	184	-0.523326	0.281157	-1.86133	0.0626972	0.206933	0.93835	0.832704	0.440245
SSC_5195	87.3904	-0.795787	0.427873	-1.85987	0.062904	0.207369	0.607645	0.260895	1.13537
SSC_5208	189.434	-0.493337	0.265263	-1.8598	0.0629136	0.207369	0.632484	1.02504	0.551727
SSC_3136	74.4712	-0.733627	0.394486	-1.8597	0.0629274	0.207369	0.448009	0.852279	0.574443
SSC_0658	94.8232	-0.700707	0.37702	-1.85854	0.0630921	0.207804	0.458676	1.07592	0.4631
SSC_5992	93.8039	-0.639797	0.344376	-1.85784	0.0631911	0.207977	0.557726	0.808421	0.581863
SSC_1609	161.815	-0.481216	0.259144	-1.85695	0.0633187	0.207977	0.776967	0.687804	0.691121
SSC_4900	214.538	-0.433873	0.233657	-1.85688	0.0633286	0.207977	0.598803	0.811358	0.822905
SSC_5788	99.5648	-0.66768	0.35962	-1.85663	0.0633642	0.207977	0.896019	0.390098	0.718684
SSC_3459	134.091	-0.533339	0.287268	-1.85659	0.0633699	0.207977	0.647618	0.801501	0.632067
SSC_1522	285.626	-0.414473	0.223259	-1.85647	0.0633868	0.207977	0.84927	0.530524	0.93227
SSC_2142	99.6813	-0.68929	0.371299	-1.85643	0.0633921	0.207977	1.09384	0.562364	0.39522
SSC_2433	183.551	-0.472883	0.254741	-1.85633	0.0634071	0.207977	0.813054	0.822274	0.562494
SSC_5504	102.726	-0.599394	0.323003	-1.85569	0.0634974	0.20814	0.606679	0.661738	0.711166
SSC_3137	116.386	-0.574962	0.309898	-1.85532	0.06355	0.20814	0.816017	0.664304	0.561578
SSC_5397	29.3064	-1.20895	0.651743	-1.85494	0.0636045	0.20814	0.464602	0.196024	0.80832
SSC_2465	97.1948	-0.625449	0.337207	-1.85479	0.0636262	0.20814	0.589688	0.801917	0.580088
SSC_2794	125.705	-0.590861	0.318588	-1.85462	0.0636503	0.20814	0.423923	0.779881	0.82806
SSC_5072	74.3227	-0.741314	0.399717	-1.8546	0.0636539	0.20814	0.394248	0.769441	0.656135
SSC_2215	159.236	-0.530088	0.285894	-1.85414	0.063719	0.208227	0.474712	0.943309	0.720001
SSC_3120	78.4966	-0.692579	0.373569	-1.85395	0.0637465	0.208227	0.70848	0.666482	0.500382
SSC_1240	210.322	-0.426402	0.230065	-1.85339	0.0638259	0.208379	0.708371	0.832349	0.696299
SSC_4605	85.5904	-0.659335	0.355945	-1.85235	0.0639757	0.208581	0.636929	0.543717	0.730183
SSC_5532	93.4053	-0.647742	0.349697	-1.8523	0.0639832	0.208581	0.869665	0.537053	0.569961
SSC_5319	138.054	-0.529537	0.285915	-1.85208	0.0640146	0.208581	0.853853	0.624401	0.638967
SSC_0055	34.9653	-1.08551	0.586112	-1.85204	0.0640194	0.208581	0.701232	0.24503	0.62227
SSC_2083	36.5611	-0.997276	0.538841	-1.85078	0.0642013	0.209066	0.429342	0.573729	0.510003
SSC_1840	43.2938	-0.920249	0.497519	-1.84968	0.0643601	0.209476	0.419413	0.576542	0.598097
SSC_5217	83.2014	-0.698477	0.377729	-1.84915	0.064436	0.209615	0.461865	0.551318	0.896828
SSC_0059	109.493	-0.671424	0.363266	-1.8483	0.0645591	0.209908	0.461794	1.16982	0.457978
SSC_2721	98.4549	-0.704527	0.381682	-1.84585	0.0649146	0.210956	0.301817	0.849895	0.819701
SSC_1330	171.513	-0.558947	0.302931	-1.84513	0.0650185	0.211086	0.42443	1.1559	0.62785
SSC_3175	146.795	-0.519673	0.281679	-1.84491	0.0650505	0.211086	0.536392	0.753241	0.823932
SSC_5193	87.4049	-0.647696	0.351105	-1.84473	0.0650763	0.211086	0.694099	0.675489	0.558939
SSC_5322	191.559	-0.459546	0.249163	-1.84436	0.0651304	0.211086	0.704015	0.602903	0.898424
SSC_4346	109.29	-0.752802	0.408188	-1.84425	0.0651462	0.211086	0.633769	1.25768	0.264078
SSC_3242	110.074	-0.645859	0.350212	-1.8442	0.0651545	0.211086	0.392471	0.641534	0.996161
SSC_2035	204.965	-0.432275	0.234492	-1.84345	0.0652636	0.211251	0.67678	0.702024	0.849387
SSC_1812	56.8098	-0.845716	0.458783	-1.84339	0.0652722	0.211251	0.395302	0.924903	0.465309
SSC_4889	50.0614	-0.88268	0.479107	-1.84234	0.0654249	0.211637	0.345607	0.606741	0.739612
SSC_5812	251.298	-0.411611	0.22355	-1.84125	0.0655853	0.212002	0.94722	0.752107	0.605227
SSC_5273	179.682	-0.546096	0.296678	-1.8407	0.0656653	0.212002	0.510522	1.19842	0.521522
SSC_3172	45.5147	-0.937799	0.509498	-1.84063	0.0656752	0.212002	0.316242	0.556887	0.780307
SSC_0196	267.307	-0.384506	0.208906	-1.84057	0.065685	0.212002	0.653966	0.857606	0.790786
SSC_0752	96.6252	-0.622453	0.338273	-1.84009	0.0657552	0.212002	0.676586	0.760883	0.531129
SSC_4426	168.124	-0.526134	0.285946	-1.83998	0.0657712	0.212002	0.437082	0.924851	0.778083
SSC_2910	80.5155	-0.757977	0.41195	-1.83998	0.0657718	0.212002	0.312374	0.660081	0.954806
SSC_5064	233.827	-0.443741	0.241281	-1.8391	0.0659	0.212307	0.827094	0.925491	0.524689
SSC_1379	111.113	-0.697799	0.379542	-1.83853	0.0659844	0.212444	0.421342	1.31737	0.432192
SSC_2334	118.704	-0.658167	0.358024	-1.83833	0.0660137	0.212444	0.368363	1.16634	0.594943
SSC_5579	41.2379	-0.995423	0.541541	-1.83813	0.0660429	0.212444	0.266899	0.525572	0.828795
SSC_0329	109.808	-1.42373	0.77482	-1.83749	0.066137	0.212488	0.110331	0.79546	0.538721
SSC_6208	91.0165	-0.650964	0.354283	-1.83741	0.0661488	0.212488	0.528011	0.814365	0.585666
SSC_0798	136.696	-0.56705	0.308623	-1.83736	0.0661572	0.212488	0.476454	0.995596	0.631234
SSC_4573	139.846	-0.608198	0.331066	-1.83709	0.0661966	0.212507	0.508379	1.2026	0.46167
SSC_5203	190.325	-0.4435	0.241581	-1.83582	0.066384	0.213	0.731345	0.823132	0.662761
SSC_1722	368.304	-0.322725	0.175953	-1.83416	0.0666301	0.213682	0.827094	0.741945	0.834414
SSC_4758	195.397	-0.564701	0.308122	-1.83272	0.0668446	0.214184	0.417602	1.32339	0.555482
SSC_3178	150.802	-0.585611	0.319543	-1.83265	0.0668548	0.214184	1.019	0.376058	0.78123
SSC_0485	108.241	-0.722494	0.394283	-1.83242	0.0668881	0.214184	0.413547	1.3944	0.395626
SSC_0351	90.1661	-0.648276	0.353921	-1.8317	0.0669965	0.214423	0.839129	0.603151	0.52638
SSC_0585	214.349	-0.443104	0.241941	-1.83146	0.0670323	0.214429	0.964194	0.714088	0.585526
SSC_5054	108.637	-0.675929	0.369192	-1.83084	0.0671252	0.214618	0.654783	0.349434	1.05526
SSC_3846	195.52	-0.432984	0.236581	-1.83017	0.0672241	0.214718	0.728851	0.728714	0.76295
SSC_4888	77.2792	-0.760305	0.415467	-1.83	0.0672499	0.214718	0.314188	0.94603	0.642025
SSC_5222	119.819	-0.560991	0.306562	-1.82994	0.0672583	0.214718	0.813731	0.551318	0.698202
SSC_1810	116.898	-0.561901	0.307304	-1.82848	0.0674768	0.215308	0.604292	0.789542	0.644239
SSC_2945	209.982	-0.424119	0.232022	-1.82793	0.0675608	0.215456	0.676586	0.861318	0.706839
SSC_0286	422.412	-0.326338	0.178549	-1.82772	0.0675914	0.215456	0.746682	0.996486	0.681648
SSC_6197	67.2722	-0.747807	0.409452	-1.82636	0.0677957	0.215999	0.437342	0.790779	0.602613
SSC_2847	70.451	-0.768008	0.420713	-1.82549	0.0679269	0.216308	0.999905	0.418479	0.483758
SSC_3422	152.791	-0.490265	0.268653	-1.8249	0.0680155	0.216481	0.686312	0.64968	0.805449
SSC_2110	75.4408	-0.70014	0.383714	-1.82464	0.0680553	0.216499	0.488738	0.603913	0.77685
SSC_4235	86.2961	-0.647039	0.354727	-1.82405	0.068145	0.216676	0.576748	0.590853	0.758103
SSC_1999	108.464	-0.633374	0.347507	-1.82262	0.0683609	0.217213	1.09016	0.512679	0.506191
SSC_5756	171.224	-0.471352	0.258653	-1.82233	0.0684048	0.217213	0.871582	0.622	0.703902
SSC_1885	65.031	-0.785303	0.431006	-1.82202	0.0684512	0.217213	0.375359	0.905869	0.564258
SSC_0626	94.9017	-0.626547	0.343935	-1.8217	0.0685003	0.217213	0.800443	0.665338	0.520138
SSC_5964	37.8115	-1.14169	0.626722	-1.82168	0.0685034	0.217213	0.144003	0.512336	1.1373
SSC_0894	94.377	-0.706068	0.387614	-1.82158	0.0685195	0.217213	0.340487	1.07638	0.601104
[truncated: 4,338 more rows]

## Sheet: p53_cas
guide	baseMean	log2FoldChange	lfcSE	stat	pvalue	padj	fc_rep1	fc_rep2	fc_rep3
SSC_3861	755.008	1.8101	0.181617	9.96659	2.13425e-23	1.35247e-19	4.33819	2.29115	4.39829
SSC_3533	105.815	-3.16703	0.405208	-7.8158	5.46138e-15	1.73044e-11	0.171467	0.117986	0.0673435
SSC_4345	112.563	-2.66456	0.379608	-7.01924	2.23075e-12	4.7121e-09	0.238272	0.109065	0.162117
SSC_5896	63.6644	-3.85415	0.557451	-6.91387	4.71597e-12	7.47127e-09	0.0311493	0.0657335	0.117093
SSC_3603	133.183	-2.45409	0.369385	-6.64371	3.05879e-11	3.87671e-08	0.270376	0.0925861	0.233898
SSC_5983	78.2484	-3.1053	0.525354	-5.91087	3.40315e-09	3.59429e-06	0.283251	0.122076	0.0346595
SSC_5827	42.2245	-3.451	0.630788	-5.47094	4.47651e-08	3.64896e-05	0.111419	0.100021	0.0712181
SSC_3930	69.5228	-2.54433	0.465495	-5.46587	4.60655e-08	3.64896e-05	0.186349	0.228893	0.113372
SSC_4596	131.896	-1.83751	0.347322	-5.2905	1.21979e-07	8.58869e-05	0.463501	0.195233	0.249586
SSC_3559	199.734	-1.44873	0.275052	-5.26711	1.38588e-07	8.78231e-05	0.533459	0.312575	0.302633
SSC_1872	250.449	-0.965471	0.231724	-4.16647	3.09349e-05	0.0178213	0.492872	0.450139	0.605575
SSC_1090	169.672	-1.18479	0.295599	-4.0081	6.12089e-05	0.0323234	0.298324	0.531905	0.50356
SSC_4686	104.719	-1.42981	0.362275	-3.94677	7.92141e-05	0.0377868	0.278671	0.4766	0.380409
SSC_1759	217.954	-0.955671	0.24307	-3.93166	8.43609e-05	0.0377868	0.506955	0.478213	0.566405
SSC_1826	153.402	-1.14408	0.292037	-3.91758	8.94432e-05	0.0377868	0.392286	0.493249	0.466915
SSC_3661	141.886	-1.16275	0.298861	-3.89058	0.000100003	0.0396074	0.431606	0.425661	0.485233
SSC_5345	311.148	-0.776212	0.207135	-3.74737	0.000178699	0.0666128	0.509938	0.582805	0.666776
SSC_2565	79.1524	-1.71081	0.474563	-3.60502	0.000312131	0.109887	0.141625	0.263384	0.671771
SSC_6132	197.571	-0.915932	0.256825	-3.56636	0.000361973	0.11772	0.596598	0.456046	0.550432
SSC_0185	174.429	-1.06842	0.300157	-3.55952	0.000371531	0.11772	0.759297	0.403671	0.361737
SSC_2910	127.157	-1.31018	0.378932	-3.45755	0.000545104	0.164492	0.196494	0.447614	0.712064
SSC_3924	163.737	-0.952412	0.278754	-3.41667	0.000633919	0.182598	0.490358	0.488823	0.573282
SSC_5315	58.6193	-1.60729	0.472893	-3.39885	0.000676706	0.186447	0.313177	0.422572	0.262572
SSC_5723	325.675	-0.695983	0.205498	-3.38681	0.000707109	0.186706	0.694045	0.516726	0.664978
SSC_1791	229.657	-0.868332	0.262335	-3.31001	0.000932936	0.236481	0.356041	0.659431	0.665216
SSC_1318	241.78	-0.778657	0.239017	-3.25775	0.001123	0.27371	0.482814	0.558749	0.726847
SSC_0768	67.3353	-1.40047	0.438098	-3.19672	0.00139002	0.321769	0.321876	0.357906	0.462783
SSC_5391	92.0191	-1.23284	0.386446	-3.1902	0.00142173	0.321769	0.286112	0.528998	0.495135
SSC_3548	228.352	-0.776978	0.244549	-3.17719	0.00148709	0.324954	0.467239	0.684593	0.608384
SSC_0324	405.379	-0.569332	0.180023	-3.16256	0.00156391	0.33035	0.708127	0.609834	0.711997
SSC_1353	133.748	-1.06833	0.342181	-3.12212	0.00179554	0.36387	0.466165	0.7282	0.310163
SSC_2851	213.698	-0.767491	0.246875	-3.10883	0.0018783	0.36387	0.688893	0.529068	0.561086
SSC_5465	256.019	-0.756657	0.243964	-3.10151	0.00192536	0.36387	0.453729	0.804513	0.556217
SSC_4337	260.425	0.704502	0.22844	3.08397	0.00204259	0.36387	1.3905	1.58182	1.96699
SSC_5838	115.015	-1.0549	0.342702	-3.07817	0.00208277	0.36387	0.352954	0.530767	0.591956
SSC_3832	243.124	-0.73124	0.237731	-3.07592	0.00209854	0.36387	0.558166	0.521854	0.748816
SSC_0308	67.6678	-1.41615	0.460948	-3.07225	0.00212454	0.36387	0.343922	0.601406	0.240691
SSC_1332	216.032	-0.760853	0.2494	-3.05073	0.00228286	0.380696	0.518019	0.724017	0.541064
SSC_5441	225.756	-0.737558	0.244287	-3.01923	0.0025342	0.411775	0.540509	0.726044	0.54196
SSC_2107	172.766	-0.835089	0.277671	-3.00748	0.00263423	0.417327	0.569879	0.465962	0.671384
SSC_3872	302.835	-0.69301	0.232545	-2.98012	0.00288138	0.42997	0.416149	0.761591	0.718622
SSC_4592	176.243	-0.825635	0.277784	-2.97223	0.0029565	0.42997	0.444048	0.567085	0.69927
SSC_4430	142.705	-0.927766	0.313051	-2.96362	0.00304043	0.42997	0.371395	0.580408	0.66088
SSC_5205	349.428	-0.570535	0.192939	-2.95708	0.00310565	0.42997	0.652764	0.631124	0.741243
SSC_3340	295.107	-0.712219	0.240976	-2.95556	0.00312103	0.42997	0.425591	0.880165	0.591319
SSC_5897	143.599	-0.959147	0.324524	-2.95555	0.00312113	0.42997	0.313405	0.622064	0.652475
SSC_4970	118.766	1.20658	0.412258	2.92675	0.00342522	0.458899	5.57093	1.14879	2.10623
SSC_3200	228.107	-0.745118	0.25615	-2.90892	0.00362681	0.458899	0.811865	0.444322	0.598046
SSC_3848	435.684	-0.54663	0.188223	-2.90416	0.00368244	0.458899	0.565311	0.870598	0.641286
SSC_0756	228.122	-0.790189	0.272144	-2.90357	0.00368934	0.458899	0.371945	0.827079	0.616169
SSC_4708	152.373	-0.86092	0.296573	-2.9029	0.00369729	0.458899	0.448599	0.670459	0.541554
SSC_4122	126.72	-0.955793	0.330771	-2.88959	0.00385741	0.458899	0.624328	0.364023	0.600849
SSC_1322	415.583	-0.524964	0.181897	-2.88605	0.00390111	0.458899	0.589766	0.764829	0.734727
SSC_0234	133.305	-0.887901	0.30825	-2.88045	0.00397104	0.458899	0.570598	0.584643	0.471471
SSC_1547	123.621	-1.01959	0.354084	-2.87952	0.00398287	0.458899	0.310064	0.773151	0.472041
SSC_4847	180.495	-0.862693	0.301379	-2.86249	0.00420329	0.468681	0.337388	0.584008	0.809356
SSC_4242	138.719	-0.860038	0.30098	-2.85746	0.0042705	0.468681	0.589631	0.500974	0.569579
SSC_3502	183.075	-0.762387	0.266939	-2.85604	0.00428965	0.468681	0.588089	0.508652	0.684282
SSC_5358	126.463	-0.898639	0.315697	-2.84653	0.00441989	0.474726	0.482814	0.541226	0.586975
SSC_0181	222.133	-0.767361	0.270759	-2.83411	0.00459537	0.478905	0.458673	0.485304	0.911826
SSC_4093	323.054	-0.658178	0.232584	-2.82985	0.00465704	0.478905	0.424342	0.667763	0.879973
SSC_4210	342.365	-0.571739	0.202207	-2.82749	0.00469144	0.478905	0.587611	0.626236	0.821015
SSC_3543	353.195	-0.567865	0.201273	-2.82137	0.00478188	0.478905	0.850495	0.613054	0.593963
SSC_4528	118.82	-0.933772	0.331393	-2.81772	0.00483666	0.478905	0.449129	0.646932	0.486294
SSC_4684	241.171	-0.665154	0.23688	-2.80798	0.00498533	0.486031	0.508772	0.68783	0.704287
SSC_4410	171.319	-0.784489	0.280358	-2.79817	0.00513932	0.490032	0.452638	0.675874	0.621983
SSC_5180	468.064	0.47028	0.168224	2.79556	0.00518102	0.490032	1.50675	1.28594	1.38394
SSC_3836	172.742	-0.778445	0.279165	-2.78847	0.00529569	0.493512	0.473222	0.727554	0.5651
SSC_5673	208.265	-0.736757	0.265265	-2.77743	0.00547898	0.498387	0.423694	0.734993	0.677091
SSC_5946	356.805	-0.572273	0.206395	-2.77271	0.00555916	0.498387	0.501384	0.784045	0.752545
SSC_0675	147.349	-0.829897	0.299465	-2.77126	0.00558395	0.498387	0.558115	0.68038	0.464189
SSC_0392	102.384	-0.967818	0.35073	-2.75944	0.0057901	0.509609	0.464932	0.564802	0.505451
SSC_4272	157.714	0.96164	0.350829	2.74105	0.00612436	0.530078	4.16427	1.70663	1.1534
SSC_0763	95.5617	-1.0551	0.386376	-2.73076	0.00631881	0.530078	0.592252	0.308305	0.623448
SSC_0643	130.344	-0.8662	0.317209	-2.73069	0.00632018	0.530078	0.450626	0.53519	0.674669
SSC_3235	191.717	-0.697499	0.2558	-2.72673	0.00639648	0.530078	0.603517	0.606084	0.642291
SSC_4664	390.498	-0.519163	0.190557	-2.72445	0.00644091	0.530078	0.680329	0.827912	0.597113
SSC_0263	242.135	-0.645403	0.237425	-2.71835	0.00656085	0.531383	0.52373	0.771339	0.639928
SSC_2223	129.475	-0.933579	0.34384	-2.71516	0.00662446	0.531383	0.314258	0.685033	0.653804
SSC_3052	185.143	0.704417	0.261603	2.6927	0.00708763	0.561429	1.7018	1.48038	1.72472
SSC_4401	159.278	-0.800447	0.298617	-2.68052	0.00735086	0.570001	0.750157	0.612936	0.409895
SSC_0941	120.169	-0.862154	0.321985	-2.67762	0.00741472	0.570001	0.541934	0.523912	0.586755
SSC_3886	269.448	-0.597119	0.223195	-2.67532	0.00746569	0.570001	0.800387	0.595348	0.613356
SSC_2880	117.644	-0.968275	0.363308	-2.66517	0.00769503	0.580517	0.685866	0.296081	0.658891
SSC_3191	142.414	-0.833641	0.313732	-2.65718	0.00787976	0.587459	0.40623	0.571144	0.753467
SSC_3801	49.8542	-1.60868	0.609223	-2.64054	0.0082775	0.599808	0.0551787	0.580848	0.517097
SSC_0933	185.622	-0.750203	0.28462	-2.6358	0.00839384	0.599808	0.541997	0.452204	0.866487
SSC_4947	134.463	-0.818713	0.311359	-2.62948	0.00855161	0.599808	0.619909	0.467284	0.638156
SSC_2670	203.46	-0.729355	0.277637	-2.62701	0.0086138	0.599808	0.389965	0.762978	0.718083
SSC_0506	128.382	-0.832458	0.316964	-2.62635	0.00863066	0.599808	0.600573	0.605687	0.483984
SSC_0443	224.725	0.627833	0.239147	2.6253	0.00865736	0.599808	1.62531	1.65181	1.3771
SSC_1736	65.5363	-1.18889	0.453797	-2.61988	0.00879605	0.599808	0.326828	0.392389	0.636816
SSC_2163	119.232	-0.910699	0.348059	-2.6165	0.00888353	0.599808	0.79599	0.371668	0.523503
SSC_5813	157.383	-0.868406	0.332397	-2.61256	0.00898675	0.599808	0.944405	0.333174	0.542334
SSC_0264	157.858	-0.79943	0.306018	-2.61236	0.00899192	0.599808	0.446109	0.84196	0.493231
SSC_5501	141.929	-0.780091	0.299814	-2.60192	0.00927044	0.604127	0.673282	0.581037	0.507351
SSC_2103	199.075	-0.690357	0.265376	-2.60143	0.00928357	0.604127	0.834302	0.525371	0.554735
SSC_1425	125.691	-0.926603	0.357049	-2.59517	0.00945445	0.604127	0.337577	0.47292	0.91036
SSC_4221	286.376	-0.549975	0.212329	-2.5902	0.00959208	0.604127	0.760634	0.660787	0.63955
SSC_0905	218.241	-0.622764	0.240446	-2.59004	0.00959656	0.604127	0.631164	0.623886	0.697062
SSC_2005	108.579	-1.21873	0.470755	-2.58889	0.00962866	0.604127	0.13905	1.16178	0.429541
SSC_1110	289.466	-0.563636	0.218269	-2.5823	0.0098145	0.605487	0.603969	0.611288	0.836948
SSC_2497	46.6118	1.50853	0.585343	2.57716	0.00996148	0.605487	7.72502	1.47777	2.64279
SSC_2227	171.441	-0.737085	0.286125	-2.57609	0.00999236	0.605487	0.437421	0.636921	0.747345
SSC_1436	143.141	-0.871066	0.338542	-2.57299	0.0100824	0.605487	0.330346	0.538573	0.893994
SSC_3867	344.494	-0.492194	0.191437	-2.57106	0.0101389	0.605487	0.71402	0.714096	0.704899
CTLR_0002	198.714	0.677756	0.264297	2.56437	0.0103363	0.605487	2.0692	1.2818	1.57423
SSC_1175	35.6874	-1.51997	0.592962	-2.56334	0.010367	0.605487	0.367858	0.347287	0.331304
SSC_4212	166.578	-0.715177	0.279175	-2.56175	0.0104147	0.605487	0.735716	0.577042	0.536631
SSC_1360	82.3785	-1.00309	0.392461	-2.5559	0.0105913	0.610156	0.489084	0.585967	0.427895
SSC_5761	513.799	-0.420741	0.164993	-2.55005	0.0107709	0.614909	0.648055	0.753074	0.848266
SSC_5234	194.424	-0.775099	0.304971	-2.54155	0.0110362	0.622511	0.318657	0.715812	0.837984
SSC_3616	204.47	-0.632299	0.248984	-2.53952	0.0111005	0.622511	0.701643	0.603201	0.639658
SSC_2105	187.221	-0.744926	0.294579	-2.52878	0.011446	0.636256	0.39319	0.903785	0.576169
SSC_3551	116.67	-0.906378	0.35888	-2.52558	0.0115509	0.636503	0.47296	0.841645	0.369432
SSC_5473	344.957	-0.535609	0.213153	-2.5128	0.0119778	0.649589	0.635804	0.557375	0.929888
SSC_3639	126.495	-0.795412	0.316602	-2.51234	0.0119934	0.649589	0.495632	0.588965	0.649865
SSC_5975	122.024	-0.820042	0.32695	-2.50815	0.0121364	0.651766	0.453102	0.581659	0.68783
SSC_4554	269.841	-0.550943	0.220246	-2.50149	0.0123673	0.658586	0.649116	0.773304	0.627566
SSC_0549	48.6466	-4.11899	1.65064	-2.49538	0.0125821	0.66444	0.275894	0	0.0974798
SSC_0923	159.568	-0.911652	0.365771	-2.49241	0.0126879	0.664492	0.21055	0.729541	0.848682
SSC_1696	127.699	-0.900572	0.363332	-2.47865	0.0131881	0.672298	0.284008	0.597926	0.866487
SSC_3908	184.339	-0.653396	0.263777	-2.47707	0.0132464	0.672298	0.732322	0.618266	0.568958
SSC_5650	211.066	-0.741964	0.300436	-2.46962	0.0135255	0.672298	0.335671	0.968805	0.62854
SSC_0356	220.377	-0.643575	0.26068	-2.46883	0.0135554	0.672298	0.53501	0.539408	0.902218
SSC_0115	229.165	-0.611374	0.247662	-2.46858	0.0135651	0.672298	0.496478	0.781507	0.711173
SSC_4453	264.493	-0.539279	0.218886	-2.46375	0.0137493	0.672298	0.718973	0.707838	0.641385
SSC_5969	247.383	-0.688146	0.27936	-2.46329	0.0137667	0.672298	0.487164	1.08818	0.446372
SSC_5623	136.284	-0.797212	0.323822	-2.46188	0.0138209	0.672298	0.44705	0.499786	0.839619
SSC_1330	182.084	-0.677422	0.275277	-2.46088	0.0138599	0.672298	0.691691	0.745877	0.471471
SSC_0327	278.227	-0.55638	0.226181	-2.45989	0.0138979	0.672298	0.519253	0.767822	0.770566
SSC_0705	84.1131	-1.06042	0.432405	-2.45238	0.0141915	0.675269	0.250812	0.787393	0.506562
SSC_3227	60.8815	-1.15099	0.470229	-2.44772	0.0143762	0.675269	0.470434	0.599579	0.316151
SSC_1929	241.966	-0.557415	0.2279	-2.44587	0.0144501	0.675269	0.653219	0.681028	0.703188
SSC_0318	635.495	-0.355418	0.145684	-2.43964	0.0147019	0.675269	0.71225	0.812202	0.821535
SSC_5882	65.0995	-1.08716	0.4459	-2.43813	0.0147635	0.675269	0.419838	0.401036	0.613762
SSC_6190	140.141	-0.90759	0.372331	-2.43759	0.0147857	0.675269	0.254113	1.01246	0.521861
SSC_2444	306.277	-0.49645	0.203718	-2.43695	0.0148116	0.675269	0.756482	0.685137	0.690149
SSC_4746	96.1727	-0.914585	0.375603	-2.43498	0.0148928	0.675269	0.418826	0.732459	0.471849
SSC_3125	191.064	-0.640935	0.263287	-2.43435	0.0149184	0.675269	0.788719	0.615699	0.54863
SSC_0615	112.137	-0.838421	0.345541	-2.4264	0.0152495	0.685361	0.60987	0.414599	0.69319
SSC_2001	115.687	-0.873185	0.361079	-2.41827	0.0155946	0.693139	0.317641	0.717612	0.648212
SSC_0262	179.462	-0.682	0.282259	-2.41622	0.0156825	0.693139	0.494219	0.561158	0.856751
SSC_5810	421.754	-0.477384	0.198005	-2.41097	0.0159101	0.693139	0.526993	0.917435	0.746454
SSC_4815	157.629	-0.708741	0.294982	-2.40266	0.0162763	0.693139	0.49002	0.806793	0.567155
SSC_2224	267.158	-0.536939	0.22366	-2.4007	0.0163639	0.693139	0.624509	0.635488	0.820362
SSC_0887	277.966	-0.529715	0.220704	-2.40012	0.0163898	0.693139	0.813958	0.708983	0.578679
SSC_4457	146.234	-0.794541	0.331824	-2.39447	0.0166444	0.693139	0.326409	0.715621	0.779257
SSC_5148	161.686	-0.709072	0.296324	-2.3929	0.0167159	0.693139	0.848373	0.472287	0.573674
SSC_2749	209.344	-0.61211	0.255852	-2.39244	0.0167368	0.693139	0.509637	0.764619	0.698308
SSC_0850	81.86	1.06892	0.44731	2.38967	0.0168633	0.693139	3.98321	1.08591	2.34951
SSC_4162	135.704	-0.74489	0.31181	-2.38892	0.0168979	0.693139	0.511215	0.539707	0.765733
SSC_2640	239.442	-0.581297	0.243898	-2.38336	0.0171554	0.693139	0.610397	0.869068	0.553798
SSC_6237	531.221	-0.394888	0.166165	-2.37649	0.0174783	0.693139	0.862168	0.632151	0.812581
SSC_1988	225.143	-0.680519	0.286437	-2.37581	0.0175106	0.693139	0.400735	1.03596	0.563838
SSC_3180	207.441	-0.659697	0.27783	-2.37446	0.0175746	0.693139	0.406302	0.858768	0.699508
SSC_0525	221.818	-0.60205	0.254149	-2.36888	0.0178418	0.693139	0.7831	0.750357	0.486979
SSC_0706	141.467	-0.715381	0.301995	-2.36885	0.0178433	0.693139	0.688368	0.514794	0.647982
SSC_2894	329.539	-0.465848	0.196673	-2.36865	0.0178533	0.693139	0.698617	0.769914	0.702885
SSC_2263	118.087	-0.778685	0.328787	-2.36835	0.0178674	0.693139	0.487896	0.605538	0.661681
SSC_3459	204.108	-0.709134	0.299608	-2.36688	0.0179389	0.693139	1.07726	0.510678	0.412613
SSC_2379	98.9907	-0.868907	0.367207	-2.36626	0.017969	0.693139	0.757834	0.446197	0.491307
SSC_2161	437.469	-0.422919	0.179118	-2.36112	0.0182198	0.693139	0.759348	0.637118	0.861974
SSC_3071	254.758	0.531674	0.225217	2.36072	0.0182396	0.693139	1.33042	1.38875	1.63043
SSC_5160	143.72	-0.724519	0.306927	-2.36056	0.0182476	0.693139	0.453102	0.749991	0.637487
SSC_3538	204.268	-0.584568	0.247659	-2.36037	0.0182565	0.693139	0.674117	0.630447	0.699508
SSC_3205	185.449	-0.641071	0.271765	-2.35891	0.0183285	0.693139	0.515485	0.787393	0.631596
SSC_4271	83.4294	-0.983073	0.416917	-2.35796	0.0183758	0.693139	0.297116	0.539076	0.745017
SSC_0437	188.519	-0.626456	0.266541	-2.35031	0.0187576	0.703266	0.757052	0.520143	0.700564
SSC_0683	160.223	-0.669389	0.285069	-2.34816	0.0188662	0.703266	0.695948	0.694274	0.516301
SSC_3155	44.0933	-1.3282	0.567051	-2.34229	0.0191657	0.710251	0.236852	0.344826	0.761458
SSC_0970	199.511	-0.617779	0.264009	-2.33999	0.019284	0.710481	0.827681	0.662488	0.50475
SSC_3702	162.979	-0.650567	0.278712	-2.33419	0.0195856	0.71742	0.714717	0.639587	0.567867
SSC_1255	111.973	-0.943855	0.405338	-2.32856	0.0198821	0.720415	0.252216	1.00914	0.519892
SSC_1066	190.121	0.734617	0.315513	2.32833	0.0198947	0.720415	3.19535	1.07105	1.43552
SSC_2532	162.77	-0.726377	0.312635	-2.32341	0.0201574	0.72578	0.385224	0.620555	0.911751
SSC_3363	242.749	-0.562602	0.242701	-2.31809	0.0204445	0.731961	0.529401	0.867204	0.667379
SSC_5659	230.34	-0.587502	0.25428	-2.31045	0.020863	0.7368	0.712348	0.84669	0.479067
SSC_3971	325.707	-0.515949	0.223314	-2.31042	0.0208651	0.7368	0.486076	0.791056	0.872302
SSC_6172	99.3115	-0.861564	0.373225	-2.30843	0.0209752	0.7368	0.675939	0.668302	0.363615
SSC_5858	123.781	0.747164	0.324034	2.30582	0.0211205	0.7368	2.11345	1.5467	1.46793
SSC_4465	184.826	-0.617969	0.268382	-2.30258	0.0213027	0.7368	0.671145	0.774716	0.529283
SSC_2476	122.31	-0.758658	0.329904	-2.29963	0.0214692	0.7368	0.643752	0.448926	0.717414
SSC_5326	123.412	-0.870217	0.378474	-2.29928	0.0214892	0.7368	0.250348	0.765158	0.766281
SSC_3383	113.659	-0.784594	0.341594	-2.29686	0.0216266	0.7368	0.691437	0.437664	0.655326
SSC_3441	107.293	-0.831189	0.362386	-2.29366	0.0218102	0.7368	0.632047	0.71906	0.385105
SSC_4485	112.738	-0.881813	0.384795	-2.29164	0.0219262	0.7368	0.314879	0.48294	0.999793
SSC_0366	289.666	-0.523778	0.228608	-2.29116	0.0219541	0.7368	0.726183	0.884962	0.518074
SSC_5630	58.8627	-1.22113	0.533057	-2.2908	0.0219749	0.7368	0.148558	0.575925	0.742703
SSC_5785	105.212	-0.792204	0.346618	-2.28553	0.0222819	0.738584	0.691437	0.534597	0.525817
SSC_1757	159.233	-0.67004	0.293529	-2.2827	0.0224481	0.738584	0.526706	0.554756	0.84765
SSC_1698	150.371	0.67519	0.295979	2.28121	0.0225362	0.738584	1.48558	1.97857	1.37265
SSC_4504	145.045	-0.748154	0.328046	-2.28064	0.0225699	0.738584	0.881991	0.613036	0.372589
SSC_2763	110.622	-0.97686	0.428516	-2.27963	0.0226294	0.738584	0.203855	0.509196	1.11661
SSC_2247	224.78	0.543759	0.238831	2.27675	0.0228011	0.738584	1.31199	1.53044	1.52334
SSC_2298	88.0652	-0.906892	0.398453	-2.27603	0.022844	0.738584	0.829624	0.384401	0.480335
SSC_6210	167.192	-0.63075	0.277409	-2.27372	0.0229829	0.739303	0.765074	0.600845	0.589447
SSC_2685	171.295	-0.650293	0.28671	-2.26812	0.0233218	0.746416	0.543673	0.54056	0.871707
SSC_4674	219.742	-0.548208	0.242215	-2.26331	0.0236167	0.751627	0.772502	0.60546	0.690053
SSC_6046	262.662	-0.556905	0.246243	-2.2616	0.0237219	0.751627	0.497594	0.643988	0.966133
SSC_5876	225.666	0.620139	0.27469	2.25759	0.023971	0.755442	2.20609	1.67437	0.972587
SSC_5744	206.952	-0.580178	0.257189	-2.25584	0.0240807	0.755442	0.833951	0.562424	0.662363
SSC_0673	192.424	-0.605185	0.269308	-2.24719	0.0246281	0.756456	0.764455	0.757273	0.496491
SSC_3458	121.85	0.731931	0.32572	2.24712	0.0246326	0.756456	1.9482	1.7462	1.35257
SSC_2481	185.832	-0.586246	0.260918	-2.24686	0.0246492	0.756456	0.735123	0.614789	0.657134
SSC_3751	226.02	-0.556814	0.247827	-2.24678	0.0246539	0.756456	0.523904	0.720843	0.817298
SSC_5413	270.048	-0.610052	0.271628	-2.24591	0.0247099	0.756456	0.360656	0.923355	0.805143
SSC_2359	112.716	-0.7553	0.337792	-2.23599	0.0253525	0.765654	0.482814	0.677199	0.629235
SSC_6115	94.8248	-0.82243	0.367907	-2.23543	0.0253892	0.765654	0.720389	0.518612	0.493001
SSC_0572	166.88	-0.627162	0.280744	-2.23392	0.0254881	0.765654	0.525166	0.74248	0.679923
SSC_1283	233.603	0.595867	0.266745	2.23384	0.0254936	0.765654	1.91888	1.86777	0.980498
SSC_0362	261.341	-0.490715	0.220881	-2.22163	0.0263082	0.775405	0.70955	0.770422	0.658168
SSC_3094	165.77	-0.658482	0.296486	-2.22096	0.0263539	0.775405	0.745397	0.780814	0.433243
SSC_4142	456.091	0.461325	0.20792	2.21877	0.0265027	0.775405	2.15508	1.08826	1.15922
SSC_0586	76.5177	-0.910465	0.410471	-2.2181	0.026548	0.775405	0.655673	0.553603	0.410441
SSC_0086	105.731	-0.78407	0.354348	-2.21271	0.0269176	0.775405	0.482814	0.511811	0.786912
SSC_2668	198.186	-0.628726	0.284203	-2.21224	0.0269498	0.775405	0.395375	0.792834	0.803755
SSC_4758	230.201	-0.516756	0.233901	-2.2093	0.027154	0.775405	0.712879	0.724135	0.66155
SSC_3625	126.465	-0.704545	0.319189	-2.2073	0.0272934	0.775405	0.495409	0.672374	0.684993
SSC_2289	76.6065	-1.01889	0.461615	-2.20722	0.0272984	0.775405	0.197515	0.685033	0.69319
SSC_0309	249.93	-0.578396	0.26218	-2.2061	0.0273771	0.775405	0.497445	1.04888	0.566419
SSC_1421	246.619	-0.510879	0.231798	-2.20399	0.0275254	0.775405	0.840454	0.621091	0.670614
SSC_2031	136.427	0.664594	0.301684	2.20295	0.0275986	0.775405	1.58536	1.60964	1.55968
SSC_2710	180.781	0.623475	0.283957	2.19567	0.0281158	0.775405	2.18876	1.18669	1.44687
SSC_0229	217.922	-0.53407	0.243284	-2.19525	0.0281456	0.775405	0.796329	0.669214	0.623204
SSC_1018	248.723	-0.502369	0.228981	-2.19393	0.0282406	0.775405	0.612458	0.713786	0.800727
SSC_3620	219.181	-0.531493	0.242661	-2.19028	0.0285043	0.775405	0.715896	0.764009	0.602208
SSC_0033	180.637	-0.596996	0.272672	-2.18942	0.028566	0.775405	0.832438	0.632019	0.548775
SSC_3988	183.293	-0.671957	0.306925	-2.18932	0.0285735	0.775405	0.425416	0.532156	1.06726
SSC_1539	171.164	-0.656105	0.299822	-2.18831	0.0286468	0.775405	0.677497	0.88302	0.419705
SSC_1554	292.385	-0.48663	0.222384	-2.18825	0.0286517	0.775405	0.543819	0.835357	0.79114
SSC_6166	158.831	-0.650369	0.297708	-2.18459	0.0289191	0.775405	0.59151	0.857692	0.496337
SSC_3958	111.212	-0.733602	0.335837	-2.1844	0.0289332	0.775405	0.559048	0.666899	0.577658
SSC_2066	70.2144	-0.959614	0.439688	-2.18249	0.0290736	0.775405	0.339275	0.577042	0.631029
SSC_0579	482.192	-0.35995	0.164977	-2.18182	0.0291225	0.775405	0.723548	0.838065	0.776151
SSC_0315	109.167	-0.75847	0.347693	-2.18143	0.0291514	0.775405	0.465363	0.722561	0.59571
SSC_3174	90.7	-0.820348	0.376156	-2.18087	0.0291929	0.775405	0.54579	0.651466	0.504823
SSC_3837	215.115	-0.532626	0.244323	-2.18001	0.0292571	0.775405	0.602879	0.761727	0.714544
SSC_0134	75.479	-0.890479	0.409206	-2.17612	0.0295466	0.775405	0.468613	0.653981	0.504537
SSC_2845	69.994	-1.05442	0.484617	-2.17579	0.0295709	0.775405	0.196143	0.83645	0.584149
SSC_2797	153.835	-0.700914	0.322378	-2.1742	0.0296902	0.775405	0.375882	0.647005	0.932575
SSC_3292	65.4631	-1.17688	0.541965	-2.1715	0.0298935	0.775405	0.311493	0.206453	1.33068
SSC_1694	186.202	0.739135	0.340424	2.17122	0.0299147	0.775405	3.69538	0.964404	1.40531
SSC_1966	130.21	-0.734047	0.338163	-2.17069	0.0299545	0.775405	0.860921	0.389333	0.660774
SSC_2876	148.567	0.698006	0.321607	2.17037	0.0299786	0.775405	2.11815	1.02791	2.00771
SSC_6228	270.46	-0.49713	0.229562	-2.16556	0.030345	0.781693	0.542631	0.759256	0.849497
SSC_4371	400.832	-0.417926	0.193349	-2.16151	0.030656	0.785053	0.598203	0.923048	0.747052
SSC_4598	96.9103	-0.795857	0.368492	-2.15977	0.0307905	0.785053	0.420332	0.650916	0.679598
SSC_3089	201.581	-0.55831	0.258592	-2.15904	0.0308471	0.785053	0.581703	0.627734	0.855984
SSC_0353	111.336	-0.723411	0.335533	-2.156	0.0310834	0.78634	0.66595	0.632913	0.528346
SSC_0450	123.825	-0.695285	0.322608	-2.1552	0.0311459	0.78634	0.724221	0.522568	0.629235
SSC_4707	154.474	-0.612568	0.285062	-2.1489	0.0316426	0.788207	0.716433	0.631559	0.619926
SSC_2822	318.265	-0.429788	0.200194	-2.14686	0.0318047	0.788207	0.793494	0.743635	0.694934
SSC_0032	144.946	-0.644147	0.300173	-2.14592	0.0318795	0.788207	0.648902	0.533165	0.769228
CTLR_0050	147.447	0.714982	0.333186	2.14589	0.0318814	0.788207	2.87634	1.1046	1.4689
SSC_2808	131.089	0.664345	0.309949	2.1434	0.0320807	0.788207	1.79331	1.55321	1.43758
SSC_3268	159.139	-0.710896	0.331743	-2.14291	0.0321203	0.788207	0.317072	0.873478	0.763445
SSC_2639	225.698	-0.598986	0.280037	-2.13895	0.0324393	0.788207	0.412454	0.660191	1.03273
SSC_5281	118.472	-0.69564	0.325235	-2.13888	0.032445	0.788207	0.610907	0.693412	0.554801
SSC_2457	126.327	-0.729349	0.341322	-2.13684	0.0326114	0.788207	0.384376	0.648702	0.848245
SSC_6158	169.813	-0.591245	0.276781	-2.13614	0.0326678	0.788207	0.808114	0.613144	0.592282
SSC_1286	213.277	-0.608739	0.285082	-2.13531	0.0327356	0.788207	0.41229	1.00957	0.649865
SSC_3929	217.065	-0.520414	0.243755	-2.13499	0.0327617	0.788207	0.658382	0.64285	0.800511
SSC_3022	232.258	-0.505072	0.236782	-2.13307	0.0329191	0.788207	0.825275	0.637783	0.669923
SSC_2651	174.653	-0.614229	0.28868	-2.12771	0.0333607	0.788207	0.861018	0.706506	0.457313
SSC_6081	148.956	-0.700082	0.329303	-2.12595	0.0335073	0.788207	0.373971	0.642508	0.956903
SSC_3245	65.1302	0.933342	0.439114	2.12551	0.033544	0.788207	2.16434	1.64172	1.98453
SSC_4263	103.08	-0.750142	0.352939	-2.12542	0.0335518	0.788207	0.591556	0.689816	0.504373
SSC_4186	71.43	-0.94459	0.444483	-2.12515	0.0335745	0.788207	0.311972	0.540339	0.79428
SSC_5664	115.408	-0.712363	0.335395	-2.12395	0.0336741	0.788207	0.57301	0.521058	0.752159
SSC_4652	190.097	-0.547603	0.258048	-2.1221	0.0338297	0.788207	0.661493	0.641845	0.754078
SSC_2722	150.331	-0.62091	0.292627	-2.12184	0.0338508	0.788207	0.568016	0.621582	0.77911
SSC_3473	122.095	-0.765419	0.360946	-2.12059	0.0339562	0.788207	0.416976	0.470027	1.05295
SSC_1048	315.343	-0.481714	0.227326	-2.11905	0.0340866	0.788347	0.497445	0.764773	0.936506
SSC_2345	122.553	-0.683262	0.322666	-2.11756	0.0342127	0.788385	0.753661	0.583552	0.556576
SSC_4173	294.505	-0.446384	0.211003	-2.11553	0.0343846	0.789475	0.699587	0.67485	0.83728
SSC_4428	281.415	-0.45408	0.215068	-2.11133	0.0347436	0.793406	0.725446	0.815784	0.65441
SSC_4651	321.175	-0.41961	0.198818	-2.11052	0.0348133	0.793406	0.783815	0.756438	0.705484
SSC_6060	279.012	0.45288	0.214721	2.10915	0.0349314	0.793406	1.25595	1.34685	1.50979
SSC_4385	80.811	-0.886384	0.42085	-2.10618	0.035189	0.795474	0.834695	0.334799	0.574178
SSC_6144	46.5392	-1.1164	0.530684	-2.1037	0.0354044	0.795474	0.369815	0.370865	0.714852
SSC_1992	165.646	-0.640872	0.304783	-2.10271	0.0354907	0.795474	0.400827	0.818266	0.777464
SSC_1439	344.145	0.447265	0.212747	2.10233	0.0355246	0.795474	1.81483	1.06642	1.34494
SSC_1279	313.833	0.421987	0.201118	2.09821	0.0358867	0.795823	1.41827	1.30618	1.30325
SSC_6069	312.107	0.439295	0.209563	2.09624	0.0360611	0.795823	1.168	1.30183	1.62883
SSC_6072	131.488	0.654192	0.312381	2.09421	0.0362412	0.795823	1.79573	1.65636	1.32118
SSC_2932	83.9208	-0.837854	0.400147	-2.09386	0.0362722	0.795823	0.438922	0.505615	0.809977
SSC_2603	243.013	-0.487008	0.232608	-2.09368	0.0362883	0.795823	0.726817	0.612444	0.816771
SSC_2790	118.24	0.708356	0.338478	2.09277	0.0363699	0.795823	2.01646	1.79755	1.23784
SSC_5016	389.096	-0.449703	0.21501	-2.09155	0.0364788	0.795823	0.53276	0.679719	1.05184
SSC_3480	272.849	-0.471325	0.225531	-2.08985	0.0366313	0.795823	0.615267	0.88711	0.675777
SSC_2173	282.954	-0.489034	0.234071	-2.08925	0.0366849	0.795823	0.633023	0.578061	0.989208
SSC_1800	136.36	-0.736981	0.352957	-2.08802	0.036796	0.795823	0.30757	0.795891	0.82826
SSC_2548	162.942	0.616658	0.295797	2.08474	0.0370931	0.797477	1.84143	1.0897	1.82365
SSC_4898	244.185	0.481117	0.230936	2.08333	0.0372209	0.797477	1.60331	1.36934	1.25346
SSC_1835	265.885	-0.45764	0.219845	-2.08165	0.0373745	0.797477	0.75714	0.659654	0.77837
SSC_5904	151.29	-0.6084	0.29227	-2.08163	0.0373759	0.797477	0.537325	0.713091	0.72614
SSC_2873	281.914	-0.461768	0.222026	-2.07979	0.0375446	0.798131	0.670314	0.629137	0.903755
SSC_4040	93.8904	-0.834998	0.401721	-2.07855	0.0376584	0.798131	0.482814	0.383046	0.945259
SSC_4030	172.609	-0.581444	0.28042	-2.07348	0.0381278	0.80272	0.592544	0.849388	0.581314
SSC_1097	130.454	0.80167	0.386632	2.07347	0.0381282	0.80272	3.31935	2.05537	0.816617
SSC_0971	99.6254	-0.779751	0.376426	-2.07146	0.0383161	0.804003	0.403229	0.868216	0.546433
SSC_4284	427.856	-0.381988	0.1846	-2.06928	0.0385202	0.804051	0.651667	0.937244	0.7317
SSC_3226	173.595	-0.602575	0.291279	-2.06872	0.0385721	0.804051	0.908345	0.464175	0.682945
CTLR_0034	107.075	0.885339	0.429361	2.06199	0.0392084	0.811355	4.90539	1.0543	1.37194
SSC_5770	235.73	-0.552635	0.268279	-2.05993	0.0394055	0.811355	1.07355	0.612326	0.483882
SSC_4883	81.3801	-0.868616	0.421878	-2.05893	0.0395012	0.811355	0.346636	0.8579	0.522643
SSC_5972	66.4247	-0.902531	0.438508	-2.05819	0.0395724	0.811355	0.438922	0.525213	0.649865
SSC_0216	219.704	-0.522846	0.254097	-2.05766	0.0396223	0.811355	0.643752	0.573252	0.909038
SSC_2755	118.56	-0.808253	0.392937	-2.05695	0.0396907	0.811355	0.281641	1.11056	0.552322
SSC_4152	119.482	-0.726118	0.353809	-2.05229	0.0401418	0.812804	0.407709	0.550345	0.949368
SSC_1787	168.928	-0.569038	0.277357	-2.05164	0.0402046	0.812804	0.557093	0.760996	0.715508
SSC_0118	173.523	-0.549734	0.267953	-2.05161	0.0402076	0.812804	0.730574	0.660269	0.661975
SSC_4107	154.755	-0.598203	0.291675	-2.05092	0.0402746	0.812804	0.820017	0.647133	0.544332
SSC_2305	243.171	-0.484035	0.236325	-2.04817	0.0405433	0.814142	0.61645	0.667232	0.888935
SSC_6177	129.057	-0.645941	0.315815	-2.04532	0.0408237	0.814142	0.633369	0.75612	0.540786
SSC_4124	88.678	0.796539	0.389512	2.04496	0.0408584	0.814142	2.53924	1.41726	1.52502
SSC_3287	173.921	-0.57235	0.279961	-2.04439	0.0409145	0.814142	0.729147	0.515491	0.814149
SSC_4046	99.1788	-0.759841	0.371829	-2.04353	0.0410004	0.814142	0.724221	0.712113	0.403569
SSC_4315	110.084	-0.738093	0.361568	-2.04137	0.0412144	0.814142	0.655898	0.824016	0.383078
SSC_5537	312.665	-0.451063	0.22099	-2.04111	0.0412403	0.814142	0.911285	0.794395	0.541866
SSC_2648	102.354	0.729096	0.357657	2.03854	0.0414963	0.816646	2.05453	1.73375	1.2777
SSC_2070	85.7585	0.773058	0.379644	2.03627	0.0417229	0.816646	1.81055	1.67192	1.6542
SSC_4443	171.952	-0.592997	0.291357	-2.0353	0.041821	0.816646	0.944636	0.642453	0.490374
SSC_1072	253.621	-0.56412	0.277479	-2.03302	0.0420505	0.816646	0.399396	0.671934	1.10487
SSC_5847	316.233	-0.408238	0.201102	-2.03001	0.042356	0.816646	0.707814	0.749284	0.803524
SSC_2862	115.35	-0.712407	0.351117	-2.02897	0.0424614	0.816646	0.400633	0.824016	0.655939
CTLR_0045	94.1618	0.738187	0.363886	2.02862	0.0424967	0.816646	1.85698	1.56955	1.6074
SSC_4559	209.809	-0.506938	0.249925	-2.02836	0.0425233	0.816646	0.816111	0.601663	0.717259
SSC_1152	145.556	-0.726183	0.358281	-2.02685	0.0426775	0.816646	0.535093	0.348365	1.19833
SSC_3735	236.552	-0.521139	0.257382	-2.02477	0.0428912	0.816646	0.468554	0.831014	0.855855
SSC_0386	168.296	0.682035	0.337168	2.02284	0.0430901	0.816646	3.41884	1.24122	1.08165
SSC_5636	64.4836	-1.01215	0.500513	-2.02223	0.0431528	0.816646	0.198417	0.723416	0.750955
SSC_6104	238.361	-0.465449	0.230182	-2.02209	0.0431667	0.816646	0.784572	0.695054	0.698495
SSC_3946	128.702	-0.657701	0.32544	-2.02096	0.0432842	0.816646	0.470642	0.637546	0.840492
SSC_3893	283.774	-0.425422	0.210521	-2.0208	0.0433002	0.816646	0.727653	0.775351	0.730451
SSC_1901	173.119	-0.58224	0.288302	-2.01955	0.0434303	0.81667	0.810437	0.474742	0.788725
SSC_3008	116.737	-0.695409	0.345052	-2.01537	0.0438656	0.822414	0.851277	0.438512	0.644494
SSC_1732	197.518	-0.510993	0.254079	-2.01116	0.0443088	0.827255	0.760042	0.740817	0.613943
SSC_0333	231.519	-0.536074	0.266936	-2.00825	0.0446169	0.827255	0.437488	0.888645	0.827299
SSC_4399	82.6555	-0.787029	0.391944	-2.00801	0.0446419	0.827255	0.633198	0.659523	0.465167
SSC_1246	95.9488	-0.819595	0.40817	-2.00798	0.0446459	0.827255	0.32895	1.03002	0.512015
SSC_5290	273.85	-0.463355	0.230925	-2.00652	0.0448011	0.827383	0.610554	0.64477	0.964375
SSC_4738	164.141	-0.642784	0.320908	-2.00301	0.0451757	0.827383	0.349755	0.787145	0.88775
SSC_0464	402.827	-0.360981	0.180407	-2.00093	0.0454	0.827383	0.710495	0.848757	0.777255
SSC_5446	93.1867	-0.798096	0.399166	-1.99941	0.0455641	0.827383	0.442579	0.428917	0.990271
SSC_0578	154.131	-0.571267	0.286321	-1.9952	0.0460212	0.827383	0.698706	0.593886	0.739062
SSC_1515	170.767	-0.540987	0.271322	-1.99389	0.0461638	0.827383	0.695948	0.73644	0.633029
SSC_1737	158.45	-0.62387	0.313015	-1.9931	0.0462505	0.827383	0.839676	0.795629	0.39904
SSC_1410	135.817	-0.636685	0.3197	-1.99151	0.0464249	0.827383	0.516952	0.896631	0.563217
SSC_4237	207.352	-0.557508	0.280023	-1.99093	0.0464881	0.827383	0.518768	1.05863	0.560914
SSC_4514	342.31	-0.424897	0.213839	-1.987	0.0469228	0.827383	0.651067	0.625813	1.0196
SSC_4701	220.606	0.517146	0.260449	1.98559	0.0470783	0.827383	1.42887	1.058	1.94781
SSC_3992	123.052	-0.694704	0.350128	-1.98415	0.0472395	0.827383	0.446603	0.971838	0.516069
SSC_3634	51.1826	-0.993011	0.500908	-1.98242	0.0474319	0.827383	0.391471	0.491697	0.644828
SSC_6062	99.4328	-0.701668	0.353946	-1.98241	0.0474329	0.827383	0.675939	0.546886	0.63356
SSC_1103	446.446	-0.372495	0.187912	-1.98228	0.047448	0.827383	0.640627	0.708332	1.00496
SSC_3961	219.753	0.490011	0.247226	1.98204	0.0474752	0.827383	1.25362	1.72608	1.26755
SSC_2299	133.153	-0.617569	0.311598	-1.98194	0.0474857	0.827383	0.548652	0.791528	0.631507
SSC_1511	209.629	-0.511054	0.258015	-1.98072	0.0476232	0.827383	0.694045	0.892492	0.554105
SSC_0009	141.797	-0.629936	0.318064	-1.98053	0.0476442	0.827383	0.529538	0.533723	0.936743
SSC_5849	238.379	-0.481282	0.243212	-1.97886	0.0478317	0.827383	0.891349	0.747407	0.559932
SSC_2629	177.611	-0.534332	0.270331	-1.97658	0.0480888	0.827383	0.602219	0.761974	0.700978
SSC_1287	54.1673	-0.957934	0.485314	-1.97385	0.0483993	0.827383	0.543166	0.390465	0.644828
SSC_1304	235.547	0.496609	0.251677	1.9732	0.0484727	0.827383	1.57798	1.75575	1.01718
SSC_1091	146.398	-0.619687	0.314053	-1.97319	0.0484735	0.827383	0.566608	0.938694	0.504373
SSC_3754	147.28	-0.608206	0.30826	-1.97303	0.0484923	0.827383	0.455485	0.792586	0.749092
SSC_4629	124.613	-0.623943	0.316372	-1.97218	0.0485889	0.827383	0.6014	0.631675	0.716643
SSC_4932	193.312	-0.550083	0.279068	-1.97114	0.0487075	0.827383	0.49997	0.964842	0.648468
SSC_4489	265.702	0.470654	0.238814	1.9708	0.0487469	0.827383	1.38245	1.83115	1.04464
SSC_2196	83.5773	-0.92215	0.467977	-1.9705	0.0487807	0.827383	0.207662	1.06649	0.595057
SSC_2304	149.235	-0.600533	0.304762	-1.9705	0.0487811	0.827383	0.479071	0.849079	0.687413
SSC_5459	296.426	-0.417352	0.211863	-1.96991	0.0488484	0.827383	0.85713	0.762978	0.647052
SSC_3550	40.4113	-1.10006	0.558769	-1.96872	0.0489852	0.827383	0.351137	0.511644	0.559024
SSC_1897	162.958	-0.558644	0.283919	-1.96762	0.0491115	0.827383	0.782941	0.552087	0.73502
SSC_1548	117.501	0.740507	0.3764	1.96734	0.0491437	0.827383	2.61736	0.902208	2.05028
SSC_4356	198.748	-0.535062	0.272111	-1.96634	0.0492597	0.827383	0.482814	0.739241	0.894896
SSC_4737	72.8627	-0.943064	0.479878	-1.96522	0.0493893	0.827383	0.241407	0.492337	1.08967
SSC_5005	105.661	-0.673058	0.342938	-1.96262	0.04969	0.827383	0.691598	0.610382	0.588257
SSC_5479	121.853	-0.716951	0.365386	-1.96218	0.0497419	0.827383	1.10357	0.545448	0.38314
SSC_5978	175.685	-0.570054	0.290662	-1.96122	0.0498529	0.827383	0.444048	0.801127	0.824729
SSC_2322	250.857	-0.454019	0.23153	-1.96095	0.0498849	0.827383	0.616358	0.870248	0.714767
SSC_6030	221.855	-0.523391	0.267048	-1.95991	0.0500059	0.827383	0.459326	0.928891	0.762342
SSC_6028	152.959	-0.557598	0.284929	-1.95697	0.0503505	0.830408	0.690741	0.664732	0.684069
SSC_1135	119.897	-0.632975	0.324218	-1.95231	0.0509011	0.830408	0.670027	0.721766	0.554297
SSC_5351	150.305	-0.598919	0.306793	-1.95219	0.0509154	0.830408	0.523533	0.935193	0.583937
SSC_5246	458.752	-0.328178	0.168178	-1.95138	0.0510123	0.830408	0.740039	0.83266	0.816917
SSC_1690	195.81	-0.509947	0.261357	-1.95115	0.0510392	0.830408	0.811865	0.561401	0.763445
SSC_3055	100.944	-0.779195	0.399462	-1.95061	0.0511032	0.830408	1.00277	0.631234	0.31685
SSC_5655	132.234	-0.639036	0.327612	-1.95059	0.0511061	0.830408	0.818684	0.734186	0.433243
SSC_1509	123.803	-0.642872	0.329777	-1.94941	0.0512462	0.830556	0.513632	0.596097	0.856293
SSC_5111	146.332	0.57464	0.295133	1.94706	0.0515277	0.832404	1.7502	1.37336	1.39257
SSC_4787	157.573	-0.593983	0.305261	-1.94582	0.0516766	0.832404	0.433112	0.795951	0.814149
SSC_3810	194.61	-0.536519	0.275821	-1.94517	0.0517543	0.832404	0.466165	0.82111	0.822503
SSC_3332	245.157	0.458442	0.235856	1.94374	0.051927	0.833067	1.65852	1.40053	1.12162
SSC_4500	114.185	-0.669782	0.344923	-1.94183	0.0521578	0.834657	0.445674	0.674345	0.810585
SSC_4648	162.392	-0.567034	0.292419	-1.93911	0.0524876	0.837793	0.490478	0.823278	0.738119
SSC_4727	90.7507	-0.786417	0.40593	-1.93732	0.052706	0.837793	0.327331	0.838473	0.69319
SSC_3145	177.701	-0.512578	0.264904	-1.93496	0.0529957	0.837793	0.680329	0.689214	0.734506
SSC_5476	166.863	-0.541515	0.279988	-1.93406	0.0531053	0.837793	0.790059	0.565501	0.732148
SSC_5017	185.403	-0.520483	0.269115	-1.93405	0.0531069	0.837793	0.543166	0.789986	0.781537
SSC_4683	162.388	-0.534486	0.276685	-1.93175	0.0533905	0.837793	0.715896	0.654573	0.704673
SSC_4966	250.304	-0.443046	0.229364	-1.93163	0.0534056	0.837793	0.78072	0.819197	0.622177
SSC_5052	132.568	0.637648	0.330121	1.93156	0.0534141	0.837793	1.40069	2.32708	1.15846
SSC_2669	168.741	-0.569904	0.295222	-1.93042	0.0535545	0.837793	0.897864	0.728521	0.460897
SSC_2363	96.4235	0.716059	0.37141	1.92795	0.0538612	0.837793	2.26045	1.2818	1.55674
SSC_2585	145.446	-0.642427	0.33344	-1.92667	0.0540213	0.837793	0.627306	1.01851	0.396864
SSC_4127	324.689	-0.388808	0.202088	-1.92396	0.0543599	0.837793	0.733708	0.692403	0.879324
SSC_5902	239.841	-0.480646	0.250082	-1.92196	0.0546114	0.837793	0.616255	0.998808	0.59125
SSC_0258	146.057	0.559766	0.291353	1.92126	0.0546983	0.837793	1.46115	1.51886	1.44129
SSC_0332	134.615	0.627756	0.326786	1.921	0.0547315	0.837793	2.15072	1.08089	1.64885
SSC_4703	107.482	-0.719929	0.374887	-1.92039	0.0548089	0.837793	0.882563	0.699707	0.352729
SSC_4965	153.481	-0.546458	0.284808	-1.91869	0.0550231	0.837793	0.734902	0.64392	0.681169
SSC_4695	136.103	0.789139	0.411511	1.91766	0.0551541	0.837793	5.21439	0.88714	1.35475
SSC_4291	158.084	-0.582106	0.303673	-1.91689	0.0552523	0.837793	0.673694	0.915574	0.470379
SSC_2793	256.899	-0.472454	0.24658	-1.91603	0.0553615	0.837793	0.559048	1.01962	0.642763
SSC_0990	225.573	-0.457237	0.238675	-1.91573	0.0554	0.837793	0.637791	0.79159	0.756757
SSC_1281	71.9699	-0.796751	0.416235	-1.91419	0.0555965	0.837793	0.603517	0.591966	0.536845
SSC_4628	125.639	-0.600234	0.313778	-1.91292	0.0557579	0.837793	0.640565	0.64285	0.69563
SSC_4042	88.2128	-0.767375	0.401174	-1.91282	0.0557706	0.837793	0.39925	0.915574	0.545566
SSC_4781	174.491	-0.517772	0.270809	-1.91194	0.0558835	0.837793	0.692176	0.789682	0.620222
SSC_3420	139.607	-0.619459	0.32409	-1.91138	0.0559561	0.837793	0.988348	0.601214	0.470917
SSC_2064	91.0623	-0.723355	0.378617	-1.91052	0.0560666	0.837793	0.449744	0.696352	0.689014
SSC_4129	170.373	-0.533235	0.279313	-1.9091	0.0562497	0.837793	0.617654	0.849121	0.617496
SSC_4333	266.846	-0.424576	0.222455	-1.9086	0.0563142	0.837793	0.6715	0.70337	0.869898
SSC_2313	132.727	-0.678765	0.355644	-1.90855	0.05632	0.837793	0.329727	0.724829	0.965514
SSC_4256	74.2381	-0.812997	0.426471	-1.90634	0.0566065	0.840084	0.440213	0.848813	0.478848
SSC_1301	114.24	-0.632992	0.332443	-1.90406	0.0569023	0.842499	0.544263	0.725134	0.674786
SSC_1124	145.812	-0.593019	0.31173	-1.90235	0.0571261	0.843651	0.652005	0.905729	0.484038
SSC_1762	173.678	-0.51095	0.26872	-1.90143	0.0572463	0.843651	0.69973	0.646036	0.765143
SSC_2694	79.557	-0.811476	0.427317	-1.899	0.0575644	0.844647	0.367358	0.522104	0.972587
SSC_5412	317.919	-0.383643	0.202037	-1.89888	0.0575805	0.844647	0.825682	0.793234	0.688359
SSC_2545	115.116	-0.650204	0.343028	-1.89548	0.0580284	0.847035	0.538523	0.882875	0.533818
SSC_4190	433.703	0.335406	0.176979	1.89518	0.0580689	0.847035	1.45988	1.19622	1.16199
SSC_0931	81.3162	0.783768	0.413683	1.89461	0.0581443	0.847035	2.57501	1.1481	1.7503
SSC_0574	130.557	-0.649508	0.343688	-1.88982	0.0587822	0.849998	1.02598	0.41947	0.618919
SSC_1543	55.235	-0.9355	0.495024	-1.88981	0.0587835	0.849998	0.37683	0.446342	0.813165
SSC_2482	140.01	-0.575341	0.304515	-1.88937	0.0588428	0.849998	0.565245	0.757462	0.687688
SSC_5803	279.743	-0.444591	0.235351	-1.88906	0.0588842	0.849998	0.518768	0.78744	0.938694
SSC_5002	191.375	-0.500505	0.2652	-1.88728	0.059123	0.850694	0.908826	0.615871	0.642321
SSC_2024	104.73	-0.680964	0.360929	-1.8867	0.0592009	0.850694	0.814748	0.689816	0.436501
[truncated: 5,896 more rows]
