# Supplementary material for: Double-strand break toxicity is chromatin context independent
Source: Nucleic Acids Res. 2022 Sep 15;50(17):9930–47. doi: 10.1093/nar/gkac758 (PMC9508844; doi:10.1093/nar/gkac758)
Supplement: gkac758_Supplemental_Files [file gkac758_supplemental_files.zip › Supplement table 5. SSC_location_Hg19_Hg38_chromatinstate.xlsx]

## Sheet: Sheet 1
	...1.x	sgRNA#	guideRNA (GRCh37 / hg19 assembly)	chr.x	location.x	ChromHMM.x	proportion.x	guideRNA (GRCh38 / hg38 assembly)	chr.y	location.y	...1.y	ChromHMM.y	proportion.y
1	1	SSC_0001	CCTAACAGGTGCCCCATAGG	chr16	56089290	9	1	CCTAACAGGTGCCCCATAGG	chr16	56055378	1	7	1
2	2	SSC_0002	GTCAAGTTTTAGTGTAGTAC	chr10	92125338	8	1	GTCAAGTTTTAGTGTAGTAC	chr10	90365581	2	9	1
3	3	SSC_0003	AGGACATCAACCAGGAATGC	chr5	84315336	9	1	AGGACATCAACCAGGAATGC	chr5	85019518	3	7	1
4	4	SSC_0004	ACAGCTGCAGTAGTCACCCA	chrX	24310525	9	1	ACAGCTGCAGTAGTCACCCA	chrX	24292408	4	7	1
5	5	SSC_0005	ACTAAACAGCAAGTAGAACT	chr5	111984592	8	1	ACTAAACAGCAAGTAGAACT	chr5	112648895	5	7	1
6	6	SSC_0006	ATATAGCTCAGTAGTAAGTC	chr16	59998850	9	1	ATATAGCTCAGTAGTAAGTC	chr16	59964946	6	7	1
7	7	SSC_0007	AACCCCTTAGGAATGTGGAC	chr2	224279567	9	1	AACCCCTTAGGAATGTGGAC	chr2	223414849	7	7	1
8	8	SSC_0008	ATGATATATGAGGATGAAAT	chrX	65488012	9	1	ATGATATATGAGGATGAAAT	chrX	66268170	8	8	1
9	9	SSC_0009	CACCCCACTAAGGAAACTGA	chr15	56860431	9	1	CACCCCACTAAGGAAACTGA	chr15	56568233	9	7	1
10	10	SSC_0010	GCCGGTGCGCAGCACATAGA	chr18	45024735	9	1	GCCGGTGCGCAGCACATAGA	chr18	47498364	10	8	1
11	11	SSC_0011	TTTCTGACAAATGCTCCCCC	chr18	48061999	9	1	TTTCTGACAAATGCTCCCCC	chr18	50535629	11	7	1
12	12	SSC_0012	AATAACTACTATGACCTCCA	chr18	65901946	6	1	AATAACTACTATGACCTCCA	chr18	68234709	12	7	1
13	13	SSC_0013	TTGTAAGCTAAGTAAAATAG	chr4	112387086	6	1	TTGTAAGCTAAGTAAAATAG	chr4	111465930	13	7	1
14	14	SSC_0014	ACCACAGAATTAATGGCACA	chr8	140096928	9	1	ACCACAGAATTAATGGCACA	chr8	139084685	14	7	1
15	15	SSC_0015	GCCTTGGCCAGTGACCTTCA	chr3	157361132	9	1	GCCTTGGCCAGTGACCTTCA	chr3	157643343	15	7	1
16	16	SSC_0016	CTCCCTTTTCCTCATGACAC	chr2	147993487	9	1	CTCCCTTTTCCTCATGACAC	chr2	147235919	16	7	1
17	17	SSC_0017	TCATCGTCAGAAACGTTAAC	chr10	133637015	9	1	TCATCGTCAGAAACGTTAAC	chr10	131804679	17	7	1
18	18	SSC_0018	AAAGGCACTACATGACGAGT	chr15	58544675	6	1	AAAGGCACTACATGACGAGT	chr15	58252476	18	7	1
19	19	SSC_0019	TACCCTGTTCCTGCATCAGA	chr1	25203267	8	1	TACCCTGTTCCTGCATCAGA	chr1	24876776	19	9	1
20	20	SSC_0020	CACTAAACAGGTTTGAGATG	chr10	63257417	6	1	CACTAAACAGGTTTGAGATG	chr10	61497659	20	7	1
21	21	SSC_0021	TTGATAAGAAATCCCTGATT	chr2	52012963	6	1	TTGATAAGAAATCCCTGATT	chr2	51785825	21	7	1
22	22	SSC_0022	TTCTCCAAATCTCCCTATAT	chr6	114402901	6	1	TTCTCCAAATCTCCCTATAT	chr6	114081737	22	7	1
23	23	SSC_0023	GAGGTGCCTACGTGTTGCAG	chr7	134994092	6	1	GAGGTGCCTACGTGTTGCAG	chr7	135309340	23	7	1
24	24	SSC_0024	ACACATCCTCATCCACCCTA	chr8	93804431	9	1	ACACATCCTCATCCACCCTA	chr8	92792203	24	8	1
25	25	SSC_0025	GTGTCTTTGCATTCCCGTTT	chr6	17015374	4	1	GTGTCTTTGCATTCCCGTTT	chr6	17015143	25	2	1
26	26	SSC_0026	CCGTAAGAGAGGTCTGTGTA	chr6	80256219	4	1	CCGTAAGAGAGGTCTGTGTA	chr6	79546502	26	2	1
27	27	SSC_0027	TCTCATGTTACTGTGAATTT	chr10	9923718	9	1	TCTCATGTTACTGTGAATTT	chr10	9881755	27	8	1
28	28	SSC_0028	TCAGACCAGGAAGGGGCGTG	chr10	88149669	8	1	TCAGACCAGGAAGGGGCGTG	chr10	86389912	28	9	1
29	29	SSC_0029	TCGGTCCTTGCCTCAACCCT	chr12	80804743	6	1	TCGGTCCTTGCCTCAACCCT	chr12	80410963	29	7	1
30	30	SSC_0030	TGGTAACACAAGCGTTGGTG	chr16	26892258	9	1	TGGTAACACAAGCGTTGGTG	chr16	26880937	30	8	1
31	31	SSC_0031	TATCATTGGATAATGTACAA	chr18	27621333	6	1	TATCATTGGATAATGTACAA	chr18	30041368	31	7	1
32	32	SSC_0032	ATGAGTAACCAGAGTTCACC	chr3	140757818	8	1	ATGAGTAACCAGAGTTCACC	chr3	141038976	32	9	1
33	33	SSC_0033	GCTCCTCACACAGAATCTCC	chr13	44626735	6	1	GCTCCTCACACAGAATCTCC	chr13	44052599	33	6	1
34	34	SSC_0034	GTGGTAGGGGTCCACAAGGT	chr5	138732360	6	1	GTGGTAGGGGTCCACAAGGT	chr5	139396671	34	7	1
35	35	SSC_0035	TTTAAAGAGATTTTCACACC	chr8	50085005	9	1	TTTAAAGAGATTTTCACACC	chr8	49172446	35	8	1
36	36	SSC_0036	TACCAACCTACGAGGAAGTT	chr5	39730444	6	1	TACCAACCTACGAGGAAGTT	chr5	39730342	36	7	1
37	37	SSC_0037	ACTGGCCCTGGCTTCAAGTG	chr17	32989590	9	1	ACTGGCCCTGGCTTCAAGTG	chr17	34662571	37	7	1
38	38	SSC_0038	CTTAGAGCCCTTTTGGAGCA	chr10	80268590	6	1	CTTAGAGCCCTTTTGGAGCA	chr10	78508833	38	7	1
39	39	SSC_0039	ACTTCCCCTGATCCCATGTG	chr5	2830352	9	1	ACTTCCCCTGATCCCATGTG	chr5	2830238	39	8	1
40	40	SSC_0040	TGGCTTGTAGACCTGCCTGT	chr9	29317200	9	1	TGGCTTGTAGACCTGCCTGT	chr9	29317202	40	7	1
41	41	SSC_0041	TGTTTGTGTGCCTCATCAAT	chr20	36583705	8	1	TGTTTGTGTGCCTCATCAAT	chr20	37955303	41	9	1
42	42	SSC_0042	TTGAGGTCATTCCTGACAGG	chr17	37767497	6	1	TTGAGGTCATTCCTGACAGG	chr17	39611244	42	9	1
43	43	SSC_0043	GCTTAGTAAGGAACAGATTT	chr19	5458763	9	1	GCTTAGTAAGGAACAGATTT	chr19	5458752	43	7	1
44	44	SSC_0044	GGCCGCCCCCAGGGGCCTGC	chr1	246952575	6	1	GGCCGCCCCCAGGGGCCTGC	chr1	246789273	44	7	1
45	45	SSC_0045	CCAGGCTAGGAGGGAACACC	chr8	142215699	6	1	CCAGGCTAGGAGGGAACACC	chr8	141205600	45	7	1
46	46	SSC_0046	TCACAAACATAGGATCCAAA	chr1	88847872	9	1	TCACAAACATAGGATCCAAA	chr1	88382189	46	7	1
47	47	SSC_0047	CCATCACTGGCTATAACATG	chr2	12214418	6	1	CCATCACTGGCTATAACATG	chr2	12074292	47	7	1
48	48	SSC_0048	GATGACATTTGAGGATTCTA	chr2	169960306	6	1	GATGACATTTGAGGATTCTA	chr2	169103796	48	7	1
49	49	SSC_0049	GTCGTTGCTGGTTCCATCAA	chr11	7174547	9	1	GTCGTTGCTGGTTCCATCAA	chr11	7153316	49	7	1
50	50	SSC_0050	ATTCTGCAGGTTGATTGAGC	chr8	144220460	8	1	ATTCTGCAGGTTGATTGAGC	chr8	143139043	50	9	1
51	51	SSC_0051	TATGGTCTCCTATTTTAGGC	chr3	94012723	6	1	TATGGTCTCCTATTTTAGGC	chr3	94293879	51	1	1
52	52	SSC_0052	ATAAATCTGGGATCCAATGT	chr11	87101572	6	1	ATAAATCTGGGATCCAATGT	chr11	87390530	52	7	1
53	53	SSC_0053	TGAGCTGATCAGAGTTGATC	chr8	131500764	6	1	TGAGCTGATCAGAGTTGATC	chr8	130488518	53	7	1
54	54	SSC_0054	TCCTTTCCTCAGGACCTCCT	chr17	21901443	9	1	TCCTTTCCTCAGGACCTCCT	chr17	22374837	54	8	1
55	55	SSC_0055	TGAGAATCCAAAAAGATGGT	chr10	81314350	8	1	TGAGAATCCAAAAAGATGGT	chr10	79554594	55	9	1
56	56	SSC_0056	TCACTGTTATGACATACAGC	chrY	18719470	9	1	TCACTGTTATGACATACAGC	chrY	16607590	56	7	1
57	57	SSC_0057	TTAGGTAGAGAATACTGGTA	chr4	146285733	9	1	TTAGGTAGAGAATACTGGTA	chr4	145364581	57	9	1
58	58	SSC_0058	CCTCATTTACACATATGGAA	chr4	185978821	8	1	CCTCATTTACACATATGGAA	chr4	185057667	58	9	1
59	59	SSC_0059	CATCATGGTCATAAATCCTA	chr12	83557672	9	1	CATCATGGTCATAAATCCTA	chr12	83163893	59	7	1
60	60	SSC_0060	TGATTCAAGGCAAGGGAAAG	chr2	181645785	4	1	TGATTCAAGGCAAGGGAAAG	chr2	180781058	60	1	1
61	61	SSC_0061	CTAGCATCTGGTAAGCAGGA	chr18	29573604	9	1	CTAGCATCTGGTAAGCAGGA	chr18	31993641	61	7	1
62	62	SSC_0062	CTATCATGATATTGGATGGT	chr5	140467591	6	1	CTATCATGATATTGGATGGT	chr5	141088008	62	7	1
63	63	SSC_0063	AACATAGAAGGTACAGAAGG	chr2	18011096	9	1	AACATAGAAGGTACAGAAGG	chr2	17829829	63	7	1
64	64	SSC_0064	ACATACGGGATACTCACAGA	chr21	41332339	9	1	ACATACGGGATACTCACAGA	chr21	39960412	64	8	1
65	65	SSC_0065	ACATACTTGTGATGAGAGAG	chr6	8884316	9	1	ACATACTTGTGATGAGAGAG	chr6	8884083	65	7	1
66	66	SSC_0066	CAATGATCTAATGATGCCCA	chr16	31616734	9	1	CAATGATCTAATGATGCCCA	chr16	31605413	66	7	1
67	67	SSC_0067	ATCTCCAGAGACTGGTCAAT	chr10	64505055	6	1	ATCTCCAGAGACTGGTCAAT	chr10	62745295	67	7	1
68	68	SSC_0068	TGCAAAATTTTGGTCCCAGA	chr5	32353345	7	1	TGCAAAATTTTGGTCCCAGA	chr5	32353239	68	10	1
69	69	SSC_0069	TATTTTCTCTACTAAGTGTG	chr4	98172018	9	1	TATTTTCTCTACTAAGTGTG	chr4	97250867	69	7	1
70	70	SSC_0070	TTCCAGAGGATTGTGGATTG	chr5	163615712	6	1	TTCCAGAGGATTGTGGATTG	chr5	164188706	70	7	1
71	71	SSC_0071	GTGCTTGGCAAGCCGATATG	chr18	36392281	9	1	GTGCTTGGCAAGCCGATATG	chr18	38812317	71	8	1
72	72	SSC_0072	ATGACCAAACACCTTGTGGT	chr1	209416943	9	1	ATGACCAAACACCTTGTGGT	chr1	209243598	72	7	1
73	73	SSC_0073	ACCAGGTTGCCTTCAGGGCA	chr4	5918229	8	1	ACCAGGTTGCCTTCAGGGCA	chr4	5916502	73	7	1
74	74	SSC_0074	AAAGGGAAATATGGCCCTTC	chr16	9564738	9	1	AAAGGGAAATATGGCCCTTC	chr16	9470881	74	7	1
75	75	SSC_0075	CACAAACTGTTGCAGCTTCA	chr14	100199952	6	1	CACAAACTGTTGCAGCTTCA	chr14	99733615	75	7	1
76	76	SSC_0076	GACCCAATGGCATAAAATAG	chr13	80492682	6	1	GACCCAATGGCATAAAATAG	chr13	79918547	76	7	1
77	77	SSC_0077	ACTCAGTGCAGCAATGGCAG	chr13	57237806	9	1	ACTCAGTGCAGCAATGGCAG	chr13	56663672	77	8	1
78	78	SSC_0078	TGAGGGCTCTTAATTCCTAA	chrY	15039756	9	1	TGAGGGCTCTTAATTCCTAA	chrY	12927846	78	7	1
79	79	SSC_0079	TACGGGCAGTTGGGTGAGGG	chr1	168615966	9	1	TACGGGCAGTTGGGTGAGGG	chr1	168646728	79	7	1
80	80	SSC_0080	GGGGCCTGGATCTGTGGAAT	chr8	109407762	9	1	GGGGCCTGGATCTGTGGAAT	chr8	108395533	80	7	1
81	81	SSC_0081	TTGACTCAGATAGAGACAGT	chr21	33407757	9	1	TTGACTCAGATAGAGACAGT	chr21	32035444	81	7	1
82	82	SSC_0082	ACTTGGGGCATCCCAGCCCC	chr6	159962897	9	1	ACTTGGGGCATCCCAGCCCC	chr6	159541865	82	9	1
83	83	SSC_0083	GCGGTGCACAGCCTTGCTGG	chr1	228075153	9	1	GCGGTGCACAGCCTTGCTGG	chr1	227887452	83	7	1
84	84	SSC_0084	AATCCACATACCCAACTGCC	chr5	131860962	6	1	AATCCACATACCCAACTGCC	chr5	132525270	84	7	1
85	85	SSC_0085	TCACCAGGAGCTTCAGCCAT	chr16	8097770	9	1	TCACCAGGAGCTTCAGCCAT	chr16	8047768	85	8	1
86	86	SSC_0086	CCTGAGCAGACTCACTGAGA	chr1	116743599	9	1	CCTGAGCAGACTCACTGAGA	chr1	116200977	86	7	1
87	87	SSC_0087	TTAGGTTCCAGACTATCCAT	chr2	199465348	9	1	TTAGGTTCCAGACTATCCAT	chr2	198600624	87	7	1
88	88	SSC_0088	TGGAAAGAGTTCCAGGCCAC	chr8	111947820	9	1	TGGAAAGAGTTCCAGGCCAC	chr8	110935591	88	7	1
89	89	SSC_0089	TGTTGACCAGAAACGGATAC	chrY	2742847	9	1	TGTTGACCAGAAACGGATAC	chrY	2874806	89	7	1
90	90	SSC_0090	CGCTGGCGTCTGGCCCACAC	chr16	66079019	9	1	CGCTGGCGTCTGGCCCACAC	chr16	66045116	90	7	1
91	91	SSC_0091	ATGGTGGTCTTCTAGTTCTA	chr19	44291165	6	1	ATGGTGGTCTTCTAGTTCTA	chr19	43787013	91	7	1
92	92	SSC_0092	TAATTAAAACATGTTGGATT	chr4	175269836	6	1	TAATTAAAACATGTTGGATT	chr4	174348685	92	7	1
93	93	SSC_0093	ATTGCGAAATCTTTTAAGAA	chr1	106832067	9	1	ATTGCGAAATCTTTTAAGAA	chr1	106289445	93	7	1
94	94	SSC_0094	TTCCGAATATGAGTCTACGC	chr5	25242875	9	1	TTCCGAATATGAGTCTACGC	chr5	25242766	94	7	1
95	95	SSC_0095	TTCCTTGTCAATATTTAAGC	chr4	163915261	9	1	TTCCTTGTCAATATTTAAGC	chr4	162994109	95	7	1
96	96	SSC_0096	TATAGTCTCTTGTTTGACTT	chr18	39032673	9	1	TATAGTCTCTTGTTTGACTT	chr18	41452709	96	8	1
97	97	SSC_0097	CAGCTCTAGGTCTCACTCAG	chr15	85427309	9	1	CAGCTCTAGGTCTCACTCAG	chr15	84884078	97	7	1
98	98	SSC_0098	GTGTTTACTTGGTGAGTGAC	chr2	126728728	9	1	GTGTTTACTTGGTGAGTGAC	chr2	125971151	98	8	1
99	99	SSC_0099	GTGTGACCTCTGGCAGAAGC	chr4	157973673	6	1	GTGTGACCTCTGGCAGAAGC	chr4	157052521	99	7	1
100	100	SSC_0100	GGACGGTGGACGTTCTAGGC	chr10	108927954	9	1	GGACGGTGGACGTTCTAGGC	chr10	107168196	100	8	1
101	101	SSC_0101	GCCCATGAACTTCAAGCTTG	chr8	21391489	9	1	GCCCATGAACTTCAAGCTTG	chr8	21533978	101	7	1
102	102	SSC_0102	CACACAAAGCACAAACGTAA	chr2	113442436	6	1	CACACAAAGCACAAACGTAA	chr2	112684859	102	7	1
103	103	SSC_0103	AGTGGCAGCTGTCGACTGGA	chr14	45921605	9	1	AGTGGCAGCTGTCGACTGGA	chr14	45452402	103	8	1
104	104	SSC_0104	CCTACTCAATGATGTCCTGG	chr6	87213275	9	1	CCTACTCAATGATGTCCTGG	chr6	86503557	104	8	1
105	105	SSC_0105	CCCTGTCTTTTTTAGACTCC	chr6	119074558	6	1	CCCTGTCTTTTTTAGACTCC	chr6	118753395	105	7	1
106	106	SSC_0106	ATGCCCACTCTAACTATTGA	chr11	127275956	9	1	ATGCCCACTCTAACTATTGA	chr11	127406061	106	7	1
107	107	SSC_0107	CCAGCAGCCATACAATCAGC	chr13	95488209	9	1	CCAGCAGCCATACAATCAGC	chr13	94835955	107	7	1
108	108	SSC_0108	CACATTCCATATCACGCGCT	chr1	241625361	6	1	CACATTCCATATCACGCGCT	chr1	241462061	108	7	1
109	109	SSC_0109	GGGGCCTGCATGATGCACAC	chr8	49331782	6	1	GGGGCCTGCATGATGCACAC	chr8	48419222	109	3	1
110	110	SSC_0110	GAAATCAACTTAAGTTGAGC	chr2	107683645	9	1	GAAATCAACTTAAGTTGAGC	chr2	107067189	110	7	1
111	111	SSC_0111	ACTAGAAGTGGAGAGCAGCA	chr7	124063653	9	1	ACTAGAAGTGGAGAGCAGCA	chr7	124423599	111	7	1
112	112	SSC_0112	AAACATCTGAGGATGACCTA	chrX	39420494	9	1	AAACATCTGAGGATGACCTA	chrX	39561240	112	9	1
113	113	SSC_0113	CACTGGAAAATTCCAGGCAT	chr1	90417442	4	1	CACTGGAAAATTCCAGGCAT	chr1	89951883	113	2	1
114	114	SSC_0114	TTGCAACTTCGGATATATAT	chr2	59761584	9	1	TTGCAACTTCGGATATATAT	chr2	59534449	114	8	1
115	115	SSC_0115	GTTTTGTTGAATCCTTTCTC	chr2	42056817	9	1	GTTTTGTTGAATCCTTTCTC	chr2	41829677	115	7	1
116	116	SSC_0116	AGTTCCAGCTCTCCTCTCTC	chr20	57370422	8	1	AGTTCCAGCTCTCCTCTCTC	chr20	58795367	116	9	1
117	117	SSC_0117	ATTTACTCATGTTGTAGGCT	chr1	182084720	9	1	ATTTACTCATGTTGTAGGCT	chr1	182115585	117	7	1
118	118	SSC_0118	GTATGCACAAAGTCCTTTGT	chr6	27206391	6	1	GTATGCACAAAGTCCTTTGT	chr6	27238612	118	6	1
119	119	SSC_0119	TATTTACGGAAGTGGGAAAT	chr10	66529409	9	1	TATTTACGGAAGTGGGAAAT	chr10	64769652	119	8	1
120	120	SSC_0120	ATGATGTTCCTTATGGCAAA	chr22	47812069	9	1	ATGATGTTCCTTATGGCAAA	chr22	47416319	120	8	1
121	121	SSC_0121	GACACCTTCATATAATGACT	chr20	37914242	9	1	GACACCTTCATATAATGACT	chr20	39285599	121	8	1
122	122	SSC_0122	GATCTCACGAGAGGGAAATC	chr4	83086315	9	1	GATCTCACGAGAGGGAAATC	chr4	82165162	122	7	1
123	123	SSC_0123	CTTTCCATTGTACATGGGGC	chr1	230199313	6	1	CTTTCCATTGTACATGGGGC	chr1	230063566	123	7	1
124	124	SSC_0124	GTGTCTCCCGCACTAACCTC	chr20	10874019	6	1	GTGTCTCCCGCACTAACCTC	chr20	10893371	124	7	1
125	125	SSC_0125	GGGACTAGGGAAACTCAAAA	chr2	88569237	9	1	GGGACTAGGGAAACTCAAAA	chr2	88269718	125	7	1
126	126	SSC_0126	TGATAAAAGCATTTATTAGC	chr2	177650360	9	1	TGATAAAAGCATTTATTAGC	chr2	176785632	126	7	1
127	127	SSC_0127	CTACCACCTCACTGATACCC	chr6	98476999	9	1	CTACCACCTCACTGATACCC	chr6	98029123	127	8	1
128	128	SSC_0128	GACACAAGGAATCAAAACAC	chr8	111605203	9	1	GACACAAGGAATCAAAACAC	chr8	110592974	128	7	1
129	129	SSC_0129	AACTAAGTCAGCTAGTTATT	chr13	30772446	6	1	AACTAAGTCAGCTAGTTATT	chr13	30198309	129	10	1
130	130	SSC_0130	TTAGCCAGGAACTGTCAAGT	chr12	115171657	9	1	TTAGCCAGGAACTGTCAAGT	chr12	114733852	130	8	1
131	131	SSC_0131	CCAGAGGCAGATTCCCCAGT	chrX	128570771	6	1	CCAGAGGCAGATTCCCCAGT	chrX	129436794	131	7	1
132	132	SSC_0132	CACAAGCCTTCCCCCGTTTT	chr19	3472497	6	1	CACAAGCCTTCCCCCGTTTT	chr19	3472499	132	7	1
133	133	SSC_0133	AGTAATCATTGATGATAACA	chrX	12050566	9	1	AGTAATCATTGATGATAACA	chrX	12032447	133	7	1
134	134	SSC_0134	CTTACACCCAGAGTAGGGGG	chr11	57248101	6	1	CTTACACCCAGAGTAGGGGG	chr11	57480628	134	7	1
135	135	SSC_0135	CTGTCTAATAAGTGGGGCCC	chr4	189071576	9	1	CTGTCTAATAAGTGGGGCCC	chr4	188150422	135	8	1
136	136	SSC_0136	CTAGAAGTAACATTCACCCA	chr13	92009603	7	1	CTAGAAGTAACATTCACCCA	chr13	91357349	136	10	1
137	137	SSC_0137	ATGAACTACAAAGATTAATA	chr3	80354718	9	1	ATGAACTACAAAGATTAATA	chr3	80305568	137	7	1
138	138	SSC_0138	AATACCCACACATTAAATGA	chr5	114799945	6	1	AATACCCACACATTAAATGA	chr5	115464248	138	1	1
139	139	SSC_0139	ACCTGTCAGGAGCTTGTTTT	chr13	95176474	8	1	ACCTGTCAGGAGCTTGTTTT	chr13	94524220	139	7	1
140	140	SSC_0140	CACTAAGACTTGCCACTGTC	chr1	5834539	9	1	CACTAAGACTTGCCACTGTC	chr1	5774479	140	7	1
141	141	SSC_0141	CCCAAGTGTTCGTGCAATTG	chr15	99081351	9	1	CCCAAGTGTTCGTGCAATTG	chr15	98538122	141	9	1
142	142	SSC_0142	AAGATCTAATTAATCTATTA	chr9	112101521	8	1	AAGATCTAATTAATCTATTA	chr9	109339241	142	9	1
143	143	SSC_0143	CCTGAAGTTAGTCTCTAGGA	chr12	40932888	9	1	CCTGAAGTTAGTCTCTAGGA	chr12	40539086	143	8	1
144	144	SSC_0144	TTCTTTGCTTAATGTACATA	chr5	86731522	9	1	TTCTTTGCTTAATGTACATA	chr5	87435705	144	7	1
145	145	SSC_0145	AATCACACTGGCTGTATTTT	chr5	25928240	9	1	AATCACACTGGCTGTATTTT	chr5	25928131	145	8	1
146	146	SSC_0146	TCCAGAAGTAGACTCACAGC	chr3	140475681	9	1	TCCAGAAGTAGACTCACAGC	chr3	140756839	146	7	1
147	147	SSC_0147	TGTCCAATTTGACTGTCTGG	chr8	122140665	6	1	TGTCCAATTTGACTGTCTGG	chr8	121128425	147	7	1
148	148	SSC_0148	AAGTACCTAGTGGTATCTTG	chr4	131950785	9	1	AAGTACCTAGTGGTATCTTG	chr4	131029630	148	7	1
149	149	SSC_0149	TTTCCCGTTGCTGTTATTTG	chr7	1698375	8	1	TTTCCCGTTGCTGTTATTTG	chr7	1658739	149	9	1
150	150	SSC_0150	AGCAACTTAGATGAGAAATA	chr13	63156062	9	1	AGCAACTTAGATGAGAAATA	chr13	62581929	150	7	1
151	151	SSC_0151	GACATTAAGTGAATGTTTCC	chr2	124109753	9	1	GACATTAAGTGAATGTTTCC	chr2	123352177	151	8	1
152	152	SSC_0152	TAGTTCAAGAATATACAACA	chr18	51672619	6	1	TAGTTCAAGAATATACAACA	chr18	54146249	152	7	1
153	153	SSC_0153	TTTCAACAGGGGACCCCCTA	chr14	77144995	8	1	TTTCAACAGGGGACCCCCTA	chr14	76678652	153	9	1
154	154	SSC_0154	TTGGCAATGAAATCTTGGAC	chr6	135006962	6	1	TTGGCAATGAAATCTTGGAC	chr6	134685824	154	7	1
155	155	SSC_0155	CAGGTAACTTCCTGTGCAAG	chr12	127835678	9	1	CAGGTAACTTCCTGTGCAAG	chr12	127351133	155	7	1
156	156	SSC_0156	CAATTATAATAAGTAGGATA	chrX	88430312	9	1	CAATTATAATAAGTAGGATA	chrX	89175313	156	8	1
157	157	SSC_0157	TGATGAGGGACAAAAAATCC	chr12	18074090	6	1	TGATGAGGGACAAAAAATCC	chr12	17921156	157	7	1
158	158	SSC_0158	TATTTCTTTAGGAGTTCCCC	chr6	21482014	9	1	TATTTCTTTAGGAGTTCCCC	chr6	21481783	158	7	1
159	159	SSC_0159	ATTACCTTACAGATGATTAG	chr3	86830927	6	1	ATTACCTTACAGATGATTAG	chr3	86781777	159	7	1
160	160	SSC_0160	AATTAAGAATCCTCTGGGAG	chr17	16232779	4	1	AATTAAGAATCCTCTGGGAG	chr17	16329465	160	6	1
161	161	SSC_0161	AAAAGACTCAGCGGCAGTTT	chr9	75113410	6	1	AAAAGACTCAGCGGCAGTTT	chr9	72498494	161	7	1
162	162	SSC_0162	AACACTTTACTGAATGTATA	chr8	23883879	9	1	AACACTTTACTGAATGTATA	chr8	24026366	162	7	1
163	163	SSC_0163	TGAAAAATGGGAATCCTATG	chr1	4947644	9	1	TGAAAAATGGGAATCCTATG	chr1	4887584	163	8	1
164	164	SSC_0164	CTATTCCTGGGGTATGGTGG	chr2	6754733	9	1	CTATTCCTGGGGTATGGTGG	chr2	6614601	164	8	1
165	165	SSC_0165	GCACAGGGTTTCAATGCAGC	chr1	27711092	8	1	GCACAGGGTTTCAATGCAGC	chr1	27384602	165	7	1
166	166	SSC_0166	CCCTTGCCTCCCACAGATCA	chr3	52934727	6	1	CCCTTGCCTCCCACAGATCA	chr3	52900711	166	7	1
167	167	SSC_0167	TAACAATAATACTCTCCTCA	chr1	192671771	4	1	TAACAATAATACTCTCCTCA	chr1	192702641	167	1	1
168	168	SSC_0168	GCCACCCATGCACCTTTTTC	chr7	64728803	6	1	GCCACCCATGCACCTTTTTC	chr7	65263908	168	7	1
169	169	SSC_0169	GACGTAATTCCATTATGTTA	chr13	87532673	9	1	GACGTAATTCCATTATGTTA	chr13	86880418	169	7	1
170	170	SSC_0170	ACAGGCAGGGAACCTATTAT	chr14	48887544	9	1	ACAGGCAGGGAACCTATTAT	chr14	48418341	170	7	1
171	171	SSC_0171	GAGTCTGCCCTGCACACGAA	chr6	83441827	9	1	GAGTCTGCCCTGCACACGAA	chr6	82732110	171	7	1
172	172	SSC_0172	AAACAAAGTAGTGAACTTAG	chr5	148045445	9	1	AAACAAAGTAGTGAACTTAG	chr5	148665882	172	7	1
173	173	SSC_0173	GCCGGCATCCAATCCTTCAA	chr18	48353270	6	1	GCCGGCATCCAATCCTTCAA	chr18	50826900	173	7	1
174	174	SSC_0174	CAATGGCTTACCACCACGTC	chr12	57706509	6	1	CAATGGCTTACCACCACGTC	chr12	57312726	174	7	1
175	175	SSC_0175	CTCCCACTCCTATCTGTCTC	chr15	67188769	6	1	CTCCCACTCCTATCTGTCTC	chr15	66896431	175	7	1
176	176	SSC_0176	GACAGGGAAGTCTCTGGCAG	chr22	49421872	9	1	GACAGGGAAGTCTCTGGCAG	chr22	49026060	176	8	1
177	177	SSC_0177	CCAAGAGTCTGATCTCCAGA	chr3	164375624	9	1	CCAAGAGTCTGATCTCCAGA	chr3	164657836	177	7	1
178	178	SSC_0178	CCCCTGGCCTAAGTTACTTC	chr20	55231391	9	1	CCCCTGGCCTAAGTTACTTC	chr20	56656335	178	7	1
179	179	SSC_0179	TCACTGTCCTTCACAGATTG	chr16	62115635	9	1	TCACTGTCCTTCACAGATTG	chr16	62081731	179	7	1
180	180	SSC_0180	AAATGGGCAACTTACACTCA	chr8	134653556	6	1	AAATGGGCAACTTACACTCA	chr8	133641313	180	7	1
181	181	SSC_0181	CTCACGATTGCTCACAATGG	chr4	160160450	6	1	CTCACGATTGCTCACAATGG	chr4	159239298	181	7	1
182	182	SSC_0182	GATCCTGTCCGGGTAGAAGC	chr13	31265095	6	1	GATCCTGTCCGGGTAGAAGC	chr13	30690958	182	7	1
183	183	SSC_0183	GTTCCTCAATCCCTTGGAAG	chr20	31619276	9	1	GTTCCTCAATCCCTTGGAAG	chr20	33031470	183	7	1
184	184	SSC_0184	GCTTACACTATTTGCTTCCA	chr1	116102535	6	1	GCTTACACTATTTGCTTCCA	chr1	115559914	184	7	1
185	185	SSC_0185	AATAGAGTTCTATCCCCCAC	chr5	135135861	9	1	AATAGAGTTCTATCCCCCAC	chr5	135800172	185	7	1
186	186	SSC_0186	AGTTGAACAGTGTGAAGGGG	chrX	6912542	9	1	AGTTGAACAGTGTGAAGGGG	chrX	6994501	186	7	1
187	187	SSC_0187	CGTCTTTCCTCTCCACCACA	chr11	32600602	9	1	CGTCTTTCCTCTCCACCACA	chr11	32579056	187	7	1
188	188	SSC_0188	AAATGTGCAGGGATTCAATC	chr10	31838093	9	1	AAATGTGCAGGGATTCAATC	chr10	31549165	188	7	1
189	189	SSC_0189	CTCACAGCATCTACCTAAGA	chr15	65011316	9	1	CTCACAGCATCTACCTAAGA	chr15	64719117	189	7	1
190	190	SSC_0190	GCATAAAGTGCTGTGAGTGT	chr13	30762289	6	1	GCATAAAGTGCTGTGAGTGT	chr13	30188152	190	7	1
191	191	SSC_0191	AACAAGCTCTCAGCCTGATT	chr20	45483269	8	1	AACAAGCTCTCAGCCTGATT	chr20	46854630	191	9	1
192	192	SSC_0192	TTTTGCATGTAATCCTTAAT	chrX	141703013	9	1	TTTTGCATGTAATCCTTAAT	chrX	142615227	192	8	1
193	193	SSC_0193	TGCTCATGGCTATACATCCA	chr13	35353893	9	1	TGCTCATGGCTATACATCCA	chr13	34779756	193	7	1
194	194	SSC_0194	TCTTCATTTTAGCTCCTCCC	chrX	131758897	9	1	TCTTCATTTTAGCTCCTCCC	chrX	132624869	194	8	1
195	195	SSC_0195	TGTGGTGGAGACAAGGTGTT	chr18	43365176	6	1	TGTGGTGGAGACAAGGTGTT	chr18	45785211	195	1	1
196	196	SSC_0196	CATCGTGCTACAGTTTTCTG	chr20	45386224	9	1	CATCGTGCTACAGTTTTCTG	chr20	46757585	196	7	1
197	197	SSC_0197	GATTCTGCTTCCCCCGTCAG	chr2	12119762	6	1	GATTCTGCTTCCCCCGTCAG	chr2	11979636	197	7	1
198	198	SSC_0198	AGTAGCTCCAGGCCGCGCCA	chr22	19605328	8	1	AGTAGCTCCAGGCCGCGCCA	chr22	19617805	198	9	1
199	199	SSC_0199	CGAGAAGCCCCGGGGGACGA	chr16	51796283	9	1	CGAGAAGCCCCGGGGGACGA	chr16	51762372	199	8	1
200	200	SSC_0200	AATAGCCTACAGGGGACCAA	chr4	27417368	9	1	AATAGCCTACAGGGGACCAA	chr4	27415746	200	8	1
201	201	SSC_0201	GGCAATGTTAAGCCTTCCAG	chr2	15945142	9	1	GGCAATGTTAAGCCTTCCAG	chr2	15805018	201	7	1
202	202	SSC_0202	TATCTTTATGGGAGGGCTTG	chr9	21596075	6	1	TATCTTTATGGGAGGGCTTG	chr9	21596076	202	7	1
203	203	SSC_0203	TGCATGAATTCTCTGGCCAG	chr12	131737612	9	1	TGCATGAATTCTCTGGCCAG	chr12	131253067	203	8	1
204	204	SSC_0204	GATGGAGCGTTCTTGGGTGG	chr13	31364300	6	1	GATGGAGCGTTCTTGGGTGG	chr13	30790163	204	7	1
205	205	SSC_0205	CACTCCAGGGTTAGCCATGA	chr18	56879453	8	1	CACTCCAGGGTTAGCCATGA	chr18	59212221	205	9	1
206	206	SSC_0206	CTACTCTAATAAACCAGACA	chr7	109811543	9	1	CTACTCTAATAAACCAGACA	chr7	110171486	206	7	1
207	207	SSC_0207	ATCAATCATACTGACATGGA	chr10	129385610	8	1	ATCAATCATACTGACATGGA	chr10	127587346	207	9	1
208	208	SSC_0208	TATTGAGCATAATACAAAAC	chr18	64294494	9	1	TATTGAGCATAATACAAAAC	chr18	66627257	208	8	1
209	209	SSC_0209	TATTACTAGGTTTAATTTGT	chr3	26074247	9	1	TATTACTAGGTTTAATTTGT	chr3	26032756	209	7	1
210	210	SSC_0210	TGCGTTTTATCCTTGGTACA	chr1	206835619	6	1	TGCGTTTTATCCTTGGTACA	chr1	206662274	210	7	1
211	211	SSC_0211	GGGGGGGTTATAATTAGAAC	chr8	41376703	6	1	GGGGGGGTTATAATTAGAAC	chr8	41519184	211	7	1
212	212	SSC_0212	GCTCTTGCATCCATGTTCAC	chr10	35131180	8	1	GCTCTTGCATCCATGTTCAC	chr10	34842252	212	7	1
213	213	SSC_0213	GAGAGCGGAAAACCCCGCCC	chr3	69591191	9	1	GAGAGCGGAAAACCCCGCCC	chr3	69542040	213	9	1
214	214	SSC_0214	AATATAGTGTCCTAGTTGCT	chr10	104152614	6	1	AATATAGTGTCCTAGTTGCT	chr10	102392857	214	7	1
215	215	SSC_0215	CTGGTATCCATGGCATTATT	chr2	148288501	9	1	CTGGTATCCATGGCATTATT	chr2	147530933	215	8	1
216	216	SSC_0216	CATACTGCCTGAATATTACC	chr5	89258211	6	1	CATACTGCCTGAATATTACC	chr5	89962394	216	7	1
217	217	SSC_0217	GACCATAGTTATTTAATCCA	chrX	33392239	9	1	GACCATAGTTATTTAATCCA	chrX	33374122	217	8	1
218	218	SSC_0218	GCTAGTCCTGAAAGCCTCTC	chr10	79984673	4	1	GCTAGTCCTGAAAGCCTCTC	chr10	78224916	218	3	1
219	219	SSC_0219	GCTACCAGTCGCACATCCAA	chr8	144746727	9	1	GCTACCAGTCGCACATCCAA	chr8	143664557	219	7	1
220	220	SSC_0220	GATGGGTGGTTAAGTTTGGG	chr9	137132817	8	1	GATGGGTGGTTAAGTTTGGG	chr9	134240971	220	7	1
221	221	SSC_0221	ATCTGAGGGGCTAGAGAGGC	chr10	127476864	6	1	ATCTGAGGGGCTAGAGAGGC	chr10	125788295	221	7	1
222	222	SSC_0222	AAAAGTGAAGATGCGAATGA	chr2	103626006	9	1	AAAAGTGAAGATGCGAATGA	chr2	103009548	222	8	1
223	223	SSC_0223	TTAAAGTTAGTCTGAGAATA	chr8	77257359	6	1	TTAAAGTTAGTCTGAGAATA	chr8	76345124	223	7	1
224	224	SSC_0224	AATAGAATCCTCTGACAAAG	chr10	107240964	9	1	AATAGAATCCTCTGACAAAG	chr10	105481206	224	8	1
225	225	SSC_0225	TATACCCCAACGGCAAAGCC	chr11	26270711	6	1	TATACCCCAACGGCAAAGCC	chr11	26249164	225	7	1
226	226	SSC_0226	ATTTCCAGTTGCAATTAGGA	chr1	97046466	9	1	ATTTCCAGTTGCAATTAGGA	chr1	96580910	226	7	1
227	227	SSC_0227	ATCCGTGTTGGGCAGCTCCC	chr2	2795013	9	1	ATCCGTGTTGGGCAGCTCCC	chr2	2791241	227	8	1
228	228	SSC_0228	GGCGAACCCATCTGGAGGCC	chr22	38730711	6	1	GGCGAACCCATCTGGAGGCC	chr22	38334706	228	7	1
229	229	SSC_0229	ATCCACTTTGAGCTGTATGG	chr16	27121899	9	1	ATCCACTTTGAGCTGTATGG	chr16	27110578	229	6	1
230	230	SSC_0230	GCTTAAGGTTAAAATCTATG	chr13	34307222	6	1	GCTTAAGGTTAAAATCTATG	chr13	33733085	230	7	1
231	231	SSC_0231	AGTCAGCAGCACCTTTGACT	chr6	43794657	6	1	AGTCAGCAGCACCTTTGACT	chr6	43826920	231	7	1
232	232	SSC_0232	ATTAGCCCAGCGGGTATCTT	chr22	44749650	6	1	ATTAGCCCAGCGGGTATCTT	chr22	44353770	232	7	1
233	233	SSC_0233	GTGGCTAGGGCACTGGCGCC	chr7	53670814	9	1	GTGGCTAGGGCACTGGCGCC	chr7	53603121	233	8	1
234	234	SSC_0234	CAACTGGCAGCTATTAGGGT	chr12	61011622	9	1	CAACTGGCAGCTATTAGGGT	chr12	60617841	234	7	1
235	235	SSC_0235	ACGGCCCGGAGCAGGAAGCC	chr2	233359427	8	1	ACGGCCCGGAGCAGGAAGCC	chr2	232494717	235	9	1
236	236	SSC_0236	TAGGAGTTGAGATGCAATAT	chr11	15880373	9	1	TAGGAGTTGAGATGCAATAT	chr11	15858827	236	8	1
237	237	SSC_0237	ATCCTGTACCTACCGATCAT	chr3	189627130	4	1	ATCCTGTACCTACCGATCAT	chr3	189909341	237	3	1
238	238	SSC_0238	CCTAGGCCAGACTGTTGCCT	chr16	34662372	9	1	CCTAGGCCAGACTGTTGCCT	chr16	35428001	238	8	1
239	239	SSC_0239	CTGAGTCTCATTTTGCTATG	chr8	9876966	9	1	CTGAGTCTCATTTTGCTATG	chr8	10019456	239	7	1
240	240	SSC_0240	GCGATGGAGATAGGTTTTGA	chr22	27124290	6	1	GCGATGGAGATAGGTTTTGA	chr22	26728327	240	7	1
241	241	SSC_0241	TCACAGACTCAGGTGCCCAG	chr1	8269150	6	1	TCACAGACTCAGGTGCCCAG	chr1	8209090	241	7	1
242	242	SSC_0242	GCACCACTCTTGAAGGCCAG	chr5	169610293	6	1	GCACCACTCTTGAAGGCCAG	chr5	170183289	242	7	1
243	243	SSC_0243	GTCCTCTTGTAGGCTGCCAT	chr8	33438980	6	1	GTCCTCTTGTAGGCTGCCAT	chr8	33581462	243	7	1
244	244	SSC_0244	GGAAAAGCGTTTAATAGATT	chr5	55741022	9	1	GGAAAAGCGTTTAATAGATT	chr5	56445195	244	7	1
245	245	SSC_0245	GCACTTGTAAGGCCAACATA	chr9	111186830	6	1	GCACTTGTAAGGCCAACATA	chr9	108424550	245	7	1
246	246	SSC_0246	TCCAGTGTGAGAACAATATA	chr5	116700320	9	1	TCCAGTGTGAGAACAATATA	chr5	117364624	246	8	1
247	247	SSC_0247	GCTCACCTTTAGGGTACTCC	chr10	26190423	9	1	GCTCACCTTTAGGGTACTCC	chr10	25901494	247	8	1
248	248	SSC_0248	TTCAGTCCTCATCTTAGTGA	chr7	155874785	8	1	TTCAGTCCTCATCTTAGTGA	chr7	156082091	248	9	1
249	249	SSC_0249	TATGAATGTTCCCGGCATGA	chr14	75405746	6	1	TATGAATGTTCCCGGCATGA	chr14	74939043	249	7	1
250	250	SSC_0250	CTGGCTGACTTGGGTATAAC	chr3	72550947	6	1	CTGGCTGACTTGGGTATAAC	chr3	72501796	250	7	1
251	251	SSC_0251	CTAGTCATGTGAAAAGAGGA	chr7	154817576	9	1	CTAGTCATGTGAAAAGAGGA	chr7	155025866	251	9	1
252	252	SSC_0252	CGAGGTTAGAAGGAGTGAGC	chr12	122631981	6	1	CGAGGTTAGAAGGAGTGAGC	chr12	122147434	252	7	1
253	253	SSC_0253	TGAACCCTGAAGAGTATCTT	chr6	71974537	6	1	TGAACCCTGAAGAGTATCTT	chr6	71264834	253	7	1
254	254	SSC_0254	TGTAGTTCTAAGTTAATTTA	chr5	104132048	6	1	TGTAGTTCTAAGTTAATTTA	chr5	104796347	254	7	1
255	255	SSC_0255	CCTAAACGAGTTGTGTATAC	chr5	10659696	6	1	CCTAAACGAGTTGTGTATAC	chr5	10659584	255	7	1
256	256	SSC_0256	CAGCTCCATCCAAGTATTCA	chr15	66884297	6	1	CAGCTCCATCCAAGTATTCA	chr15	66591959	256	7	1
257	257	SSC_0257	TAAGCCCAGCACAAAGCATA	chr4	26290514	4	1	TAAGCCCAGCACAAAGCATA	chr4	26288892	257	1	1
258	258	SSC_0258	CATTAGTATGGATGCATAAG	chr11	124988629	9	1	CATTAGTATGGATGCATAAG	chr11	125118733	258	7	1
259	259	SSC_0259	CCATAAACAATCCCAGCCCT	chr1	171713943	6	1	CCATAAACAATCCCAGCCCT	chr1	171744803	259	7	1
260	260	SSC_0260	GGTAAAACTTATTCAAACTC	chr2	211915259	9	1	GGTAAAACTTATTCAAACTC	chr2	211050535	260	7	1
261	261	SSC_0261	TCTTCAGTGGTCCCAGGCAG	chr18	9000590	6	1	TCTTCAGTGGTCCCAGGCAG	chr18	9000592	261	7	1
262	262	SSC_0262	ATAGGGCGTGGCTGCGGGGC	chr22	21213139	2	1	ATAGGGCGTGGCTGCGGGGC	chr22	20858851	262	5	1
263	263	SSC_0263	CCATGTTCCAGCAGATGTAA	chr1	147154066	6	1	CCATGTTCCAGCAGATGTAA	chr1	147681941	263	7	1
264	264	SSC_0264	GTTTGTGCATCCCCAACAGG	chr19	32446798	9	1	GTTTGTGCATCCCCAACAGG	chr19	31955892	264	8	1
265	265	SSC_0265	TGAAACAAACGGTTATATGT	chr11	128319478	6	1	TGAAACAAACGGTTATATGT	chr11	128449583	265	7	1
266	266	SSC_0266	CAAGACTTCCATACCAGGAT	chr7	82989227	9	1	CAAGACTTCCATACCAGGAT	chr7	83359911	266	7	1
267	267	SSC_0267	CTCAAGAGCTGTTCTCGAAG	chr11	133695860	9	1	CTCAAGAGCTGTTCTCGAAG	chr11	133825965	267	8	1
268	268	SSC_0268	ATACATAAGATCACACAAGA	chr11	87826066	6	1	ATACATAAGATCACACAAGA	chr11	88092898	268	7	1
269	269	SSC_0269	TTACTTCCTTGAACAAGCCA	chr14	22137214	9	1	TTACTTCCTTGAACAAGCCA	chr14	21669001	269	7	1
270	270	SSC_0270	CAGGTTGTATGAGAGGAGCC	chr16	82265060	9	1	CAGGTTGTATGAGAGGAGCC	chr16	82231455	270	7	1
271	271	SSC_0271	GACCAAGGCGTTCTTTCTGT	chr12	22528874	9	1	GACCAAGGCGTTCTTTCTGT	chr12	22375940	271	7	1
272	272	SSC_0272	GAGATTGGGTAAGGCGGTCC	chr10	11945014	6	1	GAGATTGGGTAAGGCGGTCC	chr10	11903015	272	7	1
273	273	SSC_0273	CCTGATCCACTAGAGAAATG	chr15	29966222	4	1	CCTGATCCACTAGAGAAATG	chr15	29674018	273	1	1
274	274	SSC_0274	GGTATTGTAAAACTGCACAG	chrX	149348442	6	1	GGTATTGTAAAACTGCACAG	chrX	150180212	274	7	1
275	275	SSC_0275	ATTTGAGGATTGAGAGTACA	chr3	70391163	9	1	ATTTGAGGATTGAGAGTACA	chr3	70342012	275	7	1
276	276	SSC_0276	AGCCTGATGCTTTTGATTTA	chr6	160023195	6	1	AGCCTGATGCTTTTGATTTA	chr6	159602163	276	7	1
277	277	SSC_0277	TTGGTGTGAATTCTTAGGCA	chr13	53938423	9	1	TTGGTGTGAATTCTTAGGCA	chr13	53364288	277	8	1
278	278	SSC_0278	GTGACTATACAAAAGGCAAA	chr4	68851234	6	1	GTGACTATACAAAAGGCAAA	chr4	67985516	278	7	1
279	279	SSC_0279	GAGCAGTTGATTTTATCTTT	chr3	190176915	9	1	GAGCAGTTGATTTTATCTTT	chr3	190459126	279	7	1
280	280	SSC_0280	TTACCAGAAATTCCCCTCCT	chr12	33622352	9	1	TTACCAGAAATTCCCCTCCT	chr12	33469417	280	7	1
281	281	SSC_0281	TGCAAAACTCTTAAGCCCCA	chr13	51914005	6	1	TGCAAAACTCTTAAGCCCCA	chr13	51339869	281	7	1
282	282	SSC_0282	TCACAATATATCTTCTGGTT	chr4	131717253	9	1	TCACAATATATCTTCTGGTT	chr4	130796098	282	7	1
283	283	SSC_0283	ACATGATCTTTTGTTCCTCT	chr4	149805433	9	1	ACATGATCTTTTGTTCCTCT	chr4	148884281	283	7	1
284	284	SSC_0284	CGGCCCGGACCCACATATCC	chr7	50645445	8	1	CGGCCCGGACCCACATATCC	chr7	50577748	284	7	1
285	285	SSC_0285	TACTGACCTCAGCTAAACAT	chr1	232186268	9	1	TACTGACCTCAGCTAAACAT	chr1	232050522	285	7	1
286	286	SSC_0286	ATTAATTCCCCTCTCACTTC	chr13	105219383	9	1	ATTAATTCCCCTCTCACTTC	chr13	104567032	286	7	1
287	287	SSC_0287	AGGTCTGTGGTGACACCTAA	chr20	36162994	6	1	AGGTCTGTGGTGACACCTAA	chr20	37534592	287	7	1
288	288	SSC_0288	CAAATTCCCACTTCAAATAT	chr2	118790461	8	1	CAAATTCCCACTTCAAATAT	chr2	118032885	288	9	1
289	289	SSC_0289	GGCGGGCTGGTCTCCCCTTG	chr6	41410873	8	1	GGCGGGCTGGTCTCCCCTTG	chr6	41443135	289	9	1
290	290	SSC_0290	GGATTGCAGGTCATTTCTCA	chr6	11970387	4	1	GGATTGCAGGTCATTTCTCA	chr6	11970154	290	1	1
291	291	SSC_0291	CAGCTATCAATCAAAGATCT	chr3	159847285	4	1	CAGCTATCAATCAAAGATCT	chr3	160129498	291	3	1
292	292	SSC_0292	GATTCATATAGCCTGTACAA	chr18	888653	9	1	GATTCATATAGCCTGTACAA	chr18	888652	292	7	1
293	293	SSC_0293	CCGCCCCCTCCTGATCTGGA	chr16	1290655	9	1	CCGCCCCCTCCTGATCTGGA	chr16	1240654	293	7	1
294	294	SSC_0294	TTACATGGATCCGTGACTCT	chr21	38026659	9	1	TTACATGGATCCGTGACTCT	chr21	36654361	294	7	1
295	295	SSC_0295	TCCCGAACCCCAGGGCAGCG	chr4	1781760	6	1	TCCCGAACCCCAGGGCAGCG	chr4	1780033	295	7	1
296	296	SSC_0296	TAAAATGGAACATGTCTGCT	chr7	67016024	9	1	TAAAATGGAACATGTCTGCT	chr7	67551037	296	7	1
297	297	SSC_0297	TACAAGCAAAATATTACAAC	chr6	158689859	6	1	TACAAGCAAAATATTACAAC	chr6	158268827	297	10	1
298	298	SSC_0298	AATGATTGACAGGCTAACCA	chr4	4774457	9	1	AATGATTGACAGGCTAACCA	chr4	4772730	298	9	1
299	299	SSC_0299	GTGTTACACTGTATTATGTT	chr13	55426370	9	1	GTGTTACACTGTATTATGTT	chr13	54852235	299	8	1
300	300	SSC_0300	GGACACTGCTAACTAGCTGT	chr1	32296165	6	1	GGACACTGCTAACTAGCTGT	chr1	31830564	300	7	1
301	301	SSC_0301	CCACATTGATAGACTCTTTC	chr18	36527042	9	1	CCACATTGATAGACTCTTTC	chr18	38947078	301	8	1
302	302	SSC_0302	TACCCAGCGAATGGTAATTT	chr1	244454878	6	1	TACCCAGCGAATGGTAATTT	chr1	244291576	302	7	1
303	303	SSC_0303	TGAGACGGGGTCATGAGGCG	chr10	5554762	9	1	TGAGACGGGGTCATGAGGCG	chr10	5512799	303	7	1
304	304	SSC_0304	TCTGCTTACTCTTAGTCCCC	chr4	28775989	6	1	TCTGCTTACTCTTAGTCCCC	chr4	28774367	304	7	1
305	305	SSC_0305	AATACATTAGTTTAGTCACT	chr9	109466690	9	1	AATACATTAGTTTAGTCACT	chr9	106704409	305	7	1
306	306	SSC_0306	TCAAATCCACCACTAAATTG	chr10	120661825	6	1	TCAAATCCACCACTAAATTG	chr10	118902313	306	9	1
307	307	SSC_0307	AATCCTGATTATCGTTCTAG	chr4	188177819	9	1	AATCCTGATTATCGTTCTAG	chr4	187256665	307	7	1
308	308	SSC_0308	GTTGGAGCAACTACTGAGAA	chr12	62609101	9	1	GTTGGAGCAACTACTGAGAA	chr12	62215320	308	7	1
309	309	SSC_0309	AAATGCAGCTCTCCTGCTGG	chr2	105759119	8	1	AAATGCAGCTCTCCTGCTGG	chr2	105142661	309	9	1
310	310	SSC_0310	AGCTCCGCCCAGGCCCTGTA	chr5	122582628	9	1	AGCTCCGCCCAGGCCCTGTA	chr5	123246934	310	7	1
311	311	SSC_0311	TCCTTAAACTGGAGCAAACT	chr11	66065070	6	1	TCCTTAAACTGGAGCAAACT	chr11	66297599	311	9	1
312	312	SSC_0312	AGGACTTCTGAGTATGCATC	chr3	72342517	6	1	AGGACTTCTGAGTATGCATC	chr3	72293366	312	7	1
313	313	SSC_0313	CCAACAGTGGGGTCTCCCCT	chr13	73257093	6	1	CCAACAGTGGGGTCTCCCCT	chr13	72682955	313	7	1
314	314	SSC_0314	CCTATCTTCATTGAGGTTAC	chr6	121257188	9	1	CCTATCTTCATTGAGGTTAC	chr6	120936042	314	7	1
315	315	SSC_0315	CTGACATGCCAAGGAATGAG	chr14	52448540	6	1	CTGACATGCCAAGGAATGAG	chr14	51981822	315	7	1
316	316	SSC_0316	TTGGTGCAGACGGATGTGGA	chr10	119565003	9	1	TTGGTGCAGACGGATGTGGA	chr10	117805492	316	7	1
317	317	SSC_0317	GCAACATAAAAGAATGTACG	chr7	9960154	9	1	GCAACATAAAAGAATGTACG	chr7	9920523	317	8	1
318	318	SSC_0318	CTATTTGCCTCACCCCCCCC	chr3	117133394	9	1	CTATTTGCCTCACCCCCCCC	chr3	117414547	318	8	1
319	319	SSC_0319	GCTAGGATTCTTGTTAGCCA	chr4	111253964	9	1	GCTAGGATTCTTGTTAGCCA	chr4	110332808	319	7	1
320	320	SSC_0320	GTTATATTCAGAGAAAACGT	chr4	130982587	9	1	GTTATATTCAGAGAAAACGT	chr4	130061432	320	7	1
321	321	SSC_0321	GTACAGGGAGTAGACTATAG	chr11	81926370	9	1	GTACAGGGAGTAGACTATAG	chr11	82215328	321	8	1
322	322	SSC_0322	TGGACAGAGTGTCTTGGTGA	chr15	79635562	6	1	TGGACAGAGTGTCTTGGTGA	chr15	79343220	322	7	1
323	323	SSC_0323	TTCTGGATTCCAAATAGTTC	chr7	41843456	6	1	TTCTGGATTCCAAATAGTTC	chr7	41803858	323	7	1
324	324	SSC_0324	AAGTCGTATGTTCTGCTGCC	chr9	96330219	6	1	AAGTCGTATGTTCTGCTGCC	chr9	93567937	324	7	1
325	325	SSC_0325	CAGTTCCATGTCAAATCTGA	chr12	65410928	8	1	CAGTTCCATGTCAAATCTGA	chr12	65017148	325	9	1
326	326	SSC_0326	ATCATAAGAAAAAGCCATAC	chr14	43778594	9	1	ATCATAAGAAAAAGCCATAC	chr14	43309391	326	8	1
327	327	SSC_0327	GCCTGCGTAGCCCCAACTCA	chr21	33784165	2	1	GCCTGCGTAGCCCCAACTCA	chr21	32411857	327	4	1
328	328	SSC_0328	GCAAGCTCCCTTTATAGTAA	chr16	73534902	9	1	GCAAGCTCCCTTTATAGTAA	chr16	73501003	328	8	1
329	329	SSC_0329	TGGAGCAAGAGATGGCAGGC	chr22	38401096	6	1	TGGAGCAAGAGATGGCAGGC	chr22	38005089	329	7	1
330	330	SSC_0330	AAGCTCGGGCTCAGCCTTCT	chr11	4940473	9	1	AAGCTCGGGCTCAGCCTTCT	chr11	4919243	330	7	1
331	331	SSC_0331	GGTGGGTGTGGCTTCTAGCC	chr19	8115722	9	1	GGTGGGTGTGGCTTCTAGCC	chr19	8050838	331	9	1
332	332	SSC_0332	CAATAGGTTCATAAGGTCCA	chr8	79314604	9	1	CAATAGGTTCATAAGGTCCA	chr8	78402369	332	7	1
333	333	SSC_0333	TGCATTGTTTGTGAAAATCC	chr2	146603872	9	1	TGCATTGTTTGTGAAAATCC	chr2	145846304	333	7	1
334	334	SSC_0334	AAATCAATGATGATTAGCCA	chr2	204782958	6	1	AAATCAATGATGATTAGCCA	chr2	203918235	334	7	1
335	335	SSC_0335	GCAGAAAGAGTCAAGGGTTG	chr11	87188013	6	1	GCAGAAAGAGTCAAGGGTTG	chr11	87476971	335	7	1
336	336	SSC_0336	AGAATGAGGGCTCTGTGAGG	chr2	121896030	8	1	AGAATGAGGGCTCTGTGAGG	chr2	121138454	336	9	1
337	337	SSC_0337	TGCCCACCGGAAGTTTAGTC	chr11	127549461	8	1	TGCCCACCGGAAGTTTAGTC	chr11	127679566	337	7	1
338	338	SSC_0338	GGATGAAGCTCTCCTCTCTG	chr9	128990478	8	1	GGATGAAGCTCTCCTCTCTG	chr9	126228199	338	9	1
339	339	SSC_0339	AGCAATGGATTCCTCCACAA	chr7	112138141	6	1	AGCAATGGATTCCTCCACAA	chr7	112498086	339	7	1
340	340	SSC_0340	CAATTAATTAGGGACTGAGT	chr11	129465329	8	1	CAATTAATTAGGGACTGAGT	chr11	129595434	340	9	1
341	341	SSC_0341	CCAGCCTCGGTCTTTCTTTA	chrX	53816442	9	1	CCAGCCTCGGTCTTTCTTTA	chrX	53789944	341	7	1
342	342	SSC_0342	GAACCTGCTTATCTTGCCGG	chr8	21512719	6	1	GAACCTGCTTATCTTGCCGG	chr8	21655207	342	7	1
343	343	SSC_0343	AGGGGACCAGATTGCTTTGA	chr21	40916833	9	1	AGGGGACCAGATTGCTTTGA	chr21	39544906	343	7	1
344	344	SSC_0344	GCGGCCCCGCGTTACCCACA	chrX	149861841	2	1	GCGGCCCCGCGTTACCCACA	chrX	150693368	344	4	1
345	345	SSC_0345	ATGACCCACAGGAGCCCTCA	chr14	76790684	8	1	ATGACCCACAGGAGCCCTCA	chr14	76324341	345	9	1
346	346	SSC_0346	TTGGGATTATTCACTGTGGT	chr9	3756575	6	1	TTGGGATTATTCACTGTGGT	chr9	3756575	346	7	1
347	347	SSC_0347	CGCTGTGAGGCTCCAGACAC	chr10	86353531	8	1	CGCTGTGAGGCTCCAGACAC	chr10	84593775	347	9	1
348	348	SSC_0348	GAAGAACGTACAATGAGACA	chr10	107969102	9	1	GAAGAACGTACAATGAGACA	chr10	106209344	348	8	1
349	349	SSC_0349	AAGTTCCAACATATTGCTGA	chr11	89971312	9	1	AAGTTCCAACATATTGCTGA	chr11	90238144	349	7	1
350	350	SSC_0350	ACATCTTCCCCTGGTTTGGG	chr18	41825666	9	1	ACATCTTCCCCTGGTTTGGG	chr18	44245701	350	7	1
351	351	SSC_0351	TCCCGCTTAAAGCCTACTCA	chr6	7649638	6	1	TCCCGCTTAAAGCCTACTCA	chr6	7649405	351	7	1
352	352	SSC_0352	GGAAGTCAGGCTTCATAATA	chr1	152445531	9	1	GGAAGTCAGGCTTCATAATA	chr1	152473055	352	7	1
353	353	SSC_0353	GTTTAGTTAGGAGGTAACCA	chr3	117423481	9	1	GTTTAGTTAGGAGGTAACCA	chr3	117704634	353	7	1
354	354	SSC_0354	AGTAGGTTGGTGCAGTCTTA	chr14	104861083	8	1	AGTAGGTTGGTGCAGTCTTA	chr14	104394746	354	9	1
355	355	SSC_0355	ACCCTAGAAGTCACTACATG	chr10	133350209	9	1	ACCCTAGAAGTCACTACATG	chr10	131551946	355	8	1
356	356	SSC_0356	AGCTTGGAATACTGGTTCAC	chr8	64754062	9	1	AGCTTGGAATACTGGTTCAC	chr8	63841505	356	8	1
357	357	SSC_0357	TTACTGGTAAGAAGGGGTTA	chr22	35283881	9	1	TTACTGGTAAGAAGGGGTTA	chr22	34887891	357	8	1
358	358	SSC_0358	GAGCAGTTCTGGGGTGTACA	chr5	65435786	6	1	GAGCAGTTCTGGGGTGTACA	chr5	66139958	358	7	1
359	359	SSC_0359	GAGAGTGTCTTTCTTCAGTT	chr8	26930297	9	1	GAGAGTGTCTTTCTTCAGTT	chr8	27072780	359	7	1
360	360	SSC_0360	CTCAGTGTCAGCGCCCTTGA	chr2	9238986	6	1	CTCAGTGTCAGCGCCCTTGA	chr2	9098857	360	7	1
361	361	SSC_0361	ATACTAAAACACTTCAGTTC	chr4	137631619	6	1	ATACTAAAACACTTCAGTTC	chr4	136710464	361	7	1
362	362	SSC_0362	ACCCTATTGGTCTTTCTTAC	chrX	74189521	9	1	ACCCTATTGGTCTTTCTTAC	chrX	74969686	362	7	1
363	363	SSC_0363	CCTTTTAGCGTGATGCATGC	chr5	98656462	9	1	CCTTTTAGCGTGATGCATGC	chr5	99320758	363	8	1
364	364	SSC_0364	TTGCCTAGGTTGGTTAATGT	chr15	92764770	9	1	TTGCCTAGGTTGGTTAATGT	chr15	92221540	364	7	1
365	365	SSC_0365	GGCAGTATCAACGGTGATAG	chr4	54730784	6	1	GGCAGTATCAACGGTGATAG	chr4	53864617	365	7	1
366	366	SSC_0366	CAAATTCATCCGTGTAGCAT	chr10	123149244	9	1	CAAATTCATCCGTGTAGCAT	chr10	121389730	366	8	1
367	367	SSC_0367	TGCTGGAGAATCAGGAAAAT	chr7	123856717	9	1	TGCTGGAGAATCAGGAAAAT	chr7	124216663	367	7	1
368	368	SSC_0368	TGACCATCAAACACCCCCAG	chr8	80311963	6	1	TGACCATCAAACACCCCCAG	chr8	79399728	368	7	1
369	369	SSC_0369	GTGAGCACCTTCAGAGTCAC	chr7	407227	8	1	GTGAGCACCTTCAGAGTCAC	chr7	367261	369	7	1
370	370	SSC_0370	CAGCGGCGTGGCCACCACCC	chr5	67089006	9	1	CAGCGGCGTGGCCACCACCC	chr5	67793178	370	8	1
371	371	SSC_0371	CTACCTCCAGATTCGGAGTC	chr20	35912492	6	1	CTACCTCCAGATTCGGAGTC	chr20	37284089	371	7	1
372	372	SSC_0372	CCTTAAGGCTCGTTCTGTTA	chr2	100157290	6	1	CCTTAAGGCTCGTTCTGTTA	chr2	99540828	372	7	1
373	373	SSC_0373	GGCTGGGGCCCAACTAGTTG	chr5	172974575	4	1	GGCTGGGGCCCAACTAGTTG	chr5	173547572	373	1	1
374	374	SSC_0374	GCCTGCCCTTGTGGATGGTC	chr6	14614856	9	1	GCCTGCCCTTGTGGATGGTC	chr6	14614625	374	7	1
375	375	SSC_0375	CCTTGCTTTTTACATGTTAT	chr19	31997466	9	1	CCTTGCTTTTTACATGTTAT	chr19	31506560	375	8	1
376	376	SSC_0376	GGGAAGCTTGTGCATTAAGA	chr11	101262593	9	1	GGGAAGCTTGTGCATTAAGA	chr11	101391862	376	7	1
377	377	SSC_0377	AGCCACTTCATCCATGTCCC	chr4	6742207	6	1	AGCCACTTCATCCATGTCCC	chr4	6740480	377	7	1
378	378	SSC_0378	TTTTAAATACCAACAAGCAT	chr5	162024308	9	1	TTTTAAATACCAACAAGCAT	chr5	162597302	378	8	1
379	379	SSC_0379	GTTTGCATATGGCAGCTGGC	chr11	101484562	9	1	GTTTGCATATGGCAGCTGGC	chr11	101613831	379	7	1
380	380	SSC_0380	GGAACTCCAGACTTCTAAGA	chr7	27277610	8	1	GGAACTCCAGACTTCTAAGA	chr7	27237991	380	7	1
381	381	SSC_0381	AGTATAATAAGAAACATACC	chr4	176246925	6	1	AGTATAATAAGAAACATACC	chr4	175325774	381	7	1
382	382	SSC_0382	GAGGACTCCGATGGTCCAAT	chr4	85576236	6	1	GAGGACTCCGATGGTCCAAT	chr4	84655083	382	7	1
383	383	SSC_0383	AGTATAGACAAGAATATGCT	chr6	27913657	9	1	AGTATAGACAAGAATATGCT	chr6	27945879	383	7	1
384	384	SSC_0384	ACCGCAATAAAATAAAACTA	chrY	22580476	9	1	ACCGCAATAAAATAAAACTA	chrY	20418590	384	7	1
385	385	SSC_0385	GCATGGTTGGTCAGTGACCC	chr14	95520996	8	1	GCATGGTTGGTCAGTGACCC	chr14	95054659	385	7	1
386	386	SSC_0386	ATAACAAACAGGCCCACACC	chrX	16013670	6	1	ATAACAAACAGGCCCACACC	chrX	15995547	386	7	1
387	387	SSC_0387	GATTCCTAAAGACTTTGAGA	chr6	92993449	9	1	GATTCCTAAAGACTTTGAGA	chr6	92283731	387	8	1
388	388	SSC_0388	TAATACTGAACACCCTCCCT	chr14	86333407	9	1	TAATACTGAACACCCTCCCT	chr14	85867063	388	8	1
389	389	SSC_0389	TACAAATGTTAACTCTTCTA	chr7	16489321	6	1	TACAAATGTTAACTCTTCTA	chr7	16449696	389	7	1
390	390	SSC_0390	TCACAGGGTGTTGTTTCGAT	chr1	81179363	9	1	TCACAGGGTGTTGTTTCGAT	chr1	80713678	390	7	1
391	391	SSC_0391	GCCCTTGCTGCGGAGAGAAT	chr10	1013563	6	1	GCCCTTGCTGCGGAGAGAAT	chr10	967623	391	7	1
392	392	SSC_0392	TTGTTAGGGAGAGCTGTGTG	chr14	48341299	9	1	TTGTTAGGGAGAGCTGTGTG	chr14	47872096	392	7	1
393	393	SSC_0393	CCATCATTGTAGGCTCTCCC	chr3	82985027	9	1	CCATCATTGTAGGCTCTCCC	chr3	82935876	393	7	1
394	394	SSC_0394	ACAACTTACTCATAGCAGTT	chrX	116987860	9	1	ACAACTTACTCATAGCAGTT	chrX	117853897	394	7	1
395	395	SSC_0395	GGTCTTCCTACAATCTGCAG	chr10	21723004	9	1	GGTCTTCCTACAATCTGCAG	chr10	21434075	395	7	1
396	396	SSC_0396	ACAGAACCTACCCATTCAAG	chr2	34596141	9	1	ACAGAACCTACCCATTCAAG	chr2	34371074	396	7	1
397	397	SSC_0397	CTCCCTTTAATTTCAATGGC	chr2	34203114	9	1	CTCCCTTTAATTTCAATGGC	chr2	33978047	397	7	1
398	398	SSC_0398	GGTGACTTGGAGAGGGAGCG	chr15	69829889	6	1	GGTGACTTGGAGAGGGAGCG	chr15	69537550	398	7	1
399	399	SSC_0399	AACTATTATGTAATGTGTCG	chr18	63321806	9	1	AACTATTATGTAATGTGTCG	chr18	65654570	399	8	1
400	400	SSC_0400	AAGATGTTTGCCTGTAGGGA	chr10	120276501	9	1	AAGATGTTTGCCTGTAGGGA	chr10	118516989	400	7	1
401	401	SSC_0401	CTGGTAACCAGAAATGGGTT	chrX	118843046	9	1	CTGGTAACCAGAAATGGGTT	chrX	119709083	401	7	1
402	402	SSC_0402	GTGAGTTAAGAGTTACGACA	chr5	40476180	6	1	GTGAGTTAAGAGTTACGACA	chr5	40476078	402	7	1
403	403	SSC_0403	CCCCTGTTTAGGAGGCTGTG	chr8	94998200	6	1	CCCCTGTTTAGGAGGCTGTG	chr8	93985972	403	7	1
404	404	SSC_0404	GGAAGGTTGTGCATCGAACC	chr18	75831291	9	1	GGAAGGTTGTGCATCGAACC	chr18	78071291	404	8	1
405	405	SSC_0405	TATATACCTGTTACCCACAG	chr9	89192261	9	1	TATATACCTGTTACCCACAG	chr9	86577346	405	7	1
406	406	SSC_0406	GTTAAGCCAAAACACTTCTA	chr3	94068823	9	1	GTTAAGCCAAAACACTTCTA	chr3	94349979	406	7	1
407	407	SSC_0407	TTCACGATGTTCAAAATTAC	chr2	14158868	9	1	TTCACGATGTTCAAAATTAC	chr2	14018743	407	7	1
408	408	SSC_0408	TGAATGCCACGTATCTCCAC	chr7	73556222	4	1	TGAATGCCACGTATCTCCAC	chr7	74141892	408	1	1
409	409	SSC_0409	GTGTGATCCTTTTAGTTTAG	chr9	21712634	6	1	GTGTGATCCTTTTAGTTTAG	chr9	21712635	409	1	1
410	410	SSC_0410	GAAGACTTGAGGGCTTGACA	chr3	144406878	9	1	GAAGACTTGAGGGCTTGACA	chr3	144688036	410	7	1
411	411	SSC_0411	ACAGAAGGCAGCTTTCTGTA	chr6	151443512	6	1	ACAGAAGGCAGCTTTCTGTA	chr6	151122376	411	7	1
412	412	SSC_0412	CTAACCACATGGAAGTGTTA	chr1	59061210	6	1	CTAACCACATGGAAGTGTTA	chr1	58595538	412	7	1
413	413	SSC_0413	CTCCATATCCTGGTTTTTTC	chr11	13168470	6	1	CTCCATATCCTGGTTTTTTC	chr11	13146923	413	7	1
414	414	SSC_0414	ACATGAGGAAGAGTACCGAA	chr14	84473649	9	1	ACATGAGGAAGAGTACCGAA	chr14	84007305	414	8	1
415	415	SSC_0415	TACCGGACATTCCTAGACAA	chr10	78551875	9	1	TACCGGACATTCCTAGACAA	chr10	76792117	415	7	1
416	416	SSC_0416	AAATTTGTCTTCAGACCTCT	chr4	113592989	6	1	AAATTTGTCTTCAGACCTCT	chr4	112671833	416	7	1
417	417	SSC_0417	AAACCCACCCGCACCTGTCT	chr15	99190524	2	1	AAACCCACCCGCACCTGTCT	chr15	98647295	417	4	1
418	418	SSC_0418	ATGAGTTGTGTCAGCAGTAC	chr11	6068240	9	1	ATGAGTTGTGTCAGCAGTAC	chr11	6047010	418	7	1
419	419	SSC_0419	CCTGAGGCTACATTATGAAG	chr3	26489463	9	1	CCTGAGGCTACATTATGAAG	chr3	26447972	419	8	1
420	420	SSC_0420	ATAGTATCAAACAAAGTCAT	chr12	78163325	6	1	ATAGTATCAAACAAAGTCAT	chr12	77769545	420	7	1
421	421	SSC_0421	TTCTGGATAGTGATCAATGG	chr12	67823298	6	1	TTCTGGATAGTGATCAATGG	chr12	67429518	421	7	1
422	422	SSC_0422	GTAACAGGAGAAAGCGGCAG	chr21	43043015	6	1	GTAACAGGAGAAAGCGGCAG	chr21	41622855	422	7	1
423	423	SSC_0423	ACTGATGATCATCCCACGTT	chr2	202845521	9	1	ACTGATGATCATCCCACGTT	chr2	201980798	423	7	1
424	424	SSC_0424	GAAAAAATAGCTAGTCCACA	chr4	48929754	6	1	GAAAAAATAGCTAGTCCACA	chr4	48927737	424	7	1
425	425	SSC_0425	CGGCGGCGGGGCCACACTTC	chr10	134756129	2	1	CGGCGGCGGGGCCACACTTC	chr10	132942625	425	6	1
426	426	SSC_0426	CTCCCTGTACGTGGCAGCGA	chr13	29588966	9	1	CTCCCTGTACGTGGCAGCGA	chr13	29014829	426	8	1
427	427	SSC_0427	ACGTGTCTCAGCCTGAGGGG	chr16	59673752	6	1	ACGTGTCTCAGCCTGAGGGG	chr16	59639848	427	7	1
428	428	SSC_0428	TGGTTCTGAAGGCCAGACCA	chr5	73525033	6	1	TGGTTCTGAAGGCCAGACCA	chr5	74229208	428	7	1
429	429	SSC_0429	TATACTTCCCTGGTGAATGC	chr18	23316079	9	1	TATACTTCCCTGGTGAATGC	chr18	25736115	429	8	1
430	430	SSC_0430	GGCTTCTCTTCGCAGAAAGT	chr17	66849430	9	1	GGCTTCTCTTCGCAGAAAGT	chr17	68853289	430	7	1
431	431	SSC_0431	GGTGACAGCTCGTATAGTAG	chr18	30147021	9	1	GGTGACAGCTCGTATAGTAG	chr18	32567058	431	7	1
432	432	SSC_0432	TACTACTTGTTTCAATTATC	chr19	34086576	9	1	TACTACTTGTTTCAATTATC	chr19	33595670	432	7	1
433	433	SSC_0433	CACGTCCCAAAACGGAGGAC	chr12	111221077	9	1	CACGTCCCAAAACGGAGGAC	chr12	110783272	433	7	1
434	434	SSC_0434	TCAAGCAATTCTAAAATTCA	chr2	64406311	9	1	TCAAGCAATTCTAAAATTCA	chr2	64179177	434	7	1
435	435	SSC_0435	GAAGGGAGCCCCTTCAAGTC	chr9	133055765	9	1	GAAGGGAGCCCCTTCAAGTC	chr9	130293486	435	9	1
436	436	SSC_0436	TAAATCCTTTATAGCCTGAG	chr11	127506763	6	1	TAAATCCTTTATAGCCTGAG	chr11	127636868	436	7	1
437	437	SSC_0437	CCCTTCTACTTCCTAGCAGG	chr12	84201667	9	1	CCCTTCTACTTCCTAGCAGG	chr12	83807888	437	7	1
438	438	SSC_0438	GGTCTTAGTACCATTCTCTT	chr15	36167653	6	1	GGTCTTAGTACCATTCTCTT	chr15	35875452	438	7	1
439	439	SSC_0439	TCTCGAGGTAGCTGGAAGCA	chr4	170767651	9	1	TCTCGAGGTAGCTGGAAGCA	chr4	169846500	439	7	1
440	440	SSC_0440	CATGGGATCACAACCTCTGG	chr5	569550	8	1	CATGGGATCACAACCTCTGG	chr5	569435	440	9	1
441	441	SSC_0441	AGCAGGTTGTTAGATTAAAC	chr16	62146391	9	1	AGCAGGTTGTTAGATTAAAC	chr16	62112487	441	7	1
442	442	SSC_0442	ATATGTCACTGTTGATTTTA	chr13	62802599	9	1	ATATGTCACTGTTGATTTTA	chr13	62228466	442	7	1
443	443	SSC_0443	CCCACAAGCATGCACCTTAG	chr8	146074719	7	1	CCCACAAGCATGCACCTTAG	chr8	144849334	443	10	1
444	444	SSC_0444	ACTTCCAGAGAGTATGACTT	chr12	27315275	4	1	ACTTCCAGAGAGTATGACTT	chr12	27162342	444	1	1
445	445	SSC_0445	CTTTGCAGGGCTTGCCTCTT	chr12	52587936	4	1	CTTTGCAGGGCTTGCCTCTT	chr12	52194152	445	2	1
446	446	SSC_0446	AGGCCATGACAAAAAAGTAG	chr4	158793846	9	1	AGGCCATGACAAAAAAGTAG	chr4	157872694	446	7	1
447	447	SSC_0447	AGTGTCATTTCTACTGAGCT	chr9	116500069	8	1	AGTGTCATTTCTACTGAGCT	chr9	113737789	447	9	1
448	448	SSC_0448	TCCATGCAGTGAATTGAGGA	chr19	32319701	9	1	TCCATGCAGTGAATTGAGGA	chr19	31828795	448	8	1
449	449	SSC_0449	TGATTATGGACAAAGCACCT	chr8	49790387	6	1	TGATTATGGACAAAGCACCT	chr8	48877828	449	7	1
450	450	SSC_0450	TGCTGTACAAAAAATCCCTG	chr12	16598011	9	1	TGCTGTACAAAAAATCCCTG	chr12	16445077	450	7	1
451	451	SSC_0451	CTTTTAGCACTAGAACAACA	chr2	57792086	9	1	CTTTTAGCACTAGAACAACA	chr2	57564951	451	7	1
452	452	SSC_0452	CCCCTGGTCTTTCCACATAT	chr3	24889375	6	1	CCCCTGGTCTTTCCACATAT	chr3	24847884	452	7	1
453	453	SSC_0453	TGAATACAAAACAAGACTCA	chr14	89560293	9	1	TGAATACAAAACAAGACTCA	chr14	89093949	453	7	1
454	454	SSC_0454	ATTTAAAGAACATCCAAGTT	chrX	25746870	9	1	ATTTAAAGAACATCCAAGTT	chrX	25728753	454	7	1
455	455	SSC_0455	ATAGCTCCCTGCCACCGTAT	chr9	22530061	9	1	ATAGCTCCCTGCCACCGTAT	chr9	22530062	455	7	1
456	456	SSC_0456	AAGCCCAGTGATGAGGCTTT	chr15	88854192	9	1	AAGCCCAGTGATGAGGCTTT	chr15	88310961	456	7	1
457	457	SSC_0457	ATGCTACGAAAATCTGCCTT	chr4	130146296	6	1	ATGCTACGAAAATCTGCCTT	chr4	129225141	457	7	1
458	458	SSC_0458	AGTGGTGGTTAGGCACTATT	chr8	138136124	6	1	AGTGGTGGTTAGGCACTATT	chr8	137123881	458	7	1
459	459	SSC_0459	CCGTCGTTGATCTGTCCGCT	chr6	149579008	6	1	CCGTCGTTGATCTGTCCGCT	chr6	149257872	459	7	1
460	460	SSC_0460	GGTATAAAGATGGGATGAAG	chr12	89681184	6	1	GGTATAAAGATGGGATGAAG	chr12	89287407	460	7	1
461	461	SSC_0461	CATTCCTTGAGTCTGGAATT	chrX	23428056	9	1	CATTCCTTGAGTCTGGAATT	chrX	23409939	461	7	1
462	462	SSC_0462	AGGGCTCCTCAACCCCATTC	chr1	160157300	6	1	AGGGCTCCTCAACCCCATTC	chr1	160187510	462	7	1
463	463	SSC_0463	AACAATTGAAGCCCATGAGA	chr6	165422496	9	1	AACAATTGAAGCCCATGAGA	chr6	165009007	463	8	1
464	464	SSC_0464	ATACTAACCTCTGCCATGAT	chr2	137673831	9	1	ATACTAACCTCTGCCATGAT	chr2	136916261	464	7	1
465	465	SSC_0465	GCACAGCAAGAAGACCGGGA	chr2	28907292	6	1	GCACAGCAAGAAGACCGGGA	chr2	28684426	465	7	1
466	466	SSC_0466	TACTGGGAAGTAGAAGAACA	chr7	54311376	9	1	TACTGGGAAGTAGAAGAACA	chr7	54243683	466	8	1
467	467	SSC_0467	TTCCCGGCATGATGGCCTGT	chr16	2832799	6	1	TTCCCGGCATGATGGCCTGT	chr16	2782798	467	7	1
468	468	SSC_0468	ATTGAACCAGATTATCACTT	chr2	103500473	9	1	ATTGAACCAGATTATCACTT	chr2	102884014	468	8	1
469	469	SSC_0469	ATTGCACTGATGCTCTTATA	chr17	56228993	8	1	ATTGCACTGATGCTCTTATA	chr17	58151632	469	9	1
470	470	SSC_0470	AGGGAGACTTGTTAACTTGT	chr2	119055594	9	1	AGGGAGACTTGTTAACTTGT	chr2	118298018	470	7	1
471	471	SSC_0471	CAGCACATTATTAATTAAAC	chr13	88470105	9	1	CAGCACATTATTAATTAAAC	chr13	87817850	471	7	1
472	472	SSC_0472	GTGCATCAGTCACCGAGCAG	chr2	127789543	6	1	GTGCATCAGTCACCGAGCAG	chr2	127031967	472	7	1
473	473	SSC_0473	TACCAGGGCCAAATGATCAC	chr8	126541500	4	1	TACCAGGGCCAAATGATCAC	chr8	125529258	473	7	1
474	474	SSC_0474	TCCAGAACATAACAACACAT	chr6	150734694	9	1	TCCAGAACATAACAACACAT	chr6	150413558	474	7	1
475	475	SSC_0475	ATTCCCCATGAGAGGTTAGT	chr1	46991631	6	1	ATTCCCCATGAGAGGTTAGT	chr1	46525959	475	7	1
476	476	SSC_0476	TGCCATTATGAAAAAACCCA	chr18	70021106	9	1	TGCCATTATGAAAAAACCCA	chr18	72353871	476	8	1
477	477	SSC_0477	TACAATCAGTCTTACAAGTT	chr8	78088985	6	1	TACAATCAGTCTTACAAGTT	chr8	77176749	477	7	1
478	478	SSC_0478	TCCTTGACTTTCAGAATAGC	chr7	125585057	9	1	TCCTTGACTTTCAGAATAGC	chr7	125945003	478	7	1
479	479	SSC_0479	CATGGGTGGCTCCATAGAGG	chr1	37886296	8	1	CATGGGTGGCTCCATAGAGG	chr1	37420695	479	7	1
480	480	SSC_0480	GCCCACAGAAATTTGATAGA	chr5	103096100	6	1	GCCCACAGAAATTTGATAGA	chr5	103760399	480	7	1
481	481	SSC_0481	ATGGACGAACACTGTCTACA	chr13	31609123	6	1	ATGGACGAACACTGTCTACA	chr13	31034986	481	7	1
482	482	SSC_0482	AAATCCTTTACTACAAGTAT	chr7	22805334	6	1	AAATCCTTTACTACAAGTAT	chr7	22765715	482	7	1
483	483	SSC_0483	GAGTTGGGGCTAGAATATAC	chr3	70071292	9	1	GAGTTGGGGCTAGAATATAC	chr3	70022141	483	7	1
484	484	SSC_0484	GTACTTAATTCGAACAGTAG	chr2	183458181	4	1	GTACTTAATTCGAACAGTAG	chr2	182593454	484	3	1
485	485	SSC_0485	ACTAACAATAAACAGCAGCT	chr10	109724770	9	1	ACTAACAATAAACAGCAGCT	chr10	107965012	485	7	1
486	486	SSC_0486	TTTAAAGGGGTGTGTGTAAA	chrX	30827080	9	1	TTTAAAGGGGTGTGTGTAAA	chrX	30808963	486	7	1
487	487	SSC_0487	TTAGCCCCATATAAATCAAT	chr13	71067234	9	1	TTAGCCCCATATAAATCAAT	chr13	70493102	487	7	1
488	488	SSC_0488	ATGGCTATTGTCACCAACAC	chr3	25073661	6	1	ATGGCTATTGTCACCAACAC	chr3	25032170	488	7	1
489	489	SSC_0489	GAGCACAGATTGCTCTGTTC	chr5	150976277	9	1	GAGCACAGATTGCTCTGTTC	chr5	151596716	489	9	1
490	490	SSC_0490	TGGGCCAGCTCTCCAACGGA	chr8	129300770	6	1	TGGGCCAGCTCTCCAACGGA	chr8	128288524	490	7	1
491	491	SSC_0491	CTCTTTTAGGAGGCCAGTCG	chr11	44349106	8	1	CTCTTTTAGGAGGCCAGTCG	chr11	44327556	491	9	1
492	492	SSC_0492	GGAGAGTTACTACCGTCATA	chr16	5901162	9	1	GGAGAGTTACTACCGTCATA	chr16	5851161	492	8	1
493	493	SSC_0493	CTAACTCAGGGTCTTATCAT	chr18	51971546	9	1	CTAACTCAGGGTCTTATCAT	chr18	54445176	493	7	1
494	494	SSC_0494	TAATCTAAAGCTTCTGGGAA	chr1	68158402	6	1	TAATCTAAAGCTTCTGGGAA	chr1	67692719	494	7	1
495	495	SSC_0495	GAGCCCACTGGGCCACAACA	chr1	157793648	9	1	GAGCCCACTGGGCCACAACA	chr1	157823858	495	7	1
496	496	SSC_0496	CCAGCTACTTGGCCCAGCTT	chr3	113364342	9	1	CCAGCTACTTGGCCCAGCTT	chr3	113645495	496	7	1
497	497	SSC_0497	TAGGACCAATAGCCAACTGG	chr8	138581205	9	1	TAGGACCAATAGCCAACTGG	chr8	137568962	497	8	1
498	498	SSC_0498	GGAGGCTCCCGAACCTTACC	chr17	26267375	9	1	GGAGGCTCCCGAACCTTACC	chr17	27940349	498	7	1
499	499	SSC_0499	TGTGTTTGCTAGAGTAAAAC	chr8	81388179	8	1	TGTGTTTGCTAGAGTAAAAC	chr8	80475944	499	7	1
500	500	SSC_0500	GTGTGTTTTGAGTCCAAGTC	chr4	4266959	6	1	GTGTGTTTTGAGTCCAAGTC	chr4	4265232	500	7	1
501	501	SSC_0501	TTCTGTAGACTCACAGCCTA	chr6	82736978	6	1	TTCTGTAGACTCACAGCCTA	chr6	82027261	501	7	1
502	502	SSC_0502	CATTCCAATACACAGGCACT	chr12	69177935	6	1	CATTCCAATACACAGGCACT	chr12	68784155	502	7	1
503	503	SSC_0503	CAAGAGGAGAGCCAAATCCT	chr8	127709832	9	1	CAAGAGGAGAGCCAAATCCT	chr8	126697587	503	7	1
504	504	SSC_0504	TCAGGAGAGCTCTAGGTTAA	chr13	62209054	9	1	TCAGGAGAGCTCTAGGTTAA	chr13	61634921	504	8	1
505	505	SSC_0505	GATTCAAGAGCTTAAACAAT	chr11	112788193	9	1	GATTCAAGAGCTTAAACAAT	chr11	112917470	505	7	1
506	506	SSC_0506	GCACAGCCTAGGAGTCCCAT	chr12	58360449	9	1	GCACAGCCTAGGAGTCCCAT	chr12	57966666	506	7	1
507	507	SSC_0507	GCGGGTGCACTTCTGGGCAA	chr2	45240048	6	1	GCGGGTGCACTTCTGGGCAA	chr2	45012909	507	7	1
508	508	SSC_0508	TACTTCGTGCTCCAGCAAAA	chr9	131958516	6	1	TACTTCGTGCTCCAGCAAAA	chr9	129196237	508	9	1
509	509	SSC_0509	TCGAATAAGGCAGACTTCCT	chr6	140524461	4	1	TCGAATAAGGCAGACTTCCT	chr6	140203324	509	2	1
510	510	SSC_0510	TGAAAGTTGAAGACTAGGGT	chr16	26331039	9	1	TGAAAGTTGAAGACTAGGGT	chr16	26319718	510	8	1
511	511	SSC_0511	TTCCCTCCCCAAAACTGATT	chr6	19012790	9	1	TTCCCTCCCCAAAACTGATT	chr6	19012559	511	8	1
512	512	SSC_0512	CGCCCCCTGTTGACGTGTTT	chr7	100399054	4	1	CGCCCCCTGTTGACGTGTTT	chr7	100801432	512	1	1
513	513	SSC_0513	AAAGGACTATAAATTTGGCA	chr7	135936977	9	1	AAAGGACTATAAATTTGGCA	chr7	136252229	513	7	1
514	514	SSC_0514	GAAACCATTAAATGCAAAGG	chr12	69824020	6	1	GAAACCATTAAATGCAAAGG	chr12	69430240	514	7	1
515	515	SSC_0515	TCTGCTCCGTGTCTATAGTG	chr1	18419828	6	1	TCTGCTCCGTGTCTATAGTG	chr1	18093334	515	7	1
516	516	SSC_0516	CCCATGAGTTAAGGAACTCA	chr12	85072209	6	1	CCCATGAGTTAAGGAACTCA	chr12	84678430	516	7	1
517	517	SSC_0517	TCATGTACTCTAACTAGTCC	chr8	137177354	9	1	TCATGTACTCTAACTAGTCC	chr8	136165111	517	8	1
518	518	SSC_0518	TTTACCTTTTCCTTGTACAC	chr9	103617789	9	1	TTTACCTTTTCCTTGTACAC	chr9	100855507	518	7	1
519	519	SSC_0519	CTGGGACTCATAGAAATATT	chr15	60057275	9	1	CTGGGACTCATAGAAATATT	chr15	59765076	519	7	1
520	520	SSC_0520	GGGCAGCTTAGGGTTGCATG	chr9	118560665	6	1	GGGCAGCTTAGGGTTGCATG	chr9	115798386	520	7	1
521	521	SSC_0521	GTGGGGGAGCCACAAATAAA	chr2	139629242	9	1	GTGGGGGAGCCACAAATAAA	chr2	138871672	521	7	1
522	522	SSC_0522	GCTTTGTCCTGCAAGTCGTC	chr5	154996915	9	1	GCTTTGTCCTGCAAGTCGTC	chr5	155617355	522	8	1
523	523	SSC_0523	TACTTAATGATTTAAAGGAA	chr12	90639793	6	1	TACTTAATGATTTAAAGGAA	chr12	90246016	523	7	1
524	524	SSC_0524	TGTGGTCCACACAGAAGCAA	chr2	58267707	6	1	TGTGGTCCACACAGAAGCAA	chr2	58040572	524	1	1
525	525	SSC_0525	TCTCTGTGATTAGATTCTGT	chr2	68863836	9	1	TCTCTGTGATTAGATTCTGT	chr2	68636704	525	9	1
526	526	SSC_0526	CAATGTTGCAGTAGTGTACA	chr3	38492343	6	1	CAATGTTGCAGTAGTGTACA	chr3	38450852	526	7	1
527	527	SSC_0527	GGGGCTGCCCTACGGATTTC	chr8	27448995	6	1	GGGGCTGCCCTACGGATTTC	chr8	27591478	527	7	1
528	528	SSC_0528	CGCGTGTGCCCGGCCCGAAG	chr8	145910748	2	1	CGCGTGTGCCCGGCCCGAAG	chr8	144685363	528	4	1
529	529	SSC_0529	TGAAACAGTCTGGATATTCC	chr3	135292670	9	1	TGAAACAGTCTGGATATTCC	chr3	135573828	529	8	1
530	530	SSC_0530	AGTCTATGGCCTTATATGGG	chr6	58516039	9	1	AGTCTATGGCCTTATATGGG	chr6	58189761	530	7	1
531	531	SSC_0531	TACCTTTAGGGAGGGCGACT	chr1	19101246	9	1	TACCTTTAGGGAGGGCGACT	chr1	18774752	531	7	1
532	532	SSC_0532	AGCTCAGAGCACTACCGTGC	chr7	25052999	6	1	AGCTCAGAGCACTACCGTGC	chr7	25013380	532	7	1
533	533	SSC_0533	AGATGTTACTAATACATTTT	chr5	57019193	6	1	AGATGTTACTAATACATTTT	chr5	57723366	533	7	1
534	534	SSC_0534	GCCCACACAGGGTTTCTGGA	chrY	6990865	9	1	GCCCACACAGGGTTTCTGGA	chrY	7122824	534	7	1
535	535	SSC_0535	ATTGCTTCGACTATTTTGCT	chr1	181828807	9	1	ATTGCTTCGACTATTTTGCT	chr1	181859672	535	8	1
536	536	SSC_0536	TATTGACCAGGACAACCACA	chr5	147375592	9	1	TATTGACCAGGACAACCACA	chr5	147996029	536	7	1
537	537	SSC_0537	AACTGTCAAGTAAGCAGAGC	chr21	30758133	6	1	AACTGTCAAGTAAGCAGAGC	chr21	29385813	537	7	1
538	538	SSC_0538	CTAAGGATAGTAGAATAACA	chr4	68915709	9	1	CTAAGGATAGTAGAATAACA	chr4	68049991	538	7	1
539	539	SSC_0539	AAATTAGAAATTATCTAGCC	chr20	53932455	9	1	AAATTAGAAATTATCTAGCC	chr20	55315916	539	8	1
540	540	SSC_0540	GTACAAAAAAGGCAAGATGG	chr7	85222134	4	1	GTACAAAAAAGGCAAGATGG	chr7	85592818	540	1	1
541	541	SSC_0541	GCCCAAGCACCAAGATGTCC	chr8	140727043	9	1	GCCCAAGCACCAAGATGTCC	chr8	139714800	541	8	1
542	542	SSC_0542	GATTACGATGTAACTGAATT	chr20	38812539	9	1	GATTACGATGTAACTGAATT	chr20	40183898	542	8	1
543	543	SSC_0543	TTAGCAGGCTAAAATTAGAT	chr15	51437134	4	1	TTAGCAGGCTAAAATTAGAT	chr15	51144937	543	7	1
544	544	SSC_0544	CGAAACTGGCAATAACTGCA	chr1	59572014	6	1	CGAAACTGGCAATAACTGCA	chr1	59106342	544	7	1
545	545	SSC_0545	CTTCTCCTATTTCTCAGCCA	chr9	112954988	6	1	CTTCTCCTATTTCTCAGCCA	chr9	110192708	545	7	1
546	546	SSC_0546	ATGGACTATAAACAGTGATT	chr4	114363710	4	1	ATGGACTATAAACAGTGATT	chr4	113442554	546	1	1
547	547	SSC_0547	TAGTGGTCTTTACTATAACA	chr8	8603387	8	1	TAGTGGTCTTTACTATAACA	chr8	8745877	547	9	1
548	548	SSC_0548	ACAATGACCACAAACTCCTC	chr13	53443590	9	1	ACAATGACCACAAACTCCTC	chr13	52869455	548	8	1
549	549	SSC_0549	AGATGTAGAGGCCCCCTGGA	chr18	73186930	9	1	AGATGTAGAGGCCCCCTGGA	chr18	75474975	549	7	1
550	550	SSC_0550	AGGTAATCTTAGCACTCCTA	chr4	118191204	9	1	AGGTAATCTTAGCACTCCTA	chr4	117270048	550	7	1
551	551	SSC_0551	TGTAATCCAATCCTGGTTAC	chr13	97838557	6	1	TGTAATCCAATCCTGGTTAC	chr13	97186303	551	7	1
552	552	SSC_0552	GACGAGTAACAGACCTGCCT	chr9	96676171	8	1	GACGAGTAACAGACCTGCCT	chr9	93913889	552	7	1
553	553	SSC_0553	GTGAATTTAACCAAGCAATT	chr5	18434461	9	1	GTGAATTTAACCAAGCAATT	chr5	18434352	553	7	1
554	554	SSC_0554	TAGACATCTCCTTTCTACTA	chr19	34741131	6	1	TAGACATCTCCTTTCTACTA	chr19	34250226	554	7	1
555	555	SSC_0555	GTATCACTGCCCCAAAAAGG	chr9	136043127	6	1	GTATCACTGCCCCAAAAAGG	chr9	133167740	555	7	1
556	556	SSC_0556	TGTGTTAGCAACTTTGCGAG	chr7	81324	6	1	TGTGTTAGCAACTTTGCGAG	chr7	81324	556	7	1
557	557	SSC_0557	CCATCCTCTGCATTACCACT	chr3	18803908	9	1	CCATCCTCTGCATTACCACT	chr3	18762416	557	8	1
558	558	SSC_0558	GGGGAAGTACATTTAGAATT	chr9	73865056	9	1	GGGGAAGTACATTTAGAATT	chr9	71250140	558	7	1
559	559	SSC_0559	ACTTTCTTTGCCATTCTCAA	chr17	49604959	9	1	ACTTTCTTTGCCATTCTCAA	chr17	51527598	559	7	1
560	560	SSC_0560	AGCCCCTTGGAGAGTCTGTT	chr20	10295173	4	1	AGCCCCTTGGAGAGTCTGTT	chr20	10314525	560	1	1
561	561	SSC_0561	AGCCACTCTGATGATTGACA	chr22	44759832	6	1	AGCCACTCTGATGATTGACA	chr22	44363952	561	1	1
562	562	SSC_0562	TCCCCCATTCTCGAACCTCA	chr2	27370845	8	1	TCCCCCATTCTCGAACCTCA	chr2	27147977	562	9	1
563	563	SSC_0563	TGTTGGCACACTTGGACGTT	chr5	13020599	9	1	TGTTGGCACACTTGGACGTT	chr5	13020487	563	8	1
564	564	SSC_0564	CTCCAAGCCAAGGGAACGGC	chr1	187087072	9	1	CTCCAAGCCAAGGGAACGGC	chr1	187117940	564	7	1
565	565	SSC_0565	AACTTGCAACTTAGAACTAG	chr8	122253165	4	1	AACTTGCAACTTAGAACTAG	chr8	121240925	565	1	1
566	566	SSC_0566	TGAACGACACTTGAGTAGAG	chr8	23885757	9	1	TGAACGACACTTGAGTAGAG	chr8	24028244	566	7	1
567	567	SSC_0567	TTGGTTCTTTAACTTGACCT	chr7	150521742	9	1	TTGGTTCTTTAACTTGACCT	chr7	150824654	567	7	1
568	568	SSC_0568	ATTCCAAATCAGAATCTACA	chr16	24709537	6	1	ATTCCAAATCAGAATCTACA	chr16	24698216	568	7	1
569	569	SSC_0569	ATATGCTCTTCCATTTGTGA	chr4	61246569	9	1	ATATGCTCTTCCATTTGTGA	chr4	60380851	569	8	1
570	570	SSC_0570	TACGTGGAATCAAATATCAG	chr5	82207749	6	1	TACGTGGAATCAAATATCAG	chr5	82911930	570	7	1
571	571	SSC_0571	ATTATCATTCCCATCCTGCG	chr6	23447716	9	1	ATTATCATTCCCATCCTGCG	chr6	23447488	571	7	1
572	572	SSC_0572	AGCACCATAGATGTGGAGAG	chr2	139615303	9	1	AGCACCATAGATGTGGAGAG	chr2	138857733	572	7	1
573	573	SSC_0573	GGTTCATTTTCTCTAGCTAC	chr14	65814113	6	1	GGTTCATTTTCTCTAGCTAC	chr14	65347395	573	7	1
574	574	SSC_0574	AGCTTGTCAAGAAAGCCCTC	chr11	4851765	9	1	AGCTTGTCAAGAAAGCCCTC	chr11	4830535	574	7	1
575	575	SSC_0575	GAGCACAGTATGAGGGAGAA	chr12	125685886	9	1	GAGCACAGTATGAGGGAGAA	chr12	125201340	575	7	1
576	576	SSC_0576	TTCCTGTAAGAGCCTGTGCC	chr18	45131686	9	1	TTCCTGTAAGAGCCTGTGCC	chr18	47605315	576	7	1
577	577	SSC_0577	AAGTGACATAACACATAGAT	chr12	59539532	6	1	AAGTGACATAACACATAGAT	chr12	59145751	577	7	1
578	578	SSC_0578	GCCAGGGGATTTTGCCACCA	chr10	114706710	6	1	GCCAGGGGATTTTGCCACCA	chr10	112946951	578	7	1
579	579	SSC_0579	CTGCTGATTGTCTCTCACTC	chr1	103065765	9	1	CTGCTGATTGTCTCTCACTC	chr1	102600209	579	7	1
580	580	SSC_0580	ATAAGTGGCCTTTGAAGCCT	chr2	182678741	4	1	ATAAGTGGCCTTTGAAGCCT	chr2	181814014	580	2	1
581	581	SSC_0581	CCAATGACCATTAATTCTCC	chr20	39649440	6	1	CCAATGACCATTAATTCTCC	chr20	41020800	581	7	1
582	582	SSC_0582	GGTCGTCACCTGATGAGTGT	chr19	22610430	9	1	GGTCGTCACCTGATGAGTGT	chr19	22427628	582	8	1
583	583	SSC_0583	GATAACAGCCATTAACCATA	chr6	103602894	9	1	GATAACAGCCATTAACCATA	chr6	103155019	583	7	1
584	584	SSC_0584	CTATGACTTGAGACATAAGC	chr5	84018510	6	1	CTATGACTTGAGACATAAGC	chr5	84722692	584	7	1
585	585	SSC_0585	AATTCTAGGGCTGTTATTGC	chr16	28533100	6	1	AATTCTAGGGCTGTTATTGC	chr16	28521779	585	7	1
586	586	SSC_0586	ATGATCTAAGGGAATATAGA	chr12	63799167	9	1	ATGATCTAAGGGAATATAGA	chr12	63405387	586	7	1
587	587	SSC_0587	AGAATGGGGGTTCAGCTTCA	chr22	48715323	9	1	AGAATGGGGGTTCAGCTTCA	chr22	48319511	587	8	1
588	588	SSC_0588	CCCTAGAAGAGTGAACCTAG	chr5	73877546	4	1	CCCTAGAAGAGTGAACCTAG	chr5	74581721	588	1	1
589	589	SSC_0589	GCCAATGTGTGCCGCTACGA	chr17	63558422	6	1	GCCAATGTGTGCCGCTACGA	chr17	65562304	589	7	1
590	590	SSC_0590	AGGAATGATGTCCAAACGTA	chr20	49919785	6	1	AGGAATGATGTCCAAACGTA	chr20	51303248	590	7	1
591	591	SSC_0591	TGGTGATCCCCCTTTATAGG	chr11	15919903	9	1	TGGTGATCCCCCTTTATAGG	chr11	15898357	591	8	1
592	592	SSC_0592	GTCTGCGATATAATATTAGG	chr12	95240455	9	1	GTCTGCGATATAATATTAGG	chr12	94846679	592	7	1
593	593	SSC_0593	GATCCTCCCAGAAAGCAGTG	chr16	9519325	9	1	GATCCTCCCAGAAAGCAGTG	chr16	9425468	593	7	1
594	594	SSC_0594	TACCTCTTTAATATTAGGGT	chr5	107848738	9	1	TACCTCTTTAATATTAGGGT	chr5	108513037	594	7	1
595	595	SSC_0595	AACTCAACGGTGTAAAAATA	chr7	119575164	9	1	AACTCAACGGTGTAAAAATA	chr7	119935110	595	7	1
596	596	SSC_0596	CCTGAGCTACACATGCCCCA	chr2	107194375	9	1	CCTGAGCTACACATGCCCCA	chr2	106577919	596	9	1
597	597	SSC_0597	GCATTGGTGCAAAGAGAAAC	chr20	37824170	9	1	GCATTGGTGCAAAGAGAAAC	chr20	39195527	597	7	1
598	598	SSC_0598	ACCCAAGGATGATTATCGGA	chr1	233081451	9	1	ACCCAAGGATGATTATCGGA	chr1	232945705	598	7	1
599	599	SSC_0599	TAGAATGGACAAAAGCACTG	chr18	66905316	9	1	TAGAATGGACAAAAGCACTG	chr18	69238079	599	7	1
600	600	SSC_0600	AATATAGGTATAGGGGTTAG	chrX	131148128	9	1	AATATAGGTATAGGGGTTAG	chrX	132014100	600	7	1
601	601	SSC_0601	TTCTATTTGACTCTTTCATA	chr4	101046127	6	1	TTCTATTTGACTCTTTCATA	chr4	100124970	601	7	1
602	602	SSC_0602	GGCCCCGGCAGGAATCCTCC	chr11	116227636	9	1	GGCCCCGGCAGGAATCCTCC	chr11	116356919	602	8	1
603	603	SSC_0603	GATTTGTGAGTCTGTAGCTG	chr3	145992978	4	1	GATTTGTGAGTCTGTAGCTG	chr3	146275191	603	1	1
604	604	SSC_0604	CGAAGCATGGATTGTACCTG	chrX	119798417	6	1	CGAAGCATGGATTGTACCTG	chrX	120664562	604	7	1
605	605	SSC_0605	GCGGGGCATGGCATGTGTTG	chr3	26946780	9	1	GCGGGGCATGGCATGTGTTG	chr3	26905289	605	7	1
606	606	SSC_0606	TCAGAGCATTATCCTGCAGA	chr4	153086425	8	1	TCAGAGCATTATCCTGCAGA	chr4	152165273	606	7	1
607	607	SSC_0607	TGACAACTGTAGTTCTACTC	chr1	109506700	4	1	TGACAACTGTAGTTCTACTC	chr1	108964078	607	6	1
608	608	SSC_0608	TGCAAGATTTTCAGATAATT	chr3	36274584	6	1	TGCAAGATTTTCAGATAATT	chr3	36233092	608	7	1
609	609	SSC_0609	TTTTTGATGGTGAGCAAGGA	chr6	1452140	9	1	TTTTTGATGGTGAGCAAGGA	chr6	1451905	609	7	1
610	610	SSC_0610	TCTCCATTTGAAGAGCATCT	chr8	128819185	4	1	TCTCCATTTGAAGAGCATCT	chr8	127806939	610	1	1
611	611	SSC_0611	CATCCGAAGGGCAGCTTCCC	chr10	30514617	6	1	CATCCGAAGGGCAGCTTCCC	chr10	30225688	611	7	1
612	612	SSC_0612	GGTAGGGACATGTGCTACTC	chr13	106780696	6	1	GGTAGGGACATGTGCTACTC	chr13	106128347	612	7	1
613	613	SSC_0613	AGGGGAGCCAACGAAGATGA	chr1	246980797	9	1	AGGGGAGCCAACGAAGATGA	chr1	246817495	613	7	1
614	614	SSC_0614	TTAAGTACTCACTTCACTAA	chr11	25404203	9	1	TTAAGTACTCACTTCACTAA	chr11	25382657	614	7	1
615	615	SSC_0615	TTAAACATATCCCATCCAGA	chr11	91300826	9	1	TTAAACATATCCCATCCAGA	chr11	91567660	615	8	1
616	616	SSC_0616	CTTTCAAAGAATCCGAAACG	chrX	95431906	9	1	CTTTCAAAGAATCCGAAACG	chrX	96176907	616	8	1
617	617	SSC_0617	TGCGGCCATCTCAGCGCCCT	chr9	136869422	8	1	TGCGGCCATCTCAGCGCCCT	chr9	134004300	617	7	1
618	618	SSC_0618	AGAGTTCATCATATAATCTG	chr20	53576972	9	1	AGAGTTCATCATATAATCTG	chr20	54960433	618	8	1
619	619	SSC_0619	TTGACTGGACTCAAGCTAGG	chr17	56824332	6	1	TTGACTGGACTCAAGCTAGG	chr17	58746971	619	7	1
620	620	SSC_0620	TGCTGGTGTGCAGTTGCAGC	chr11	128021813	6	1	TGCTGGTGTGCAGTTGCAGC	chr11	128151918	620	7	1
621	621	SSC_0621	GCCCTAGGAGGTTTGTCTCA	chr10	109518515	9	1	GCCCTAGGAGGTTTGTCTCA	chr10	107758757	621	7	1
622	622	SSC_0622	AATATCCAGACACTCACTAT	chr4	133235541	9	1	AATATCCAGACACTCACTAT	chr4	132314386	622	7	1
623	623	SSC_0623	CATTATGCCTACAATTCAGA	chrX	76590695	9	1	CATTATGCCTACAATTCAGA	chrX	77370232	623	7	1
624	624	SSC_0624	TCCGAATAACAGATTGTAAC	chr20	38020993	9	1	TCCGAATAACAGATTGTAAC	chr20	39392350	624	8	1
625	625	SSC_0625	AATTCAACAGGAGGATCTTC	chr2	232400216	8	1	AATTCAACAGGAGGATCTTC	chr2	231535505	625	9	1
626	626	SSC_0626	CAAGGAGGGCCCAGACAGCA	chr15	26694632	9	1	CAAGGAGGGCCCAGACAGCA	chr15	26449485	626	8	1
627	627	SSC_0627	GATATATGCTCCCCAAACTG	chr10	86295958	4	1	GATATATGCTCCCCAAACTG	chr10	84536202	627	1	1
628	628	SSC_0628	ACCCTCTCAAACTTGCCAGT	chr12	132092061	8	1	ACCCTCTCAAACTTGCCAGT	chr12	131607516	628	9	1
629	629	SSC_0629	AACTAAAAGCTGGTCTATTT	chr14	25617258	9	1	AACTAAAAGCTGGTCTATTT	chr14	25148052	629	7	1
630	630	SSC_0630	CGAACACATTTACTTTGAGC	chr17	42733553	6	1	CGAACACATTTACTTTGAGC	chr17	44656185	630	6	1
631	631	SSC_0631	ATTGTCTGACAGAAATGTAT	chr6	67822507	9	1	ATTGTCTGACAGAAATGTAT	chr6	67112614	631	7	1
632	632	SSC_0632	TGAAAGGAGTAGTAGTCAAG	chr10	17614220	6	1	TGAAAGGAGTAGTAGTCAAG	chr10	17572221	632	7	1
633	633	SSC_0633	GACCTCCCATGGGAACCATG	chr4	125686719	6	1	GACCTCCCATGGGAACCATG	chr4	124765564	633	7	1
634	634	SSC_0634	ACGCAAGTCAGTCAGCTTTC	chr14	95396180	9	1	ACGCAAGTCAGTCAGCTTTC	chr14	94929843	634	7	1
635	635	SSC_0635	ACATCAGGATATCACTGTCC	chr6	137687544	9	1	ACATCAGGATATCACTGTCC	chr6	137366407	635	7	1
636	636	SSC_0636	TGTGCGCACGTATGCATACT	chr14	32639559	6	1	TGTGCGCACGTATGCATACT	chr14	32170353	636	7	1
637	637	SSC_0637	TGGCTCTTATTCGAGACCTT	chr1	64901452	9	1	TGGCTCTTATTCGAGACCTT	chr1	64435769	637	7	1
638	638	SSC_0638	CTCCAGGAAGGGTCAAGGCC	chr18	52628567	6	1	CTCCAGGAAGGGTCAAGGCC	chr18	54961336	638	7	1
639	639	SSC_0639	ACATAGAACTCACATTGCAC	chr11	121873415	6	1	ACATAGAACTCACATTGCAC	chr11	122002707	639	7	1
640	640	SSC_0640	CACTTCTGCTGTCCACTCAA	chr6	99033806	9	1	CACTTCTGCTGTCCACTCAA	chr6	98585930	640	8	1
641	641	SSC_0641	CAATTCTGCTGCAAAAATAC	chr8	64453777	9	1	CAATTCTGCTGCAAAAATAC	chr8	63541219	641	8	1
642	642	SSC_0642	ACTAAATGAAAAAGTGCCGT	chr5	120217102	9	1	ACTAAATGAAAAAGTGCCGT	chr5	120881407	642	7	1
643	643	SSC_0643	TAACACAGGGGGCCCACTAG	chr12	90267586	6	1	TAACACAGGGGGCCCACTAG	chr12	89873809	643	6	1
644	644	SSC_0644	ATCTGTCACTATGTAGACAA	chr13	45163298	6	1	ATCTGTCACTATGTAGACAA	chr13	44589162	644	7	1
645	645	SSC_0645	CTTGAAATTAATAAATGACT	chr6	8152170	6	1	CTTGAAATTAATAAATGACT	chr6	8151937	645	7	1
646	646	SSC_0646	GAGTGTCAAGGTGCTGAATT	chr7	156867265	8	1	GAGTGTCAAGGTGCTGAATT	chr7	157074571	646	9	1
647	647	SSC_0647	AGGCAGGGAAAATCCCCATC	chr5	133831986	6	1	AGGCAGGGAAAATCCCCATC	chr5	134496295	647	7	1
648	648	SSC_0648	AAGAATTAGGCATAATTCCC	chr3	179973108	4	1	AAGAATTAGGCATAATTCCC	chr3	180255320	648	1	1
649	649	SSC_0649	GCCTGAGGAGCCAAACAAAG	chr9	94250714	6	1	GCCTGAGGAGCCAAACAAAG	chr9	91488432	649	7	1
650	650	SSC_0650	AGTAACTTAGTAGTCCACAT	chr15	24003391	9	1	AGTAACTTAGTAGTCCACAT	chr15	23758244	650	8	1
651	651	SSC_0651	GGGCTAAGAGAACCAGGCCC	chr2	3893408	9	1	GGGCTAAGAGAACCAGGCCC	chr2	3845818	651	8	1
652	652	SSC_0652	ATATCACCATGACTACTGAA	chr8	104355255	6	1	ATATCACCATGACTACTGAA	chr8	103343027	652	7	1
653	653	SSC_0653	TAACCCCCCAGTCTTTTCTA	chr1	99784499	9	1	TAACCCCCCAGTCTTTTCTA	chr1	99318943	653	7	1
654	654	SSC_0654	CTGCTGTATGCCCGGTAGGC	chr16	1184898	9	1	CTGCTGTATGCCCGGTAGGC	chr16	1134898	654	7	1
655	655	SSC_0655	TTTCTCTAAGACGAGAACCA	chr7	108810073	9	1	TTTCTCTAAGACGAGAACCA	chr7	109170016	655	8	1
656	656	SSC_0656	GCACACATTGAGAACTTCAG	chr16	63061634	9	1	GCACACATTGAGAACTTCAG	chr16	63027730	656	8	1
657	657	SSC_0657	CTAGAGCTTTTTCTTCTCAC	chr17	27362009	8	1	CTAGAGCTTTTTCTTCTCAC	chr17	29034991	657	9	1
658	658	SSC_0658	TGCATTTATCAATGAATGGG	chr11	80333864	9	1	TGCATTTATCAATGAATGGG	chr11	80622820	658	8	1
659	659	SSC_0659	ATCCTAGTGGTTCCTCCTAG	chr14	37095738	9	1	ATCCTAGTGGTTCCTCCTAG	chr14	36626533	659	7	1
660	660	SSC_0660	GCTAACTTGCCCACTGTTGT	chr3	54113416	9	1	GCTAACTTGCCCACTGTTGT	chr3	54079389	660	7	1
661	661	SSC_0661	AGCTCTTCGTTGGAATTTTC	chr11	128046460	6	1	AGCTCTTCGTTGGAATTTTC	chr11	128176565	661	7	1
662	662	SSC_0662	CTCTCCTTCACTTGGAGGCA	chrX	39679821	6	1	CTCTCCTTCACTTGGAGGCA	chrX	39820567	662	7	1
663	663	SSC_0663	ATCTAGAATCCAGGGCCGAC	chr2	35324840	9	1	ATCTAGAATCCAGGGCCGAC	chr2	35099774	663	7	1
664	664	SSC_0664	AAGGCTTGCATCCTTGGGGC	chr1	84167480	9	1	AAGGCTTGCATCCTTGGGGC	chr1	83701797	664	7	1
665	665	SSC_0665	TCGACCTGTATCTCTAAGCA	chr4	125959215	6	1	TCGACCTGTATCTCTAAGCA	chr4	125038060	665	7	1
666	666	SSC_0666	AGTTTCGTCAATATTGATGC	chr4	163643757	6	1	AGTTTCGTCAATATTGATGC	chr4	162722605	666	7	1
667	667	SSC_0667	ATGAGCAACTTCCCCAGATC	chr21	34339503	8	1	ATGAGCAACTTCCCCAGATC	chr21	32967195	667	9	1
668	668	SSC_0668	CAGGAGGTTATCGAAGGGGC	chr8	28920977	6	1	CAGGAGGTTATCGAAGGGGC	chr8	29063460	668	7	1
669	669	SSC_0669	ATTCCTCAGCAAGCCATGCC	chr6	9984848	9	1	ATTCCTCAGCAAGCCATGCC	chr6	9984615	669	7	1
670	670	SSC_0670	AAATGAATGCCTAGGTTTGA	chr2	22455962	9	1	AAATGAATGCCTAGGTTTGA	chr2	22233090	670	8	1
671	671	SSC_0671	GTATCAACAGATTGGTTGTT	chr8	65856063	9	1	GTATCAACAGATTGGTTGTT	chr8	64943828	671	8	1
672	672	SSC_0672	TACAGAGATCAGTGGGAATG	chr2	158353246	6	1	TACAGAGATCAGTGGGAATG	chr2	157496734	672	7	1
673	673	SSC_0673	ATCTACGTAACTAATCTCAG	chr7	128752001	9	1	ATCTACGTAACTAATCTCAG	chr7	129111947	673	7	1
674	674	SSC_0674	TTAGCGGTCACAGGGTGGCC	chr3	148034557	9	1	TTAGCGGTCACAGGGTGGCC	chr3	148316770	674	7	1
675	675	SSC_0675	AAGTGTCTTAGGGAAGGTCC	chr14	65100515	6	1	AAGTGTCTTAGGGAAGGTCC	chr14	64633797	675	7	1
676	676	SSC_0676	CTGGTGAATGACAGAACGTC	chr2	161110331	4	1	CTGGTGAATGACAGAACGTC	chr2	160253820	676	2	1
677	677	SSC_0677	TTCAAGTGGAAACTGTTAGA	chr8	65865934	9	1	TTCAAGTGGAAACTGTTAGA	chr8	64953699	677	8	1
678	678	SSC_0678	CCACCTCAGTCTGTCTATAC	chr5	174435859	9	1	CCACCTCAGTCTGTCTATAC	chr5	175008856	678	8	1
679	679	SSC_0679	AGCCCAAGAGCTCCAAAAGC	chr20	46819053	9	1	AGCCCAAGAGCTCCAAAAGC	chr20	48190310	679	9	1
680	680	SSC_0680	TGGCAGGAGGAAATTATTCT	chr22	31388667	6	1	TGGCAGGAGGAAATTATTCT	chr22	30992681	680	7	1
681	681	SSC_0681	CACTGACCGAATGAGGATAA	chr10	16375495	9	1	CACTGACCGAATGAGGATAA	chr10	16333496	681	7	1
682	682	SSC_0682	TGAGAGCCGTTACTAGCTCC	chr3	165184881	6	1	TGAGAGCCGTTACTAGCTCC	chr3	165467093	682	1	1
683	683	SSC_0683	CGCTGGGCAAACCCCACCTG	chr14	69275172	6	1	CGCTGGGCAAACCCCACCTG	chr14	68808455	683	7	1
684	684	SSC_0684	AGGGACAGAGTGAAAGTATC	chrX	9122616	6	1	AGGGACAGAGTGAAAGTATC	chrX	9154575	684	7	1
685	685	SSC_0685	CTCGCAGGTTGTCAGCTTGA	chr19	31513063	9	1	CTCGCAGGTTGTCAGCTTGA	chr19	31022157	685	8	1
686	686	SSC_0686	AGCACCTGGTCCCTAGGTCC	chr5	175561929	9	1	AGCACCTGGTCCCTAGGTCC	chr5	176134926	686	7	1
687	687	SSC_0687	GGTCTTCGGAATAATAGCAA	chr4	143781114	9	1	GGTCTTCGGAATAATAGCAA	chr4	142859961	687	7	1
688	688	SSC_0688	ATTATAGGAAGCTGCCATAG	chr5	61202583	9	1	ATTATAGGAAGCTGCCATAG	chr5	61906756	688	7	1
689	689	SSC_0689	CCAGGTTGACTTGACACCCC	chr7	80157690	6	1	CCAGGTTGACTTGACACCCC	chr7	80528374	689	7	1
690	690	SSC_0690	ATGCCTTTAGCAACGGATTA	chr15	36761705	9	1	ATGCCTTTAGCAACGGATTA	chr15	36469504	690	7	1
691	691	SSC_0691	CGCCCCCACAGCGCCCTCAT	chr22	19714972	6	1	CGCCCCCACAGCGCCCTCAT	chr22	19727449	691	7	1
692	692	SSC_0692	CAATCACGTGTGCCAAATAC	chr12	43072372	9	1	CAATCACGTGTGCCAAATAC	chr12	42678570	692	7	1
693	693	SSC_0693	GAAACGGCTGCCTTTTATTC	chr5	35283449	9	1	GAAACGGCTGCCTTTTATTC	chr5	35283347	693	9	1
694	694	SSC_0694	AGAATCAGGGCAACATCATT	chr4	178104263	6	1	AGAATCAGGGCAACATCATT	chr4	177183109	694	7	1
695	695	SSC_0695	TAGGTACTAGATAATGCAAA	chr10	16174001	9	1	TAGGTACTAGATAATGCAAA	chr10	16132002	695	7	1
696	696	SSC_0696	GATTTGCAGCATATGTGATG	chr6	164352505	9	1	GATTTGCAGCATATGTGATG	chr6	163931473	696	8	1
697	697	SSC_0697	GGATATTAGGTATTTTATTA	chr8	43438125	9	1	GGATATTAGGTATTTTATTA	chr8	43582982	697	8	1
698	698	SSC_0698	TGTAGGTCTAGCCTAACTTT	chr14	66594413	9	1	TGTAGGTCTAGCCTAACTTT	chr14	66127695	698	7	1
699	699	SSC_0699	AGCCAGGGTATCAGTTATGA	chr2	134490970	4	1	AGCCAGGGTATCAGTTATGA	chr2	133733399	699	3	1
700	700	SSC_0700	AGAAAGCAACTCTAACAGAT	chr9	134998742	8	1	AGAAAGCAACTCTAACAGAT	chr9	132123355	700	9	1
701	701	SSC_0701	GCGTGCAGTGTGCATTTTAA	chr16	5400565	9	1	GCGTGCAGTGTGCATTTTAA	chr16	5350564	701	8	1
702	702	SSC_0702	TGACTCGCCTGCACTGGTTT	chr2	202821178	9	1	TGACTCGCCTGCACTGGTTT	chr2	201956455	702	7	1
703	703	SSC_0703	TTTCAGCACCCTCAGCAAGT	chr11	133422734	9	1	TTTCAGCACCCTCAGCAAGT	chr11	133552839	703	8	1
704	704	SSC_0704	ATATCTGGCGAGAGGATAGG	chr12	43298610	9	1	ATATCTGGCGAGAGGATAGG	chr12	42904807	704	7	1
705	705	SSC_0705	CGTCAGCAGAGCAGAAATGA	chr5	137950900	6	1	CGTCAGCAGAGCAGAAATGA	chr5	138615211	705	7	1
706	706	SSC_0706	CCGTAGGCGCGCCAGGGCCG	chr1	204332459	4	1	CCGTAGGCGCGCCAGGGCCG	chr1	204363331	706	6	1
707	707	SSC_0707	TAGGCTTGCACTAAATGTGC	chr3	6795134	9	1	TAGGCTTGCACTAAATGTGC	chr3	6753447	707	7	1
708	708	SSC_0708	ATGGGATTCAAACGTGGAAC	chr9	137921659	9	1	ATGGGATTCAAACGTGGAAC	chr9	135029813	708	8	1
709	709	SSC_0709	GTTCCTTTAGGCTGTAAGAG	chr8	15371510	6	1	GTTCCTTTAGGCTGTAAGAG	chr8	15514001	709	7	1
710	710	SSC_0710	TCAGCCAAGGCAACCTTGCC	chr7	36051299	6	1	TCAGCCAAGGCAACCTTGCC	chr7	36011689	710	7	1
711	711	SSC_0711	ATTTGCAATTGGGACACTCA	chr12	4269198	9	1	ATTTGCAATTGGGACACTCA	chr12	4160032	711	8	1
712	712	SSC_0712	TAGAGGCCATAAGTGTTTTG	chr9	32277286	9	1	TAGAGGCCATAAGTGTTTTG	chr9	32277288	712	7	1
713	713	SSC_0713	GGACAGACGATTATACTATA	chr8	110878974	9	1	GGACAGACGATTATACTATA	chr8	109866745	713	7	1
714	714	SSC_0714	TTTTTGACTCCTGGCAAGCT	chr8	52885103	9	1	TTTTTGACTCCTGGCAAGCT	chr8	51972543	714	7	1
715	715	SSC_0715	AGCACTGACCACTGAGTGTT	chr14	66697023	9	1	AGCACTGACCACTGAGTGTT	chr14	66230305	715	7	1
716	716	SSC_0716	GCCCACCAAAAATGTGAGAG	chr1	187176672	6	1	GCCCACCAAAAATGTGAGAG	chr1	187207540	716	7	1
717	717	SSC_0717	AGCGCAAGCTGTCCTGGGAG	chr11	120051512	8	1	AGCGCAAGCTGTCCTGGGAG	chr11	120180804	717	1	1
718	718	SSC_0718	TACACTACAGTGAGAACTTG	chr10	72676839	8	1	TACACTACAGTGAGAACTTG	chr10	70917082	718	9	1
719	719	SSC_0719	AACTGAATCAAAGGGCCCCT	chr16	77622996	6	1	AACTGAATCAAAGGGCCCCT	chr16	77589099	719	7	1
720	720	SSC_0720	CCTACCTTATTTGATCCAGG	chr12	70593897	9	1	CCTACCTTATTTGATCCAGG	chr12	70200117	720	7	1
721	721	SSC_0721	GGTCCCCAAAGGAGCAGTGA	chr4	55241993	6	1	GGTCCCCAAAGGAGCAGTGA	chr4	54375826	721	7	1
722	722	SSC_0722	ACACTCCAAACACCCTCACT	chr8	31141821	9	1	ACACTCCAAACACCCTCACT	chr8	31284305	722	7	1
723	723	SSC_0723	CCATGCCCATAAAGATAACA	chr11	130358910	6	1	CCATGCCCATAAAGATAACA	chr11	130489015	723	7	1
724	724	SSC_0724	GATTCTGTTTCATCCTCACC	chr14	97846629	9	1	GATTCTGTTTCATCCTCACC	chr14	97380292	724	8	1
725	725	SSC_0725	ACAAAGAGGTTGGAACTGGA	chr2	217642563	9	1	ACAAAGAGGTTGGAACTGGA	chr2	216777840	725	7	1
726	726	SSC_0726	GCTGTGGGTTAAGTATGATC	chr16	89084559	8	1	GCTGTGGGTTAAGTATGATC	chr16	89018151	726	9	1
727	727	SSC_0727	AATGAAATAGCAATGTGGAC	chr3	86741852	9	1	AATGAAATAGCAATGTGGAC	chr3	86692702	727	7	1
728	728	SSC_0728	CCATGTGACACTGACCACGC	chr8	144250191	9	1	CCATGTGACACTGACCACGC	chr8	143168774	728	7	1
729	729	SSC_0729	ACCGGATCACATACACAACT	chr6	93605211	9	1	ACCGGATCACATACACAACT	chr6	92895493	729	8	1
730	730	SSC_0730	GGCCTCGCTCTGGAGGAGTG	chr11	115527243	9	1	GGCCTCGCTCTGGAGGAGTG	chr11	115656525	730	7	1
731	731	SSC_0731	AGAACCTGAATGATAACACT	chr2	104418222	9	1	AGAACCTGAATGATAACACT	chr2	103801764	731	8	1
732	732	SSC_0732	CTATGCTGTAACTCCTTTGG	chr8	61956768	6	1	CTATGCTGTAACTCCTTTGG	chr8	61044209	732	7	1
733	733	SSC_0733	TGGCCTTAATGAGAGCACAC	chr4	13784842	9	1	TGGCCTTAATGAGAGCACAC	chr4	13783218	733	7	1
734	734	SSC_0734	CAATCTTTACACCCCGTGTC	chr5	165895597	9	1	CAATCTTTACACCCCGTGTC	chr5	166468592	734	8	1
735	735	SSC_0735	ATTATGTTCATCCAATTTTA	chrX	37320956	6	1	ATTATGTTCATCCAATTTTA	chrX	37461703	735	7	1
736	736	SSC_0736	ACTACCTAGATTATCAATTC	chrX	84756785	9	1	ACTACCTAGATTATCAATTC	chrX	85501780	736	8	1
737	737	SSC_0737	TGGCTGAGAATGTGAATATC	chr5	20444318	9	1	TGGCTGAGAATGTGAATATC	chr5	20444209	737	7	1
738	738	SSC_0738	AGGTGAGGATCTAAACCTGA	chr2	219119195	7	1	AGGTGAGGATCTAAACCTGA	chr2	218254472	738	10	1
739	739	SSC_0739	ACCTTCATCCTTAGATGAAT	chr1	115651039	6	1	ACCTTCATCCTTAGATGAAT	chr1	115108418	739	7	1
740	740	SSC_0740	TGCATTTGTGGCCAGGTTCA	chr15	51489406	6	1	TGCATTTGTGGCCAGGTTCA	chr15	51197209	740	7	1
741	741	SSC_0741	ATGCAAACTGCAATTTGCTC	chrY	17680936	9	1	ATGCAAACTGCAATTTGCTC	chrY	15569056	741	7	1
742	742	SSC_0742	AGACTTGGTCTGGCGTGGCC	chr8	48676180	6	1	AGACTTGGTCTGGCGTGGCC	chr8	47763619	742	7	1
743	743	SSC_0743	AAAGGCTTTCGGAGATATGA	chr20	43474023	8	1	AAAGGCTTTCGGAGATATGA	chr20	44845382	743	9	1
744	744	SSC_0744	CGTATGAAACTCTTGTTATG	chr19	54117005	9	1	CGTATGAAACTCTTGTTATG	chr19	53613751	744	8	1
745	745	SSC_0745	CTGAGGGCCTAAGCTGGATC	chr1	37206203	8	1	CTGAGGGCCTAAGCTGGATC	chr1	36740602	745	9	1
746	746	SSC_0746	GAATTATGCAATGAAACTAG	chr1	166286623	9	1	GAATTATGCAATGAAACTAG	chr1	166317386	746	8	1
747	747	SSC_0747	GTGAGCTGGGGGGACTCGAG	chr7	149120043	6	1	GTGAGCTGGGGGGACTCGAG	chr7	149422952	747	6	1
748	748	SSC_0748	ATTTAAGTGCTAAAAAATTC	chr6	125859940	8	1	ATTTAAGTGCTAAAAAATTC	chr6	125538794	748	7	1
749	749	SSC_0749	GCTACTTCATACATAGGCAT	chr10	54202098	6	1	GCTACTTCATACATAGGCAT	chr10	52442338	749	7	1
750	750	SSC_0750	AATTACCAGGGGGCTTGTCT	chr13	53683820	9	1	AATTACCAGGGGGCTTGTCT	chr13	53109685	750	8	1
751	751	SSC_0751	TCTTACCACAGTCAACTTCA	chr5	134776467	6	1	TCTTACCACAGTCAACTTCA	chr5	135440777	751	7	1
752	752	SSC_0752	ATACTATATGACGCCAAGCG	chr18	76467073	9	1	ATACTATATGACGCCAAGCG	chr18	78707073	752	8	1
753	753	SSC_0753	TCTTGGCTCTAACCTGTATG	chr9	104553721	9	1	TCTTGGCTCTAACCTGTATG	chr9	101791439	753	7	1
754	754	SSC_0754	GGTGACAAATCAATCCAATT	chr5	103803250	9	1	GGTGACAAATCAATCCAATT	chr5	104467549	754	7	1
755	755	SSC_0755	GGTCAAGGGAAGTGAAATCT	chr14	59052614	6	1	GGTCAAGGGAAGTGAAATCT	chr14	58585896	755	7	1
756	756	SSC_0756	GGTTGTTCATATCCTCTTGG	chr2	59674302	9	1	GGTTGTTCATATCCTCTTGG	chr2	59447167	756	8	1
757	757	SSC_0757	ATCATTACTAATGGCTTACG	chrX	43493171	9	1	ATCATTACTAATGGCTTACG	chrX	43633923	757	7	1
758	758	SSC_0758	AATCTTGGTGACCACATCAA	chr2	106971900	9	1	AATCTTGGTGACCACATCAA	chr2	106355444	758	7	1
759	759	SSC_0759	TCCCTCTACGGAGAATAACA	chr13	32037798	8	1	TCCCTCTACGGAGAATAACA	chr13	31463661	759	7	1
760	760	SSC_0760	TGTTTTTTGGCCTCTGAGAG	chr12	19744943	6	1	TGTTTTTTGGCCTCTGAGAG	chr12	19592009	760	7	1
761	761	SSC_0761	CTAGGTAATTACCATTGCAT	chr10	17172898	6	1	CTAGGTAATTACCATTGCAT	chr10	17130899	761	7	1
762	762	SSC_0762	ATCATTAAAGTCCTAGGTTA	chr2	49502800	9	1	ATCATTAAAGTCCTAGGTTA	chr2	49275661	762	8	1
763	763	SSC_0763	GTATCTTATTATGTCCCGGT	chr2	16701814	9	1	GTATCTTATTATGTCCCGGT	chr2	16520546	763	7	1
764	764	SSC_0764	TTTGCGAGCTTCCGGCGGGG	chr14	57810829	6	1	TTTGCGAGCTTCCGGCGGGG	chr14	57344111	764	7	1
765	765	SSC_0765	AGAGGTCTAATTCTAGGGCC	chr11	131239533	8	1	AGAGGTCTAATTCTAGGGCC	chr11	131369638	765	7	1
766	766	SSC_0766	TTGTGATGAGCATTGCTGGT	chr2	36276689	9	1	TTGTGATGAGCATTGCTGGT	chr2	36049546	766	7	1
767	767	SSC_0767	TGTCACAAACTTCTAACAAA	chr15	61768332	9	1	TGTCACAAACTTCTAACAAA	chr15	61476133	767	7	1
768	768	SSC_0768	ACAATAACTGACCAGAGTCA	chr14	35992223	9	1	ACAATAACTGACCAGAGTCA	chr14	35523017	768	7	1
769	769	SSC_0769	ATTCCGTTCTTTTCTTTAAC	chrX	139193632	9	1	ATTCCGTTCTTTTCTTTAAC	chrX	140111473	769	7	1
770	770	SSC_0770	GCCTCGGCTAAACACAAACC	chr17	75502844	6	1	GCCTCGGCTAAACACAAACC	chr17	77506762	770	7	1
771	771	SSC_0771	GTCAGTATCCTTTTCTTCAT	chrY	14609349	9	1	GTCAGTATCCTTTTCTTCAT	chrY	12497551	771	7	1
772	772	SSC_0772	GGTCTCTCAAATAGAAAGTT	chr2	108163018	9	1	GGTCTCTCAAATAGAAAGTT	chr2	107546562	772	7	1
773	773	SSC_0773	AGACTGCATCCTGACCTGCA	chr8	34243458	9	1	AGACTGCATCCTGACCTGCA	chr8	34385940	773	8	1
774	774	SSC_0774	AGTTTCGTGTACAGTGTTCA	chr6	103584391	9	1	AGTTTCGTGTACAGTGTTCA	chr6	103136516	774	7	1
775	775	SSC_0775	CCCTTTCACACTGGGCCCTT	chr5	132452185	6	1	CCCTTTCACACTGGGCCCTT	chr5	133116493	775	7	1
776	776	SSC_0776	GTTTTTCTGCCTTAGCCCCC	chr1	36590159	6	1	GTTTTTCTGCCTTAGCCCCC	chr1	36124558	776	7	1
777	777	SSC_0777	AAATATGGGGGATGGCATCG	chr18	52849327	6	1	AAATATGGGGGATGGCATCG	chr18	55182096	777	7	1
778	778	SSC_0778	ACGCACATCGCGGCCTGAGC	chr17	42015865	6	1	ACGCACATCGCGGCCTGAGC	chr17	43938497	778	7	1
779	779	SSC_0779	CCTCCCTGCCTAAATGGTGA	chr9	109874180	8	1	CCTCCCTGCCTAAATGGTGA	chr9	107111899	779	9	1
780	780	SSC_0780	AGTCTCATGTGACGTTCCTG	chr3	152273351	4	1	AGTCTCATGTGACGTTCCTG	chr3	152555562	780	1	1
781	781	SSC_0781	CCAAATAGATGCAGAGCCCA	chr16	26788630	9	1	CCAAATAGATGCAGAGCCCA	chr16	26777309	781	8	1
782	782	SSC_0782	CCTGATAAATAATTTACACT	chr2	18724189	6	1	CCTGATAAATAATTTACACT	chr2	18542923	782	7	1
783	783	SSC_0783	GACCCTTAGAAGTATGATGG	chr1	1839748	6	1	GACCCTTAGAAGTATGATGG	chr1	1908309	783	7	1
784	784	SSC_0784	ATTAAACGTGAGCAATATTT	chr3	98313501	4	1	ATTAAACGTGAGCAATATTT	chr3	98594657	784	1	1
785	785	SSC_0785	CCAACTAAGCCAGAAGGATG	chr3	34835484	9	1	CCAACTAAGCCAGAAGGATG	chr3	34793992	785	7	1
786	786	SSC_0786	ATCAAGGCCCCACGGGCTGC	chr18	7460140	8	1	ATCAAGGCCCCACGGGCTGC	chr18	7460142	786	9	1
787	787	SSC_0787	ATGGAACGCCCCTGGATCTT	chr5	118085302	9	1	ATGGAACGCCCCTGGATCTT	chr5	118749607	787	7	1
788	788	SSC_0788	TGGTACAATTGCAGGGAGGA	chr1	110777002	6	1	TGGTACAATTGCAGGGAGGA	chr1	110234380	788	7	1
789	789	SSC_0789	TTTACTTTTCTGCAACAAAG	chr7	49957766	9	1	TTTACTTTTCTGCAACAAAG	chr7	49918170	789	8	1
790	790	SSC_0790	TGTGCTCAGGCCATTGTCCA	chr3	13464732	6	1	TGTGCTCAGGCCATTGTCCA	chr3	13423232	790	7	1
791	791	SSC_0791	TCACTGATGATACTACTGTT	chrX	79385409	9	1	TCACTGATGATACTACTGTT	chrX	80129910	791	8	1
792	792	SSC_0792	CTCTCTATGTCAGCTCCGTA	chr8	123748257	6	1	CTCTCTATGTCAGCTCCGTA	chr8	122736018	792	7	1
793	793	SSC_0793	GTGGAATGCCCAAAAGGCTC	chr2	96836444	6	1	GTGGAATGCCCAAAAGGCTC	chr2	96170706	793	7	1
794	794	SSC_0794	CTAGGGATCAATCAGTATCT	chr11	36258593	6	1	CTAGGGATCAATCAGTATCT	chr11	36237043	794	7	1
795	795	SSC_0795	ACTCACCAGGCCGCGCCACT	chr10	91613844	9	1	ACTCACCAGGCCGCGCCACT	chr10	89854087	795	7	1
796	796	SSC_0796	AGGCTCTTCACTAGCTTACA	chr14	21522060	6	1	AGGCTCTTCACTAGCTTACA	chr14	21053901	796	7	1
797	797	SSC_0797	CCAGCCTCGGGTGTGGGTAC	chr1	32235471	6	1	CCAGCCTCGGGTGTGGGTAC	chr1	31769870	797	7	1
798	798	SSC_0798	TGTCCCCGTGGGGCTGGCAA	chr10	120569497	6	1	TGTCCCCGTGGGGCTGGCAA	chr10	118809985	798	7	1
799	799	SSC_0799	AAGTTGATGCCCAGGTTGAG	chr3	3614143	9	1	AAGTTGATGCCCAGGTTGAG	chr3	3572459	799	7	1
800	800	SSC_0800	CTGACCCAAATCACTGGACC	chr1	164443687	9	1	CTGACCCAAATCACTGGACC	chr1	164474450	800	7	1
801	801	SSC_0801	CTACTATCATCTCTTTAACC	chr6	110819176	9	1	CTACTATCATCTCTTTAACC	chr6	110497973	801	7	1
802	802	SSC_0802	TATGGAAGAACTCTTTTCTC	chr6	902741	9	1	TATGGAAGAACTCTTTTCTC	chr6	902734	802	9	1
803	803	SSC_0803	GGGGAGTGTTTCTGTGGGAA	chr11	4568136	9	1	GGGGAGTGTTTCTGTGGGAA	chr11	4546906	803	7	1
804	804	SSC_0804	GCCCAGGCCCACCCGTGATA	chr14	100079006	4	1	GCCCAGGCCCACCCGTGATA	chr14	99612669	804	1	1
805	805	SSC_0805	GGGGCAACCTACAAGGTCTG	chr2	60002876	9	1	GGGGCAACCTACAAGGTCTG	chr2	59775741	805	8	1
806	806	SSC_0806	CATTTCCCATAGAAGAGTTC	chr20	57861466	9	1	CATTTCCCATAGAAGAGTTC	chr20	59286411	806	7	1
807	807	SSC_0807	TTTAGGGATGGTACACTCCA	chr2	154480397	9	1	TTTAGGGATGGTACACTCCA	chr2	153623884	807	7	1
808	808	SSC_0808	TAGACAGCAGTGGCAATTGC	chr14	46972035	9	1	TAGACAGCAGTGGCAATTGC	chr14	46502832	808	8	1
809	809	SSC_0809	ATTCCCTGCAATGACCCACA	chr4	108513737	6	1	ATTCCCTGCAATGACCCACA	chr4	107592581	809	7	1
810	810	SSC_0810	AATTGGCCCTATGAGGATAC	chr12	76253497	6	1	AATTGGCCCTATGAGGATAC	chr12	75859717	810	7	1
811	811	SSC_0811	CCACTTCATCCCAAAGCATG	chr10	55046323	9	1	CCACTTCATCCCAAAGCATG	chr10	53286563	811	8	1
812	812	SSC_0812	AACATATTATGGAGGCTTCA	chrX	82585994	9	1	AACATATTATGGAGGCTTCA	chrX	83330986	812	8	1
813	813	SSC_0813	AAGTGTAGCAGGTGGCTGAG	chrX	121087891	9	1	AAGTGTAGCAGGTGGCTGAG	chrX	121954038	813	8	1
814	814	SSC_0814	CCCAGAGGGGTCGGCTGCTC	chr8	71406643	9	1	CCCAGAGGGGTCGGCTGCTC	chr8	70494408	814	9	1
815	815	SSC_0815	GAACTGACAGAATTTACTAC	chr4	176261918	6	1	GAACTGACAGAATTTACTAC	chr4	175340767	815	7	1
816	816	SSC_0816	AATGAGTGGGTACCCGGGCC	chr9	131799086	2	1	AATGAGTGGGTACCCGGGCC	chr9	129036807	816	4	1
817	817	SSC_0817	GCATAATCAGGACCACATTT	chr12	47088763	6	1	GCATAATCAGGACCACATTT	chr12	46694980	817	7	1
818	818	SSC_0818	GTTGTCTACAACACGCCTTG	chr13	28528973	8	1	GTTGTCTACAACACGCCTTG	chr13	27954836	818	9	1
819	819	SSC_0819	CTACAATGTGCTGCGTGCCA	chr2	36243659	8	1	CTACAATGTGCTGCGTGCCA	chr2	36016516	819	7	1
820	820	SSC_0820	GCACAATTTCAGAGGTGCCC	chr7	155934039	8	1	GCACAATTTCAGAGGTGCCC	chr7	156141345	820	9	1
821	821	SSC_0821	ACACAGGATTTGGAATAAAG	chr6	73187893	6	1	ACACAGGATTTGGAATAAAG	chr6	72478191	821	7	1
822	822	SSC_0822	CACTCTCAGACTCAGTATTT	chr4	1036061	4	1	CACTCTCAGACTCAGTATTT	chr4	1042273	822	3	1
823	823	SSC_0823	TTCAGATTGTAGCTTAGTTA	chr18	44804256	9	1	TTCAGATTGTAGCTTAGTTA	chr18	47277885	823	7	1
824	824	SSC_0824	ATCCCTACAATCAGAGATCA	chr1	229867039	9	1	ATCCCTACAATCAGAGATCA	chr1	229731292	824	7	1
825	825	SSC_0825	TGCTGCTTTTCTTGAGGTTT	chr7	96573661	6	1	TGCTGCTTTTCTTGAGGTTT	chr7	96944349	825	7	1
826	826	SSC_0826	TCCTCCCAGGCAGGCGGGTC	chr2	235345257	6	1	TCCTCCCAGGCAGGCGGGTC	chr2	234436613	826	7	1
827	827	SSC_0827	CCCGTCAAATGCGTTGCTAA	chr10	132203606	9	1	CCCGTCAAATGCGTTGCTAA	chr10	130405342	827	8	1
828	828	SSC_0828	CTAAGGAGTCATATTCCCAT	chr1	54875736	6	1	CTAAGGAGTCATATTCCCAT	chr1	54410063	828	7	1
829	829	SSC_0829	TAAAAATCTTCCGTGGAGAG	chr17	46087988	6	1	TAAAAATCTTCCGTGGAGAG	chr17	48010622	829	7	1
830	830	SSC_0830	CAGTTGTGAGGTCTCCTTTT	chr2	52426958	9	1	CAGTTGTGAGGTCTCCTTTT	chr2	52199820	830	7	1
831	831	SSC_0831	AACACCTGCCCACCAATCAG	chr8	136743055	8	1	AACACCTGCCCACCAATCAG	chr8	135730812	831	9	1
832	832	SSC_0832	TAAGTTTTACAAGGGCCGTC	chr18	39179725	9	1	TAAGTTTTACAAGGGCCGTC	chr18	41599761	832	7	1
833	833	SSC_0833	TGGCAAAAGGCAGGCACATG	chr14	43258136	9	1	TGGCAAAAGGCAGGCACATG	chr14	42788933	833	7	1
834	834	SSC_0834	CACCAATAATGCACTATATA	chr1	195115808	9	1	CACCAATAATGCACTATATA	chr1	195146678	834	7	1
835	835	SSC_0835	CCGTTTGCAAGTCCCGGAGA	chr17	6311940	8	1	CCGTTTGCAAGTCCCGGAGA	chr17	6408620	835	9	1
836	836	SSC_0836	GGTGGAGATGTGAATAAACC	chr9	35904248	6	1	GGTGGAGATGTGAATAAACC	chr9	35904251	836	7	1
837	837	SSC_0837	ATGATAGATTACCTTTATCC	chr2	40743438	6	1	ATGATAGATTACCTTTATCC	chr2	40516298	837	7	1
838	838	SSC_0838	GAATTTAAATTCTGAAGCAC	chr10	85329260	6	1	GAATTTAAATTCTGAAGCAC	chr10	83569504	838	7	1
839	839	SSC_0839	CTCCCTGACCCCATTACTGA	chr22	35299573	9	1	CTCCCTGACCCCATTACTGA	chr22	34903582	839	8	1
840	840	SSC_0840	GTTTCCATGGAATAAAACTG	chr14	48426029	9	1	GTTTCCATGGAATAAAACTG	chr14	47956826	840	8	1
841	841	SSC_0841	CTCTCCAATCATCAAACAGT	chr19	31181028	9	1	CTCTCCAATCATCAAACAGT	chr19	30690121	841	8	1
842	842	SSC_0842	GATAACCTTTGGGCCTAATG	chr3	80404016	9	1	GATAACCTTTGGGCCTAATG	chr3	80354866	842	7	1
843	843	SSC_0843	AATTTTAGTTATTAAGTCAG	chr5	133162552	8	1	AATTTTAGTTATTAAGTCAG	chr5	133826861	843	7	1
844	844	SSC_0844	CCATAAAAAGCTGTGGCCAT	chr12	52240277	8	1	CCATAAAAAGCTGTGGCCAT	chr12	51846493	844	9	1
845	845	SSC_0845	CCTAAGCTTATCTGGTAATT	chr18	66226196	9	1	CCTAAGCTTATCTGGTAATT	chr18	68558959	845	7	1
846	846	SSC_0846	AGGAGCCGCAGCTATGTGAA	chr8	96141817	6	1	AGGAGCCGCAGCTATGTGAA	chr8	95129589	846	7	1
847	847	SSC_0847	ACTTGGCATAGCTTCTTTTT	chr10	10401478	9	1	ACTTGGCATAGCTTCTTTTT	chr10	10359515	847	8	1
848	848	SSC_0848	GACTGCTAACTACCTGATGC	chr11	8958826	6	1	GACTGCTAACTACCTGATGC	chr11	8937279	848	7	1
849	849	SSC_0849	GTAGGAGTGGGCTCAGGGTG	chr1	153428272	9	1	GTAGGAGTGGGCTCAGGGTG	chr1	153455796	849	7	1
850	850	SSC_0850	GAGCGCCATGGGCGGTACTG	chr8	142706845	9	1	GAGCGCCATGGGCGGTACTG	chr8	141696745	850	7	1
851	851	SSC_0851	CAGAGTTGCTATCTCAGTGA	chr2	189723839	9	1	CAGAGTTGCTATCTCAGTGA	chr2	188859113	851	7	1
852	852	SSC_0852	AGCAGCACCTTCATTTATTA	chr16	29659793	6	1	AGCAGCACCTTCATTTATTA	chr16	29648472	852	7	1
853	853	SSC_0853	GAAGTAGCTACCATGGTTGA	chr4	90776099	9	1	GAAGTAGCTACCATGGTTGA	chr4	89854948	853	7	1
854	854	SSC_0854	AGACGCGAGAGCGGTCGGGG	chr22	38851541	2	1	AGACGCGAGAGCGGTCGGGG	chr22	38455535	854	6	1
855	855	SSC_0855	GGGAAACATCAGGGATATGC	chr10	72735820	8	1	GGGAAACATCAGGGATATGC	chr10	70976063	855	9	1
856	856	SSC_0856	TGATAGACAGTTCATTGATA	chr2	26147278	6	1	TGATAGACAGTTCATTGATA	chr2	25924409	856	7	1
857	857	SSC_0857	CTTGCTCATTCTTTCCCTTC	chr11	121742456	6	1	CTTGCTCATTCTTTCCCTTC	chr11	121871748	857	7	1
858	858	SSC_0858	GGGGAATATTTACTGTGAGG	chr7	46219355	6	1	GGGGAATATTTACTGTGAGG	chr7	46179757	858	7	1
859	859	SSC_0859	CTGGAAGGCCAAAATAATAT	chr4	145906409	9	1	CTGGAAGGCCAAAATAATAT	chr4	144985257	859	7	1
860	860	SSC_0860	GGAAGAGTGTTCTCTTGTGA	chr3	139584810	9	1	GGAAGAGTGTTCTCTTGTGA	chr3	139865968	860	7	1
861	861	SSC_0861	CCATAAAAACAAAACTCCCG	chr5	34838883	6	1	CCATAAAAACAAAACTCCCG	chr5	34838778	861	6	1
862	862	SSC_0862	TGGAAGCCTCTTGCAAACCA	chr11	1785571	2	1	TGGAAGCCTCTTGCAAACCA	chr11	1764341	862	4	1
863	863	SSC_0863	GTGCTCAAGTAAATAATCTG	chr2	220977531	6	1	GTGCTCAAGTAAATAATCTG	chr2	220112810	863	7	1
864	864	SSC_0864	CACCATTGCTATAGGAGAGG	chr20	16108488	9	1	CACCATTGCTATAGGAGAGG	chr20	16127843	864	8	1
865	865	SSC_0865	CAAGTTAACCATCACAGTCA	chr15	31743036	9	1	CAAGTTAACCATCACAGTCA	chr15	31450833	865	8	1
866	866	SSC_0866	GATTATGTGATACATATGTA	chr8	51730625	9	1	GATTATGTGATACATATGTA	chr8	50818065	866	8	1
867	867	SSC_0867	TTCACATCTCTTTGAGATAG	chr13	106828235	6	1	TTCACATCTCTTTGAGATAG	chr13	106175886	867	7	1
868	868	SSC_0868	TAAAGTATTTTAGACATCGC	chr11	48283597	9	1	TAAAGTATTTTAGACATCGC	chr11	48262045	868	7	1
869	869	SSC_0869	TGACTGGGGAGTTATCCTAT	chr3	36639558	6	1	TGACTGGGGAGTTATCCTAT	chr3	36598066	869	7	1
870	870	SSC_0870	ACCTGCTCACAGCATTCCAG	chr8	140329596	9	1	ACCTGCTCACAGCATTCCAG	chr8	139317352	870	8	1
871	871	SSC_0871	GGTTCCCCTTCAGCTGGAGC	chr19	44146066	6	1	GGTTCCCCTTCAGCTGGAGC	chr19	43641914	871	7	1
872	872	SSC_0872	GTCTCAACCCTTCTGTTGGT	chr1	177703578	9	1	GTCTCAACCCTTCTGTTGGT	chr1	177734443	872	7	1
873	873	SSC_0873	TCAAATCACTTTTTATTGAA	chr3	95822717	9	1	TCAAATCACTTTTTATTGAA	chr3	96103873	873	7	1
874	874	SSC_0874	GAGTGCCCACAGGTCCCATG	chr19	51598771	6	1	GAGTGCCCACAGGTCCCATG	chr19	51095514	874	10	1
875	875	SSC_0875	GTTTGGTAACAAATGGATGC	chr1	247804314	9	1	GTTTGGTAACAAATGGATGC	chr1	247641012	875	8	1
876	876	SSC_0876	GGTCTTGGGGTTGACAATAG	chr7	22430685	6	1	GGTCTTGGGGTTGACAATAG	chr7	22391066	876	7	1
877	877	SSC_0877	AGTGATTAAAGACGGACCCA	chr14	50522720	6	1	AGTGATTAAAGACGGACCCA	chr14	50056002	877	7	1
878	878	SSC_0878	TGTGGTCTTTAGGAGTAGGG	chr15	71425581	6	1	TGTGGTCTTTAGGAGTAGGG	chr15	71133242	878	7	1
879	879	SSC_0879	CCGGAAAACGGAAATTACTT	chr7	24281049	9	1	CCGGAAAACGGAAATTACTT	chr7	24241430	879	7	1
880	880	SSC_0880	CAGGGTAAGAAGAATGTAAC	chr5	29887541	9	1	CAGGGTAAGAAGAATGTAAC	chr5	29887434	880	8	1
881	881	SSC_0881	AAGAGCTTTTGTCATCTCAC	chr8	135409395	9	1	AAGAGCTTTTGTCATCTCAC	chr8	134397152	881	7	1
882	882	SSC_0882	TTGATGCCCTCAACGCCCAG	chr3	70132734	8	1	TTGATGCCCTCAACGCCCAG	chr3	70083583	882	7	1
883	883	SSC_0883	GCGTAAGGTGAGTGTAGAGC	chr3	138634682	2	1	GCGTAAGGTGAGTGTAGAGC	chr3	138915840	883	4	1
884	884	SSC_0884	GGAGAATCTGTTCTTGAACA	chr3	170425535	6	1	GGAGAATCTGTTCTTGAACA	chr3	170707746	884	1	1
885	885	SSC_0885	TCCTGCCATCTAGCGCCCAA	chr2	70531195	9	1	TCCTGCCATCTAGCGCCCAA	chr2	70304063	885	7	1
886	886	SSC_0886	AGCATTTTCATGCCTCGCTC	chr2	113917001	4	1	AGCATTTTCATGCCTCGCTC	chr2	113159424	886	1	1
887	887	SSC_0887	AGAAATTGTCCCCTCACTGT	chr9	79668447	9	1	AGAAATTGTCCCCTCACTGT	chr9	77053531	887	7	1
888	888	SSC_0888	ACCTATCATCATGCAAATGT	chr7	145641145	9	1	ACCTATCATCATGCAAATGT	chr7	145944052	888	7	1
889	889	SSC_0889	GATTAGGATTTTGGTGGAGG	chr13	80450053	6	1	GATTAGGATTTTGGTGGAGG	chr13	79875918	889	7	1
890	890	SSC_0890	CTGAGCCATAAACAAAATAA	chr16	65641840	9	1	CTGAGCCATAAACAAAATAA	chr16	65607937	890	8	1
891	891	SSC_0891	GCATCGACATCTTGATGAAC	chr4	74299633	9	1	GCATCGACATCTTGATGAAC	chr4	73433916	891	7	1
892	892	SSC_0892	ACATCCATCATGTATATACT	chr2	17353803	9	1	ACATCCATCATGTATATACT	chr2	17172536	892	7	1
893	893	SSC_0893	CCCAGGCTTTTCCCTGCCTA	chr5	114093470	9	1	CCCAGGCTTTTCCCTGCCTA	chr5	114757773	893	7	1
894	894	SSC_0894	ATCTTGAAGAAGACACGTAG	chr10	8846627	9	1	ATCTTGAAGAAGACACGTAG	chr10	8804664	894	8	1
895	895	SSC_0895	TTCTCTCAGAAGAGCAATTG	chr18	58879085	9	1	TTCTCTCAGAAGAGCAATTG	chr18	61211852	895	7	1
896	896	SSC_0896	TCTTTAGTCTCTGGCTGGCA	chr16	48776908	9	1	TCTTTAGTCTCTGGCTGGCA	chr16	48742997	896	7	1
897	897	SSC_0897	TTCATCTTCTTGTCTGAAGC	chr4	108187506	6	1	TTCATCTTCTTGTCTGAAGC	chr4	107266349	897	7	1
898	898	SSC_0898	AGTTCTTTCACCTCCTGTCA	chr5	174191440	9	1	AGTTCTTTCACCTCCTGTCA	chr5	174764437	898	8	1
899	899	SSC_0899	CTTTTGAATGATCTCTTAAG	chr8	34650201	9	1	CTTTTGAATGATCTCTTAAG	chr8	34792683	899	7	1
900	900	SSC_0900	CTTGGCAAGAGAAAAACGAC	chr2	111941262	6	1	CTTGGCAAGAGAAAAACGAC	chr2	111183685	900	7	1
901	901	SSC_0901	TGGATTTGTGCACAGCATGT	chr1	226700553	9	1	TGGATTTGTGCACAGCATGT	chr1	226512852	901	9	1
902	902	SSC_0902	TAAATGACCGAAAGAGCTCT	chr5	115754412	9	1	TAAATGACCGAAAGAGCTCT	chr5	116418715	902	7	1
903	903	SSC_0903	CCACTCCCTACTCTCAATTA	chr7	47283803	6	1	CCACTCCCTACTCTCAATTA	chr7	47244205	903	7	1
904	904	SSC_0904	AAACTCTAATATGTACAGGT	chr3	25752982	6	1	AAACTCTAATATGTACAGGT	chr3	25711491	904	7	1
905	905	SSC_0905	AGCCATGCTGCGGCCTCCAG	chr9	131839263	6	1	AGCCATGCTGCGGCCTCCAG	chr9	129076984	905	7	1
906	906	SSC_0906	TCTGTAAACTGGACTGAGAT	chr3	1590475	9	1	TCTGTAAACTGGACTGAGAT	chr3	1548791	906	8	1
907	907	SSC_0907	CTATCAGTGTTAGAGATGTG	chr5	133196822	6	1	CTATCAGTGTTAGAGATGTG	chr5	133861131	907	7	1
908	908	SSC_0908	TTAGCTACGTCCCTAGGGCT	chr2	105523946	9	1	TTAGCTACGTCCCTAGGGCT	chr2	104907488	908	7	1
909	909	SSC_0909	AAATCCAAGGTGGGAAGCCC	chr7	153321465	9	1	AAATCCAAGGTGGGAAGCCC	chr7	153624380	909	8	1
910	910	SSC_0910	AAAGTTCCCACCAGCAACGT	chr7	150625132	9	1	AAAGTTCCCACCAGCAACGT	chr7	150928044	910	9	1
911	911	SSC_0911	ATGAAGTACAGACTTAGTGT	chr4	28908237	9	1	ATGAAGTACAGACTTAGTGT	chr4	28906615	911	7	1
912	912	SSC_0912	GTGTGGTGAAAGTTTGATAA	chr9	89280616	9	1	GTGTGGTGAAAGTTTGATAA	chr9	86665701	912	8	1
913	913	SSC_0913	CTAGCCACACGATCATTATT	chr4	34934533	9	1	CTAGCCACACGATCATTATT	chr4	34932911	913	7	1
914	914	SSC_0914	GCTCTGCGATGTTTGGATCT	chr3	182328347	9	1	GCTCTGCGATGTTTGGATCT	chr3	182610559	914	7	1
915	915	SSC_0915	CAATGGGCTTGACTAAGATC	chr16	80394969	9	1	CAATGGGCTTGACTAAGATC	chr16	80361072	915	7	1
916	916	SSC_0916	ACTCGACCAATCCATTTACC	chr4	184291377	8	1	ACTCGACCAATCCATTTACC	chr4	183370224	916	7	1
917	917	SSC_0917	AACTCAGTGAATCACTCACT	chr1	159341055	9	1	AACTCAGTGAATCACTCACT	chr1	159371265	917	7	1
918	918	SSC_0918	ATAGGGGGACTATTTTTGTC	chr9	13915397	6	1	ATAGGGGGACTATTTTTGTC	chr9	13915398	918	7	1
919	919	SSC_0919	TGGTGTTCCTGCGTGATCAA	chr2	242629866	5	1	TGGTGTTCCTGCGTGATCAA	chr2	241690451	919	10	1
920	920	SSC_0920	ACTCAGGGCTTGGGCAATAA	chr20	34036614	6	1	ACTCAGGGCTTGGGCAATAA	chr20	35448802	920	7	1
921	921	SSC_0921	TTACTTTTCCTTGGAATGCT	chr13	110443282	6	1	TTACTTTTCCTTGGAATGCT	chr13	109790935	921	7	1
922	922	SSC_0922	CAAACATATGCACGATAGCC	chr10	37112887	9	1	CAAACATATGCACGATAGCC	chr10	36823959	922	7	1
923	923	SSC_0923	TCAGCCGGAATCAGGTTTTG	chr3	194573225	8	1	TCAGCCGGAATCAGGTTTTG	chr3	194852496	923	9	1
924	924	SSC_0924	CAAACAAATTCCTGCAGCAC	chr8	99374907	6	1	CAAACAAATTCCTGCAGCAC	chr8	98362679	924	7	1
925	925	SSC_0925	CAAGAGAAGTGAACTCCCAT	chr20	48988818	4	1	CAAGAGAAGTGAACTCCCAT	chr20	50372281	925	1	1
926	926	SSC_0926	CAGAGAGTGACATTATGACT	chr11	132213521	9	1	CAGAGAGTGACATTATGACT	chr11	132343627	926	7	1
927	927	SSC_0927	GTGCAGCAACATGATCAGAC	chr10	25109025	4	1	GTGCAGCAACATGATCAGAC	chr10	24820096	927	1	1
928	928	SSC_0928	AGTTTAAGTATTGATACCAC	chr1	90208039	6	1	AGTTTAAGTATTGATACCAC	chr1	89742480	928	7	1
929	929	SSC_0929	TAACGTCCCTGTGGGATCTC	chr5	126920058	9	1	TAACGTCCCTGTGGGATCTC	chr5	127584366	929	7	1
930	930	SSC_0930	TCAATTTGGGTAGGTAGACT	chr14	23160394	4	1	TCAATTTGGGTAGGTAGACT	chr14	22691185	930	2	1
931	931	SSC_0931	ATGTCTGATGGGTAGAAGAG	chr10	125464451	9	1	ATGTCTGATGGGTAGAAGAG	chr10	123704935	931	8	1
932	932	SSC_0932	CCTTCCGGAAGTCCCATCTT	chr5	2223439	9	1	CCTTCCGGAAGTCCCATCTT	chr5	2223325	932	8	1
933	933	SSC_0933	CTGGTATGCCTCTGATACAG	chr6	6934961	9	1	CTGGTATGCCTCTGATACAG	chr6	6934728	933	7	1
934	934	SSC_0934	AACTAGAGATAAGTCAACTG	chr14	35949836	9	1	AACTAGAGATAAGTCAACTG	chr14	35480630	934	7	1
935	935	SSC_0935	AGATAGTAAGATGGAGTTCA	chr15	46056658	9	1	AGATAGTAAGATGGAGTTCA	chr15	45764460	935	9	1
936	936	SSC_0936	AGAGAGTACAGGATCAACTC	chr17	54689323	9	1	AGAGAGTACAGGATCAACTC	chr17	56611962	936	7	1
937	937	SSC_0937	TCTTTGCCGGATTCTGTTCT	chr10	103488008	8	1	TCTTTGCCGGATTCTGTTCT	chr10	101728251	937	9	1
938	938	SSC_0938	AATTAGTTTGTAGAACAGAA	chr9	83592542	9	1	AATTAGTTTGTAGAACAGAA	chr9	80977627	938	7	1
939	939	SSC_0939	TGAATTCAGAACCATGGACA	chr15	100933392	9	1	TGAATTCAGAACCATGGACA	chr15	100393187	939	7	1
940	940	SSC_0940	CAGTCTTACTCATGTCAATA	chr11	59792888	9	1	CAGTCTTACTCATGTCAATA	chr11	60025415	940	7	1
941	941	SSC_0941	TGTGAAATATGGTACAACTC	chr3	138969388	6	1	TGTGAAATATGGTACAACTC	chr3	139250546	941	7	1
942	942	SSC_0942	AGGTTGAAGCAAGGTAATTT	chr3	43951160	6	1	AGGTTGAAGCAAGGTAATTT	chr3	43909668	942	7	1
943	943	SSC_0943	GGTAATTTCTCTTTGTTACC	chr9	120666496	9	1	GGTAATTTCTCTTTGTTACC	chr9	117904218	943	7	1
944	944	SSC_0944	TATCTATTAGGAATGTTATC	chr6	13869660	9	1	TATCTATTAGGAATGTTATC	chr6	13869429	944	7	1
945	945	SSC_0945	ATGTGATGGATGAGCTATAG	chr20	56427227	8	1	ATGTGATGGATGAGCTATAG	chr20	57852171	945	9	1
946	946	SSC_0946	TCCTGGGCTTGGGCTAACTT	chr2	68921953	9	1	TCCTGGGCTTGGGCTAACTT	chr2	68694821	946	9	1
947	947	SSC_0947	GTCCCACTCAGAGATGCCTC	chr14	101707553	9	1	GTCCCACTCAGAGATGCCTC	chr14	101241216	947	7	1
948	948	SSC_0948	AAGTTTGCCTTAACATTCAT	chr12	85353061	6	1	AAGTTTGCCTTAACATTCAT	chr12	84959282	948	7	1
949	949	SSC_0949	GCGCCAGCTCCGAGACAGGC	chr7	70596919	9	1	GCGCCAGCTCCGAGACAGGC	chr7	71131933	949	8	1
950	950	SSC_0950	CAACGTAGAAAATTTTGATG	chr4	125708680	9	1	CAACGTAGAAAATTTTGATG	chr4	124787525	950	7	1
951	951	SSC_0951	AACACAGTGCTCAAGGTTTT	chr9	110148473	9	1	AACACAGTGCTCAAGGTTTT	chr9	107386192	951	7	1
952	952	SSC_0952	TATTGAGCATACGGGTGCAA	chr11	68414668	8	1	TATTGAGCATACGGGTGCAA	chr11	68647200	952	9	1
953	953	SSC_0953	TGCTGGATGTGCAGTCTACT	chr12	91046070	9	1	TGCTGGATGTGCAGTCTACT	chr12	90652293	953	7	1
954	954	SSC_0954	AAGCACTCTCTCTCTTCCAC	chr1	230184459	8	1	AAGCACTCTCTCTCTTCCAC	chr1	230048712	954	9	1
955	955	SSC_0955	GAGAGGGAATTTCATTCCCG	chr11	115682960	9	1	GAGAGGGAATTTCATTCCCG	chr11	115812242	955	8	1
956	956	SSC_0956	TCACTGACTGTTTTAAATCC	chr5	39994510	9	1	TCACTGACTGTTTTAAATCC	chr5	39994408	956	7	1
957	957	SSC_0957	CCCAGATTCAAAGTTCCAGC	chr6	139630206	4	1	CCCAGATTCAAAGTTCCAGC	chr6	139309069	957	6	1
958	958	SSC_0958	GATCCTGCCTCCGGATTTAC	chr19	13283181	4	1	GATCCTGCCTCCGGATTTAC	chr19	13172367	958	3	1
959	959	SSC_0959	GAGTTTTTGCCAGCTCGCAC	chr8	47005327	9	1	GAGTTTTTGCCAGCTCGCAC	chr8	46093705	959	8	1
960	960	SSC_0960	TAGCCTAAGACTGGTTTGCT	chr13	49241745	9	1	TAGCCTAAGACTGGTTTGCT	chr13	48667609	960	7	1
961	961	SSC_0961	TTCTATGCACACATGGCGGG	chr6	135600064	6	1	TTCTATGCACACATGGCGGG	chr6	135278926	961	7	1
962	962	SSC_0962	TCCAGACGGCCTCTTGGCAT	chr20	34038996	6	1	TCCAGACGGCCTCTTGGCAT	chr20	35451174	962	7	1
963	963	SSC_0963	GCCTCGGCCTATCCTCATTT	chr5	10948523	9	1	GCCTCGGCCTATCCTCATTT	chr5	10948411	963	7	1
964	964	SSC_0964	GGGCTAAGGGAGGCATCTGG	chr4	54639104	6	1	GGGCTAAGGGAGGCATCTGG	chr4	53772937	964	7	1
965	965	SSC_0965	GTGTCTGTTGAGATGCTCAA	chr9	106313041	9	1	GTGTCTGTTGAGATGCTCAA	chr9	103550759	965	7	1
966	966	SSC_0966	TATGGCATTCTTTGTGACAT	chr1	194146712	9	1	TATGGCATTCTTTGTGACAT	chr1	194177582	966	7	1
967	967	SSC_0967	AAATTTCATAAGGCTATCTC	chr1	181787603	9	1	AAATTTCATAAGGCTATCTC	chr1	181818468	967	8	1
968	968	SSC_0968	CTTCATGCGGCTCTTGAGTT	chr8	49290491	6	1	CTTCATGCGGCTCTTGAGTT	chr8	48377931	968	7	1
969	969	SSC_0969	ATATGACCCCCGCATTTTGG	chr6	4563709	6	1	ATATGACCCCCGCATTTTGG	chr6	4563475	969	7	1
970	970	SSC_0970	TACCTTAGAACCTAGATCAT	chr20	52430636	6	1	TACCTTAGAACCTAGATCAT	chr20	53814097	970	7	1
971	971	SSC_0971	TTCCAAATCTCTAGATGATA	chr4	116088137	6	1	TTCCAAATCTCTAGATGATA	chr4	115166981	971	7	1
972	972	SSC_0972	GCCCAGCCTTTTGCTAGAAA	chr12	12056095	6	1	GCCCAGCCTTTTGCTAGAAA	chr12	11903161	972	7	1
973	973	SSC_0973	TTCCTGTCTAAGGAAGCTAC	chr5	128174088	9	1	TTCCTGTCTAAGGAAGCTAC	chr5	128838395	973	7	1
974	974	SSC_0974	GCCTGGAGGGCTCTTGCATA	chr14	101141188	6	1	GCCTGGAGGGCTCTTGCATA	chr14	100674851	974	7	1
975	975	SSC_0975	CTAAAAGACGGGGATCCCTT	chr14	22981227	6	1	CTAAAAGACGGGGATCCCTT	chr14	22512245	975	7	1
976	976	SSC_0976	GCTGAACCAGTTTGGAAGTA	chr2	4033322	9	1	GCTGAACCAGTTTGGAAGTA	chr2	3985732	976	8	1
977	977	SSC_0977	GAAAGGATAATAGCATAAAG	chr12	85067529	6	1	GAAAGGATAATAGCATAAAG	chr12	84673750	977	7	1
978	978	SSC_0978	GGAAGCACTAGATTTCAAGA	chr20	38173824	9	1	GGAAGCACTAGATTTCAAGA	chr20	39545181	978	8	1
979	979	SSC_0979	GTAAATGAGTGGCACGCAGA	chr14	39117322	6	1	GTAAATGAGTGGCACGCAGA	chr14	38648118	979	7	1
980	980	SSC_0980	CTACTTTTTAATTCAGTGCC	chr13	69251709	9	1	CTACTTTTTAATTCAGTGCC	chr13	68677577	980	7	1
981	981	SSC_0981	CTCAGCTGCTATGGCCCATT	chr16	26659603	9	1	CTCAGCTGCTATGGCCCATT	chr16	26648282	981	8	1
982	982	SSC_0982	TAGTTAACAATAGCCCAACC	chr14	66778521	9	1	TAGTTAACAATAGCCCAACC	chr14	66311803	982	7	1
983	983	SSC_0983	AACCCAGATTAAACAGTGAG	chr13	88356410	9	1	AACCCAGATTAAACAGTGAG	chr13	87704155	983	7	1
984	984	SSC_0984	CAAGTCTACTCATTGGTTTG	chr10	6716569	9	1	CAAGTCTACTCATTGGTTTG	chr10	6674607	984	8	1
985	985	SSC_0985	CTTCAGAGCAGTTATATTAG	chr13	75586475	9	1	CTTCAGAGCAGTTATATTAG	chr13	75012338	985	7	1
986	986	SSC_0986	TGGCCACAAAACACCTATTC	chr6	141829571	6	1	TGGCCACAAAACACCTATTC	chr6	141508434	986	7	1
987	987	SSC_0987	TAAGAGGAGCTTCACCTCAA	chr2	15795375	9	1	TAAGAGGAGCTTCACCTCAA	chr2	15655251	987	7	1
988	988	SSC_0988	CAGGACGAGGGGGTAGTCAT	chr4	87475232	6	1	CAGGACGAGGGGGTAGTCAT	chr4	86554079	988	7	1
989	989	SSC_0989	TAGAACAGATCAGCACACAT	chr9	29320270	9	1	TAGAACAGATCAGCACACAT	chr9	29320272	989	7	1
990	990	SSC_0990	GATGGCATCATGTACCATTA	chr1	160856909	9	1	GATGGCATCATGTACCATTA	chr1	160887119	990	7	1
991	991	SSC_0991	AGCGGACCTTGTAGACTAGC	chr11	48235408	8	1	AGCGGACCTTGTAGACTAGC	chr11	48213856	991	9	1
992	992	SSC_0992	TTCATGGCTGGGGTATTCAG	chrX	66129764	9	1	TTCATGGCTGGGGTATTCAG	chrX	66909922	992	7	1
993	993	SSC_0993	TAATCAAAACCTATTTTCTC	chr4	97747276	9	1	TAATCAAAACCTATTTTCTC	chr4	96826125	993	7	1
994	994	SSC_0994	ATCTGAGTGGGGACTTGAAT	chr9	82559027	9	1	ATCTGAGTGGGGACTTGAAT	chr9	79944112	994	7	1
995	995	SSC_0995	GTGAGTCATCCTTAAAATAC	chr6	89699029	9	1	GTGAGTCATCCTTAAAATAC	chr6	88989310	995	7	1
996	996	SSC_0996	ACAAGCCTGAGAGTTATTCC	chr1	191104151	9	1	ACAAGCCTGAGAGTTATTCC	chr1	191135021	996	7	1
997	997	SSC_0997	CTCCTGGGAAGAGCATGTGG	chr1	25297415	6	1	CTCCTGGGAAGAGCATGTGG	chr1	24970924	997	7	1
998	998	SSC_0998	ACTGTTATAATGAGTTATCT	chr5	103407491	9	1	ACTGTTATAATGAGTTATCT	chr5	104071790	998	7	1
999	999	SSC_0999	GTCACTGATAACATTAAGAA	chr5	151758742	9	1	GTCACTGATAACATTAAGAA	chr5	152379181	999	7	1
1000	1000	SSC_1000	AACTGAAAATAACCTGTATA	chr8	85834918	9	1	AACTGAAAATAACCTGTATA	chr8	84922683	1000	7	1
1001	1001	SSC_1001	TGTATTAGTAAATCCTGCCC	chr8	134927653	6	1	TGTATTAGTAAATCCTGCCC	chr8	133915410	1001	7	1
1002	1002	SSC_1002	GGTTGTAATGTATGAAAGGC	chrX	97459658	9	1	GGTTGTAATGTATGAAAGGC	chrX	98204660	1002	8	1
1003	1003	SSC_1003	TATATGTGTTAAAGGGGCCG	chr7	25300811	6	1	TATATGTGTTAAAGGGGCCG	chr7	25261192	1003	1	1
1004	1004	SSC_1004	TCCTGCTAACTATGATGGTT	chr6	97956867	9	1	TCCTGCTAACTATGATGGTT	chr6	97508991	1004	7	1
1005	1005	SSC_1005	GTTCCTTCTAATCCCCTATT	chr1	46010896	6	1	GTTCCTTCTAATCCCCTATT	chr1	45545224	1005	7	1
1006	1006	SSC_1006	GTGGGTTATCTGCATTTTAC	chr2	234381978	7	1	GTGGGTTATCTGCATTTTAC	chr2	233473332	1006	10	1
1007	1007	SSC_1007	ATTGATTGATGATGGTTCCC	chr16	47100110	6	1	ATTGATTGATGATGGTTCCC	chr16	47066199	1007	7	1
1008	1008	SSC_1008	ATCCAAACCACATCAACCTA	chr2	235723509	6	1	ATCCAAACCACATCAACCTA	chr2	234814865	1008	7	1
1009	1009	SSC_1009	CTATTAGTTTCCAGATCCTT	chr4	181093749	6	1	CTATTAGTTTCCAGATCCTT	chr4	180172596	1009	7	1
1010	1010	SSC_1010	ATTATATCTTCCTCAGCTAC	chr16	34459101	9	1	ATTATATCTTCCTCAGCTAC	chr16	35224730	1010	8	1
1011	1011	SSC_1011	ATCTGGAAGGTGCAAGGCTC	chr11	15363110	9	1	ATCTGGAAGGTGCAAGGCTC	chr11	15341564	1011	8	1
1012	1012	SSC_1012	GTGGATGGGGCAAGGGTTTG	chr14	75723999	4	1	GTGGATGGGGCAAGGGTTTG	chr14	75257296	1012	3	1
1013	1013	SSC_1013	CTCACATGGGACTGCTTGCC	chr1	117032140	4	1	CTCACATGGGACTGCTTGCC	chr1	116489518	1013	3	1
1014	1014	SSC_1014	GAACGCCCTCACATCCAAAC	chr9	34049957	2	1	GAACGCCCTCACATCCAAAC	chr9	34049959	1014	4	1
1015	1015	SSC_1015	TCTTGCCCATTAAATTTATG	chr18	132274	9	1	TCTTGCCCATTAAATTTATG	chr18	132274	1015	7	1
1016	1016	SSC_1016	TCCGTGGGGTACACCCCCTG	chr9	118318415	9	1	TCCGTGGGGTACACCCCCTG	chr9	115556136	1016	7	1
1017	1017	SSC_1017	TGTCTTCCTGAATTCACTTC	chr4	189776491	9	1	TGTCTTCCTGAATTCACTTC	chr4	188855337	1017	8	1
1018	1018	SSC_1018	TCACTGATCTGGCCTTAGGG	chrX	51350721	9	1	TCACTGATCTGGCCTTAGGG	chrX	51607869	1018	7	1
1019	1019	SSC_1019	AGACTTGAGAGGTATTACTC	chr3	66974829	9	1	AGACTTGAGAGGTATTACTC	chr3	66924405	1019	7	1
1020	1020	SSC_1020	ATTAAGGTCAGGGGATGGGT	chrX	141734547	9	1	ATTAAGGTCAGGGGATGGGT	chrX	142646761	1020	8	1
1021	1021	SSC_1021	TCACGCACTCTTGTTGGGGT	chr15	58493195	6	1	TCACGCACTCTTGTTGGGGT	chr15	58200996	1021	7	1
1022	1022	SSC_1022	ATAGTCCCAAATGTTGCTGG	chr12	27173432	6	1	ATAGTCCCAAATGTTGCTGG	chr12	27020499	1022	7	1
1023	1023	SSC_1023	TAACCACTAGGGCCCAGGAA	chr5	135014586	9	1	TAACCACTAGGGCCCAGGAA	chr5	135678897	1023	7	1
1024	1024	SSC_1024	GGCTTCTCAGGCTCACAAGG	chr3	48760455	6	1	GGCTTCTCAGGCTCACAAGG	chr3	48723022	1024	7	1
1025	1025	SSC_1025	CTTTTGGGGGCATTGCTCTA	chr6	118060968	9	1	CTTTTGGGGGCATTGCTCTA	chr6	117739805	1025	7	1
1026	1026	SSC_1026	GTGCAGGTGATGCCACACCC	chr3	25716052	6	1	GTGCAGGTGATGCCACACCC	chr3	25674561	1026	7	1
1027	1027	SSC_1027	ATGGAGGCACCACTACAAGG	chr8	106006051	6	1	ATGGAGGCACCACTACAAGG	chr8	104993823	1027	7	1
1028	1028	SSC_1028	GGCTGCATTCTACCCACACG	chr5	126194252	6	1	GGCTGCATTCTACCCACACG	chr5	126858560	1028	7	1
1029	1029	SSC_1029	CTCTGGTGTCGCAGCAGCCC	chr15	39643733	6	1	CTCTGGTGTCGCAGCAGCCC	chr15	39351532	1029	7	1
1030	1030	SSC_1030	GAACTCTGCCAAAGTGCCAC	chr2	121843532	6	1	GAACTCTGCCAAAGTGCCAC	chr2	121085956	1030	7	1
1031	1031	SSC_1031	GAGGAGTAATATTCACCATC	chr1	238145829	9	1	GAGGAGTAATATTCACCATC	chr1	237982529	1031	7	1
1032	1032	SSC_1032	ATTTTCAGCATTCTGGTTAT	chr8	2359725	9	1	ATTTTCAGCATTCTGGTTAT	chr8	2502612	1032	8	1
1033	1033	SSC_1033	ACTCAAATAAAGAAGCAAAT	chr13	80009078	4	1	ACTCAAATAAAGAAGCAAAT	chr13	79434943	1033	1	1
1034	1034	SSC_1034	ATGCGGAAACATCGCTTTTA	chr4	12787811	9	1	ATGCGGAAACATCGCTTTTA	chr4	12786187	1034	8	1
1035	1035	SSC_1035	CAACGTCCTGGCTCGGCGCC	chr14	102430645	6	1	CAACGTCCTGGCTCGGCGCC	chr14	101964308	1035	6	1
1036	1036	SSC_1036	GGTATTGATCCGGGCGGCTG	chr4	8742513	9	1	GGTATTGATCCGGGCGGCTG	chr4	8740787	1036	9	1
1037	1037	SSC_1037	GAGATATTGTTTGTCATAAT	chr5	162418254	9	1	GAGATATTGTTTGTCATAAT	chr5	162991248	1037	8	1
1038	1038	SSC_1038	CTTCTCATATCCGCTGTCCC	chr18	6675941	9	1	CTTCTCATATCCGCTGTCCC	chr18	6675942	1038	8	1
1039	1039	SSC_1039	TTGAACCTGGTGTTTATCCT	chr18	51337731	9	1	TTGAACCTGGTGTTTATCCT	chr18	53811361	1039	8	1
1040	1040	SSC_1040	CGGCTGTGGGCAACTCGAGG	chr2	67809114	6	1	CGGCTGTGGGCAACTCGAGG	chr2	67581982	1040	7	1
1041	1041	SSC_1041	TCTCCTCAAAATAAATGTTA	chr2	156808703	6	1	TCTCCTCAAAATAAATGTTA	chr2	155952191	1041	7	1
1042	1042	SSC_1042	GCGTCTCTCGTTTTCTTTGC	chr10	133357195	9	1	GCGTCTCTCGTTTTCTTTGC	chr10	131558932	1042	8	1
1043	1043	SSC_1043	ATACCATCATTCAGGACTTT	chr5	73656840	6	1	ATACCATCATTCAGGACTTT	chr5	74361015	1043	7	1
1044	1044	SSC_1044	AGTATGAATCTGTTGATAAA	chr10	94918184	6	1	AGTATGAATCTGTTGATAAA	chr10	93158427	1044	7	1
1045	1045	SSC_1045	TCCCGGGTTCGCGGTGCAGT	chr1	10927605	8	1	TCCCGGGTTCGCGGTGCAGT	chr1	10867548	1045	6	1
1046	1046	SSC_1046	TGGGGCACCCAAATGTTTCC	chr7	46027097	6	1	TGGGGCACCCAAATGTTTCC	chr7	45987498	1046	7	1
1047	1047	SSC_1047	GCAGCCTGAGACAGAATCCT	chr7	143802916	9	1	GCAGCCTGAGACAGAATCCT	chr7	144105823	1047	7	1
1048	1048	SSC_1048	TTGCTCTTATAGTACCTTCT	chr12	25610810	4	1	TTGCTCTTATAGTACCTTCT	chr12	25457876	1048	3	1
1049	1049	SSC_1049	ACCGGCAGTGGACTGATGAT	chr1	80388312	9	1	ACCGGCAGTGGACTGATGAT	chr1	79922627	1049	7	1
1050	1050	SSC_1050	ACCCGTGAGACAGCGGCCCC	chr10	2879278	9	1	ACCCGTGAGACAGCGGCCCC	chr10	2837086	1050	9	1
1051	1051	SSC_1051	AATTCCTTGAATACCTAGAG	chrX	15168086	9	1	AATTCCTTGAATACCTAGAG	chrX	15149964	1051	7	1
1052	1052	SSC_1052	CACGTAGTCCTCTTACCCAA	chr12	50696220	6	1	CACGTAGTCCTCTTACCCAA	chr12	50302437	1052	7	1
1053	1053	SSC_1053	GGGACCGGACAGCACTGGCA	chr10	130203446	9	1	GGGACCGGACAGCACTGGCA	chr10	128405182	1053	8	1
1054	1054	SSC_1054	TCATCCTCATAGTTAAGGGA	chr17	32592922	9	1	TCATCCTCATAGTTAAGGGA	chr17	34265903	1054	7	1
1055	1055	SSC_1055	CACATTTTAAAAGGAAGTAC	chr4	178322207	6	1	CACATTTTAAAAGGAAGTAC	chr4	177401053	1055	7	1
1056	1056	SSC_1056	TTCCTACCCCACGATAAAGA	chr20	23649028	6	1	TTCCTACCCCACGATAAAGA	chr20	23668391	1056	7	1
1057	1057	SSC_1057	GGGAACTAATGAGGCGGTGG	chr17	74542388	4	1	GGGAACTAATGAGGCGGTGG	chr17	76546306	1057	1	1
1058	1058	SSC_1058	CTGAGTAGAGCTAACGAAGC	chr4	8744771	9	1	CTGAGTAGAGCTAACGAAGC	chr4	8743045	1058	9	1
1059	1059	SSC_1059	AAGGACACCACTGCCTCACT	chr2	22010477	9	1	AAGGACACCACTGCCTCACT	chr2	21787605	1059	8	1
1060	1060	SSC_1060	TAGAAAGGTGTCTTTTTACA	chr4	125672088	6	1	TAGAAAGGTGTCTTTTTACA	chr4	124750933	1060	7	1
1061	1061	SSC_1061	TTAGTAGGCAATTGGGAGTA	chr20	22019959	9	1	TTAGTAGGCAATTGGGAGTA	chr20	22039321	1061	8	1
1062	1062	SSC_1062	CAATACAAGGTTGCTATAGA	chr3	83171303	9	1	CAATACAAGGTTGCTATAGA	chr3	83122152	1062	7	1
1063	1063	SSC_1063	GTGAATTCCAGCAATGTTCG	chr5	131361961	9	1	GTGAATTCCAGCAATGTTCG	chr5	132026268	1063	9	1
1064	1064	SSC_1064	GATCCAATGGGAAATCATGA	chr8	117542682	6	1	GATCCAATGGGAAATCATGA	chr8	116530444	1064	7	1
1065	1065	SSC_1065	ATGCGTGGTCAGTAAGTAAC	chr3	24640918	9	1	ATGCGTGGTCAGTAAGTAAC	chr3	24599427	1065	1	1
1066	1066	SSC_1066	AAGTGCAAATTGACAGTCTT	chr2	222161036	9	1	AAGTGCAAATTGACAGTCTT	chr2	221296316	1066	7	1
1067	1067	SSC_1067	GAACAACTGGGACAAGGGGT	chr20	32068107	6	1	GAACAACTGGGACAAGGGGT	chr20	33480301	1067	7	1
1068	1068	SSC_1068	GGAGTCTGTAAGCTTATTGT	chr18	7306441	9	1	GGAGTCTGTAAGCTTATTGT	chr18	7306443	1068	7	1
1069	1069	SSC_1069	ACTAAGACAATAGGAAATGT	chr2	187306574	6	1	ACTAAGACAATAGGAAATGT	chr2	186441847	1069	7	1
1070	1070	SSC_1070	CTTGGCCTGTGGAAGACATT	chr5	174809594	9	1	CTTGGCCTGTGGAAGACATT	chr5	175382591	1070	7	1
1071	1071	SSC_1071	CTTGCTCCGTTTCATCAGCC	chr17	46829861	8	1	CTTGCTCCGTTTCATCAGCC	chr17	48752499	1071	9	1
1072	1072	SSC_1072	CTGCGGGAGTCTTTCATGCC	chr19	13980308	6	1	CTGCGGGAGTCTTTCATGCC	chr19	13869494	1072	7	1
1073	1073	SSC_1073	ATTAAACACCGTAATTACTT	chr1	91519043	9	1	ATTAAACACCGTAATTACTT	chr1	91053486	1073	7	1
1074	1074	SSC_1074	AGTTGCCAGTTGCGGCCAAG	chr17	71088878	2	1	AGTTGCCAGTTGCGGCCAAG	chr17	73092739	1074	4	1
1075	1075	SSC_1075	GTAGGCACCACTGAGAGGTC	chr6	9977295	9	1	GTAGGCACCACTGAGAGGTC	chr6	9977062	1075	7	1
1076	1076	SSC_1076	TTATAATAACCGTTTAGATG	chr2	6400452	9	1	TTATAATAACCGTTTAGATG	chr2	6260320	1076	8	1
1077	1077	SSC_1077	TAGGTGGTACAGCCAGTTAG	chr10	125458063	9	1	TAGGTGGTACAGCCAGTTAG	chr10	123698547	1077	8	1
1078	1078	SSC_1078	CAAGGCAATTACCCTTCTCC	chr3	188618261	4	1	CAAGGCAATTACCCTTCTCC	chr3	188900472	1078	2	1
1079	1079	SSC_1079	AGATCAAATGGTCTACACTA	chr18	31923480	9	1	AGATCAAATGGTCTACACTA	chr18	34343516	1079	7	1
1080	1080	SSC_1080	GGGATTATTACCATAAAATA	chr18	45764463	9	1	GGGATTATTACCATAAAATA	chr18	48238092	1080	7	1
1081	1081	SSC_1081	ATAATCCCTAAGGCTCCATG	chr14	59260019	6	1	ATAATCCCTAAGGCTCCATG	chr14	58793301	1081	7	1
1082	1082	SSC_1082	AGACTCTCTGAATAGAAGAC	chr6	119730888	9	1	AGACTCTCTGAATAGAAGAC	chr6	119409723	1082	7	1
1083	1083	SSC_1083	CACCGGTTGCCCCGCCCTTG	chr22	46301652	4	1	CACCGGTTGCCCCGCCCTTG	chr22	45905772	1083	1	1
1084	1084	SSC_1084	CTTGTCTGATGAATGAGGAT	chr6	149062895	6	1	CTTGTCTGATGAATGAGGAT	chr6	148741759	1084	7	1
1085	1085	SSC_1085	GCCAGAATCCCTAAAGAAGT	chr1	222358909	6	1	GCCAGAATCCCTAAAGAAGT	chr1	222185567	1085	7	1
1086	1086	SSC_1086	GTCTGAAGATAGAACTACTA	chr2	82344996	9	1	GTCTGAAGATAGAACTACTA	chr2	82117872	1086	8	1
1087	1087	SSC_1087	GAGTTAAACTACAAACATTA	chr10	130501132	9	1	GAGTTAAACTACAAACATTA	chr10	128702868	1087	8	1
1088	1088	SSC_1088	GAATCCTTTAGTCTGTACAG	chr1	231644471	6	1	GAATCCTTTAGTCTGTACAG	chr1	231508725	1088	7	1
1089	1089	SSC_1089	AAGAGTAAGTCCGTGTGCCA	chrY	8773006	9	1	AAGAGTAAGTCCGTGTGCCA	chrY	8904965	1089	7	1
1090	1090	SSC_1090	TGGCTGAGGATTGAAACTCT	chr1	14677327	6	1	TGGCTGAGGATTGAAACTCT	chr1	14350832	1090	7	1
1091	1091	SSC_1091	GACTGATGTATTTGCATAGT	chr1	94770632	4	1	GACTGATGTATTTGCATAGT	chr1	94305076	1091	2	1
1092	1092	SSC_1092	ACAAATTGTGTAACCTGCAC	chr7	42464117	8	1	ACAAATTGTGTAACCTGCAC	chr7	42424518	1092	9	1
1093	1093	SSC_1093	AAGACAACAAACTTTCCTCC	chr12	55459258	9	1	AAGACAACAAACTTTCCTCC	chr12	55065474	1093	7	1
1094	1094	SSC_1094	AGAGGTATTTGATTTTCAGT	chr8	81096259	6	1	AGAGGTATTTGATTTTCAGT	chr8	80184024	1094	7	1
1095	1095	SSC_1095	TACATTGTGATTTTGAATTA	chr1	163408086	8	1	TACATTGTGATTTTGAATTA	chr1	163438296	1095	9	1
1096	1096	SSC_1096	CGCAGTGCCATTGTCCTTAT	chr4	181252677	4	1	CGCAGTGCCATTGTCCTTAT	chr4	180331524	1096	1	1
1097	1097	SSC_1097	AGTGATTTCTTAAAGCAGTT	chr11	103775719	9	1	AGTGATTTCTTAAAGCAGTT	chr11	103904991	1097	7	1
1098	1098	SSC_1098	AGTGTATGACAGAAACGTAT	chr13	39738966	9	1	AGTGTATGACAGAAACGTAT	chr13	39164829	1098	7	1
1099	1099	SSC_1099	CAGAAGGTAGGGTCTACATC	chr19	40630191	8	1	CAGAAGGTAGGGTCTACATC	chr19	40124284	1099	7	1
1100	1100	SSC_1100	CCCAAGAGGAATCCAGCACA	chr3	8757059	6	1	CCCAAGAGGAATCCAGCACA	chr3	8715373	1100	7	1
1101	1101	SSC_1101	TACTCTGTGGGCAGAGCAAG	chr14	26509722	9	1	TACTCTGTGGGCAGAGCAAG	chr14	26040516	1101	8	1
1102	1102	SSC_1102	GAGGCCTGCCAACTTGGTCA	chr12	102321759	9	1	GAGGCCTGCCAACTTGGTCA	chr12	101927981	1102	7	1
1103	1103	SSC_1103	GAATACCTACCCTCCTTCAC	chr4	8764624	9	1	GAATACCTACCCTCCTTCAC	chr4	8762898	1103	9	1
1104	1104	SSC_1104	GTCATGGGGACAAGATCAAA	chr8	129202844	6	1	GTCATGGGGACAAGATCAAA	chr8	128190598	1104	7	1
1105	1105	SSC_1105	CGACTGGTCCTCAGTCCTCT	chr14	30615392	9	1	CGACTGGTCCTCAGTCCTCT	chr14	30146186	1105	7	1
1106	1106	SSC_1106	GCTCTTGCAAAGCAGGATGA	chr3	148954973	6	1	GCTCTTGCAAAGCAGGATGA	chr3	149237186	1106	7	1
1107	1107	SSC_1107	TTTCAGCCCTCTATTAAAGG	chr15	79812282	9	1	TTTCAGCCCTCTATTAAAGG	chr15	79519940	1107	9	1
1108	1108	SSC_1108	GTATTGGAGGTATACTTTAT	chr12	20957047	9	1	GTATTGGAGGTATACTTTAT	chr12	20804113	1108	7	1
1109	1109	SSC_1109	TTTCATTGCACTTCAGTGGG	chr8	111276768	9	1	TTTCATTGCACTTCAGTGGG	chr8	110264539	1109	7	1
1110	1110	SSC_1110	CTCCACATCAGCACTCCCGA	chr2	130364200	9	1	CTCCACATCAGCACTCCCGA	chr2	129606627	1110	8	1
1111	1111	SSC_1111	TGCTTCCTGAATGCCTACCG	chr7	324793	8	1	TGCTTCCTGAATGCCTACCG	chr7	284827	1111	9	1
1112	1112	SSC_1112	CAGACTTTGGGAGTTACACT	chr1	238477752	9	1	CAGACTTTGGGAGTTACACT	chr1	238314452	1112	7	1
1113	1113	SSC_1113	TAGCTGGATAGCTGGAGGTA	chr11	29907800	9	1	TAGCTGGATAGCTGGAGGTA	chr11	29886253	1113	8	1
1114	1114	SSC_1114	TGGATGATGCTTACTAGATC	chr8	86907149	9	1	TGGATGATGCTTACTAGATC	chr8	85894920	1114	8	1
1115	1115	SSC_1115	TGACAGTTAAGCCGAGGGAG	chr9	99211924	4	1	TGACAGTTAAGCCGAGGGAG	chr9	96449642	1115	6	1
1116	1116	SSC_1116	AGCCAGGAGGTTTTAATAAA	chr5	36819502	9	1	AGCCAGGAGGTTTTAATAAA	chr5	36819400	1116	7	1
1117	1117	SSC_1117	TACAGGCATATGGAGGTTAT	chr21	40384001	6	1	TACAGGCATATGGAGGTTAT	chr21	39012075	1117	7	1
1118	1118	SSC_1118	GTGGAGATTTCTGTGACTGA	chr15	36863865	9	1	GTGGAGATTTCTGTGACTGA	chr15	36571664	1118	7	1
1119	1119	SSC_1119	ATGACTGATGGGAGTGAGTC	chr9	134691411	8	1	ATGACTGATGGGAGTGAGTC	chr9	131816024	1119	9	1
1120	1120	SSC_1120	CAGGTCTATATTTGGATGGC	chr11	125014566	9	1	CAGGTCTATATTTGGATGGC	chr11	125144670	1120	7	1
1121	1121	SSC_1121	AAGTATGAAAGATTTAGACA	chr6	125469223	6	1	AAGTATGAAAGATTTAGACA	chr6	125148077	1121	7	1
1122	1122	SSC_1122	CCAGGAATTTCCTAATACTC	chr7	98099741	8	1	CCAGGAATTTCCTAATACTC	chr7	98470429	1122	7	1
1123	1123	SSC_1123	TGTCTTTAGTTGTCACACGT	chr19	57565362	9	1	TGTCTTTAGTTGTCACACGT	chr19	57053994	1123	8	1
1124	1124	SSC_1124	AGAGCATGGATCCACAAGGC	chr5	90742930	9	1	AGAGCATGGATCCACAAGGC	chr5	91447113	1124	7	1
1125	1125	SSC_1125	CAATAGGCATACTCTACGGT	chr2	130157292	9	1	CAATAGGCATACTCTACGGT	chr2	129399719	1125	8	1
1126	1126	SSC_1126	GACACTAAAACTCTACCTTA	chr1	110901465	7	1	GACACTAAAACTCTACCTTA	chr1	110358843	1126	10	1
1127	1127	SSC_1127	TACCTGGACCTGTAAGTTAA	chr2	33901192	6	1	TACCTGGACCTGTAAGTTAA	chr2	33676125	1127	7	1
1128	1128	SSC_1128	GGCGTGTCGCAGTGGGTTCA	chr6	52051089	9	1	GGCGTGTCGCAGTGGGTTCA	chr6	52186291	1128	7	1
1129	1129	SSC_1129	CGCTGCTGTGAACAACCATG	chr20	5299133	9	1	CGCTGCTGTGAACAACCATG	chr20	5318487	1129	9	1
1130	1130	SSC_1130	AAGGACTCCTTTGGGAAAAC	chr2	56288029	9	1	AAGGACTCCTTTGGGAAAAC	chr2	56060894	1130	7	1
1131	1131	SSC_1131	GGTTCATTTGTTAGCAAGCA	chr7	134293609	6	1	GGTTCATTTGTTAGCAAGCA	chr7	134608857	1131	7	1
1132	1132	SSC_1132	GCAGGCCCCAGATGTGCTGA	chr21	45691906	8	1	GCAGGCCCCAGATGTGCTGA	chr21	44272023	1132	7	1
1133	1133	SSC_1133	GCTTGAGCTCGGGGGAACGA	chr4	59425724	9	1	GCTTGAGCTCGGGGGAACGA	chr4	58559559	1133	8	1
1134	1134	SSC_1134	AGGGAGGGGTCTGAACAGCT	chr20	36827582	6	1	AGGGAGGGGTCTGAACAGCT	chr20	38199180	1134	1	1
1135	1135	SSC_1135	TGGTCAGAGCTGATGACGGG	chr11	113353360	8	1	TGGTCAGAGCTGATGACGGG	chr11	113482638	1135	9	1
1136	1136	SSC_1136	AAGACACAGATTCACTCACG	chr8	132145699	9	1	AAGACACAGATTCACTCACG	chr8	131133452	1136	7	1
1137	1137	SSC_1137	CCCAAAAAAGAAGGTAAAAA	chr2	181259438	9	1	CCCAAAAAAGAAGGTAAAAA	chr2	180394711	1137	7	1
1138	1138	SSC_1138	GTAACCAGATTACTTCATGA	chr2	59414675	9	1	GTAACCAGATTACTTCATGA	chr2	59187540	1138	8	1
1139	1139	SSC_1139	AAACAAGTGTCTTATCCCTC	chr15	49959715	6	1	AAACAAGTGTCTTATCCCTC	chr15	49667518	1139	7	1
1140	1140	SSC_1140	ATCATCTGACTGGGGGGTGT	chr18	53997299	6	1	ATCATCTGACTGGGGGGTGT	chr18	56330068	1140	7	1
1141	1141	SSC_1141	CTGAATATCCCGCCATACAC	chr16	8548704	9	1	CTGAATATCCCGCCATACAC	chr16	8498702	1141	8	1
1142	1142	SSC_1142	TTGCAGACAGTCTACTGGGA	chr1	158124982	6	1	TTGCAGACAGTCTACTGGGA	chr1	158155192	1142	7	1
1143	1143	SSC_1143	CACCAGCCCGTTTGCCCACT	chr1	24372849	4	1	CACCAGCCCGTTTGCCCACT	chr1	24046359	1143	3	1
1144	1144	SSC_1144	TGCAGGTTTCCTGCCAGAGG	chr2	72133913	6	1	TGCAGGTTTCCTGCCAGAGG	chr2	71906783	1144	8	1
1145	1145	SSC_1145	TCACTAACTATTGTCTAATA	chr1	188627861	6	1	TCACTAACTATTGTCTAATA	chr1	188658730	1145	7	1
1146	1146	SSC_1146	TGGGCAAACACCCCCAAAAT	chr9	118226509	9	1	TGGGCAAACACCCCCAAAAT	chr9	115464230	1146	7	1
1147	1147	SSC_1147	GCAAGACAAAAGCCCCTACG	chr20	5199702	6	1	GCAAGACAAAAGCCCCTACG	chr20	5219056	1147	7	1
1148	1148	SSC_1148	CAGAGGTAGATTTCTAGATG	chr4	78379625	9	1	CAGAGGTAGATTTCTAGATG	chr4	77458471	1148	7	1
1149	1149	SSC_1149	AGACAGTCCGTTTATCAGCC	chr9	26232233	6	1	AGACAGTCCGTTTATCAGCC	chr9	26232235	1149	7	1
1150	1150	SSC_1150	ATCTTAGCAAAGTCAAATAC	chr7	51893713	9	1	ATCTTAGCAAAGTCAAATAC	chr7	51826017	1150	8	1
1151	1151	SSC_1151	GTAATCCAACAGGGAGGCAA	chrX	83016152	9	1	GTAATCCAACAGGGAGGCAA	chrX	83761144	1151	8	1
1152	1152	SSC_1152	TCGAGGTTGGCAGGCTGGGA	chr3	53190792	6	1	TCGAGGTTGGCAGGCTGGGA	chr3	53156776	1152	7	1
1153	1153	SSC_1153	CAGAGGGTGTCGGGAACTCT	chr3	169384508	6	1	CAGAGGGTGTCGGGAACTCT	chr3	169666720	1153	7	1
1154	1154	SSC_1154	TAGAGGCTGGATGAGAAAAG	chr21	42222589	9	1	TAGAGGCTGGATGAGAAAAG	chr21	40850663	1154	8	1
1155	1155	SSC_1155	AAACTTATTGTTCTTGAGCC	chr4	178568283	9	1	AAACTTATTGTTCTTGAGCC	chr4	177647129	1155	7	1
1156	1156	SSC_1156	GTCTTCTGAGTTAGATCATA	chr2	68135131	6	1	GTCTTCTGAGTTAGATCATA	chr2	67907999	1156	7	1
1157	1157	SSC_1157	GACGGCAGCTTGGAGCTGGA	chr10	1002148	6	1	GACGGCAGCTTGGAGCTGGA	chr10	956208	1157	7	1
1158	1158	SSC_1158	ATTGTTCTGCTAGGATAAAG	chr12	48408435	8	1	ATTGTTCTGCTAGGATAAAG	chr12	48014652	1158	9	1
1159	1159	SSC_1159	TTTTAGATAATACGAACCAA	chr3	20457181	9	1	TTTTAGATAATACGAACCAA	chr3	20415689	1159	7	1
1160	1160	SSC_1160	CAGTCCACCGGGCCACAAAA	chr3	59243573	6	1	CAGTCCACCGGGCCACAAAA	chr3	59257847	1160	7	1
1161	1161	SSC_1161	ATGCTGTGACTGATGCTCTT	chr4	97859238	6	1	ATGCTGTGACTGATGCTCTT	chr4	96938087	1161	7	1
1162	1162	SSC_1162	GAGGTGGTGGTTTTCATTTG	chr18	46477511	2	1	GAGGTGGTGGTTTTCATTTG	chr18	48951141	1162	5	1
1163	1163	SSC_1163	GAGAGAGCTCAGCGGACTTG	chr11	7502538	9	1	GAGAGAGCTCAGCGGACTTG	chr11	7481307	1163	7	1
1164	1164	SSC_1164	CTAGTAGTACTAAATGCTCA	chr12	67595134	9	1	CTAGTAGTACTAAATGCTCA	chr12	67201354	1164	7	1
1165	1165	SSC_1165	TACTCCGACTTAATAGAGTA	chr21	31665415	9	1	TACTCCGACTTAATAGAGTA	chr21	30293097	1165	8	1
1166	1166	SSC_1166	TAGTCTTGTCCTGTAACAGA	chr14	52273139	6	1	TAGTCTTGTCCTGTAACAGA	chr14	51806421	1166	7	1
1167	1167	SSC_1167	TGTCCTATTTCCTCCAAATT	chrX	119610315	6	1	TGTCCTATTTCCTCCAAATT	chrX	120476460	1167	7	1
1168	1168	SSC_1168	GGCCACCACCAATGTGGCAA	chr3	128286221	8	1	GGCCACCACCAATGTGGCAA	chr3	128567378	1168	9	1
1169	1169	SSC_1169	GGAAAGAGTGCTCGATATTC	chr4	82813454	9	1	GGAAAGAGTGCTCGATATTC	chr4	81892301	1169	8	1
1170	1170	SSC_1170	ACTCCACCACTGTCCCGGTG	chr4	27080134	9	1	ACTCCACCACTGTCCCGGTG	chr4	27078512	1170	7	1
1171	1171	SSC_1171	TCCACAGAAAGGGGAAACAT	chr11	43520692	6	1	TCCACAGAAAGGGGAAACAT	chr11	43499142	1171	7	1
1172	1172	SSC_1172	CAGCAAGGATCTCTCTTCAA	chr12	6801490	6	1	CAGCAAGGATCTCTCTTCAA	chr12	6692324	1172	7	1
1173	1173	SSC_1173	CCTACTTGTAGCAATAATTG	chrX	139060397	9	1	CCTACTTGTAGCAATAATTG	chrX	139978238	1173	7	1
1174	1174	SSC_1174	ATCTGCCTTAATAGTTCATG	chr4	10297179	9	1	ATCTGCCTTAATAGTTCATG	chr4	10295555	1174	7	1
1175	1175	SSC_1175	TATATGATATCATCAAAGGC	chr10	70007364	8	1	TATATGATATCATCAAAGGC	chr10	68247607	1175	9	1
1176	1176	SSC_1176	ATCGGTAAATGGTGGGAGGA	chr8	49517479	6	1	ATCGGTAAATGGTGGGAGGA	chr8	48604919	1176	7	1
1177	1177	SSC_1177	TCCCCACCTAGGAAGGGCAC	chr3	122005869	8	1	TCCCCACCTAGGAAGGGCAC	chr3	122287022	1177	9	1
1178	1178	SSC_1178	CCCAGGGCAGATGTGCGGGA	chr6	14630996	6	1	CCCAGGGCAGATGTGCGGGA	chr6	14630765	1178	7	1
1179	1179	SSC_1179	ATGCAAGATGAAATCTCCCA	chr2	139101410	6	1	ATGCAAGATGAAATCTCCCA	chr2	138343840	1179	7	1
1180	1180	SSC_1180	TTTTACAGTTCCAGGATCCA	chr5	23085822	9	1	TTTTACAGTTCCAGGATCCA	chr5	23085713	1180	7	1
1181	1181	SSC_1181	TGTCTGTTTGTGCGGCCCAT	chr5	5409763	9	1	TGTCTGTTTGTGCGGCCCAT	chr5	5409650	1181	7	1
1182	1182	SSC_1182	GTCTGGGCACAGTTTTGCAT	chr19	4833447	6	1	GTCTGGGCACAGTTTTGCAT	chr19	4833435	1182	7	1
1183	1183	SSC_1183	TTAGCTGTTAACACAGTCCT	chr11	11114032	9	1	TTAGCTGTTAACACAGTCCT	chr11	11092485	1183	7	1
1184	1184	SSC_1184	TGTGGCTCCTTAAAAGCCTC	chr17	26798697	8	1	TGTGGCTCCTTAAAAGCCTC	chr17	28471679	1184	9	1
1185	1185	SSC_1185	GGTGTTGAAAGTCAAAATAT	chr5	173881105	9	1	GGTGTTGAAAGTCAAAATAT	chr5	174454102	1185	7	1
1186	1186	SSC_1186	AGTCTATGGGAACCGTGGCC	chrX	133380404	6	1	AGTCTATGGGAACCGTGGCC	chrX	134246374	1186	7	1
1187	1187	SSC_1187	CTCGAAGTTAGATTCTAAAC	chr6	8180335	4	1	CTCGAAGTTAGATTCTAAAC	chr6	8180102	1187	2	1
1188	1188	SSC_1188	ATGACATCATTAGAAAGTCT	chr9	12160898	9	1	ATGACATCATTAGAAAGTCT	chr9	12160898	1188	8	1
1189	1189	SSC_1189	AGTTAATGGTTTGAGTCACA	chr13	46014770	4	1	AGTTAATGGTTTGAGTCACA	chr13	45440635	1189	7	1
1190	1190	SSC_1190	ACGTGGCTGTTACGTGGAAG	chrY	9443859	9	1	ACGTGGCTGTTACGTGGAAG	chrY	9606250	1190	7	1
1191	1191	SSC_1191	AAAGACGTCATATTTACACA	chr6	105318776	9	1	AAAGACGTCATATTTACACA	chr6	104870901	1191	7	1
1192	1192	SSC_1192	GCTTGATAGAAAAGTTGGAC	chr4	139558246	6	1	GCTTGATAGAAAAGTTGGAC	chr4	138637092	1192	7	1
1193	1193	SSC_1193	GCAGCATGTGGGTTCCGCCT	chr3	141342246	6	1	GCAGCATGTGGGTTCCGCCT	chr3	141623404	1193	7	1
1194	1194	SSC_1194	CTGGATAACCATGTGTGCCT	chr15	102336724	6	1	CTGGATAACCATGTGTGCCT	chr15	101796521	1194	7	1
1195	1195	SSC_1195	CTTTATTTGCCTACCTTTCA	chr13	38046812	6	1	CTTTATTTGCCTACCTTTCA	chr13	37472675	1195	7	1
1196	1196	SSC_1196	GATAGACACGTGACAATAAT	chr2	51741946	6	1	GATAGACACGTGACAATAAT	chr2	51514808	1196	7	1
1197	1197	SSC_1197	TTTTTCTGCCACACTAGTCG	chr12	18372856	6	1	TTTTTCTGCCACACTAGTCG	chr12	18219922	1197	7	1
1198	1198	SSC_1198	TGCACCTCCGGGACCACGCG	chr8	11517979	8	1	TGCACCTCCGGGACCACGCG	chr8	11660470	1198	9	1
1199	1199	SSC_1199	CTGCATGATTGGGATTATCA	chr18	35568706	9	1	CTGCATGATTGGGATTATCA	chr18	37988742	1199	8	1
1200	1200	SSC_1200	AGGCTCCATATTCCCCTGGT	chr2	239706518	8	1	AGGCTCCATATTCCCCTGGT	chr2	238797877	1200	9	1
1201	1201	SSC_1201	GCTTGCAAGTGCCATTTAGA	chr5	145041261	9	1	GCTTGCAAGTGCCATTTAGA	chr5	145661698	1201	7	1
1202	1202	SSC_1202	CGCGGTGCCCCCTCTTCCTA	chr20	62465456	6	1	CGCGGTGCCCCCTCTTCCTA	chr20	63834103	1202	3	1
1203	1203	SSC_1203	GCACGGTTATTGTGTAATAG	chr10	63403375	4	1	GCACGGTTATTGTGTAATAG	chr10	61643617	1203	2	1
1204	1204	SSC_1204	CACGGTCCAGACTCATACGT	chr10	131075604	9	1	CACGGTCCAGACTCATACGT	chr10	129277340	1204	8	1
1205	1205	SSC_1205	TGAAGATCTAAACCAAAGGG	chr12	80582743	4	1	TGAAGATCTAAACCAAAGGG	chr12	80188963	1205	1	1
1206	1206	SSC_1206	AGAACCTTATTCCAGCTGGT	chr21	17074652	6	1	AGAACCTTATTCCAGCTGGT	chr21	15702333	1206	7	1
1207	1207	SSC_1207	GAGCGTCGCACACCTCGCCC	chr2	118617622	6	1	GAGCGTCGCACACCTCGCCC	chr2	117860046	1207	7	1
1208	1208	SSC_1208	ATGAAATCCATACCCTAAAA	chr16	54669230	9	1	ATGAAATCCATACCCTAAAA	chr16	54635318	1208	9	1
1209	1209	SSC_1209	TCTGGATGGAATGAAGAAGC	chr8	13825891	9	1	TCTGGATGGAATGAAGAAGC	chr8	13968382	1209	8	1
1210	1210	SSC_1210	ACACCAGTTTTTGGAGAGAG	chr8	4905935	9	1	ACACCAGTTTTTGGAGAGAG	chr8	5048413	1210	8	1
1211	1211	SSC_1211	GACCACAGACTTTTTCCAGT	chr4	73863536	6	1	GACCACAGACTTTTTCCAGT	chr4	72997819	1211	7	1
1212	1212	SSC_1212	TGTCCATATCTAGATGATGG	chr3	178225105	9	1	TGTCCATATCTAGATGATGG	chr3	178507317	1212	7	1
1213	1213	SSC_1213	CAAAGGTAAGTACTGTAATC	chr1	87869118	6	1	CAAAGGTAAGTACTGTAATC	chr1	87403435	1213	7	1
1214	1214	SSC_1214	GACCCTACCATCTGAATAGC	chrY	15074938	9	1	GACCCTACCATCTGAATAGC	chrY	12963028	1214	7	1
1215	1215	SSC_1215	GGACACTTTGGGCACTATAA	chr5	14033485	4	1	GGACACTTTGGGCACTATAA	chr5	14033376	1215	2	1
1216	1216	SSC_1216	AGTCTGACAGCCAAACTCTT	chrX	99766796	9	1	AGTCTGACAGCCAAACTCTT	chrX	100511799	1216	7	1
1217	1217	SSC_1217	TGGCGTTTTCATCGGCATGA	chr2	129142212	8	1	TGGCGTTTTCATCGGCATGA	chr2	128384638	1217	7	1
1218	1218	SSC_1218	GTTTTATGTAACAAGGACAA	chr12	30000527	9	1	GTTTTATGTAACAAGGACAA	chr12	29847594	1218	7	1
1219	1219	SSC_1219	AAACTATTTCTTCCATGATA	chrX	145758147	9	1	AAACTATTTCTTCCATGATA	chrX	146676629	1219	8	1
1220	1220	SSC_1220	TAACTTCTTTCAAGGAAATA	chrX	9422863	9	1	TAACTTCTTTCAAGGAAATA	chrX	9454823	1220	7	1
1221	1221	SSC_1221	TAGATTCATCGATATCCATA	chrX	4350734	9	1	TAGATTCATCGATATCCATA	chrX	4432693	1221	8	1
1222	1222	SSC_1222	ATGTATTCTTGTGCCATTCT	chr4	139798400	6	1	ATGTATTCTTGTGCCATTCT	chr4	138877246	1222	7	1
1223	1223	SSC_1223	CTTTTGCCTTGGAGTCATAG	chr4	177971596	6	1	CTTTTGCCTTGGAGTCATAG	chr4	177050442	1223	7	1
1224	1224	SSC_1224	TCGAGTTAGGCTGTAGAAAG	chr5	159433831	6	1	TCGAGTTAGGCTGTAGAAAG	chr5	160006824	1224	7	1
1225	1225	SSC_1225	CTCCGAAGTGTTAAGCTTTC	chr16	50320044	6	1	CTCCGAAGTGTTAAGCTTTC	chr16	50286133	1225	7	1
1226	1226	SSC_1226	GAATTGTGGTGCTACATTTA	chr4	11723843	6	1	GAATTGTGGTGCTACATTTA	chr4	11722219	1226	7	1
1227	1227	SSC_1227	GTTTGGGTAACCCTGATTCA	chr5	168869858	9	1	GTTTGGGTAACCCTGATTCA	chr5	169442854	1227	7	1
1228	1228	SSC_1228	ATGACTAGTTTCCAAAATTT	chr1	37996510	6	1	ATGACTAGTTTCCAAAATTT	chr1	37530909	1228	7	1
1229	1229	SSC_1229	GCTGTGGGGGGACAATATCA	chr10	113001267	9	1	GCTGTGGGGGGACAATATCA	chr10	111241509	1229	8	1
1230	1230	SSC_1230	GAGTTAAGAATGCTGAGTCT	chr8	110933581	9	1	GAGTTAAGAATGCTGAGTCT	chr8	109921352	1230	7	1
1231	1231	SSC_1231	TTGAAAGAATTGCACGGTAT	chr6	127098973	6	1	TTGAAAGAATTGCACGGTAT	chr6	126777828	1231	7	1
1232	1232	SSC_1232	GGAATTGTGGTGATGATATT	chr5	81822282	6	1	GGAATTGTGGTGATGATATT	chr5	82526463	1232	7	1
1233	1233	SSC_1233	GAGGGCGTGTTCCCGGGGGC	chr6	1311334	8	1	GAGGGCGTGTTCCCGGGGGC	chr6	1311099	1233	6	1
1234	1234	SSC_1234	CAAGTTGTTTACTTGAATGG	chr8	82266933	6	1	CAAGTTGTTTACTTGAATGG	chr8	81354698	1234	7	1
1235	1235	SSC_1235	CTAAGAGGCTCTAGGGAATA	chr7	119390997	6	1	CTAAGAGGCTCTAGGGAATA	chr7	119750943	1235	7	1
1236	1236	SSC_1236	CTTTGGGGAAGCCTCCACAA	chr18	59325629	6	1	CTTTGGGGAAGCCTCCACAA	chr18	61658396	1236	7	1
1237	1237	SSC_1237	ACCTCCTACACTTGACACAG	chr13	80721601	6	1	ACCTCCTACACTTGACACAG	chr13	80147466	1237	7	1
1238	1238	SSC_1238	GATAGGTAAAATCAAGGTAC	chr2	34847106	9	1	GATAGGTAAAATCAAGGTAC	chr2	34622039	1238	7	1
1239	1239	SSC_1239	GACTGCTCCTGCACAGCTCC	chr13	22715205	9	1	GACTGCTCCTGCACAGCTCC	chr13	22141066	1239	8	1
1240	1240	SSC_1240	TTCTCGAATAACTTGAGTCT	chr2	85967339	6	1	TTCTCGAATAACTTGAGTCT	chr2	85740216	1240	7	1
1241	1241	SSC_1241	AATCTGCCATTGAATTTTCA	chrX	96983125	9	1	AATCTGCCATTGAATTTTCA	chrX	97728126	1241	7	1
1242	1242	SSC_1242	GAGAACCGATCTCTTTCCCT	chr14	88291487	9	1	GAGAACCGATCTCTTTCCCT	chr14	87825143	1242	8	1
1243	1243	SSC_1243	TGCACACTTCCACCTCTTCT	chr14	97432286	9	1	TGCACACTTCCACCTCTTCT	chr14	96965949	1243	8	1
1244	1244	SSC_1244	TGGAACTTGACCCAGCTTAG	chr10	127149466	8	1	TGGAACTTGACCCAGCTTAG	chr10	125460897	1244	9	1
1245	1245	SSC_1245	AAGAATTAGGAGCTGGTCAC	chr5	73304258	6	1	AAGAATTAGGAGCTGGTCAC	chr5	74008433	1245	7	1
1246	1246	SSC_1246	TATATGCTTAAGAACTGTAG	chr5	124730059	6	1	TATATGCTTAAGAACTGTAG	chr5	125394366	1246	7	1
1247	1247	SSC_1247	CAGATATAGTAGCTAAAACT	chr8	51945930	9	1	CAGATATAGTAGCTAAAACT	chr8	51033370	1247	8	1
1248	1248	SSC_1248	TCCAGTGCATGCATGCATGT	chr18	59591733	6	1	TCCAGTGCATGCATGCATGT	chr18	61924500	1248	7	1
1249	1249	SSC_1249	ATTAACATCAGACCTAGGGG	chr15	85712425	9	1	ATTAACATCAGACCTAGGGG	chr15	85169194	1249	6	1
1250	1250	SSC_1250	ACATCCTATGAGCTGGGCTT	chr7	51050390	6	1	ACATCCTATGAGCTGGGCTT	chr7	50982693	1250	7	1
1251	1251	SSC_1251	GTGCTAGCTCAATTAACTGG	chr2	143441820	9	1	GTGCTAGCTCAATTAACTGG	chr2	142684251	1251	7	1
1252	1252	SSC_1252	GGAAGCAACTACCCCACTGA	chr11	46762929	7	1	GGAAGCAACTACCCCACTGA	chr11	46741379	1252	10	1
1253	1253	SSC_1253	TCGGAATCATCATGACAGTG	chr10	79469050	6	1	TCGGAATCATCATGACAGTG	chr10	77709292	1253	7	1
1254	1254	SSC_1254	AGCGTTAAAAAGAGGAACAA	chrX	101187063	9	1	AGCGTTAAAAAGAGGAACAA	chrX	101932090	1254	6	1
1255	1255	SSC_1255	CTGACTAGAAGGAGCGGCAC	chr12	47961334	9	1	CTGACTAGAAGGAGCGGCAC	chr12	47567551	1255	7	1
1256	1256	SSC_1256	GACCAAGGCATCTGGGCCGC	chr20	60872141	6	1	GACCAAGGCATCTGGGCCGC	chr20	62297085	1256	7	1
1257	1257	SSC_1257	TGTCTTGCCTTGGATACTGC	chr21	33236892	9	1	TGTCTTGCCTTGGATACTGC	chr21	31864579	1257	7	1
1258	1258	SSC_1258	GTTCTAGGTAATTGCATTTT	chr18	66832719	9	1	GTTCTAGGTAATTGCATTTT	chr18	69165482	1258	7	1
1259	1259	SSC_1259	TTATAGTTACCTTTTATGCC	chr13	91771472	9	1	TTATAGTTACCTTTTATGCC	chr13	91119218	1259	7	1
1260	1260	SSC_1260	ATTGGGAAGTAATAGTAGGT	chr6	83317177	9	1	ATTGGGAAGTAATAGTAGGT	chr6	82607460	1260	7	1
1261	1261	SSC_1261	TAATCATGGAACCTTGCAAC	chr8	35011466	9	1	TAATCATGGAACCTTGCAAC	chr8	35153948	1261	7	1
1262	1262	SSC_1262	GATCTAGGGGCTTTGAAGGA	chr5	115699902	9	1	GATCTAGGGGCTTTGAAGGA	chr5	116364205	1262	7	1
1263	1263	SSC_1263	CATTGGTGAGGGCACGCTGA	chr16	67055530	6	1	CATTGGTGAGGGCACGCTGA	chr16	67021627	1263	7	1
1264	1264	SSC_1264	GGGGACCCACAACATCTGCT	chr1	18323680	9	1	GGGGACCCACAACATCTGCT	chr1	17997186	1264	7	1
1265	1265	SSC_1265	TAGATGTCAGGAGGAAATAC	chr3	65164942	9	1	TAGATGTCAGGAGGAAATAC	chr3	65179267	1265	7	1
1266	1266	SSC_1266	AAATTATAGATCAATTCTCC	chr12	18185742	9	1	AAATTATAGATCAATTCTCC	chr12	18032808	1266	7	1
1267	1267	SSC_1267	ATGCCACTATTGTCTACTGC	chr4	111924487	9	1	ATGCCACTATTGTCTACTGC	chr4	111003331	1267	7	1
1268	1268	SSC_1268	TGAAACACCAGGGGCAATGA	chr12	26012470	6	1	TGAAACACCAGGGGCAATGA	chr12	25859537	1268	7	1
1269	1269	SSC_1269	ATGAGGCAAAGAACATGCCC	chr12	50015180	6	1	ATGAGGCAAAGAACATGCCC	chr12	49621397	1269	7	1
1270	1270	SSC_1270	TGGGATTTATCATGTTGAGG	chr9	92152339	9	1	TGGGATTTATCATGTTGAGG	chr9	89537424	1270	7	1
1271	1271	SSC_1271	GAGGCAAAAAGAATTGAGCC	chr14	101217842	6	1	GAGGCAAAAAGAATTGAGCC	chr14	100751505	1271	7	1
1272	1272	SSC_1272	AACCACTTTTGGACATGACA	chr17	10857310	9	1	AACCACTTTTGGACATGACA	chr17	10953993	1272	8	1
1273	1273	SSC_1273	TGGTCAGGACCTTTTACTCA	chr1	224990025	9	1	TGGTCAGGACCTTTTACTCA	chr1	224802323	1273	7	1
1274	1274	SSC_1274	GGGGTTGATCAGCCGTGACA	chr14	98959857	9	1	GGGGTTGATCAGCCGTGACA	chr14	98493520	1274	8	1
1275	1275	SSC_1275	AACTATAGCATCTATTTATG	chr11	20359169	8	1	AACTATAGCATCTATTTATG	chr11	20337623	1275	7	1
1276	1276	SSC_1276	TTTATATGTATGAGGCTAGC	chr20	45442570	6	1	TTTATATGTATGAGGCTAGC	chr20	46813931	1276	7	1
1277	1277	SSC_1277	GGCAAGTTTATTGAGAGCAA	chr8	28516802	8	1	GGCAAGTTTATTGAGAGCAA	chr8	28659285	1277	9	1
1278	1278	SSC_1278	TTCCCCTCGATACCAGCATC	chr19	20346342	9	1	TTCCCCTCGATACCAGCATC	chr19	20235533	1278	7	1
1279	1279	SSC_1279	GTAGCTGTTTTGATGCTGCT	chr8	23826519	6	1	GTAGCTGTTTTGATGCTGCT	chr8	23969006	1279	7	1
1280	1280	SSC_1280	TGGCATGCCACAGACATACC	chr2	78132933	9	1	TGGCATGCCACAGACATACC	chr2	77905807	1280	8	1
1281	1281	SSC_1281	AACCAGGGCCAGCAGAGAGG	chr5	175113992	8	1	AACCAGGGCCAGCAGAGAGG	chr5	175686989	1281	9	1
1282	1282	SSC_1282	AGGATCAGGTGAATCCTAAG	chr7	155898536	8	1	AGGATCAGGTGAATCCTAAG	chr7	156105842	1282	9	1
1283	1283	SSC_1283	GGTCTGACTCCCTATTACGT	chr8	21533944	6	1	GGTCTGACTCCCTATTACGT	chr8	21676432	1283	7	1
1284	1284	SSC_1284	GAACTGCTCCAATTTTTTTC	chr7	19409558	6	1	GAACTGCTCCAATTTTTTTC	chr7	19369935	1284	7	1
1285	1285	SSC_1285	CTAGATTGTGCTTTGAGCCT	chr5	156274774	9	1	CTAGATTGTGCTTTGAGCCT	chr5	156847763	1285	8	1
1286	1286	SSC_1286	CTGGCGCAAGTCCATCCCTC	chr20	61856275	4	1	CTGGCGCAAGTCCATCCCTC	chr20	63224923	1286	3	1
1287	1287	SSC_1287	GGGAATTATCATGAGACTAA	chr4	43707200	9	1	GGGAATTATCATGAGACTAA	chr4	43705183	1287	8	1
1288	1288	SSC_1288	AAAATCCCTTATACATGCTG	chr16	49245408	9	1	AAAATCCCTTATACATGCTG	chr16	49211497	1288	8	1
1289	1289	SSC_1289	TGGGAGACTAGTTCTCAAAG	chr7	73292796	6	1	TGGGAGACTAGTTCTCAAAG	chr7	73878466	1289	7	1
1290	1290	SSC_1290	TAAGCCTTTGCGGGGGGTTC	chr7	22584359	6	1	TAAGCCTTTGCGGGGGGTTC	chr7	22544740	1290	7	1
1291	1291	SSC_1291	AGCTGGTTCATGTGAGTCCC	chrX	18132754	9	1	AGCTGGTTCATGTGAGTCCC	chrX	18114634	1291	7	1
1292	1292	SSC_1292	CCATCGAGTTTCACATCACT	chr1	26124112	6	1	CCATCGAGTTTCACATCACT	chr1	25797621	1292	7	1
1293	1293	SSC_1293	ACAGACTATTAGAGATCGTA	chr20	47468415	6	1	ACAGACTATTAGAGATCGTA	chr20	48851878	1293	7	1
1294	1294	SSC_1294	TAAAGCGAAACTTTGGGTTT	chr10	134837883	8	1	TAAAGCGAAACTTTGGGTTT	chr10	133024379	1294	9	1
1295	1295	SSC_1295	CCCACTTTATTCTAAAACAA	chr18	5572444	6	1	CCCACTTTATTCTAAAACAA	chr18	5572445	1295	7	1
1296	1296	SSC_1296	CCGGACTTCCTCATAAAGAC	chr15	74052198	8	1	CCGGACTTCCTCATAAAGAC	chr15	73759857	1296	9	1
1297	1297	SSC_1297	GCTAGACAAAGACCGTTTAA	chr1	116641698	9	1	GCTAGACAAAGACCGTTTAA	chr1	116099077	1297	7	1
1298	1298	SSC_1298	ATGTTCTACCTGGGAATGGG	chr1	91123172	9	1	ATGTTCTACCTGGGAATGGG	chr1	90657615	1298	7	1
1299	1299	SSC_1299	TATATTTGATTCCTGAAACT	chr2	81988186	9	1	TATATTTGATTCCTGAAACT	chr2	81761062	1299	8	1
1300	1300	SSC_1300	CCTAGTATTTGTGCAATTGC	chr3	103664609	9	1	CCTAGTATTTGTGCAATTGC	chr3	103945765	1300	7	1
1301	1301	SSC_1301	GGTTTCTCATTCATCTAATG	chrX	102859159	6	1	GGTTTCTCATTCATCTAATG	chrX	103604231	1301	7	1
1302	1302	SSC_1302	CCAACCGTCATCCACATGGC	chr2	113649745	6	1	CCAACCGTCATCCACATGGC	chr2	112892168	1302	7	1
1303	1303	SSC_1303	CATCCCACCTCTGGTGTGGC	chr4	3246207	6	1	CATCCCACCTCTGGTGTGGC	chr4	3244480	1303	7	1
1304	1304	SSC_1304	CGATGCTCTTTAGTGTTTGT	chr1	159792131	6	1	CGATGCTCTTTAGTGTTTGT	chr1	159822341	1304	7	1
1305	1305	SSC_1305	TGTAGTAATGCCCCCATTCC	chr2	82614643	9	1	TGTAGTAATGCCCCCATTCC	chr2	82387519	1305	8	1
1306	1306	SSC_1306	CCATTTCTGACTGGTCCCTT	chr16	72642916	6	1	CCATTTCTGACTGGTCCCTT	chr16	72609017	1306	7	1
1307	1307	SSC_1307	CTTGGGTGTAACCCCCGTAC	chr18	63835905	9	1	CTTGGGTGTAACCCCCGTAC	chr18	66168669	1307	8	1
1308	1308	SSC_1308	CTCCTCACCAAGGAAGAAGG	chr11	134430211	9	1	CTCCTCACCAAGGAAGAAGG	chr11	134560317	1308	8	1
1309	1309	SSC_1309	GGGTAGTCACAACTAGAAGA	chr20	38147805	9	1	GGGTAGTCACAACTAGAAGA	chr20	39519162	1309	8	1
1310	1310	SSC_1310	CAGCATTTGCCATGATCAAT	chr16	13920408	9	1	CAGCATTTGCCATGATCAAT	chr16	13826551	1310	7	1
1311	1311	SSC_1311	ATAGATATCCGCAGACTGGT	chr19	42773306	2	1	ATAGATATCCGCAGACTGGT	chr19	42269154	1311	5	1
1312	1312	SSC_1312	CGCTTTGTAGCTCAGCTGTT	chr10	130713513	9	1	CGCTTTGTAGCTCAGCTGTT	chr10	128915249	1312	8	1
1313	1313	SSC_1313	CTGTCTGATGCCCCTGGTCT	chr9	123021244	9	1	CTGTCTGATGCCCCTGGTCT	chr9	120258966	1313	7	1
1314	1314	SSC_1314	AAGCCAGCCAAATGTCTGGA	chr7	28944377	9	1	AAGCCAGCCAAATGTCTGGA	chr7	28904760	1314	7	1
1315	1315	SSC_1315	GCTGCCTGTTGGGAGTTGAC	chr20	48427955	6	1	GCTGCCTGTTGGGAGTTGAC	chr20	49811418	1315	1	1
1316	1316	SSC_1316	ATCTCAAGATAGAATTGTTA	chrX	55139306	9	1	ATCTCAAGATAGAATTGTTA	chrX	55112873	1316	7	1
1317	1317	SSC_1317	GAATTACCTATGAATACCTA	chr4	147544674	9	1	GAATTACCTATGAATACCTA	chr4	146623522	1317	7	1
1318	1318	SSC_1318	GAGTCATGCATCCACTGTAC	chr17	41401777	6	1	GAGTCATGCATCCACTGTAC	chr17	43324409	1318	7	1
1319	1319	SSC_1319	AGTCTTGATTGTGACTTTCT	chr3	27228490	6	1	AGTCTTGATTGTGACTTTCT	chr3	27186999	1319	7	1
1320	1320	SSC_1320	ATAACTTGTGGCTTCTACAT	chr3	21196984	9	1	ATAACTTGTGGCTTCTACAT	chr3	21155492	1320	7	1
1321	1321	SSC_1321	CCACTCAATACGATAGACCT	chr8	126805420	9	1	CCACTCAATACGATAGACCT	chr8	125793176	1321	9	1
1322	1322	SSC_1322	TTATCAACCTCCCACCCTCA	chr12	54095174	8	1	TTATCAACCTCCCACCCTCA	chr12	53701390	1322	9	1
1323	1323	SSC_1323	ATGACGGCAGAAAGGGGTCT	chr11	67373568	6	1	ATGACGGCAGAAAGGGGTCT	chr11	67606097	1323	6	1
1324	1324	SSC_1324	CTAGTGTGACCCTTAGCAGA	chr1	25330429	6	1	CTAGTGTGACCCTTAGCAGA	chr1	25003938	1324	7	1
1325	1325	SSC_1325	GAGGCACTAAAATGGGGCTC	chr8	49062546	6	1	GAGGCACTAAAATGGGGCTC	chr8	48149986	1325	7	1
1326	1326	SSC_1326	TCATGAACTTATTAGTTTGT	chr4	181927155	6	1	TCATGAACTTATTAGTTTGT	chr4	181006002	1326	7	1
1327	1327	SSC_1327	ATGGATATAGAAGGGCCAAA	chrX	116419274	9	1	ATGGATATAGAAGGGCCAAA	chrX	117285311	1327	7	1
1328	1328	SSC_1328	CCCGTGAGCCGGAAGCATGG	chr8	41488025	6	1	CCCGTGAGCCGGAAGCATGG	chr8	41630506	1328	7	1
1329	1329	SSC_1329	CTCTGGGATGTATTTTCTGG	chr13	38734265	6	1	CTCTGGGATGTATTTTCTGG	chr13	38160128	1329	7	1
1330	1330	SSC_1330	AGACCCCGAGCCTCCAGGTC	chr9	137180795	9	1	AGACCCCGAGCCTCCAGGTC	chr9	134288949	1330	9	1
1331	1331	SSC_1331	AGGCAGTTTATAGATTTGAA	chr6	79186998	6	1	AGGCAGTTTATAGATTTGAA	chr6	78477281	1331	7	1
1332	1332	SSC_1332	AAATACTCCCATCATCGTAG	chr3	127020113	8	1	AAATACTCCCATCATCGTAG	chr3	127301270	1332	7	1
1333	1333	SSC_1333	AGCTAGACTCAAAAGGCTGC	chr6	32204398	9	1	AGCTAGACTCAAAAGGCTGC	chr6	32236621	1333	7	1
1334	1334	SSC_1334	GCAGGCATAAGTCAAACTAA	chr3	118346274	9	1	GCAGGCATAAGTCAAACTAA	chr3	118627427	1334	8	1
1335	1335	SSC_1335	TGGATGATTCCGTGGGCCCC	chrX	89341548	9	1	TGGATGATTCCGTGGGCCCC	chrX	90086549	1335	8	1
1336	1336	SSC_1336	GCTGTAGTCTTATGGGTGGT	chr19	31566141	9	1	GCTGTAGTCTTATGGGTGGT	chr19	31075235	1336	8	1
1337	1337	SSC_1337	AGAAAGAGGAGGACTCATTC	chr7	81022453	6	1	AGAAAGAGGAGGACTCATTC	chr7	81393137	1337	7	1
1338	1338	SSC_1338	TAAAACATAGCAGTCAGCAT	chrX	142971372	9	1	TAAAACATAGCAGTCAGCAT	chrX	143888269	1338	8	1
1339	1339	SSC_1339	ACATATCTTCAAGGCATCTC	chr6	85723422	9	1	ACATATCTTCAAGGCATCTC	chr6	85013704	1339	7	1
1340	1340	SSC_1340	ACATTGTCAGGAGATCGGAC	chr4	148206634	9	1	ACATTGTCAGGAGATCGGAC	chr4	147285482	1340	7	1
1341	1341	SSC_1341	CGACTGGGCTGACTGTGTGT	chr13	103954472	9	1	CGACTGGGCTGACTGTGTGT	chr13	103302122	1341	7	1
1342	1342	SSC_1342	CATTGCAGATGGAGTAGGGG	chr14	57154444	6	1	CATTGCAGATGGAGTAGGGG	chr14	56687726	1342	7	1
1343	1343	SSC_1343	TATAGCTTAACGAGCATGAA	chr16	63962246	9	1	TATAGCTTAACGAGCATGAA	chr16	63928342	1343	8	1
1344	1344	SSC_1344	TAAGACCACTTGATTAAAGC	chrX	92781205	9	1	TAAGACCACTTGATTAAAGC	chrX	93526206	1344	8	1
1345	1345	SSC_1345	ACTGCCTCCCTGATAACATA	chr17	40542152	6	1	ACTGCCTCCCTGATAACATA	chr17	42390134	1345	7	1
1346	1346	SSC_1346	CCACTGACTGTTCTGTGACT	chr13	20141499	9	1	CCACTGACTGTTCTGTGACT	chr13	19567359	1346	7	1
1347	1347	SSC_1347	GTTCTTTATGGCTTCTTATG	chr2	109626578	8	1	GTTCTTTATGGCTTCTTATG	chr2	109010122	1347	9	1
1348	1348	SSC_1348	GTCACGGTTGTACCTTTATG	chr2	76013345	9	1	GTCACGGTTGTACCTTTATG	chr2	75786219	1348	7	1
1349	1349	SSC_1349	TGAAGAAGATAAAGAGCTCC	chr19	49725390	6	1	TGAAGAAGATAAAGAGCTCC	chr19	49222133	1349	7	1
1350	1350	SSC_1350	GAATCTGCTGTATGCACTGC	chr6	69334074	9	1	GAATCTGCTGTATGCACTGC	chr6	68624182	1350	7	1
1351	1351	SSC_1351	ATCTGTTTTGTAGCCTGGTC	chr1	97165657	6	1	ATCTGTTTTGTAGCCTGGTC	chr1	96700101	1351	7	1
1352	1352	SSC_1352	TCTTGAACTACTGCTTATAA	chr20	17716567	4	1	TCTTGAACTACTGCTTATAA	chr20	17735922	1352	3	1
1353	1353	SSC_1353	TCTGCGCTTGGTCCAAGGGT	chr6	67571064	6	1	TCTGCGCTTGGTCCAAGGGT	chr6	66861171	1353	7	1
1354	1354	SSC_1354	CTCATGTCTCCGCCAACTAA	chr16	8287112	9	1	CTCATGTCTCCGCCAACTAA	chr16	8237110	1354	8	1
1355	1355	SSC_1355	TTCTGAGGCCAACATTAGAG	chrX	113033098	9	1	TTCTGAGGCCAACATTAGAG	chrX	113789822	1355	7	1
1356	1356	SSC_1356	CGGGGTGCCCAGGCCTTGGG	chr10	72665282	8	1	CGGGGTGCCCAGGCCTTGGG	chr10	70905525	1356	9	1
1357	1357	SSC_1357	CAACATCTGGGTACTGCCTG	chr2	129946586	9	1	CAACATCTGGGTACTGCCTG	chr2	129189013	1357	8	1
1358	1358	SSC_1358	GGGGGAATGACCAATTCATC	chr2	58519584	9	1	GGGGGAATGACCAATTCATC	chr2	58292449	1358	7	1
1359	1359	SSC_1359	GGAGAGCTCCCATACCAATT	chr3	3749765	9	1	GGAGAGCTCCCATACCAATT	chr3	3708081	1359	7	1
1360	1360	SSC_1360	ATCAGATATAAATGATGGAC	chrX	24132880	6	1	ATCAGATATAAATGATGGAC	chrX	24114763	1360	7	1
1361	1361	SSC_1361	GAAGATCATTTAGGGCTTCT	chr2	72028942	6	1	GAAGATCATTTAGGGCTTCT	chr2	71801812	1361	7	1
1362	1362	SSC_1362	GCGGGGGAGTTGTGGCCTGC	chr7	75807573	6	1	GCGGGGGAGTTGTGGCCTGC	chr7	76178255	1362	6	1
1363	1363	SSC_1363	GTCTTAGGCCCAGGGGATGT	chrX	33735613	9	1	GTCTTAGGCCCAGGGGATGT	chrX	33717496	1363	8	1
1364	1364	SSC_1364	CCTCCCTCCCATTAAAGATG	chr4	11168141	6	1	CCTCCCTCCCATTAAAGATG	chr4	11166517	1364	7	1
1365	1365	SSC_1365	ATCACGTTAATTTATCTTTA	chr14	30436574	9	1	ATCACGTTAATTTATCTTTA	chr14	29967368	1365	7	1
1366	1366	SSC_1366	CCACACTTCATTTTATGTGT	chr18	24774870	9	1	CCACACTTCATTTTATGTGT	chr18	27194906	1366	8	1
1367	1367	SSC_1367	GTTAGATGGACCACATGTGA	chr7	110240653	9	1	GTTAGATGGACCACATGTGA	chr7	110600597	1367	7	1
1368	1368	SSC_1368	CTACTATGTTATGAGCTAAA	chr6	22890902	6	1	CTACTATGTTATGAGCTAAA	chr6	22890673	1368	7	1
1369	1369	SSC_1369	TTTTCTACATAACAGTGCTC	chr2	23437170	9	1	TTTTCTACATAACAGTGCTC	chr2	23214299	1369	7	1
1370	1370	SSC_1370	CGGACCGCGGTGGCGCAGGC	chrX	136629552	9	1	CGGACCGCGGTGGCGCAGGC	chrX	137547393	1370	7	1
1371	1371	SSC_1371	TATGTTAGTCAAGAGGAGAG	chr5	128645163	9	1	TATGTTAGTCAAGAGGAGAG	chr5	129309470	1371	8	1
1372	1372	SSC_1372	ATGGTCCTCCCAGCACTGTC	chr3	127563850	9	1	ATGGTCCTCCCAGCACTGTC	chr3	127845007	1372	7	1
1373	1373	SSC_1373	ATCATGAAACCAACTTAACC	chr1	30037045	6	1	ATCATGAAACCAACTTAACC	chr1	29564198	1373	7	1
1374	1374	SSC_1374	ACCTAGACTGAGACCTAGGG	chr14	91283524	6	1	ACCTAGACTGAGACCTAGGG	chr14	90817180	1374	6	1
1375	1375	SSC_1375	GATGCTACAAGCAGAATTAG	chr4	54969169	6	1	GATGCTACAAGCAGAATTAG	chr4	54103002	1375	7	1
1376	1376	SSC_1376	AACTCGCAATAACTCTATAT	chr20	2075303	8	1	AACTCGCAATAACTCTATAT	chr20	2094657	1376	9	1
1377	1377	SSC_1377	TGTCTTCAACACTAGATTTC	chr5	136273528	9	1	TGTCTTCAACACTAGATTTC	chr5	136937839	1377	7	1
1378	1378	SSC_1378	GTCCTTTCATAGAGCTTGTT	chr1	70105186	9	1	GTCCTTTCATAGAGCTTGTT	chr1	69639503	1378	8	1
1379	1379	SSC_1379	GAACCCCTGGAAACCACAAT	chr6	104657865	9	1	GAACCCCTGGAAACCACAAT	chr6	104209990	1379	8	1
1380	1380	SSC_1380	GGTAGTCAGTGCGGTTAAGA	chr9	137441106	9	1	GGTAGTCAGTGCGGTTAAGA	chr9	134549260	1380	7	1
1381	1381	SSC_1381	GCACCACCTGATTTAAAAAG	chr3	84958331	9	1	GCACCACCTGATTTAAAAAG	chr3	84909180	1381	7	1
1382	1382	SSC_1382	TGGCATCCTGAGAGCCTGCC	chr15	86300265	6	1	TGGCATCCTGAGAGCCTGCC	chr15	85757034	1382	7	1
1383	1383	SSC_1383	ACTGGGCTGCACTGTTTCTG	chr10	37188064	9	1	ACTGGGCTGCACTGTTTCTG	chr10	36899136	1383	7	1
1384	1384	SSC_1384	AACCCTCTCCTCCAGGCACT	chr2	126958698	9	1	AACCCTCTCCTCCAGGCACT	chr2	126201121	1384	8	1
1385	1385	SSC_1385	CTGACACTTCATTCGGCTAA	chr16	59412976	6	1	CTGACACTTCATTCGGCTAA	chr16	59379072	1385	7	1
1386	1386	SSC_1386	AACAATCGCCTTGCCTTCTG	chr1	203444521	4	1	AACAATCGCCTTGCCTTCTG	chr1	203475393	1386	7	1
1387	1387	SSC_1387	AGTTACAGGCTTAAGTTTGG	chr2	88952960	6	1	AGTTACAGGCTTAAGTTTGG	chr2	88653442	1387	7	1
1388	1388	SSC_1388	AGTGACCACTCAGAAGTTTG	chr13	35349063	9	1	AGTGACCACTCAGAAGTTTG	chr13	34774926	1388	7	1
1389	1389	SSC_1389	GATTTCTTCAACCATCCTCT	chr15	45525906	9	1	GATTTCTTCAACCATCCTCT	chr15	45233708	1389	7	1
1390	1390	SSC_1390	GACAGTAGATTTGGTTATCT	chr11	28436841	6	1	GACAGTAGATTTGGTTATCT	chr11	28415294	1390	7	1
1391	1391	SSC_1391	CATGCTAGCTCTAAAAAGTA	chr4	10192619	8	1	CATGCTAGCTCTAAAAAGTA	chr4	10190995	1391	7	1
1392	1392	SSC_1392	AATGATGATTGGTGGTTACG	chr3	161021678	9	1	AATGATGATTGGTGGTTACG	chr3	161303890	1392	7	1
1393	1393	SSC_1393	TAGTGGTACCATTTGATAAA	chr10	9919088	9	1	TAGTGGTACCATTTGATAAA	chr10	9877125	1393	8	1
1394	1394	SSC_1394	CAAGGTCACGTAGTGGTTCC	chr12	92834568	6	1	CAAGGTCACGTAGTGGTTCC	chr12	92440792	1394	7	1
1395	1395	SSC_1395	TGTTCAACTTAAAGAATAAG	chr4	185776538	9	1	TGTTCAACTTAAAGAATAAG	chr4	184855384	1395	9	1
1396	1396	SSC_1396	TCATGAGAAACAGCTCATTA	chr15	25304498	7	1	TCATGAGAAACAGCTCATTA	chr15	25059351	1396	10	1
1397	1397	SSC_1397	GTCTTTAGACTGGGGTGTGA	chr6	36603885	6	1	GTCTTTAGACTGGGGTGTGA	chr6	36636108	1397	7	1
1398	1398	SSC_1398	CACATTCATCCTTTCCTGAA	chr2	104027335	9	1	CACATTCATCCTTTCCTGAA	chr2	103410877	1398	8	1
1399	1399	SSC_1399	AAGTATTTGGCTGGACGGAG	chr2	76385679	9	1	AAGTATTTGGCTGGACGGAG	chr2	76158553	1399	8	1
1400	1400	SSC_1400	GCCTACTTTTGACCAAATGC	chr21	16529973	9	1	GCCTACTTTTGACCAAATGC	chr21	15157653	1400	7	1
1401	1401	SSC_1401	ACGCTCAGGCAGGTCGCACA	chr18	73592933	9	1	ACGCTCAGGCAGGTCGCACA	chr18	75880978	1401	8	1
1402	1402	SSC_1402	GAGCGAGGGCGTCCGGGCCT	chr20	52790684	2	1	GAGCGAGGGCGTCCGGGCCT	chr20	54174145	1402	6	1
1403	1403	SSC_1403	TTACAAATAACAAAGGGGAC	chr4	155639976	6	1	TTACAAATAACAAAGGGGAC	chr4	154718824	1403	7	1
1404	1404	SSC_1404	ATTCATGAAAGCGTGTGAGG	chr3	163350740	9	1	ATTCATGAAAGCGTGTGAGG	chr3	163632952	1404	7	1
1405	1405	SSC_1405	CCTTACAGACCTGCGAATAC	chr4	115225564	6	1	CCTTACAGACCTGCGAATAC	chr4	114304408	1405	7	1
1406	1406	SSC_1406	TTTTCCCAAGGCTATGTCTT	chr7	67655769	9	1	TTTTCCCAAGGCTATGTCTT	chr7	68190782	1406	7	1
1407	1407	SSC_1407	AACCATGAGTACTGGGTGTT	chr17	31233118	9	1	AACCATGAGTACTGGGTGTT	chr17	32906100	1407	7	1
1408	1408	SSC_1408	TGTTTGGGTAAAAGGGATGA	chr1	60406659	9	1	TGTTTGGGTAAAAGGGATGA	chr1	59940987	1408	7	1
1409	1409	SSC_1409	CCATGCTGATAAGGGATAGG	chr8	126475352	6	1	CCATGCTGATAAGGGATAGG	chr8	125463110	1409	7	1
1410	1410	SSC_1410	AGAATGTAAAACGTGTCCTC	chr8	97638703	6	1	AGAATGTAAAACGTGTCCTC	chr8	96626475	1410	7	1
1411	1411	SSC_1411	CAACCTAGGGTATCTCGTGG	chr11	110655942	9	1	CAACCTAGGGTATCTCGTGG	chr11	110785219	1411	7	1
1412	1412	SSC_1412	AGCACGGGGGCTCATGACAC	chr2	208340456	6	1	AGCACGGGGGCTCATGACAC	chr2	207475732	1412	6	1
1413	1413	SSC_1413	ACCATGTAAGAAACAAGGGG	chr2	161501551	6	1	ACCATGTAAGAAACAAGGGG	chr2	160645040	1413	7	1
1414	1414	SSC_1414	ATTTAGACCAACTATAGTTG	chr6	122168463	6	1	ATTTAGACCAACTATAGTTG	chr6	121847317	1414	7	1
1415	1415	SSC_1415	TAGTTTGCAACACTCCTTCA	chr3	42691224	6	1	TAGTTTGCAACACTCCTTCA	chr3	42649732	1415	10	1
1416	1416	SSC_1416	TGAAGAAGCACTGAATGGAA	chr10	80338692	9	1	TGAAGAAGCACTGAATGGAA	chr10	78578935	1416	7	1
1417	1417	SSC_1417	GGGATATGGATACTATACTC	chr9	75763670	4	1	GGGATATGGATACTATACTC	chr9	73148754	1417	1	1
1418	1418	SSC_1418	AACACCTGGTCGGGTTTTCC	chr3	195905964	4	1	AACACCTGGTCGGGTTTTCC	chr3	196179093	1418	6	1
1419	1419	SSC_1419	TTTGCCTTTTTATTAATGGC	chr2	56084871	4	1	TTTGCCTTTTTATTAATGGC	chr2	55857736	1419	2	1
1420	1420	SSC_1420	AAAGGTCATTGGGCTTCTTG	chr17	75798876	8	1	AAAGGTCATTGGGCTTCTTG	chr17	77802794	1420	9	1
1421	1421	SSC_1421	TTCACTGGTGACTCGTTATG	chr1	101719649	6	1	TTCACTGGTGACTCGTTATG	chr1	101254093	1421	1	1
1422	1422	SSC_1422	TCCCGAACTTCCTCCTACCT	chr8	49219671	4	1	TCCCGAACTTCCTCCTACCT	chr8	48307111	1422	1	1
1423	1423	SSC_1423	CATCTTGGTGGAGGAATGGA	chr11	44485654	8	1	CATCTTGGTGGAGGAATGGA	chr11	44464104	1423	9	1
1424	1424	SSC_1424	AGATGTCATCGGGAGGCTGG	chr9	94934984	6	1	AGATGTCATCGGGAGGCTGG	chr9	92172702	1424	7	1
1425	1425	SSC_1425	GGTCACAGACAACATCGGTG	chr18	48893904	9	1	GGTCACAGACAACATCGGTG	chr18	51367534	1425	7	1
1426	1426	SSC_1426	GGGTGACCACGTGGCAGATT	chr3	14428009	8	1	GGGTGACCACGTGGCAGATT	chr3	14386509	1426	7	1
1427	1427	SSC_1427	CCATTAAGTCATCAGTCCAA	chr11	27809541	6	1	CCATTAAGTCATCAGTCCAA	chr11	27787994	1427	7	1
1428	1428	SSC_1428	TCAGTGGACAGGTCAGTATA	chr3	86644871	9	1	TCAGTGGACAGGTCAGTATA	chr3	86595721	1428	7	1
1429	1429	SSC_1429	AGATAGAGTAGTTGGAACCC	chr5	114406813	9	1	AGATAGAGTAGTTGGAACCC	chr5	115071116	1429	7	1
1430	1430	SSC_1430	AGCCTCTCTGTTTGAAGTTA	chr1	41965282	4	1	AGCCTCTCTGTTTGAAGTTA	chr1	41499611	1430	1	1
1431	1431	SSC_1431	CACATCTCTGAATGTTAAGA	chr1	63386503	9	1	CACATCTCTGAATGTTAAGA	chr1	62920832	1431	9	1
1432	1432	SSC_1432	TGCCCATCCCACGGGGGTGT	chr1	37637219	9	1	TGCCCATCCCACGGGGGTGT	chr1	37171618	1432	9	1
1433	1433	SSC_1433	CTGTTAGGTGTATTCCTGTT	chr2	64559739	6	1	CTGTTAGGTGTATTCCTGTT	chr2	64332605	1433	7	1
1434	1434	SSC_1434	ACCGTTACCGGCCAGTTCCA	chr5	114998179	6	1	ACCGTTACCGGCCAGTTCCA	chr5	115662482	1434	7	1
1435	1435	SSC_1435	GAGTCGAGGGCTATAGAGAT	chr6	72329406	9	1	GAGTCGAGGGCTATAGAGAT	chr6	71619703	1435	7	1
1436	1436	SSC_1436	AGAAGTCATCAACAGTGCGG	chr7	93804066	6	1	AGAAGTCATCAACAGTGCGG	chr7	94174754	1436	7	1
1437	1437	SSC_1437	TTGTGCCTTGAGTCTCTGAG	chr8	125303450	6	1	TTGTGCCTTGAGTCTCTGAG	chr8	124291209	1437	7	1
1438	1438	SSC_1438	TCCCCATAGTTTCTGCTGAT	chr6	51341874	9	1	TCCCCATAGTTTCTGCTGAT	chr6	51477076	1438	8	1
1439	1439	SSC_1439	CTGTGACACTCATCCGGTCA	chr2	221523750	9	1	CTGTGACACTCATCCGGTCA	chr2	220659030	1439	7	1
1440	1440	SSC_1440	CCCACTTCTCTGTTGTTATC	chr10	10324595	9	1	CCCACTTCTCTGTTGTTATC	chr10	10282632	1440	8	1
1441	1441	SSC_1441	AGCATTTTGGTGAGCAAGAG	chr2	41254013	9	1	AGCATTTTGGTGAGCAAGAG	chr2	41026873	1441	7	1
1442	1442	SSC_1442	CAGCCCTGTGGATTCATCTT	chr10	15490107	9	1	CAGCCCTGTGGATTCATCTT	chr10	15448108	1442	7	1
1443	1443	SSC_1443	GTCTTATGATTTGTAAACTA	chr10	59503809	9	1	GTCTTATGATTTGTAAACTA	chr10	57744049	1443	7	1
1444	1444	SSC_1444	TATGGAAATTTACACAAGCT	chr14	82731125	9	1	TATGGAAATTTACACAAGCT	chr14	82264781	1444	8	1
1445	1445	SSC_1445	GAGCCCGTGTTCAAGTGTGA	chr2	122983811	9	1	GAGCCCGTGTTCAAGTGTGA	chr2	122226235	1445	8	1
1446	1446	SSC_1446	ATCTGACAGAGTAACCCAAG	chr1	30654770	9	1	ATCTGACAGAGTAACCCAAG	chr1	30181923	1446	7	1
1447	1447	SSC_1447	GGCCGTTGTCTAGTCTCCTG	chr8	41502587	8	1	GGCCGTTGTCTAGTCTCCTG	chr8	41645068	1447	9	1
1448	1448	SSC_1448	TCTCTGAAAAACTATAGAGA	chr12	20362008	6	1	TCTCTGAAAAACTATAGAGA	chr12	20209074	1448	7	1
1449	1449	SSC_1449	TCCAGCAGCAGTATGGCTTC	chr5	149568895	8	1	TCCAGCAGCAGTATGGCTTC	chr5	150189332	1449	7	1
1450	1450	SSC_1450	TCCCAGCAATAAAGCAAATT	chr9	21772128	4	1	TCCCAGCAATAAAGCAAATT	chr9	21772129	1450	1	1
1451	1451	SSC_1451	CAAAGTTGGTTTTCCAAATG	chr18	77576515	9	1	CAAAGTTGGTTTTCCAAATG	chr18	79816515	1451	9	1
1452	1452	SSC_1452	CGAAACAGAAGGAGGCTTCC	chr20	12059179	9	1	CGAAACAGAAGGAGGCTTCC	chr20	12078531	1452	7	1
1453	1453	SSC_1453	TGATTCTGGGTATGTAGGAG	chr7	24519362	6	1	TGATTCTGGGTATGTAGGAG	chr7	24479743	1453	9	1
1454	1454	SSC_1454	GAAGGAGAGAGGCATTGCAA	chr5	151945117	9	1	GAAGGAGAGAGGCATTGCAA	chr5	152565556	1454	7	1
1455	1455	SSC_1455	TTAGCACTAAATATCAACGG	chr5	40385454	4	1	TTAGCACTAAATATCAACGG	chr5	40385352	1455	2	1
1456	1456	SSC_1456	GTGGGAAACGAGAGCGCGCC	chr4	8894957	8	1	GTGGGAAACGAGAGCGCGCC	chr4	8893231	1456	9	1
1457	1457	SSC_1457	ATGGGTGTCTGGACAAGGAT	chr8	76648957	6	1	ATGGGTGTCTGGACAAGGAT	chr8	75736722	1457	7	1
1458	1458	SSC_1458	GCATCCTTGATTATAGCCAC	chr12	53364324	6	1	GCATCCTTGATTATAGCCAC	chr12	52970540	1458	7	1
1459	1459	SSC_1459	TTGTGACTGTGAACCCATGG	chr19	41834166	5	1	TTGTGACTGTGAACCCATGG	chr19	41328261	1459	10	1
1460	1460	SSC_1460	TTTTGTACATATCTATCCAT	chrX	99777351	9	1	TTTTGTACATATCTATCCAT	chrX	100522354	1460	7	1
1461	1461	SSC_1461	TTTTAATTCTATGGCTGCAA	chr7	135743293	9	1	TTTTAATTCTATGGCTGCAA	chr7	136058545	1461	7	1
1462	1462	SSC_1462	ATAGTAGAGACTGAATAAAA	chr15	96060122	9	1	ATAGTAGAGACTGAATAAAA	chr15	95516893	1462	7	1
1463	1463	SSC_1463	TCGAGGGAGTGGGCCTTCAA	chr5	137372209	6	1	TCGAGGGAGTGGGCCTTCAA	chr5	138036520	1463	6	1
1464	1464	SSC_1464	CTTTGCTTCTGGTCAGGGCT	chr10	129263047	6	1	CTTTGCTTCTGGTCAGGGCT	chr10	127464783	1464	7	1
1465	1465	SSC_1465	TTAGCAGCAAGCTATGCTTG	chr3	151951363	6	1	TTAGCAGCAAGCTATGCTTG	chr3	152233574	1465	7	1
1466	1466	SSC_1466	GGTAGACTGGGTGGGGAAAG	chr4	78547488	9	1	GGTAGACTGGGTGGGGAAAG	chr4	77626334	1466	7	1
1467	1467	SSC_1467	AGACCTTTGCTGCCCACAGC	chr4	1633023	9	1	AGACCTTTGCTGCCCACAGC	chr4	1631296	1467	7	1
1468	1468	SSC_1468	TGTCGGATTTAGGCCTCCCC	chr1	2387678	6	1	TGTCGGATTTAGGCCTCCCC	chr1	2456239	1468	7	1
1469	1469	SSC_1469	TTTAGGACTGCTCAACTAAT	chr14	38780751	6	1	TTTAGGACTGCTCAACTAAT	chr14	38311547	1469	7	1
1470	1470	SSC_1470	TCGTGGTACATAATCCTAAA	chr15	88015666	6	1	TCGTGGTACATAATCCTAAA	chr15	87472435	1470	1	1
1471	1471	SSC_1471	GGGATAGTACTGTCATCTGA	chr6	22408702	6	1	GGGATAGTACTGTCATCTGA	chr6	22408473	1471	7	1
1472	1472	SSC_1472	CTGGTTAGGAGCAGATGTCC	chrX	5802876	9	1	CTGGTTAGGAGCAGATGTCC	chrX	5884835	1472	8	1
1473	1473	SSC_1473	CTTGACCTTTGAGTATGCTG	chr7	17771766	6	1	CTTGACCTTTGAGTATGCTG	chr7	17732142	1473	7	1
1474	1474	SSC_1474	AAAAATCTCTATCAAGTGCT	chr8	122959641	6	1	AAAAATCTCTATCAAGTGCT	chr8	121947402	1474	7	1
1475	1475	SSC_1475	TCCAAGATTAGGTGCTGTAA	chr1	214729199	6	1	TCCAAGATTAGGTGCTGTAA	chr1	214555856	1475	7	1
1476	1476	SSC_1476	CACAGTAACCCCTTTTGTGT	chr19	41467609	6	1	CACAGTAACCCCTTTTGTGT	chr19	40961704	1476	7	1
1477	1477	SSC_1477	AACATACCTATAATAGCTTA	chr5	90546628	6	1	AACATACCTATAATAGCTTA	chr5	91250811	1477	7	1
1478	1478	SSC_1478	ATGAGTTGGGACCCAACTTA	chr11	4569248	9	1	ATGAGTTGGGACCCAACTTA	chr11	4548018	1478	7	1
1479	1479	SSC_1479	CTCTCTGCCTTATCGTAACA	chrX	136379339	9	1	CTCTCTGCCTTATCGTAACA	chrX	137297180	1479	8	1
1480	1480	SSC_1480	AACAATAACCTTCAAATGCT	chr8	99444546	8	1	AACAATAACCTTCAAATGCT	chr8	98432318	1480	7	1
1481	1481	SSC_1481	GTGATGTGACAATTTATGCC	chr4	26028192	6	1	GTGATGTGACAATTTATGCC	chr4	26026570	1481	7	1
1482	1482	SSC_1482	GTCTGTGTTTTATTGGAATC	chr9	123481588	6	1	GTCTGTGTTTTATTGGAATC	chr9	120719310	1482	7	1
1483	1483	SSC_1483	CCACTCCCATCATAGACCAA	chr3	77709968	9	1	CCACTCCCATCATAGACCAA	chr3	77660817	1483	8	1
1484	1484	SSC_1484	GTAGATCATAACACGGCAGC	chr1	147341780	9	1	GTAGATCATAACACGGCAGC	chr1	147869648	1484	7	1
1485	1485	SSC_1485	CCAAACTTTATTTCTAGTTT	chrX	124912672	9	1	CCAAACTTTATTTCTAGTTT	chrX	125778690	1485	8	1
1486	1486	SSC_1486	CTACGAGTTCAGAAAGAGGG	chr16	51747977	9	1	CTACGAGTTCAGAAAGAGGG	chr16	51714066	1486	8	1
1487	1487	SSC_1487	ATTTGACAAATGGCCGGGCC	chr8	135955996	9	1	ATTTGACAAATGGCCGGGCC	chr8	134943753	1487	9	1
1488	1488	SSC_1488	CAGTAATATCTAATTTCCTG	chr4	139781427	6	1	CAGTAATATCTAATTTCCTG	chr4	138860273	1488	7	1
1489	1489	SSC_1489	TTGTCAAGATTGTATAACTA	chr10	71959872	7	1	TTGTCAAGATTGTATAACTA	chr10	70200116	1489	10	1
1490	1490	SSC_1490	TTTTGCTCCAAATGGGTGCT	chr7	156109875	9	1	TTTTGCTCCAAATGGGTGCT	chr7	156317181	1490	7	1
1491	1491	SSC_1491	ATTGTTGACTTCGAGTCATA	chr3	178613301	9	1	ATTGTTGACTTCGAGTCATA	chr3	178895513	1491	7	1
1492	1492	SSC_1492	TGATTCTGAAGACCAATAGT	chr2	177375179	9	1	TGATTCTGAAGACCAATAGT	chr2	176510451	1492	7	1
1493	1493	SSC_1493	GGATTTTTGCAGGGCTTAAT	chr5	92500697	4	1	GGATTTTTGCAGGGCTTAAT	chr5	93164991	1493	2	1
1494	1494	SSC_1494	CCATTTGTTTCTCCTTACTA	chr14	86341591	9	1	CCATTTGTTTCTCCTTACTA	chr14	85875247	1494	8	1
1495	1495	SSC_1495	AGTTAGACCTTCGGTCCCCT	chr17	4943920	9	1	AGTTAGACCTTCGGTCCCCT	chr17	5040625	1495	7	1
1496	1496	SSC_1496	TGTTCCGCCAATGGTGGTAG	chr4	45319523	9	1	TGTTCCGCCAATGGTGGTAG	chr4	45317506	1496	8	1
1497	1497	SSC_1497	AACCCTCGAGGCCTTTTTGT	chr11	32251296	9	1	AACCCTCGAGGCCTTTTTGT	chr11	32229750	1497	7	1
1498	1498	SSC_1498	GAGAGAGGACACCCGCTGTC	chr3	127068719	9	1	GAGAGAGGACACCCGCTGTC	chr3	127349876	1498	7	1
1499	1499	SSC_1499	GCACTCATTGTCTCAGCCAC	chr12	60366926	4	1	GCACTCATTGTCTCAGCCAC	chr12	59973145	1499	1	1
1500	1500	SSC_1500	CTGTCACCTAGTATACTGAA	chr2	126898551	9	1	CTGTCACCTAGTATACTGAA	chr2	126140974	1500	8	1
1501	1501	SSC_1501	TCAATATGGCCTGATGGCCC	chr4	74940389	6	1	TCAATATGGCCTGATGGCCC	chr4	74074672	1501	7	1
1502	1502	SSC_1502	TTCTCTCAAATAGACCATCC	chr5	83037232	9	1	TTCTCTCAAATAGACCATCC	chr5	83741413	1502	7	1
1503	1503	SSC_1503	GGGACATAACTCATTTTGAT	chr9	126945509	8	1	GGGACATAACTCATTTTGAT	chr9	124183230	1503	9	1
1504	1504	SSC_1504	AGATTGTCAATTGGGAGTGA	chr12	114964035	9	1	AGATTGTCAATTGGGAGTGA	chr12	114526230	1504	8	1
1505	1505	SSC_1505	ATATGTTGTCCCTTTTAGCC	chr19	29650093	9	1	ATATGTTGTCCCTTTTAGCC	chr19	29159186	1505	8	1
1506	1506	SSC_1506	AAATTGGAATGCATGAAATT	chr7	111707	8	1	AAATTGGAATGCATGAAATT	chr7	111707	1506	9	1
1507	1507	SSC_1507	CTGGAGTCAATGCCAGTGGC	chr2	129222184	9	1	CTGGAGTCAATGCCAGTGGC	chr2	128464610	1507	7	1
1508	1508	SSC_1508	TGGGTCCTCTGGGATGGACA	chr6	103872823	9	1	TGGGTCCTCTGGGATGGACA	chr6	103424948	1508	7	1
1509	1509	SSC_1509	AATGGTTGAATGACTTCTTA	chr12	76550513	6	1	AATGGTTGAATGACTTCTTA	chr12	76156733	1509	7	1
1510	1510	SSC_1510	TGTGATTAGAACGCAGCCGC	chr4	74124853	2	1	TGTGATTAGAACGCAGCCGC	chr4	73259136	1510	4	1
1511	1511	SSC_1511	GAGTCCTACTCATAGCCCAC	chr4	96817793	9	1	GAGTCCTACTCATAGCCCAC	chr4	95896642	1511	7	1
1512	1512	SSC_1512	GGAAACTATCATGGACATGG	chr10	72850888	8	1	GGAAACTATCATGGACATGG	chr10	71091131	1512	9	1
1513	1513	SSC_1513	ACACCTTTTCTTACAGGTGC	chr8	43234688	9	1	ACACCTTTTCTTACAGGTGC	chr8	43379545	1513	7	1
1514	1514	SSC_1514	GTCCTTTTGCCAAAGGGAAT	chr12	7325254	9	1	GTCCTTTTGCCAAAGGGAAT	chr12	7172658	1514	7	1
1515	1515	SSC_1515	CGGAATCAGCCGATTTGTGC	chr16	3221980	8	1	CGGAATCAGCCGATTTGTGC	chr16	3171979	1515	7	1
1516	1516	SSC_1516	AGGAAAAGACTTTACTGTAT	chr12	56029702	8	1	AGGAAAAGACTTTACTGTAT	chr12	55635918	1516	9	1
1517	1517	SSC_1517	CTCTCCTCTGTTCTATCCGC	chr3	100740050	6	1	CTCTCCTCTGTTCTATCCGC	chr3	101021206	1517	7	1
1518	1518	SSC_1518	GAGGAAGTAGAAGTAACTAG	chr7	20007208	6	1	GAGGAAGTAGAAGTAACTAG	chr7	19967585	1518	7	1
1519	1519	SSC_1519	CTACCATGTTGTGATGATAA	chr7	80316193	6	1	CTACCATGTTGTGATGATAA	chr7	80686877	1519	7	1
1520	1520	SSC_1520	CCTGACATCCCTGCCTGAAT	chr3	70310741	9	1	CCTGACATCCCTGCCTGAAT	chr3	70261590	1520	7	1
1521	1521	SSC_1521	GATGTAATAGGTTGGGTGTT	chr5	95779123	6	1	GATGTAATAGGTTGGGTGTT	chr5	96443419	1521	7	1
1522	1522	SSC_1522	ATACTATACATCTCCACATC	chr3	136929732	9	1	ATACTATACATCTCCACATC	chr3	137210890	1522	7	1
1523	1523	SSC_1523	GGTATTAGCTACATGTGCTT	chr14	74741618	6	1	GGTATTAGCTACATGTGCTT	chr14	74274915	1523	7	1
1524	1524	SSC_1524	ATGAAGTGCCCATCTTCCTA	chr18	62274209	9	1	ATGAAGTGCCCATCTTCCTA	chr18	64606974	1524	8	1
1525	1525	SSC_1525	ATTTGTGCCTTGCAATACGG	chr10	33435784	6	1	ATTTGTGCCTTGCAATACGG	chr10	33146856	1525	7	1
1526	1526	SSC_1526	CTGCTGAGCAGTGGGCGTGC	chr14	88239369	9	1	CTGCTGAGCAGTGGGCGTGC	chr14	87773025	1526	8	1
1527	1527	SSC_1527	AGGCCTTTAAGAAGGGGTCC	chr11	93548283	7	1	AGGCCTTTAAGAAGGGGTCC	chr11	93815117	1527	10	1
1528	1528	SSC_1528	TACTGAAACTGCATACTCCT	chr7	24056308	9	1	TACTGAAACTGCATACTCCT	chr7	24016689	1528	7	1
1529	1529	SSC_1529	TAGAAATATATTCCTAATGC	chr3	24602063	9	1	TAGAAATATATTCCTAATGC	chr3	24560572	1529	7	1
1530	1530	SSC_1530	GTTAGAGAAATGCCCTTTTC	chr8	62966965	9	1	GTTAGAGAAATGCCCTTTTC	chr8	62054406	1530	7	1
1531	1531	SSC_1531	CGGTGGGTGTGCTACTTGGG	chr14	48357302	9	1	CGGTGGGTGTGCTACTTGGG	chr14	47888099	1531	7	1
1532	1532	SSC_1532	TTGCCCCGTGCCCGCCAAAT	chr2	210074011	9	1	TTGCCCCGTGCCCGCCAAAT	chr2	209209287	1532	7	1
1533	1533	SSC_1533	TCCCAAACCCAAAGAGTTAC	chr4	6649600	6	1	TCCCAAACCCAAAGAGTTAC	chr4	6647873	1533	7	1
1534	1534	SSC_1534	CAGCCCCAGTGCCCTAACTA	chrX	58307034	9	1	CAGCCCCAGTGCCCTAACTA	chrX	58280601	1534	8	1
1535	1535	SSC_1535	GCCAGCCTTCTGCCTCAATT	chr3	77898750	9	1	GCCAGCCTTCTGCCTCAATT	chr3	77849599	1535	8	1
1536	1536	SSC_1536	CCCCAGCTATTATAATACAT	chr10	2017394	9	1	CCCCAGCTATTATAATACAT	chr10	1975200	1536	8	1
1537	1537	SSC_1537	CTCTTACCAAAATACCTGAC	chr19	8077100	9	1	CTCTTACCAAAATACCTGAC	chr19	8012216	1537	7	1
1538	1538	SSC_1538	TCCTGGTGGAAGCCATAATG	chrX	106141227	6	1	TCCTGGTGGAAGCCATAATG	chrX	106897997	1538	1	1
1539	1539	SSC_1539	GTCCATTCTGCTTAGCAAGC	chr5	76302761	9	1	GTCCATTCTGCTTAGCAAGC	chr5	77006936	1539	7	1
1540	1540	SSC_1540	AGGGCTGCAGTCTAGGAATC	chr13	98220424	9	1	AGGGCTGCAGTCTAGGAATC	chr13	97568170	1540	7	1
1541	1541	SSC_1541	GAGTTATATGATTTGAAAAC	chr8	132738643	6	1	GAGTTATATGATTTGAAAAC	chr8	131726396	1541	7	1
1542	1542	SSC_1542	AACTGATCTAGTATACAATT	chr9	105833463	9	1	AACTGATCTAGTATACAATT	chr9	103071181	1542	7	1
1543	1543	SSC_1543	ATACAAGAAAGCATGACAAG	chr1	109403547	6	1	ATACAAGAAAGCATGACAAG	chr1	108860925	1543	7	1
1544	1544	SSC_1544	AAATGAGCTATCAACCAGCC	chr2	12294697	6	1	AAATGAGCTATCAACCAGCC	chr2	12154571	1544	7	1
1545	1545	SSC_1545	GGACAATGTAGACATGCCAG	chr11	110441763	9	1	GGACAATGTAGACATGCCAG	chr11	110571039	1545	7	1
1546	1546	SSC_1546	GGCAGTTCCTCCTAACTGAC	chr7	155231993	9	1	GGCAGTTCCTCCTAACTGAC	chr7	155439298	1546	7	1
1547	1547	SSC_1547	ATGATTAATGATAAGGCTTC	chr5	163505931	9	1	ATGATTAATGATAAGGCTTC	chr5	164078925	1547	7	1
1548	1548	SSC_1548	CATTGTACTAAAACCCTCAA	chr14	41924974	9	1	CATTGTACTAAAACCCTCAA	chr14	41455771	1548	7	1
1549	1549	SSC_1549	CAAGTTGATTTTATGGAATC	chr6	103132808	6	1	CAAGTTGATTTTATGGAATC	chr6	102684933	1549	7	1
1550	1550	SSC_1550	CCTGGACGCATTATCTCTAT	chr11	116468475	9	1	CCTGGACGCATTATCTCTAT	chr11	116597758	1550	7	1
1551	1551	SSC_1551	CCAGTGGTAAATGTTTGTTA	chr8	20786150	9	1	CCAGTGGTAAATGTTTGTTA	chr8	20928639	1551	7	1
1552	1552	SSC_1552	TAATATGGTTGATTCTCTCT	chr17	33033200	9	1	TAATATGGTTGATTCTCTCT	chr17	34706181	1552	7	1
1553	1553	SSC_1553	CAGCTATGATAACAGGAAGT	chr16	24466972	9	1	CAGCTATGATAACAGGAAGT	chr16	24455651	1553	7	1
1554	1554	SSC_1554	CGGCCCGCATGGAGCTGTCC	chr1	160160194	4	1	CGGCCCGCATGGAGCTGTCC	chr1	160190404	1554	1	1
1555	1555	SSC_1555	TGCCCTTTGACTAATGGCCC	chr17	79364829	6	1	TGCCCTTTGACTAATGGCCC	chr17	81391029	1555	7	1
1556	1556	SSC_1556	GGGCTCTTGCCCTTGGCAAC	chr22	19734979	6	1	GGGCTCTTGCCCTTGGCAAC	chr22	19747456	1556	7	1
1557	1557	SSC_1557	GCAAGGACACATGGCTTAGT	chr2	218019769	6	1	GCAAGGACACATGGCTTAGT	chr2	217155046	1557	7	1
1558	1558	SSC_1558	GACTTACACTTGTTCGTGGG	chr20	2177303	8	1	GACTTACACTTGTTCGTGGG	chr20	2196657	1558	9	1
1559	1559	SSC_1559	GCCAAGTTAGGCATGGGGCT	chr1	62787203	6	1	GCCAAGTTAGGCATGGGGCT	chr1	62321532	1559	7	1
1560	1560	SSC_1560	AGCTGGTCTTCATAGGGAAT	chr3	130538995	9	1	AGCTGGTCTTCATAGGGAAT	chr3	130820151	1560	9	1
1561	1561	SSC_1561	GATTTGGTGAACAACAGCTG	chr18	70122207	9	1	GATTTGGTGAACAACAGCTG	chr18	72454972	1561	8	1
1562	1562	SSC_1562	GGGCCCCCTCTCCTGTGTCT	chr7	4485163	9	1	GGGCCCCCTCTCCTGTGTCT	chr7	4445532	1562	8	1
1563	1563	SSC_1563	CTAGCCCCACTGGAAAGCAA	chr4	11931269	9	1	CTAGCCCCACTGGAAAGCAA	chr4	11929645	1563	7	1
1564	1564	SSC_1564	GTCTCACCAAAGAATTGGAG	chr6	169465781	6	1	GTCTCACCAAAGAATTGGAG	chr6	169065686	1564	7	1
1565	1565	SSC_1565	GCCCCACCCCAAAATGGGAG	chr17	72358486	9	1	GCCCCACCCCAAAATGGGAG	chr17	74362347	1565	7	1
1566	1566	SSC_1566	GGTCAAACCCAACACCACGC	chr15	25043128	9	1	GGTCAAACCCAACACCACGC	chr15	24797981	1566	8	1
1567	1567	SSC_1567	ATTGGTTAGGTTGCTGTGAA	chr1	50507977	9	1	ATTGGTTAGGTTGCTGTGAA	chr1	50042305	1567	8	1
1568	1568	SSC_1568	TTCAGACGTTGGGCCATAGA	chr7	70451708	9	1	TTCAGACGTTGGGCCATAGA	chr7	70986722	1568	8	1
1569	1569	SSC_1569	TTGACTGCACTCGGCACCAC	chr11	121863149	6	1	TTGACTGCACTCGGCACCAC	chr11	121992441	1569	7	1
1570	1570	SSC_1570	AACCAGCGCGACCTCCCAGC	chr12	89747160	2	1	AACCAGCGCGACCTCCCAGC	chr12	89353383	1570	4	1
1571	1571	SSC_1571	CTACATACCATCAGGCAACT	chr10	131924401	6	1	CTACATACCATCAGGCAACT	chr10	130126137	1571	7	1
1572	1572	SSC_1572	GGTTGTCTATTAAATAACTC	chr8	126992835	9	1	GGTTGTCTATTAAATAACTC	chr8	125980591	1572	7	1
1573	1573	SSC_1573	TTGGTGCACCCAGTAAATTT	chr3	53466488	9	1	TTGGTGCACCCAGTAAATTT	chr3	53432461	1573	7	1
1574	1574	SSC_1574	CCACTTGAGAGGGAGTGTAG	chr10	112392257	6	1	CCACTTGAGAGGGAGTGTAG	chr10	110632499	1574	7	1
1575	1575	SSC_1575	GAGACAAGGGGGGATGCCTT	chr2	98372041	6	1	GAGACAAGGGGGGATGCCTT	chr2	97755578	1575	7	1
1576	1576	SSC_1576	ATCCTGTAAGATTTTCACAA	chr13	32106754	9	1	ATCCTGTAAGATTTTCACAA	chr13	31532617	1576	7	1
1577	1577	SSC_1577	GGTCTATAGCATTCAAACTC	chrX	120577295	9	1	GGTCTATAGCATTCAAACTC	chrX	121443441	1577	7	1
1578	1578	SSC_1578	GGATGGGACAGCATTCGAGC	chr15	89331429	9	1	GGATGGGACAGCATTCGAGC	chr15	88788198	1578	7	1
1579	1579	SSC_1579	TACCCGGCGCTGGCGAGTGG	chr1	205426305	8	1	TACCCGGCGCTGGCGAGTGG	chr1	205457177	1579	9	1
1580	1580	SSC_1580	ACCTACCATGTGGTTGATTT	chr7	38702216	9	1	ACCTACCATGTGGTTGATTT	chr7	38662616	1580	7	1
1581	1581	SSC_1581	AGTGTAATTATCAGTATCAC	chr9	122439614	9	1	AGTGTAATTATCAGTATCAC	chr9	119677336	1581	7	1
1582	1582	SSC_1582	GGCTACAAAGTTACCCCTTG	chr2	47886430	9	1	GGCTACAAAGTTACCCCTTG	chr2	47659291	1582	7	1
1583	1583	SSC_1583	TTTAGGTATTGAGCCTGTCT	chr10	66966156	9	1	TTTAGGTATTGAGCCTGTCT	chr10	65206398	1583	7	1
1584	1584	SSC_1584	TTTCGGCACGGCGGCGACGG	chr9	140116642	2	1	TTTCGGCACGGCGGCGACGG	chr9	137222190	1584	6	1
1585	1585	SSC_1585	AATTCCCTATCACTATTTAA	chr3	19620337	9	1	AATTCCCTATCACTATTTAA	chr3	19578845	1585	7	1
1586	1586	SSC_1586	CATCAACAGGTTCTGAGAAA	chr15	26405381	9	1	CATCAACAGGTTCTGAGAAA	chr15	26160234	1586	8	1
1587	1587	SSC_1587	TTTAGCACACAGGTTCTAGG	chr13	91113558	6	1	TTTAGCACACAGGTTCTAGG	chr13	90461304	1587	7	1
1588	1588	SSC_1588	ACACAAGATTCAGGCTGGGG	chr22	44847261	6	1	ACACAAGATTCAGGCTGGGG	chr22	44451381	1588	7	1
1589	1589	SSC_1589	AAACTGGGGCTTTAGCCCCG	chr5	3344743	9	1	AAACTGGGGCTTTAGCCCCG	chr5	3344629	1589	8	1
1590	1590	SSC_1590	GTAGTTAACAGGGTACTTAT	chr7	80932030	6	1	GTAGTTAACAGGGTACTTAT	chr7	81302714	1590	7	1
1591	1591	SSC_1591	CGCCGTTCCGCCGCTGCTTG	chr9	137029151	3	1	CGCCGTTCCGCCGCTGCTTG	chr9	134164029	1591	4	1
1592	1592	SSC_1592	GTAAGGAAAGATAATCTTGC	chr12	71443012	9	1	GTAAGGAAAGATAATCTTGC	chr12	71049232	1592	7	1
1593	1593	SSC_1593	ACTTTGAATAGCGAGGTCCC	chr3	33190928	6	1	ACTTTGAATAGCGAGGTCCC	chr3	33149436	1593	7	1
1594	1594	SSC_1594	CCCTGTTCTAGGCACTAGAA	chr6	43920891	6	1	CCCTGTTCTAGGCACTAGAA	chr6	43953154	1594	7	1
1595	1595	SSC_1595	GATCATTCAGATCAGCCTTT	chr9	89350262	9	1	GATCATTCAGATCAGCCTTT	chr9	86735347	1595	8	1
1596	1596	SSC_1596	TCATGGAGTGCTATAAGATG	chr12	78631035	6	1	TCATGGAGTGCTATAAGATG	chr12	78237255	1596	7	1
1597	1597	SSC_1597	ACGTGCTCAGAACTGAACTG	chr12	133053148	6	1	ACGTGCTCAGAACTGAACTG	chr12	132476562	1597	7	1
1598	1598	SSC_1598	TTGGGTGATTCCTGATGAAT	chr10	134871026	8	1	TTGGGTGATTCCTGATGAAT	chr10	133057522	1598	9	1
1599	1599	SSC_1599	TCTGAGACCTTTCACACTAG	chr14	28788464	6	1	TCTGAGACCTTTCACACTAG	chr14	28319258	1599	7	1
1600	1600	SSC_1600	ATCTGCTGCAATATTAAGCA	chr13	59392992	9	1	ATCTGCTGCAATATTAAGCA	chr13	58818858	1600	8	1
1601	1601	SSC_1601	CTTCAGTTTTTCTTTTGACT	chr7	9305927	9	1	CTTCAGTTTTTCTTTTGACT	chr7	9266297	1601	8	1
1602	1602	SSC_1602	TATTCGTTTGTGAATAAGTG	chr4	126723444	9	1	TATTCGTTTGTGAATAAGTG	chr4	125802289	1602	7	1
1603	1603	SSC_1603	GCACACAGAGTACTAATATA	chr7	120580815	6	1	GCACACAGAGTACTAATATA	chr7	120940761	1603	7	1
1604	1604	SSC_1604	TCCATTTAATGTTATCCCCT	chr18	76266575	9	1	TCCATTTAATGTTATCCCCT	chr18	78506575	1604	8	1
1605	1605	SSC_1605	CAATGACACCTATACACATG	chrX	12795852	9	1	CAATGACACCTATACACATG	chrX	12777733	1605	7	1
1606	1606	SSC_1606	AGCGGGTCACGACGCTGCCG	chr22	29279533	2	1	AGCGGGTCACGACGCTGCCG	chr22	28883545	1606	6	1
1607	1607	SSC_1607	GATAGTGGTAGTCCACCAAA	chr6	6962511	8	1	GATAGTGGTAGTCCACCAAA	chr6	6962278	1607	7	1
1608	1608	SSC_1608	CACCAGCCGAAAGCACCCTC	chr2	3066194	9	1	CACCAGCCGAAAGCACCCTC	chr2	3062422	1608	8	1
1609	1609	SSC_1609	TCTCTCATAGGAACTTGACT	chr8	137539984	9	1	TCTCTCATAGGAACTTGACT	chr8	136527741	1609	8	1
1610	1610	SSC_1610	TGAGGCCTCAGGGTCAAGCG	chr14	74673571	9	1	TGAGGCCTCAGGGTCAAGCG	chr14	74206868	1610	7	1
1611	1611	SSC_1611	CTGGTTGGGCACAGAGGCCT	chr1	9145039	4	1	CTGGTTGGGCACAGAGGCCT	chr1	9084980	1611	3	1
1612	1612	SSC_1612	GTTCACAGCCAAACATCTGT	chr13	61230921	9	1	GTTCACAGCCAAACATCTGT	chr13	60656787	1612	7	1
1613	1613	SSC_1613	TTGTCATGCGCTCATCCCAC	chr17	70060111	6	1	TTGTCATGCGCTCATCCCAC	chr17	72063970	1613	7	1
1614	1614	SSC_1614	TATCAACCCCTTCTAGTGTT	chr11	127066743	9	1	TATCAACCCCTTCTAGTGTT	chr11	127196848	1614	7	1
1615	1615	SSC_1615	GACTGTCGCCAGAACAGGAT	chr3	82829235	9	1	GACTGTCGCCAGAACAGGAT	chr3	82780084	1615	7	1
1616	1616	SSC_1616	TCCTCATTATGAACAAGTAA	chrY	15954914	9	1	TCCTCATTATGAACAAGTAA	chrY	13843034	1616	7	1
1617	1617	SSC_1617	CTGCATCTAGACATCGTTCT	chr20	12857836	9	1	CTGCATCTAGACATCGTTCT	chr20	12877188	1617	7	1
1618	1618	SSC_1618	TAGAAAGTCAGTGACCGGAG	chr14	97188181	9	1	TAGAAAGTCAGTGACCGGAG	chr14	96721844	1618	7	1
1619	1619	SSC_1619	CCAAAATCGGGGTACTTCCA	chr15	37579091	9	1	CCAAAATCGGGGTACTTCCA	chr15	37286890	1619	7	1
1620	1620	SSC_1620	GATGTGGGGAACAACACCAT	chr11	110411263	9	1	GATGTGGGGAACAACACCAT	chr11	110540539	1620	7	1
1621	1621	SSC_1621	TGATTATTCCCTGGGCCCAG	chr3	6179662	9	1	TGATTATTCCCTGGGCCCAG	chr3	6137975	1621	8	1
1622	1622	SSC_1622	GGAGTAGCACGAAGAAAATG	chr2	145311704	4	1	GGAGTAGCACGAAGAAAATG	chr2	144554137	1622	1	1
1623	1623	SSC_1623	GGTCAGTATCCTAATGGAAT	chr4	160792135	6	1	GGTCAGTATCCTAATGGAAT	chr4	159870983	1623	7	1
1624	1624	SSC_1624	AGACAGCATGTATTTGGAAA	chr9	90671591	9	1	AGACAGCATGTATTTGGAAA	chr9	88056676	1624	7	1
1625	1625	SSC_1625	TGTTTCCCTGAAACAGGGTT	chr3	162773423	9	1	TGTTTCCCTGAAACAGGGTT	chr3	163055635	1625	7	1
1626	1626	SSC_1626	AAATACTATTGTGATCACTG	chr10	90411467	4	1	AAATACTATTGTGATCACTG	chr10	88651710	1626	2	1
1627	1627	SSC_1627	CCTGCCCTCCACTGCATGGG	chr12	31157678	8	1	CCTGCCCTCCACTGCATGGG	chr12	31004743	1627	9	1
1628	1628	SSC_1628	TTTTGTGATTAGTTACCCCT	chr4	120973657	6	1	TTTTGTGATTAGTTACCCCT	chr4	120052502	1628	1	1
1629	1629	SSC_1629	CATCCAAATCCAATTTATTC	chr1	208114149	6	1	CATCCAAATCCAATTTATTC	chr1	207940804	1629	7	1
1630	1630	SSC_1630	TAAGATGGGGATGGTGCTTA	chr2	168535024	9	1	TAAGATGGGGATGGTGCTTA	chr2	167678514	1630	7	1
1631	1631	SSC_1631	GGGTCTTTGATGGCACCACC	chr13	34783030	4	1	GGGTCTTTGATGGCACCACC	chr13	34208893	1631	3	1
1632	1632	SSC_1632	TGTTTGGAAGCTCTCCCATA	chr3	136908529	6	1	TGTTTGGAAGCTCTCCCATA	chr3	137189687	1632	7	1
1633	1633	SSC_1633	GATTCTTTGGACTTTTTCCT	chr16	51417769	9	1	GATTCTTTGGACTTTTTCCT	chr16	51383858	1633	8	1
1634	1634	SSC_1634	GCCACGTTAAACTCTCCAAG	chr14	89268573	9	1	GCCACGTTAAACTCTCCAAG	chr14	88802229	1634	7	1
1635	1635	SSC_1635	GAATCATTTATCACTGAGTG	chr9	23517731	9	1	GAATCATTTATCACTGAGTG	chr9	23517733	1635	8	1
1636	1636	SSC_1636	TTCTGCTTCAGGATGAATAT	chr13	107573801	9	1	TTCTGCTTCAGGATGAATAT	chr13	106921453	1636	7	1
1637	1637	SSC_1637	AACGTTTTCTATCAATATAC	chr5	129870567	6	1	AACGTTTTCTATCAATATAC	chr5	130534874	1637	7	1
1638	1638	SSC_1638	CTTCCCCTAGCTGTGTCCAC	chr14	105447534	6	1	CTTCCCCTAGCTGTGTCCAC	chr14	104981197	1638	7	1
1639	1639	SSC_1639	ATTGTAATTTTAAATCATGC	chr1	5164166	9	1	ATTGTAATTTTAAATCATGC	chr1	5104106	1639	7	1
1640	1640	SSC_1640	CCGCGCGAGACAAAGGGCCC	chr7	1269393	8	1	CCGCGCGAGACAAAGGGCCC	chr7	1229757	1640	9	1
1641	1641	SSC_1641	AGTAGTCCCTACATCTCAGC	chr18	49257411	9	1	AGTAGTCCCTACATCTCAGC	chr18	51731041	1641	8	1
1642	1642	SSC_1642	CCTATGAGCCAACTCAAATT	chr9	35577829	6	1	CCTATGAGCCAACTCAAATT	chr9	35577832	1642	7	1
1643	1643	SSC_1643	GTCCTGTCACAGAAACCTGT	chr16	65829827	9	1	GTCCTGTCACAGAAACCTGT	chr16	65795924	1643	8	1
1644	1644	SSC_1644	GCATCCTACTGCAAAATTTA	chr4	19053579	9	1	GCATCCTACTGCAAAATTTA	chr4	19051956	1644	8	1
1645	1645	SSC_1645	TGGCTTCTTTGCAACCACCT	chr5	86151426	9	1	TGGCTTCTTTGCAACCACCT	chr5	86855609	1645	7	1
1646	1646	SSC_1646	TTGTTCTACTGATCAAAATC	chr12	55676054	9	1	TTGTTCTACTGATCAAAATC	chr12	55282270	1646	7	1
1647	1647	SSC_1647	CCTCTCACTCGAGCTCTCAG	chr22	25829810	9	1	CCTCTCACTCGAGCTCTCAG	chr22	25433843	1647	9	1
1648	1648	SSC_1648	CACGCCCTTCATCACATTAC	chr1	85599353	6	1	CACGCCCTTCATCACATTAC	chr1	85133670	1648	7	1
1649	1649	SSC_1649	TAATAGCTGTTGTCTTCCAA	chr9	120328983	9	1	TAATAGCTGTTGTCTTCCAA	chr9	117566705	1649	7	1
1650	1650	SSC_1650	ATTTTATGCACACACTCATA	chr4	12552305	9	1	ATTTTATGCACACACTCATA	chr4	12550681	1650	8	1
1651	1651	SSC_1651	AAGTCCTTGTTGAAGCTTCT	chr6	40667954	8	1	AAGTCCTTGTTGAAGCTTCT	chr6	40700215	1651	9	1
1652	1652	SSC_1652	GTCTCTTCCCACTAAAGATG	chr22	37885359	6	1	GTCTCTTCCCACTAAAGATG	chr22	37489321	1652	10	1
1653	1653	SSC_1653	GACTTTAGGGCTAATAGATT	chr11	8350968	4	1	GACTTTAGGGCTAATAGATT	chr11	8329421	1653	7	1
1654	1654	SSC_1654	GAAAGGCTTGGAGTAAAAAG	chr3	96496017	9	1	GAAAGGCTTGGAGTAAAAAG	chr3	96777173	1654	7	1
1655	1655	SSC_1655	CTGCATTGAGATACTTGGAA	chr4	12683505	9	1	CTGCATTGAGATACTTGGAA	chr4	12681881	1655	8	1
1656	1656	SSC_1656	TAGTGGGTAAAGTTATAAAC	chrX	8403237	9	1	TAGTGGGTAAAGTTATAAAC	chrX	8435196	1656	7	1
1657	1657	SSC_1657	AGTGACAGAGACTCATGGAA	chr12	68171244	6	1	AGTGACAGAGACTCATGGAA	chr12	67777464	1657	7	1
1658	1658	SSC_1658	TTATATATTGGATGGATTGG	chr11	4904744	9	1	TTATATATTGGATGGATTGG	chr11	4883514	1658	7	1
1659	1659	SSC_1659	AAGCTCGCTTTAGCTATCTC	chrX	49510212	9	1	AAGCTCGCTTTAGCTATCTC	chrX	49745609	1659	7	1
1660	1660	SSC_1660	GAGGCCCCCCACGGGACTGA	chr1	155065234	9	1	GAGGCCCCCCACGGGACTGA	chr1	155092758	1660	7	1
1661	1661	SSC_1661	TGACAAGTTGGTTAGGGACA	chr2	233559157	6	1	TGACAAGTTGGTTAGGGACA	chr2	232694447	1661	7	1
1662	1662	SSC_1662	ACTTGAAAGAAACAAAGCGG	chr16	52761864	9	1	ACTTGAAAGAAACAAAGCGG	chr16	52727952	1662	8	1
1663	1663	SSC_1663	TAATTCTGGCCCCAAAGTAT	chr15	95673281	9	1	TAATTCTGGCCCCAAAGTAT	chr15	95130052	1663	7	1
1664	1664	SSC_1664	GTGTGCACATTATCTATTAA	chrX	76277427	9	1	GTGTGCACATTATCTATTAA	chrX	77057001	1664	8	1
1665	1665	SSC_1665	ATATGCTATCTATGGGAATT	chr4	137114165	9	1	ATATGCTATCTATGGGAATT	chr4	136193010	1665	7	1
1666	1666	SSC_1666	GCATGGGGCTTCTTCTAACT	chr3	70090254	9	1	GCATGGGGCTTCTTCTAACT	chr3	70041103	1666	7	1
1667	1667	SSC_1667	AAAGGAACTGTGATAACGAT	chr4	34072339	9	1	AAAGGAACTGTGATAACGAT	chr4	34070717	1667	7	1
1668	1668	SSC_1668	TTATATTATGTAATGGCAGG	chr13	66283574	9	1	TTATATTATGTAATGGCAGG	chr13	65709442	1668	7	1
1669	1669	SSC_1669	TATATATGTCACTCATGTGG	chr6	77482074	9	1	TATATATGTCACTCATGTGG	chr6	76772357	1669	7	1
1670	1670	SSC_1670	CTCTAGTCTAAGAGCTCGCC	chr14	82619834	9	1	CTCTAGTCTAAGAGCTCGCC	chr14	82153490	1670	8	1
1671	1671	SSC_1671	AACAATGAGGCCAATGGAAA	chr3	68603253	9	1	AACAATGAGGCCAATGGAAA	chr3	68554102	1671	8	1
1672	1672	SSC_1672	TGGATGTAACACATTGTTGA	chr7	142941775	8	1	TGGATGTAACACATTGTTGA	chr7	143244682	1672	7	1
1673	1673	SSC_1673	TTTGCACAAAGCCCCCCTGT	chr12	53273732	6	1	TTTGCACAAAGCCCCCCTGT	chr12	52879948	1673	6	1
1674	1674	SSC_1674	GGGTCAGACGCATAAAGGTC	chr7	120582148	6	1	GGGTCAGACGCATAAAGGTC	chr7	120942094	1674	7	1
1675	1675	SSC_1675	TTAGCATTGCTTACCATTGC	chr2	193460840	9	1	TTAGCATTGCTTACCATTGC	chr2	192596114	1675	7	1
1676	1676	SSC_1676	TATGTACACTTAGAAGATAC	chr6	76439313	6	1	TATGTACACTTAGAAGATAC	chr6	75729597	1676	7	1
1677	1677	SSC_1677	TCTTGTGTGTGCCCCTTAAT	chr2	237634414	6	1	TCTTGTGTGTGCCCCTTAAT	chr2	236725771	1677	7	1
1678	1678	SSC_1678	TCGGATTAAAATCTTCCAAG	chr11	127259658	9	1	TCGGATTAAAATCTTCCAAG	chr11	127389763	1678	7	1
1679	1679	SSC_1679	GGACAAATTATCAATTGTAG	chr2	187863152	9	1	GGACAAATTATCAATTGTAG	chr2	186998425	1679	7	1
1680	1680	SSC_1680	CTCACTAGCATTTCCTGAAC	chr18	69827552	9	1	CTCACTAGCATTTCCTGAAC	chr18	72160317	1680	8	1
1681	1681	SSC_1681	CCACTGCCCCACTGAGGCTC	chr14	40696870	9	1	CCACTGCCCCACTGAGGCTC	chr14	40227666	1681	7	1
1682	1682	SSC_1682	TTCTGGGACGAGGATTTCGG	chr13	27316360	8	1	TTCTGGGACGAGGATTTCGG	chr13	26742223	1682	9	1
1683	1683	SSC_1683	ACCCACGCTGCTCTTAGTTA	chr3	148679726	6	1	ACCCACGCTGCTCTTAGTTA	chr3	148961939	1683	7	1
1684	1684	SSC_1684	CCAGACGTGATAACAGACTC	chr14	26225812	9	1	CCAGACGTGATAACAGACTC	chr14	25756606	1684	8	1
1685	1685	SSC_1685	GTGACTATGGCCACAGAGGG	chr18	75702553	9	1	GTGACTATGGCCACAGAGGG	chr18	77990597	1685	8	1
1686	1686	SSC_1686	CTTGGGTCCTCTTCTGGCTC	chr18	68124528	6	1	CTTGGGTCCTCTTCTGGCTC	chr18	70457292	1686	7	1
1687	1687	SSC_1687	GGGTTTGGATAGTTGTGCGT	chr7	68065381	9	1	GGGTTTGGATAGTTGTGCGT	chr7	68600394	1687	7	1
1688	1688	SSC_1688	ATTCTGTGCTGGTACCATGC	chr11	78133369	6	1	ATTCTGTGCTGGTACCATGC	chr11	78422323	1688	7	1
1689	1689	SSC_1689	AATTGTCGGGTGTGTAGCGC	chr16	66161930	9	1	AATTGTCGGGTGTGTAGCGC	chr16	66128027	1689	7	1
1690	1690	SSC_1690	CTCTAAATTTTGTATTCTGC	chr3	175660590	9	1	CTCTAAATTTTGTATTCTGC	chr3	175942802	1690	7	1
1691	1691	SSC_1691	AATAATGAGATACAAACAAG	chrX	143339064	9	1	AATAATGAGATACAAACAAG	chrX	144255958	1691	8	1
1692	1692	SSC_1692	ACTGAGCATCCTCATATAAA	chr6	49110569	9	1	ACTGAGCATCCTCATATAAA	chr6	49142933	1692	7	1
1693	1693	SSC_1693	TTTCTTTTTGGCCCACTTGC	chr10	5589359	4	1	TTTCTTTTTGGCCCACTTGC	chr10	5547396	1693	3	1
1694	1694	SSC_1694	CCCCCTCCCTATGACAAAAT	chr20	22810007	9	1	CCCCCTCCCTATGACAAAAT	chr20	22829369	1694	7	1
1695	1695	SSC_1695	CTAAGTTAAAAAAGATTACC	chr18	38007179	9	1	CTAAGTTAAAAAAGATTACC	chr18	40427215	1695	8	1
1696	1696	SSC_1696	TACTCAAGAATGGAATGAGT	chr14	95059881	6	1	TACTCAAGAATGGAATGAGT	chr14	94593544	1696	7	1
1697	1697	SSC_1697	ACCCCACACCCAAGGCGATG	chr18	58418829	9	1	ACCCCACACCCAAGGCGATG	chr18	60751596	1697	7	1
1698	1698	SSC_1698	AGTGAAAGAGGCTGCTTAAT	chr6	92608254	9	1	AGTGAAAGAGGCTGCTTAAT	chr6	91898536	1698	8	1
1699	1699	SSC_1699	GATGGGCTTGTGAGAATCTA	chr1	159289220	9	1	GATGGGCTTGTGAGAATCTA	chr1	159319430	1699	7	1
1700	1700	SSC_1700	GACCCTGACTGGTGACATAG	chr8	30109632	6	1	GACCCTGACTGGTGACATAG	chr8	30252116	1700	7	1
1701	1701	SSC_1701	AGTGGCTGGCTCTCATGTGG	chr3	11957446	9	1	AGTGGCTGGCTCTCATGTGG	chr3	11915972	1701	9	1
1702	1702	SSC_1702	TGTCATTGTTCACTGTGTAC	chr11	101644352	9	1	TGTCATTGTTCACTGTGTAC	chr11	101773621	1702	7	1
1703	1703	SSC_1703	GTGGGAGGGACTATATAAGA	chr16	78115518	9	1	GTGGGAGGGACTATATAAGA	chr16	78081621	1703	8	1
1704	1704	SSC_1704	GACGCAGAACTGCCAGACCA	chr11	118803964	6	1	GACGCAGAACTGCCAGACCA	chr11	118933255	1704	7	1
1705	1705	SSC_1705	GATCCCCACTACCTTCTATG	chr16	17081683	9	1	GATCCCCACTACCTTCTATG	chr16	16987826	1705	7	1
1706	1706	SSC_1706	CCTGCTTCCAAATTCACCAG	chr18	39025749	9	1	CCTGCTTCCAAATTCACCAG	chr18	41445785	1706	8	1
1707	1707	SSC_1707	ACAAACTTAAACTGCTTTCA	chr9	74038442	9	1	ACAAACTTAAACTGCTTTCA	chr9	71423526	1707	7	1
1708	1708	SSC_1708	GACAGATCTGCTGAGAGCTA	chr10	35253097	9	1	GACAGATCTGCTGAGAGCTA	chr10	34964169	1708	7	1
1709	1709	SSC_1709	GGCCCATTGAAACTTGGGCT	chr20	39016386	9	1	GGCCCATTGAAACTTGGGCT	chr20	40387746	1709	8	1
1710	1710	SSC_1710	CTTGTTTATAAGAGGAGGGT	chr14	38875326	4	1	CTTGTTTATAAGAGGAGGGT	chr14	38406122	1710	3	1
1711	1711	SSC_1711	ACCCCCACTTGCCCTTATCA	chr8	143845629	8	1	ACCCCCACTTGCCCTTATCA	chr8	142764211	1711	9	1
1712	1712	SSC_1712	AGTTGTACTAGAAATATCTG	chr5	133110890	8	1	AGTTGTACTAGAAATATCTG	chr5	133775199	1712	9	1
1713	1713	SSC_1713	ATCGTTCTCGCTTTTGTAGA	chr12	97956979	9	1	ATCGTTCTCGCTTTTGTAGA	chr12	97563201	1713	8	1
1714	1714	SSC_1714	GGTTGTCAATACCTGAGTTT	chr3	40738040	9	1	GGTTGTCAATACCTGAGTTT	chr3	40696549	1714	7	1
1715	1715	SSC_1715	TCACTTGCCTGGTTTGCAGC	chr5	62125263	9	1	TCACTTGCCTGGTTTGCAGC	chr5	62829436	1715	7	1
1716	1716	SSC_1716	TAATTCACAGATAATTACGT	chr20	7124996	9	1	TAATTCACAGATAATTACGT	chr20	7144349	1716	7	1
1717	1717	SSC_1717	GGCAATGCCAATCTCCTCCA	chr10	10386633	9	1	GGCAATGCCAATCTCCTCCA	chr10	10344670	1717	8	1
1718	1718	SSC_1718	GCAGACACCCATTGGAGGGT	chr14	107160162	9	1	GCAGACACCCATTGGAGGGT	chr14	106704145	1718	7	1
1719	1719	SSC_1719	AATGTTAACAGTCTCTGGTT	chr3	18515431	9	1	AATGTTAACAGTCTCTGGTT	chr3	18473939	1719	7	1
1720	1720	SSC_1720	GCTCTTGATAAAAGTCAGGT	chr12	56658849	6	1	GCTCTTGATAAAAGTCAGGT	chr12	56265065	1720	7	1
1721	1721	SSC_1721	CTAGATTAGAAATGCAGTAT	chr2	108716510	9	1	CTAGATTAGAAATGCAGTAT	chr2	108100054	1721	7	1
1722	1722	SSC_1722	GCCAGTCACGCCTTTCACTC	chr20	20801656	8	1	GCCAGTCACGCCTTTCACTC	chr20	20821013	1722	7	1
1723	1723	SSC_1723	ATACATAAATCGGTGGGAGT	chr21	31413873	9	1	ATACATAAATCGGTGGGAGT	chr21	30041555	1723	8	1
1724	1724	SSC_1724	TGTCAACTCAGTGATGCCAA	chr2	129598171	9	1	TGTCAACTCAGTGATGCCAA	chr2	128840597	1724	8	1
1725	1725	SSC_1725	GGGTCCTGCTTCCACCCTGA	chr13	45308842	4	1	GGGTCCTGCTTCCACCCTGA	chr13	44734706	1725	1	1
1726	1726	SSC_1726	CCCTCAAACAAATTCTAGAA	chr7	62074913	9	1	CCCTCAAACAAATTCTAGAA	chr7	62614535	1726	8	1
1727	1727	SSC_1727	GAGGGTAGCCATGTGGATGC	chr17	32827243	9	1	GAGGGTAGCCATGTGGATGC	chr17	34500224	1727	7	1
1728	1728	SSC_1728	AAAGTACCCGGCCTCCCCGT	chr12	125424181	2	1	AAAGTACCCGGCCTCCCCGT	chr12	124939635	1728	5	1
1729	1729	SSC_1729	TGGGATCAGTCTCTAGGGCT	chr5	139133278	6	1	TGGGATCAGTCTCTAGGGCT	chr5	139753693	1729	1	1
1730	1730	SSC_1730	TACTTTAAGTCCCGCCTATC	chrX	40440083	2	1	TACTTTAAGTCCCGCCTATC	chrX	40580831	1730	6	1
1731	1731	SSC_1731	TTGGTCCCTGTATTCATAAA	chr6	106487223	4	1	TTGGTCCCTGTATTCATAAA	chr6	106039348	1731	3	1
1732	1732	SSC_1732	TTTGCTTAGAGTCCACTCTG	chr12	64568619	6	1	TTTGCTTAGAGTCCACTCTG	chr12	64174839	1732	7	1
1733	1733	SSC_1733	AAGATGTTTGCTTGGCTCTG	chr1	98576604	6	1	AAGATGTTTGCTTGGCTCTG	chr1	98111048	1733	3	1
1734	1734	SSC_1734	CCTTATGACACCACAGAAGG	chr11	46266232	6	1	CCTTATGACACCACAGAAGG	chr11	46244681	1734	7	1
1735	1735	SSC_1735	TTCAGACCAGGCAACTTGGT	chr9	1654290	9	1	TTCAGACCAGGCAACTTGGT	chr9	1654290	1735	8	1
1736	1736	SSC_1736	GCAGTCAAAAGGGGGCTGAG	chr6	40633214	9	1	GCAGTCAAAAGGGGGCTGAG	chr6	40665475	1736	9	1
1737	1737	SSC_1737	TATGCTTAGCCCCTGTACAA	chr6	57094762	6	1	TATGCTTAGCCCCTGTACAA	chr6	57229964	1737	7	1
1738	1738	SSC_1738	TCTGAGTTGACCATTGGTGC	chr6	148051971	9	1	TCTGAGTTGACCATTGGTGC	chr6	147730835	1738	7	1
1739	1739	SSC_1739	GGAAAGGGAACCAGGTCCGG	chr2	86613226	9	1	GGAAAGGGAACCAGGTCCGG	chr2	86386103	1739	7	1
1740	1740	SSC_1740	GGAGTCCATGTTTGGGCCAA	chr8	99981584	6	1	GGAGTCCATGTTTGGGCCAA	chr8	98969356	1740	7	1
1741	1741	SSC_1741	TGCAATTAGACGAGAGGTCT	chr10	125289073	9	1	TGCAATTAGACGAGAGGTCT	chr10	123529557	1741	7	1
1742	1742	SSC_1742	TGTACCGATTCCAAATGTGA	chr8	38439975	9	1	TGTACCGATTCCAAATGTGA	chr8	38582457	1742	9	1
1743	1743	SSC_1743	ATGCACCCCATCCTATCCTT	chrX	141906506	9	1	ATGCACCCCATCCTATCCTT	chrX	142818720	1743	8	1
1744	1744	SSC_1744	AACCTTTCCTGTTACCTTAG	chr1	199228282	6	1	AACCTTTCCTGTTACCTTAG	chr1	199259154	1744	7	1
1745	1745	SSC_1745	ACGTCTGAATTGGTGGATGC	chr10	126564340	4	1	ACGTCTGAATTGGTGGATGC	chr10	124875771	1745	1	1
1746	1746	SSC_1746	GACTATAGGTCCAAACTTGG	chr18	62270884	9	1	GACTATAGGTCCAAACTTGG	chr18	64603649	1746	8	1
1747	1747	SSC_1747	CAGAGATAAATTGTGTTATC	chr3	7860762	9	1	CAGAGATAAATTGTGTTATC	chr3	7819075	1747	8	1
1748	1748	SSC_1748	ATCCCACCAGTATTCTAAGA	chr7	45945333	6	1	ATCCCACCAGTATTCTAAGA	chr7	45905734	1748	7	1
1749	1749	SSC_1749	CCATGGCTTGGCATGACCAC	chr8	55701877	6	1	CCATGGCTTGGCATGACCAC	chr8	54789317	1749	7	1
1750	1750	SSC_1750	TGATTAATTCTCAGGGTCCG	chr12	127671588	9	1	TGATTAATTCTCAGGGTCCG	chr12	127187043	1750	7	1
1751	1751	SSC_1751	CTAGCAACATTCCTTCCATT	chr3	54130257	9	1	CTAGCAACATTCCTTCCATT	chr3	54096230	1751	7	1
1752	1752	SSC_1752	AGGGAACACTGGAGCTAGAC	chr5	129968817	9	1	AGGGAACACTGGAGCTAGAC	chr5	130633124	1752	7	1
1753	1753	SSC_1753	AAGAAGGGCTGTTGATGGAC	chr5	18603576	9	1	AAGAAGGGCTGTTGATGGAC	chr5	18603467	1753	8	1
1754	1754	SSC_1754	TTTGTGAAACTTTGTGAGTA	chr6	109490489	6	1	TTTGTGAAACTTTGTGAGTA	chr6	109169286	1754	7	1
1755	1755	SSC_1755	CACATGTCTGTCAGATTAAC	chr2	66259558	9	1	CACATGTCTGTCAGATTAAC	chr2	66032424	1755	7	1
1756	1756	SSC_1756	TGGCAGAATGGCGAACGGCA	chr2	174519058	6	1	TGGCAGAATGGCGAACGGCA	chr2	173654330	1756	7	1
1757	1757	SSC_1757	GAACTGATAAGTCCTGTTTA	chr9	76656408	9	1	GAACTGATAAGTCCTGTTTA	chr9	74041492	1757	8	1
1758	1758	SSC_1758	GAGGACTGGTTCTACAAGGG	chr2	101272565	8	1	GAGGACTGGTTCTACAAGGG	chr2	100656103	1758	9	1
1759	1759	SSC_1759	GGAGAGGTGGCCTGGTTGAC	chr1	201605006	5	1	GGAGAGGTGGCCTGGTTGAC	chr1	201635878	1759	2	1
1760	1760	SSC_1760	TTGAAAGGTAATGGAGCCCT	chr9	7205749	9	1	TTGAAAGGTAATGGAGCCCT	chr9	7205749	1760	7	1
1761	1761	SSC_1761	CCAAAGGAATTGTGTGAGCA	chr11	27982776	6	1	CCAAAGGAATTGTGTGAGCA	chr11	27961229	1761	7	1
1762	1762	SSC_1762	CATTTTGAGAACCATGGTCG	chrX	151733406	9	1	CATTTTGAGAACCATGGTCG	chrX	152564934	1762	7	1
1763	1763	SSC_1763	TAGCTTTTGGTGGGCGTGGA	chr11	101225384	9	1	TAGCTTTTGGTGGGCGTGGA	chr11	101354653	1763	7	1
1764	1764	SSC_1764	TGGTTGACTAGGTATTGATA	chr7	13012458	6	1	TGGTTGACTAGGTATTGATA	chr7	12972833	1764	7	1
1765	1765	SSC_1765	AAAATTCTATTTGCCTTACC	chr21	26600170	9	1	AAAATTCTATTTGCCTTACC	chr21	25227856	1765	7	1
1766	1766	SSC_1766	ATCTATCTTAGATTCTGAGT	chr16	72646174	6	1	ATCTATCTTAGATTCTGAGT	chr16	72612275	1766	7	1
1767	1767	SSC_1767	GAACTAGAAAGTAGACCTCA	chr3	19644645	9	1	GAACTAGAAAGTAGACCTCA	chr3	19603153	1767	7	1
1768	1768	SSC_1768	CTTCTCTAGATCACAGAAGA	chr19	12621462	6	1	CTTCTCTAGATCACAGAAGA	chr19	12510648	1768	7	1
1769	1769	SSC_1769	GCGTCCCGGGTTTTATGGAC	chr20	25633254	6	1	GCGTCCCGGGTTTTATGGAC	chr20	25652618	1769	7	1
1770	1770	SSC_1770	GCCCGTCTGAGTGACTCCCA	chr1	160943518	8	1	GCCCGTCTGAGTGACTCCCA	chr1	160973728	1770	9	1
1771	1771	SSC_1771	GAGTTCCAACACATCTCTCT	chr5	81927091	6	1	GAGTTCCAACACATCTCTCT	chr5	82631272	1771	7	1
1772	1772	SSC_1772	CTCAATGGCCTAGGTTCCTG	chr2	228537631	6	1	CTCAATGGCCTAGGTTCCTG	chr2	227672915	1772	7	1
1773	1773	SSC_1773	GTATTGTCTTAGTATAATCT	chr5	125103207	9	1	GTATTGTCTTAGTATAATCT	chr5	125767514	1773	7	1
1774	1774	SSC_1774	TTGAGACAGTGGGGTGTTGC	chr2	3064082	9	1	TTGAGACAGTGGGGTGTTGC	chr2	3060310	1774	8	1
1775	1775	SSC_1775	ACCGAGGGGACTACACAGTC	chr14	74927821	8	1	ACCGAGGGGACTACACAGTC	chr14	74461118	1775	7	1
1776	1776	SSC_1776	GGCCACATTCAGGGTGCTTG	chr22	37671640	6	1	GGCCACATTCAGGGTGCTTG	chr22	37275599	1776	7	1
1777	1777	SSC_1777	AATAAGGAGTTTTGAGTGGG	chr4	130684486	9	1	AATAAGGAGTTTTGAGTGGG	chr4	129763331	1777	7	1
1778	1778	SSC_1778	AATGTATTGGAAACTGACGA	chr9	29475371	9	1	AATGTATTGGAAACTGACGA	chr9	29475373	1778	7	1
1779	1779	SSC_1779	GGTTATAGAAACTAAAGGAA	chr22	34458060	9	1	GGTTATAGAAACTAAAGGAA	chr22	34062071	1779	8	1
1780	1780	SSC_1780	AGCAGGAGCTTGCATGCACG	chr13	55157734	9	1	AGCAGGAGCTTGCATGCACG	chr13	54583599	1780	8	1
1781	1781	SSC_1781	AGTTATTGATTATCAACCAT	chr13	82197569	9	1	AGTTATTGATTATCAACCAT	chr13	81623434	1781	7	1
1782	1782	SSC_1782	TATCCCTGAAATGTCACTAT	chr9	118756272	6	1	TATCCCTGAAATGTCACTAT	chr9	115993993	1782	7	1
1783	1783	SSC_1783	CCTTCCTTAGAGACAAATGT	chr16	48874446	9	1	CCTTCCTTAGAGACAAATGT	chr16	48840535	1783	7	1
1784	1784	SSC_1784	GCAGAGCGCACGGCACAGCG	chr2	198651042	9	1	GCAGAGCGCACGGCACAGCG	chr2	197786318	1784	7	1
1785	1785	SSC_1785	GTGACATGCCATCAGCAAGT	chr11	12650109	6	1	GTGACATGCCATCAGCAAGT	chr11	12628562	1785	7	1
1786	1786	SSC_1786	CACTGGTAGGGAATTCTGGA	chr15	79695687	9	1	CACTGGTAGGGAATTCTGGA	chr15	79403345	1786	7	1
1787	1787	SSC_1787	TTTTATGGCCCAGTCTGGAA	chr12	116205871	9	1	TTTTATGGCCCAGTCTGGAA	chr12	115768066	1787	8	1
1788	1788	SSC_1788	ACACATTTTAGGATGGAATG	chr6	48602905	6	1	ACACATTTTAGGATGGAATG	chr6	48635169	1788	7	1
1789	1789	SSC_1789	GCCCAAGATCACGGACGGGT	chr10	91118886	6	1	GCCCAAGATCACGGACGGGT	chr10	89359129	1789	7	1
1790	1790	SSC_1790	GGACGTGTTGGCAAGGGGGT	chr5	3002865	9	1	GGACGTGTTGGCAAGGGGGT	chr5	3002751	1790	8	1
1791	1791	SSC_1791	CCTGGTGATTGGTTCATGTA	chr12	20507900	6	1	CCTGGTGATTGGTTCATGTA	chr12	20354966	1791	7	1
1792	1792	SSC_1792	GTGCTAGGTTACTGGCATCT	chrY	16301506	9	1	GTGCTAGGTTACTGGCATCT	chrY	14189626	1792	7	1
1793	1793	SSC_1793	GAGGTCTATTTCTCAGACTT	chr4	94778788	9	1	GAGGTCTATTTCTCAGACTT	chr4	93857637	1793	7	1
1794	1794	SSC_1794	GCTCAGGGCATTGTGAGGAA	chr2	134570081	4	1	GCTCAGGGCATTGTGAGGAA	chr2	133812510	1794	2	1
1795	1795	SSC_1795	AGGTATACATCTAACTAGCA	chr5	146504163	9	1	AGGTATACATCTAACTAGCA	chr5	147124600	1795	7	1
1796	1796	SSC_1796	GGCGTAGGCCCGTGGAGACA	chr13	33648856	6	1	GGCGTAGGCCCGTGGAGACA	chr13	33074719	1796	7	1
1797	1797	SSC_1797	TATTCAGGACCTACTATTTT	chr4	174053713	6	1	TATTCAGGACCTACTATTTT	chr4	173132562	1797	7	1
1798	1798	SSC_1798	TGGATGTCCTGCAGCTAGAG	chr12	104448438	6	1	TGGATGTCCTGCAGCTAGAG	chr12	104054660	1798	7	1
1799	1799	SSC_1799	ATTGGGGTTCAGGTCAATTC	chr2	181589978	6	1	ATTGGGGTTCAGGTCAATTC	chr2	180725251	1799	7	1
1800	1800	SSC_1800	AAGGAACTCTGCAGTCCAGT	chr2	182652448	6	1	AAGGAACTCTGCAGTCCAGT	chr2	181787721	1800	1	1
1801	1801	SSC_1801	GGGCACATCTCCCCACAGTC	chr13	97768582	4	1	GGGCACATCTCCCCACAGTC	chr13	97116328	1801	1	1
1802	1802	SSC_1802	GTGGTCTTAAAGAAGACACT	chr11	71019818	9	1	GTGGTCTTAAAGAAGACACT	chr11	71308772	1802	7	1
1803	1803	SSC_1803	CTGCCGCTGGCTGATACCTG	chr2	105794471	9	1	CTGCCGCTGGCTGATACCTG	chr2	105178014	1803	7	1
1804	1804	SSC_1804	CACCCCAGATTTCCCTCCTA	chr4	75391234	6	1	CACCCCAGATTTCCCTCCTA	chr4	74525517	1804	7	1
1805	1805	SSC_1805	AGTGAGTTAAAAATTTGGTT	chr3	176497393	9	1	AGTGAGTTAAAAATTTGGTT	chr3	176779605	1805	7	1
1806	1806	SSC_1806	AGTCAATGCACTGAAAGTGA	chr11	123581315	6	1	AGTCAATGCACTGAAAGTGA	chr11	123710607	1806	9	1
1807	1807	SSC_1807	CTTGTATTTTACCCTGCTCT	chr14	52556802	6	1	CTTGTATTTTACCCTGCTCT	chr14	52090084	1807	7	1
1808	1808	SSC_1808	TGCCACCTATGGGTTTCTTG	chr14	83017509	9	1	TGCCACCTATGGGTTTCTTG	chr14	82551165	1808	8	1
1809	1809	SSC_1809	CAATCATACCAACGTAGTTG	chr22	27651770	6	1	CAATCATACCAACGTAGTTG	chr22	27255809	1809	7	1
1810	1810	SSC_1810	TTGAAATGCCTAGGTACCCA	chr13	103976499	9	1	TTGAAATGCCTAGGTACCCA	chr13	103324149	1810	7	1
1811	1811	SSC_1811	GTAGCCCAAATGTCTTTACA	chr8	30110417	6	1	GTAGCCCAAATGTCTTTACA	chr8	30252901	1811	7	1
1812	1812	SSC_1812	CGTGGTGCCCACAGGGAAAG	chr22	41053877	6	1	CGTGGTGCCCACAGGGAAAG	chr22	40657873	1812	7	1
1813	1813	SSC_1813	CATCAGAAGTTCCAATCCAA	chr8	120546329	6	1	CATCAGAAGTTCCAATCCAA	chr8	119534089	1813	7	1
1814	1814	SSC_1814	CTCATGAATATTTAGCGTCT	chr3	57703153	6	1	CTCATGAATATTTAGCGTCT	chr3	57717426	1814	7	1
1815	1815	SSC_1815	GTACTGGTTATGCAGCCCAG	chr15	55120456	9	1	GTACTGGTTATGCAGCCCAG	chr15	54828258	1815	8	1
1816	1816	SSC_1816	GGTGAGCATAGAGTCAAAGC	chr10	92825629	9	1	GGTGAGCATAGAGTCAAAGC	chr10	91065872	1816	7	1
1817	1817	SSC_1817	CGTATTGATCTTCCCTGATC	chr19	12493407	6	1	CGTATTGATCTTCCCTGATC	chr19	12382593	1817	7	1
1818	1818	SSC_1818	GGAACAATTTTTCAGGTACC	chr2	14912483	9	1	GGAACAATTTTTCAGGTACC	chr2	14772359	1818	8	1
1819	1819	SSC_1819	TTGGGTGTAGTGTGAGAACG	chrX	152777017	9	1	TTGGGTGTAGTGTGAGAACG	chrX	153511559	1819	7	1
1820	1820	SSC_1820	CCTGTGCTCTCGTCAAATAA	chr2	41926581	9	1	CCTGTGCTCTCGTCAAATAA	chr2	41699441	1820	7	1
1821	1821	SSC_1821	CACAGACAGACAAATCTTGA	chr8	64803594	9	1	CACAGACAGACAAATCTTGA	chr8	63891037	1821	8	1
1822	1822	SSC_1822	CATATCACAACATGCCATAA	chr3	126828131	9	1	CATATCACAACATGCCATAA	chr3	127109288	1822	7	1
1823	1823	SSC_1823	TAGCCATTGCTGATCAGAAC	chr8	8758892	6	1	TAGCCATTGCTGATCAGAAC	chr8	8901382	1823	7	1
1824	1824	SSC_1824	CATAGATGCGCATATTTCTT	chr5	159028883	6	1	CATAGATGCGCATATTTCTT	chr5	159601876	1824	7	1
1825	1825	SSC_1825	CATGAACAAGAATTTTTTCT	chrX	36421258	9	1	CATGAACAAGAATTTTTTCT	chrX	36403143	1825	8	1
1826	1826	SSC_1826	ATTCAACAAAGTCCTGGCGC	chr16	3070206	2	1	ATTCAACAAAGTCCTGGCGC	chr16	3020205	1826	5	1
1827	1827	SSC_1827	GAGGCATAGTATAAAGAAGT	chr7	15856476	6	1	GAGGCATAGTATAAAGAAGT	chr7	15816851	1827	7	1
1828	1828	SSC_1828	CCCACAGAAAGAGGCGAAGC	chr11	121665426	9	1	CCCACAGAAAGAGGCGAAGC	chr11	121794718	1828	7	1
1829	1829	SSC_1829	AAATGGCTAGACAAGAGCCC	chr4	64157784	9	1	AAATGGCTAGACAAGAGCCC	chr4	63292066	1829	8	1
1830	1830	SSC_1830	ATTTCCGATCAGCAATTGCT	chr3	20798618	9	1	ATTTCCGATCAGCAATTGCT	chr3	20757126	1830	7	1
1831	1831	SSC_1831	TCAGTGACCCAAGATTGAGG	chr15	82324791	6	1	TCAGTGACCCAAGATTGAGG	chr15	82032450	1831	7	1
1832	1832	SSC_1832	GACCTGCCCTGGGTTGCACA	chr11	66753309	6	1	GACCTGCCCTGGGTTGCACA	chr11	66985838	1832	7	1
1833	1833	SSC_1833	GAGGCGTCCTCCCCGCGCCG	chr21	47394178	2	1	GAGGCGTCCTCCCCGCGCCG	chr21	45974264	1833	6	1
1834	1834	SSC_1834	CGCAGGCGCAGTGGCGCGCG	chr12	93771626	2	1	CGCAGGCGCAGTGGCGCGCG	chr12	93377850	1834	5	1
1835	1835	SSC_1835	CCAGGCCTCTAGTTCTCAGT	chr12	68154725	6	1	CCAGGCCTCTAGTTCTCAGT	chr12	67760945	1835	7	1
1836	1836	SSC_1836	CAAGCACGAGGCTGCATTAT	chr15	95517800	9	1	CAAGCACGAGGCTGCATTAT	chr15	94974571	1836	8	1
1837	1837	SSC_1837	GGTAATGTAATAGGTAGTTG	chr13	50923073	6	1	GGTAATGTAATAGGTAGTTG	chr13	50348937	1837	7	1
1838	1838	SSC_1838	CCTGTCATCAATATCATTCT	chr8	97092719	6	1	CCTGTCATCAATATCATTCT	chr8	96080491	1838	7	1
1839	1839	SSC_1839	CTAAATGCAGGCCACTCAGA	chr7	140338090	6	1	CTAAATGCAGGCCACTCAGA	chr7	140638290	1839	1	1
1840	1840	SSC_1840	ACCAGATAACTCCTGAAGGT	chr6	135486184	6	1	ACCAGATAACTCCTGAAGGT	chr6	135165046	1840	7	1
1841	1841	SSC_1841	TGGCCTGTGACACCAGCTCT	chr1	241540817	6	1	TGGCCTGTGACACCAGCTCT	chr1	241377517	1841	7	1
1842	1842	SSC_1842	TCTCCCCATTGTAAATTAAA	chr6	46473943	9	1	TCTCCCCATTGTAAATTAAA	chr6	46506206	1842	7	1
1843	1843	SSC_1843	AGAGGGCATCAGTCTTGTGC	chr7	121794148	6	1	AGAGGGCATCAGTCTTGTGC	chr7	122154094	1843	7	1
1844	1844	SSC_1844	TGCGGCTTTGGGATCAGGAA	chr2	242977182	9	1	TGCGGCTTTGGGATCAGGAA	chr2	242035031	1844	9	1
1845	1845	SSC_1845	TTAGGTTTGGCCCTGAGCCC	chr21	44940259	4	1	TTAGGTTTGGCCCTGAGCCC	chr21	43520379	1845	7	1
1846	1846	SSC_1846	GAACAAGGGTTTGAGGGTTA	chr4	174860625	9	1	GAACAAGGGTTTGAGGGTTA	chr4	173939474	1846	7	1
1847	1847	SSC_1847	GGTTTCATATTAGACAGAAG	chr6	120206535	9	1	GGTTTCATATTAGACAGAAG	chr6	119885389	1847	7	1
1848	1848	SSC_1848	CCTCTCTTCAGCTGCCGTCT	chr14	48852762	9	1	CCTCTCTTCAGCTGCCGTCT	chr14	48383559	1848	7	1
1849	1849	SSC_1849	GCCTTGGAACCATGGTGATG	chr5	94668011	9	1	GCCTTGGAACCATGGTGATG	chr5	95332307	1849	7	1
1850	1850	SSC_1850	CTTCCTGGTTTATTGCTGCC	chr16	73405661	9	1	CTTCCTGGTTTATTGCTGCC	chr16	73371762	1850	7	1
1851	1851	SSC_1851	AAAACGTGGACAGAAATGCT	chr8	97384777	6	1	AAAACGTGGACAGAAATGCT	chr8	96372549	1851	7	1
1852	1852	SSC_1852	CCCATTATAGATTCGCTTTG	chr10	118043678	6	1	CCCATTATAGATTCGCTTTG	chr10	116284166	1852	7	1
1853	1853	SSC_1853	TGGTGTCATTATGAAAGATT	chr1	230881378	9	1	TGGTGTCATTATGAAAGATT	chr1	230745632	1853	7	1
1854	1854	SSC_1854	AGCTAAAATACCTGTCCAGC	chr13	114624468	6	1	AGCTAAAATACCTGTCCAGC	chr13	113921495	1854	7	1
1855	1855	SSC_1855	TTAATGCTTCAGCTAGTCCA	chr6	28442598	2	1	TTAATGCTTCAGCTAGTCCA	chr6	28474821	1855	6	1
1856	1856	SSC_1856	CCCACTGCGGAACAGCAGAG	chr2	218873387	6	1	CCCACTGCGGAACAGCAGAG	chr2	218008664	1856	1	1
1857	1857	SSC_1857	ATGCTGCTCATGACGCGGCT	chr19	36450942	9	1	ATGCTGCTCATGACGCGGCT	chr19	35960040	1857	7	1
1858	1858	SSC_1858	CCCTCAGCTACAGACCTTCA	chr8	9212497	9	1	CCCTCAGCTACAGACCTTCA	chr8	9354987	1858	7	1
1859	1859	SSC_1859	TATGTACAGTGCTGGAACAT	chr10	5587470	4	1	TATGTACAGTGCTGGAACAT	chr10	5545507	1859	1	1
1860	1860	SSC_1860	GACACACGCGTAAGTATAAA	chr4	156139365	6	1	GACACACGCGTAAGTATAAA	chr4	155218213	1860	7	1
1861	1861	SSC_1861	CCTGGCAGCCTTGGTGTCAA	chr7	142273670	9	1	CCTGGCAGCCTTGGTGTCAA	chr7_KI270803v1_alt	341873	NA	NA	NA
1862	1862	SSC_1862	TTCCCTAACTCCCTGCATAC	chrX	57093684	9	1	TTCCCTAACTCCCTGCATAC	chrX	57067251	1861	7	1
1863	1863	SSC_1863	ATTTATGGATACGTGTCAGC	chr16	79563479	9	1	ATTTATGGATACGTGTCAGC	chr16	79529582	1862	8	1
1864	1864	SSC_1864	GAATTCAAGCCATGCAGATG	chr2	66291560	9	1	GAATTCAAGCCATGCAGATG	chr2	66064426	1863	7	1
1865	1865	SSC_1865	TGACTGCATTTAGCTACAAC	chr2	134513642	4	1	TGACTGCATTTAGCTACAAC	chr2	133756071	1864	3	1
1866	1866	SSC_1866	GCACTGGGCACCCATCGGAA	chr6	109163215	6	1	GCACTGGGCACCCATCGGAA	chr6	108842012	1865	7	1
1867	1867	SSC_1867	CCATTAGTACCGGTTTAGGG	chr16	34316311	9	1	CCATTAGTACCGGTTTAGGG	chr16	35081940	1866	8	1
1868	1868	SSC_1868	CCAACCAAGATTAGAGGTGC	chr12	27338490	4	1	CCAACCAAGATTAGAGGTGC	chr12	27185557	1867	2	1
1869	1869	SSC_1869	TCTGCATCTGGTACCCCTGG	chr10	6775135	9	1	TCTGCATCTGGTACCCCTGG	chr10	6733173	1868	8	1
1870	1870	SSC_1870	ATAAATTCAATGCACAGAAA	chr5	125517792	9	1	ATAAATTCAATGCACAGAAA	chr5	126182099	1869	7	1
1871	1871	SSC_1871	GGCCATTTTTCACACTTCGG	chr4	171270204	9	1	GGCCATTTTTCACACTTCGG	chr4	170349053	1870	7	1
1872	1872	SSC_1872	TCAGATTGCCCTCGAGCCTG	chr16	35043464	9	1	TCAGATTGCCCTCGAGCCTG	chr16	35809093	1871	8	1
1873	1873	SSC_1873	GGAGTCTGGCATAGGGTGCT	chr1	29804003	8	1	GGAGTCTGGCATAGGGTGCT	chr1	29477491	1872	7	1
1874	1874	SSC_1874	CTTCCTAGCCAGACACTGAT	chr2	237101493	6	1	CTTCCTAGCCAGACACTGAT	chr2	236192850	1873	7	1
1875	1875	SSC_1875	GGTTAGAAGCATGTACAGTG	chr18	24859116	9	1	GGTTAGAAGCATGTACAGTG	chr18	27279152	1874	7	1
1876	1876	SSC_1876	TTTTGTGACGGCCAGGGTAA	chr10	15495917	9	1	TTTTGTGACGGCCAGGGTAA	chr10	15453918	1875	7	1
1877	1877	SSC_1877	GTGTAGTGAAATGACTATAA	chr14	84473767	9	1	GTGTAGTGAAATGACTATAA	chr14	84007423	1876	8	1
1878	1878	SSC_1878	TTTGCGTTCTGGGAGCTTCA	chr18	10290935	9	1	TTTGCGTTCTGGGAGCTTCA	chr18	10290938	1877	7	1
1879	1879	SSC_1879	ATCCTTACTCTAAGGAGAGT	chr7	152566162	9	1	ATCCTTACTCTAAGGAGAGT	chr7	152869077	1878	7	1
1880	1880	SSC_1880	AAAGGAAACATTATGCAGCA	chr11	45458666	8	1	AAAGGAAACATTATGCAGCA	chr11	45437116	1879	7	1
1881	1881	SSC_1881	GCAAATCCTGACAGATCTGT	chr7	30306565	6	1	GCAAATCCTGACAGATCTGT	chr7	30266949	1880	7	1
1882	1882	SSC_1882	AGGCTAACACTGCCTCCTTA	chr13	44372199	6	1	AGGCTAACACTGCCTCCTTA	chr13	43798063	1881	7	1
1883	1883	SSC_1883	AGTCTAAAAATACACTACAT	chr6	99981742	7	1	AGTCTAAAAATACACTACAT	chr6	99533866	1882	10	1
1884	1884	SSC_1884	GTTGCTCTGAAATAGAAAAA	chr18	32737587	9	1	GTTGCTCTGAAATAGAAAAA	chr18	35157623	1883	7	1
1885	1885	SSC_1885	GGATGGATGAATCAAGCTGG	chr1	170490483	6	1	GGATGGATGAATCAAGCTGG	chr1	170521342	1884	7	1
1886	1886	SSC_1886	ATATTTGATCAATACAAGTC	chr15	46309036	9	1	ATATTTGATCAATACAAGTC	chr15	46016838	1885	8	1
1887	1887	SSC_1887	CGTGGCCTCGCCAATGTGGT	chr2	174681459	8	1	CGTGGCCTCGCCAATGTGGT	chr2	173816731	1886	9	1
1888	1888	SSC_1888	TTAAGGGCATGCAGGGGTGT	chr8	21104435	9	1	TTAAGGGCATGCAGGGGTGT	chr8	21246924	1887	7	1
1889	1889	SSC_1889	ACTAGAGGGTTAGGAGTGGA	chr2	60142478	9	1	ACTAGAGGGTTAGGAGTGGA	chr2	59915343	1888	8	1
1890	1890	SSC_1890	CATAGATATTCTCTTCTCAT	chr10	82432718	9	1	CATAGATATTCTCTTCTCAT	chr10	80672962	1889	7	1
1891	1891	SSC_1891	ATGTCCAAAACATCCGGGTG	chr2	217861234	9	1	ATGTCCAAAACATCCGGGTG	chr2	216996511	1890	7	1
1892	1892	SSC_1892	GCATTTCTGCCATTGCCGTG	chr9	6144036	9	1	GCATTTCTGCCATTGCCGTG	chr9	6144036	1891	7	1
1893	1893	SSC_1893	TGGATTATCAAAATGATGCC	chr7	70490099	9	1	TGGATTATCAAAATGATGCC	chr7	71025113	1892	8	1
1894	1894	SSC_1894	CAAGTAGACCATCAACCTCT	chr15	95206286	9	1	CAAGTAGACCATCAACCTCT	chr15	94663057	1893	8	1
1895	1895	SSC_1895	TTAGCCAAACACTTCTGGGG	chr4	37156870	9	1	TTAGCCAAACACTTCTGGGG	chr4	37155248	1894	7	1
1896	1896	SSC_1896	AGAAAGAACTGTTCTTGAAC	chr4	162089772	9	1	AGAAAGAACTGTTCTTGAAC	chr4	161168620	1895	7	1
1897	1897	SSC_1897	CTTGTTATAACAGACTTACT	chr5	29387923	9	1	CTTGTTATAACAGACTTACT	chr5	29387816	1896	8	1
1898	1898	SSC_1898	AGGGGTTGGAGCAGAATAAT	chrX	127148277	9	1	AGGGGTTGGAGCAGAATAAT	chrX	128014298	1897	8	1
1899	1899	SSC_1899	GTAGTGATGGTCAGGACAGC	chr4	58479780	9	1	GTAGTGATGGTCAGGACAGC	chr4	57613614	1898	7	1
1900	1900	SSC_1900	ACCAAGCGCTTCAAGAGATG	chr6	166597988	9	1	ACCAAGCGCTTCAAGAGATG	chr6	166184500	1899	7	1
1901	1901	SSC_1901	ATGTTTTAGTTCCTCTGGGA	chr12	89385095	6	1	ATGTTTTAGTTCCTCTGGGA	chr12	88991318	1900	7	1
1902	1902	SSC_1902	CTGGCCTAGGGTGGCCGGTC	chr1	2885744	9	1	CTGGCCTAGGGTGGCCGGTC	chr1	2969179	1901	7	1
1903	1903	SSC_1903	TTGGCTTCCTTGGCGTGTGG	chr4	149891464	6	1	TTGGCTTCCTTGGCGTGTGG	chr4	148970312	1902	7	1
1904	1904	SSC_1904	TGCTCTTTGGCCTCTGGTTG	chr9	139567337	6	1	TGCTCTTTGGCCTCTGGTTG	chr9	136672885	1903	7	1
1905	1905	SSC_1905	GAAGTCTAAAAACAGACCCA	chr6	170232244	9	1	GAAGTCTAAAAACAGACCCA	chr6	169832148	1904	9	1
1906	1906	SSC_1906	CCTTGATTCCACCTATGAAA	chr15	95379470	9	1	CCTTGATTCCACCTATGAAA	chr15	94836241	1905	8	1
1907	1907	SSC_1907	TAAGTTACAGTCCACTGATG	chr19	23056397	9	1	TAAGTTACAGTCCACTGATG	chr19	22873595	1906	8	1
1908	1908	SSC_1908	ATGATCTGACCAGCAGATAG	chr7	41652618	9	1	ATGATCTGACCAGCAGATAG	chr7	41613020	1907	7	1
1909	1909	SSC_1909	GATGAGACTTTACTAGTTTA	chr2	34250136	9	1	GATGAGACTTTACTAGTTTA	chr2	34025069	1908	7	1
1910	1910	SSC_1910	TGGGGGTGCTGTTGTGGCTA	chr7	155180663	8	1	TGGGGGTGCTGTTGTGGCTA	chr7	155387968	1909	9	1
1911	1911	SSC_1911	CTAGAAGGCCAGGAACTGGC	chr10	64587060	6	1	CTAGAAGGCCAGGAACTGGC	chr10	62827300	1910	7	1
1912	1912	SSC_1912	TCGGGCGAGCCAGTGTTTCC	chr7	127807620	2	1	TCGGGCGAGCCAGTGTTTCC	chr7	128167567	1911	6	1
1913	1913	SSC_1913	ACTTCTGTGGAGTTCATGGA	chr12	114865104	9	1	ACTTCTGTGGAGTTCATGGA	chr12	114427299	1912	8	1
1914	1914	SSC_1914	GGTTAGCTCTTCAGATCTCT	chr2	108173274	9	1	GGTTAGCTCTTCAGATCTCT	chr2	107556818	1913	7	1
1915	1915	SSC_1915	TTAGGAATTCAATAGTGACA	chr10	48376994	8	1	TTAGGAATTCAATAGTGACA	chr10	47362366	1914	7	1
1916	1916	SSC_1916	TGTTTAGTAACTCAGTGTAC	chr19	57687428	9	1	TGTTTAGTAACTCAGTGTAC	chr19	57176060	1915	7	1
1917	1917	SSC_1917	CCCAGTTCACAGCTAATCCG	chr5	15107771	9	1	CCCAGTTCACAGCTAATCCG	chr5	15107662	1916	9	1
1918	1918	SSC_1918	TGCCCATGACCCACATAATT	chr5	98512128	9	1	TGCCCATGACCCACATAATT	chr5	99176424	1917	7	1
1919	1919	SSC_1919	AGCACAATACAACAAAACTA	chr2	151979984	6	1	AGCACAATACAACAAAACTA	chr2	151123470	1918	7	1
1920	1920	SSC_1920	AGTGTGATTTCTAATAGTCA	chr13	64232299	9	1	AGTGTGATTTCTAATAGTCA	chr13	63658166	1919	7	1
1921	1921	SSC_1921	TGGTCTTCAGTGCTAGCAGT	chr7	13562450	9	1	TGGTCTTCAGTGCTAGCAGT	chr7	13522825	1920	7	1
1922	1922	SSC_1922	GTTTGTGTATTAGGAATGGC	chr10	125384548	9	1	GTTTGTGTATTAGGAATGGC	chr10	123625032	1921	7	1
1923	1923	SSC_1923	AATCTATACTTCTACAATAT	chrY	7976662	9	1	AATCTATACTTCTACAATAT	chrY	8108621	1922	7	1
1924	1924	SSC_1924	TCACGGACAATCTACTTTAC	chr2	123318382	9	1	TCACGGACAATCTACTTTAC	chr2	122560806	1923	8	1
1925	1925	SSC_1925	TGAATGGACCTCAAGTAAAC	chr11	22330473	9	1	TGAATGGACCTCAAGTAAAC	chr11	22308927	1924	7	1
1926	1926	SSC_1926	CCTCCCCACTACTAAGTTTT	chr14	40805588	9	1	CCTCCCCACTACTAAGTTTT	chr14	40336384	1925	7	1
1927	1927	SSC_1927	AACTCTTCTCTGAGTATCAT	chrX	5069673	9	1	AACTCTTCTCTGAGTATCAT	chrX	5151632	1926	7	1
1928	1928	SSC_1928	CGTACAATGTGGGGTCCTGG	chr2	144598691	9	1	CGTACAATGTGGGGTCCTGG	chr2	143841122	1927	7	1
1929	1929	SSC_1929	TAGCTCCACATGATTACCTG	chr6	103983981	9	1	TAGCTCCACATGATTACCTG	chr6	103536106	1928	8	1
1930	1930	SSC_1930	CCTACAAAGAGACATCATCA	chr1	16314930	6	1	CCTACAAAGAGACATCATCA	chr1	15988435	1929	7	1
1931	1931	SSC_1931	AACTCTCAATGGTGTCTCCA	chr18	42650755	9	1	AACTCTCAATGGTGTCTCCA	chr18	45070790	1930	7	1
1932	1932	SSC_1932	AACCATACCTCCTTTGGTAA	chr2	126504522	9	1	AACCATACCTCCTTTGGTAA	chr2	125746945	1931	8	1
1933	1933	SSC_1933	GTGGGGAGGTGCCAAGCGGA	chr3	69482651	9	1	GTGGGGAGGTGCCAAGCGGA	chr3	69433500	1932	7	1
1934	1934	SSC_1934	ATTGGCTAAATTCCTGTAAC	chrX	105746765	9	1	ATTGGCTAAATTCCTGTAAC	chrX	106503535	1933	7	1
1935	1935	SSC_1935	GGAGATACACTCTCTGGGAG	chrX	152940118	8	1	GGAGATACACTCTCTGGGAG	chrX	153674663	1934	7	1
1936	1936	SSC_1936	TGTCCATGTAGTAACTGAAT	chr10	57883609	9	1	TGTCCATGTAGTAACTGAAT	chr10	56123848	1935	8	1
1937	1937	SSC_1937	CTATCAGATCCGGTTGACAT	chr16	48059421	6	1	CTATCAGATCCGGTTGACAT	chr16	48025510	1936	7	1
1938	1938	SSC_1938	TCAGCCTCATGGGGGGCATT	chr2	106188393	8	1	TCAGCCTCATGGGGGGCATT	chr2	105571936	1937	9	1
1939	1939	SSC_1939	TGTTTTGGTGCAGTATTAAT	chr20	21512964	9	1	TGTTTTGGTGCAGTATTAAT	chr20	21532326	1938	7	1
1940	1940	SSC_1940	TGCAACTTGGTCTCCACCCC	chr1	222441654	9	1	TGCAACTTGGTCTCCACCCC	chr1	222268312	1939	7	1
1941	1941	SSC_1941	TAAAAATCCATATATATCAC	chr12	16564995	9	1	TAAAAATCCATATATATCAC	chr12	16412061	1940	7	1
1942	1942	SSC_1942	GTCTTGCACTGTAATGAAGA	chr11	94818345	6	1	GTCTTGCACTGTAATGAAGA	chr11	95085181	1941	7	1
1943	1943	SSC_1943	TGCATTTATAAAGGGGACTA	chrX	128357547	9	1	TGCATTTATAAAGGGGACTA	chrX	129223570	1942	7	1
1944	1944	SSC_1944	CAATGATTCTTCCAAGAGGT	chr1	90906042	9	1	CAATGATTCTTCCAAGAGGT	chr1	90440485	1943	7	1
1945	1945	SSC_1945	TTCCCTGTTACAAGAGGTGA	chr3	4132987	9	1	TTCCCTGTTACAAGAGGTGA	chr3	4091303	1944	7	1
1946	1946	SSC_1946	CATTAATTAAAACTCTGTAC	chr21	40942196	9	1	CATTAATTAAAACTCTGTAC	chr21	39570269	1945	7	1
1947	1947	SSC_1947	AATACACGATGATGTAACTG	chr21	23668976	9	1	AATACACGATGATGTAACTG	chr21	22296656	1946	8	1
1948	1948	SSC_1948	TACGTGTTGTAGCCGTGTTG	chr10	2921769	8	1	TACGTGTTGTAGCCGTGTTG	chr10	2879577	1947	9	1
1949	1949	SSC_1949	ACGGTTGAGATCCAATATCC	chr7	54784866	9	1	ACGGTTGAGATCCAATATCC	chr7	54717173	1948	7	1
1950	1950	SSC_1950	CTTGGGAAACAGCATACCTC	chr22	27774879	6	1	CTTGGGAAACAGCATACCTC	chr22	27378918	1949	7	1
1951	1951	SSC_1951	CTCATTCAGATAACCTCTGC	chr2	173096544	4	1	CTCATTCAGATAACCTCTGC	chr2	172231816	1950	3	1
1952	1952	SSC_1952	GAAAATTTCAGGGGATTGTT	chr8	106966802	9	1	GAAAATTTCAGGGGATTGTT	chr8	105954574	1951	7	1
1953	1953	SSC_1953	CTGGGTAAGCCCTTGGTCCC	chr17	26790356	9	1	CTGGGTAAGCCCTTGGTCCC	chr17	28463338	1952	9	1
1954	1954	SSC_1954	ACGTCTTAGGAGACCCAAAG	chr8	71868492	9	1	ACGTCTTAGGAGACCCAAAG	chr8	70956257	1953	8	1
1955	1955	SSC_1955	CTCTATCAAGTCCAAAGGTC	chr1	168523040	8	1	CTCTATCAAGTCCAAAGGTC	chr1	168553802	1954	7	1
1956	1956	SSC_1956	CATATCCAGAGACCGTGAAG	chr10	121220792	4	1	CATATCCAGAGACCGTGAAG	chr10	119461280	1955	7	1
1957	1957	SSC_1957	ATATTGACAATAAATTGTTG	chr20	12206143	9	1	ATATTGACAATAAATTGTTG	chr20	12225495	1956	8	1
1958	1958	SSC_1958	CATTCTCTGTTCTATTAGAC	chr1	186744315	6	1	CATTCTCTGTTCTATTAGAC	chr1	186775183	1957	7	1
1959	1959	SSC_1959	TCAGAGGGCAGAATCGCTGA	chr14	75083849	4	1	TCAGAGGGCAGAATCGCTGA	chr14	74617146	1958	2	1
1960	1960	SSC_1960	GTAATCTGACTTTAAATGTA	chr3	55527732	6	1	GTAATCTGACTTTAAATGTA	chr3	55493704	1959	7	1
1961	1961	SSC_1961	AGATATTGTTATGGTGACCC	chr2	109664953	8	1	AGATATTGTTATGGTGACCC	chr2	109048497	1960	9	1
1962	1962	SSC_1962	TTGCTGTCATGATCTGCAAT	chr5	153246214	9	1	TTGCTGTCATGATCTGCAAT	chr5	153866654	1961	7	1
1963	1963	SSC_1963	CCCATAGGGCCCCTGGGTGG	chrX	134560338	9	1	CCCATAGGGCCCCTGGGTGG	chrX	135426413	1962	8	1
1964	1964	SSC_1964	GAAGGACTAGAAAGCCATGA	chrX	68613382	9	1	GAAGGACTAGAAAGCCATGA	chrX	69393539	1963	9	1
1965	1965	SSC_1965	GCCAATTCCTTCCATTTCTG	chr11	122122193	6	1	GCCAATTCCTTCCATTTCTG	chr11	122251485	1964	7	1
1966	1966	SSC_1966	CATGGAAGGCGCTCAGAACC	chr7	56313343	9	1	CATGGAAGGCGCTCAGAACC	chr7	56245650	1965	8	1
1967	1967	SSC_1967	TTTGAACATGTTCCAAAAGA	chr8	135758859	6	1	TTTGAACATGTTCCAAAAGA	chr8	134746616	1966	7	1
1968	1968	SSC_1968	ACATTGCTACTTAGTAGGGT	chr10	30971237	6	1	ACATTGCTACTTAGTAGGGT	chr10	30682308	1967	1	1
1969	1969	SSC_1969	GCAGAATTCACCATTGTTTA	chr6	74642506	9	1	GCAGAATTCACCATTGTTTA	chr6	73932790	1968	7	1
1970	1970	SSC_1970	TAAGGGCTTCTTCTAGCTGC	chr18	70545442	9	1	TAAGGGCTTCTTCTAGCTGC	chr18	72878207	1969	8	1
1971	1971	SSC_1971	GGCTCCATCGGACAACTACC	chr3	75983101	9	1	GGCTCCATCGGACAACTACC	chr3	75933950	1970	8	1
1972	1972	SSC_1972	GGATGCAGACAAGTCCTTGG	chr18	35359376	9	1	GGATGCAGACAAGTCCTTGG	chr18	37779412	1971	8	1
1973	1973	SSC_1973	CGTGAAACTCCGGTCTAGAA	chr16	9663517	9	1	CGTGAAACTCCGGTCTAGAA	chr16	9569660	1972	7	1
1974	1974	SSC_1974	CGAGGACGGCTCAAACTGGA	chrX	9210315	9	1	CGAGGACGGCTCAAACTGGA	chrX	9242275	1973	8	1
1975	1975	SSC_1975	ATGAGGGCAAAAGGGAACCT	chr7	90922009	6	1	ATGAGGGCAAAAGGGAACCT	chr7	91292694	1974	7	1
1976	1976	SSC_1976	CTAGGTCACACAGCCATGGT	chr20	57936184	9	1	CTAGGTCACACAGCCATGGT	chr20	59361129	1975	7	1
1977	1977	SSC_1977	GCAACCTGAGCGTGTCAGCC	chr12	127493690	6	1	GCAACCTGAGCGTGTCAGCC	chr12	127009145	1976	7	1
1978	1978	SSC_1978	TAGGAGTCTTAGAAAGCATA	chr3	191671612	9	1	TAGGAGTCTTAGAAAGCATA	chr3	191953823	1977	7	1
1979	1979	SSC_1979	TGCTAAAGGGCTCTGACGTT	chr10	18395560	9	1	TGCTAAAGGGCTCTGACGTT	chr10	18106631	1978	7	1
1980	1980	SSC_1980	CCTAGGGCACCAGCAAGATC	chr11	86616987	6	1	CCTAGGGCACCAGCAAGATC	chr11	86905945	1979	7	1
1981	1981	SSC_1981	TCACACTCTAAGTGACTTTT	chr5	54139821	6	1	TCACACTCTAAGTGACTTTT	chr5	54843993	1980	7	1
1982	1982	SSC_1982	TTATAGAAGAAACCCATCTA	chr3	39695366	9	1	TTATAGAAGAAACCCATCTA	chr3	39653875	1981	7	1
1983	1983	SSC_1983	CAGTCATAGTGGGTTGGATT	chr3	179353005	6	1	CAGTCATAGTGGGTTGGATT	chr3	179635217	1982	7	1
1984	1984	SSC_1984	GGCTGCATCCCTGAGAACCC	chr5	132119332	6	1	GGCTGCATCCCTGAGAACCC	chr5	132783640	1983	7	1
1985	1985	SSC_1985	CACCAAGAGAACACAGGGTA	chr7	27357223	9	1	CACCAAGAGAACACAGGGTA	chr7	27317604	1984	7	1
1986	1986	SSC_1986	GTCCCAACGATCACTCAATT	chr8	57590616	6	1	GTCCCAACGATCACTCAATT	chr8	56678057	1985	7	1
1987	1987	SSC_1987	AAGCTTTGCTCAATTTTCTT	chr9	110974522	9	1	AAGCTTTGCTCAATTTTCTT	chr9	108212242	1986	7	1
1988	1988	SSC_1988	GTCCCAGGTCCGTGGAGCCC	chr5	3080257	9	1	GTCCCAGGTCCGTGGAGCCC	chr5	3080143	1987	8	1
1989	1989	SSC_1989	CGAGAGCAGGGGACACGAGC	chr16	85846235	8	1	CGAGAGCAGGGGACACGAGC	chr16	85812629	1988	9	1
1990	1990	SSC_1990	AAGGCAAGGAGGCATCAGCT	chr10	4670913	6	1	AAGGCAAGGAGGCATCAGCT	chr10	4628721	1989	7	1
1991	1991	SSC_1991	TTAGATAACCAAGGTGTGGG	chr11	126896332	6	1	TTAGATAACCAAGGTGTGGG	chr11	127026437	1990	7	1
1992	1992	SSC_1992	ATCAGTTTTATTACTCACGA	chr4	112205600	6	1	ATCAGTTTTATTACTCACGA	chr4	111284444	1991	7	1
1993	1993	SSC_1993	TGGGCAATGACAAACACGTA	chr14	28424089	9	1	TGGGCAATGACAAACACGTA	chr14	27954883	1992	8	1
1994	1994	SSC_1994	TTCTGGATGGATAGCCAAAA	chr13	30899722	6	1	TTCTGGATGGATAGCCAAAA	chr13	30325585	1993	7	1
1995	1995	SSC_1995	AGTTACCCGGAGACACATGC	chr15	101389731	2	1	AGTTACCCGGAGACACATGC	chr15	100849526	1994	6	1
1996	1996	SSC_1996	GACCTCAGGTTGTAACATTA	chr4	179119550	4	1	GACCTCAGGTTGTAACATTA	chr4	178198396	1995	7	1
1997	1997	SSC_1997	TAGGTAATGATGCATGGGCA	chr5	6915666	9	1	TAGGTAATGATGCATGGGCA	chr5	6915553	1996	7	1
1998	1998	SSC_1998	CGGGAATATGTCCAAATCTC	chr13	112761383	9	1	CGGGAATATGTCCAAATCTC	chr13	112107069	1997	8	1
1999	1999	SSC_1999	CAGGGACTTGCTAATCTTGC	chr6	30829889	6	1	CAGGGACTTGCTAATCTTGC	chr6	30862112	1998	7	1
[truncated: 4,250 more rows]

## Sheet: Sheet1
sgRNA#	guideRNA (GRCh37 / hg19 assembly)	chr.x	location.x	ChromHMM.x	guideRNA (GRCh38 / hg38 assembly)	chr.y	location.y	...1.y	ChromHMM.y
SSC_0001	CCTAACAGGTGCCCCATAGG	chr16	56089290	9	CCTAACAGGTGCCCCATAGG	chr16	56055378	1	7
SSC_0003	AGGACATCAACCAGGAATGC	chr5	84315336	9	AGGACATCAACCAGGAATGC	chr5	85019518	3	7
SSC_0004	ACAGCTGCAGTAGTCACCCA	chrX	24310525	9	ACAGCTGCAGTAGTCACCCA	chrX	24292408	4	7
SSC_0006	ATATAGCTCAGTAGTAAGTC	chr16	59998850	9	ATATAGCTCAGTAGTAAGTC	chr16	59964946	6	7
SSC_0007	AACCCCTTAGGAATGTGGAC	chr2	224279567	9	AACCCCTTAGGAATGTGGAC	chr2	223414849	7	7
SSC_0008	ATGATATATGAGGATGAAAT	chrX	65488012	9	ATGATATATGAGGATGAAAT	chrX	66268170	8	8
SSC_0009	CACCCCACTAAGGAAACTGA	chr15	56860431	9	CACCCCACTAAGGAAACTGA	chr15	56568233	9	7
SSC_0010	GCCGGTGCGCAGCACATAGA	chr18	45024735	9	GCCGGTGCGCAGCACATAGA	chr18	47498364	10	8
SSC_0011	TTTCTGACAAATGCTCCCCC	chr18	48061999	9	TTTCTGACAAATGCTCCCCC	chr18	50535629	11	7
SSC_0014	ACCACAGAATTAATGGCACA	chr8	140096928	9	ACCACAGAATTAATGGCACA	chr8	139084685	14	7
SSC_0015	GCCTTGGCCAGTGACCTTCA	chr3	157361132	9	GCCTTGGCCAGTGACCTTCA	chr3	157643343	15	7
SSC_0016	CTCCCTTTTCCTCATGACAC	chr2	147993487	9	CTCCCTTTTCCTCATGACAC	chr2	147235919	16	7
SSC_0017	TCATCGTCAGAAACGTTAAC	chr10	133637015	9	TCATCGTCAGAAACGTTAAC	chr10	131804679	17	7
SSC_0024	ACACATCCTCATCCACCCTA	chr8	93804431	9	ACACATCCTCATCCACCCTA	chr8	92792203	24	8
SSC_0027	TCTCATGTTACTGTGAATTT	chr10	9923718	9	TCTCATGTTACTGTGAATTT	chr10	9881755	27	8
SSC_0030	TGGTAACACAAGCGTTGGTG	chr16	26892258	9	TGGTAACACAAGCGTTGGTG	chr16	26880937	30	8
SSC_0035	TTTAAAGAGATTTTCACACC	chr8	50085005	9	TTTAAAGAGATTTTCACACC	chr8	49172446	35	8
SSC_0037	ACTGGCCCTGGCTTCAAGTG	chr17	32989590	9	ACTGGCCCTGGCTTCAAGTG	chr17	34662571	37	7
SSC_0039	ACTTCCCCTGATCCCATGTG	chr5	2830352	9	ACTTCCCCTGATCCCATGTG	chr5	2830238	39	8
SSC_0040	TGGCTTGTAGACCTGCCTGT	chr9	29317200	9	TGGCTTGTAGACCTGCCTGT	chr9	29317202	40	7
SSC_0043	GCTTAGTAAGGAACAGATTT	chr19	5458763	9	GCTTAGTAAGGAACAGATTT	chr19	5458752	43	7
SSC_0046	TCACAAACATAGGATCCAAA	chr1	88847872	9	TCACAAACATAGGATCCAAA	chr1	88382189	46	7
SSC_0049	GTCGTTGCTGGTTCCATCAA	chr11	7174547	9	GTCGTTGCTGGTTCCATCAA	chr11	7153316	49	7
SSC_0054	TCCTTTCCTCAGGACCTCCT	chr17	21901443	9	TCCTTTCCTCAGGACCTCCT	chr17	22374837	54	8
SSC_0056	TCACTGTTATGACATACAGC	chrY	18719470	9	TCACTGTTATGACATACAGC	chrY	16607590	56	7
SSC_0057	TTAGGTAGAGAATACTGGTA	chr4	146285733	9	TTAGGTAGAGAATACTGGTA	chr4	145364581	57	9
SSC_0059	CATCATGGTCATAAATCCTA	chr12	83557672	9	CATCATGGTCATAAATCCTA	chr12	83163893	59	7
SSC_0061	CTAGCATCTGGTAAGCAGGA	chr18	29573604	9	CTAGCATCTGGTAAGCAGGA	chr18	31993641	61	7
SSC_0063	AACATAGAAGGTACAGAAGG	chr2	18011096	9	AACATAGAAGGTACAGAAGG	chr2	17829829	63	7
SSC_0064	ACATACGGGATACTCACAGA	chr21	41332339	9	ACATACGGGATACTCACAGA	chr21	39960412	64	8
SSC_0065	ACATACTTGTGATGAGAGAG	chr6	8884316	9	ACATACTTGTGATGAGAGAG	chr6	8884083	65	7
SSC_0066	CAATGATCTAATGATGCCCA	chr16	31616734	9	CAATGATCTAATGATGCCCA	chr16	31605413	66	7
SSC_0069	TATTTTCTCTACTAAGTGTG	chr4	98172018	9	TATTTTCTCTACTAAGTGTG	chr4	97250867	69	7
SSC_0071	GTGCTTGGCAAGCCGATATG	chr18	36392281	9	GTGCTTGGCAAGCCGATATG	chr18	38812317	71	8
SSC_0072	ATGACCAAACACCTTGTGGT	chr1	209416943	9	ATGACCAAACACCTTGTGGT	chr1	209243598	72	7
SSC_0074	AAAGGGAAATATGGCCCTTC	chr16	9564738	9	AAAGGGAAATATGGCCCTTC	chr16	9470881	74	7
SSC_0077	ACTCAGTGCAGCAATGGCAG	chr13	57237806	9	ACTCAGTGCAGCAATGGCAG	chr13	56663672	77	8
SSC_0078	TGAGGGCTCTTAATTCCTAA	chrY	15039756	9	TGAGGGCTCTTAATTCCTAA	chrY	12927846	78	7
SSC_0079	TACGGGCAGTTGGGTGAGGG	chr1	168615966	9	TACGGGCAGTTGGGTGAGGG	chr1	168646728	79	7
SSC_0080	GGGGCCTGGATCTGTGGAAT	chr8	109407762	9	GGGGCCTGGATCTGTGGAAT	chr8	108395533	80	7
SSC_0081	TTGACTCAGATAGAGACAGT	chr21	33407757	9	TTGACTCAGATAGAGACAGT	chr21	32035444	81	7
SSC_0082	ACTTGGGGCATCCCAGCCCC	chr6	159962897	9	ACTTGGGGCATCCCAGCCCC	chr6	159541865	82	9
SSC_0083	GCGGTGCACAGCCTTGCTGG	chr1	228075153	9	GCGGTGCACAGCCTTGCTGG	chr1	227887452	83	7
SSC_0085	TCACCAGGAGCTTCAGCCAT	chr16	8097770	9	TCACCAGGAGCTTCAGCCAT	chr16	8047768	85	8
SSC_0086	CCTGAGCAGACTCACTGAGA	chr1	116743599	9	CCTGAGCAGACTCACTGAGA	chr1	116200977	86	7
SSC_0087	TTAGGTTCCAGACTATCCAT	chr2	199465348	9	TTAGGTTCCAGACTATCCAT	chr2	198600624	87	7
SSC_0088	TGGAAAGAGTTCCAGGCCAC	chr8	111947820	9	TGGAAAGAGTTCCAGGCCAC	chr8	110935591	88	7
SSC_0089	TGTTGACCAGAAACGGATAC	chrY	2742847	9	TGTTGACCAGAAACGGATAC	chrY	2874806	89	7
SSC_0090	CGCTGGCGTCTGGCCCACAC	chr16	66079019	9	CGCTGGCGTCTGGCCCACAC	chr16	66045116	90	7
SSC_0093	ATTGCGAAATCTTTTAAGAA	chr1	106832067	9	ATTGCGAAATCTTTTAAGAA	chr1	106289445	93	7
SSC_0094	TTCCGAATATGAGTCTACGC	chr5	25242875	9	TTCCGAATATGAGTCTACGC	chr5	25242766	94	7
SSC_0095	TTCCTTGTCAATATTTAAGC	chr4	163915261	9	TTCCTTGTCAATATTTAAGC	chr4	162994109	95	7
SSC_0096	TATAGTCTCTTGTTTGACTT	chr18	39032673	9	TATAGTCTCTTGTTTGACTT	chr18	41452709	96	8
SSC_0097	CAGCTCTAGGTCTCACTCAG	chr15	85427309	9	CAGCTCTAGGTCTCACTCAG	chr15	84884078	97	7
SSC_0098	GTGTTTACTTGGTGAGTGAC	chr2	126728728	9	GTGTTTACTTGGTGAGTGAC	chr2	125971151	98	8
SSC_0100	GGACGGTGGACGTTCTAGGC	chr10	108927954	9	GGACGGTGGACGTTCTAGGC	chr10	107168196	100	8
SSC_0101	GCCCATGAACTTCAAGCTTG	chr8	21391489	9	GCCCATGAACTTCAAGCTTG	chr8	21533978	101	7
SSC_0103	AGTGGCAGCTGTCGACTGGA	chr14	45921605	9	AGTGGCAGCTGTCGACTGGA	chr14	45452402	103	8
SSC_0104	CCTACTCAATGATGTCCTGG	chr6	87213275	9	CCTACTCAATGATGTCCTGG	chr6	86503557	104	8
SSC_0106	ATGCCCACTCTAACTATTGA	chr11	127275956	9	ATGCCCACTCTAACTATTGA	chr11	127406061	106	7
SSC_0107	CCAGCAGCCATACAATCAGC	chr13	95488209	9	CCAGCAGCCATACAATCAGC	chr13	94835955	107	7
SSC_0110	GAAATCAACTTAAGTTGAGC	chr2	107683645	9	GAAATCAACTTAAGTTGAGC	chr2	107067189	110	7
SSC_0111	ACTAGAAGTGGAGAGCAGCA	chr7	124063653	9	ACTAGAAGTGGAGAGCAGCA	chr7	124423599	111	7
SSC_0112	AAACATCTGAGGATGACCTA	chrX	39420494	9	AAACATCTGAGGATGACCTA	chrX	39561240	112	9
SSC_0114	TTGCAACTTCGGATATATAT	chr2	59761584	9	TTGCAACTTCGGATATATAT	chr2	59534449	114	8
SSC_0115	GTTTTGTTGAATCCTTTCTC	chr2	42056817	9	GTTTTGTTGAATCCTTTCTC	chr2	41829677	115	7
SSC_0117	ATTTACTCATGTTGTAGGCT	chr1	182084720	9	ATTTACTCATGTTGTAGGCT	chr1	182115585	117	7
SSC_0119	TATTTACGGAAGTGGGAAAT	chr10	66529409	9	TATTTACGGAAGTGGGAAAT	chr10	64769652	119	8
SSC_0120	ATGATGTTCCTTATGGCAAA	chr22	47812069	9	ATGATGTTCCTTATGGCAAA	chr22	47416319	120	8
SSC_0121	GACACCTTCATATAATGACT	chr20	37914242	9	GACACCTTCATATAATGACT	chr20	39285599	121	8
SSC_0122	GATCTCACGAGAGGGAAATC	chr4	83086315	9	GATCTCACGAGAGGGAAATC	chr4	82165162	122	7
SSC_0125	GGGACTAGGGAAACTCAAAA	chr2	88569237	9	GGGACTAGGGAAACTCAAAA	chr2	88269718	125	7
SSC_0126	TGATAAAAGCATTTATTAGC	chr2	177650360	9	TGATAAAAGCATTTATTAGC	chr2	176785632	126	7
SSC_0127	CTACCACCTCACTGATACCC	chr6	98476999	9	CTACCACCTCACTGATACCC	chr6	98029123	127	8
SSC_0128	GACACAAGGAATCAAAACAC	chr8	111605203	9	GACACAAGGAATCAAAACAC	chr8	110592974	128	7
SSC_0130	TTAGCCAGGAACTGTCAAGT	chr12	115171657	9	TTAGCCAGGAACTGTCAAGT	chr12	114733852	130	8
SSC_0133	AGTAATCATTGATGATAACA	chrX	12050566	9	AGTAATCATTGATGATAACA	chrX	12032447	133	7
SSC_0135	CTGTCTAATAAGTGGGGCCC	chr4	189071576	9	CTGTCTAATAAGTGGGGCCC	chr4	188150422	135	8
SSC_0137	ATGAACTACAAAGATTAATA	chr3	80354718	9	ATGAACTACAAAGATTAATA	chr3	80305568	137	7
SSC_0140	CACTAAGACTTGCCACTGTC	chr1	5834539	9	CACTAAGACTTGCCACTGTC	chr1	5774479	140	7
SSC_0141	CCCAAGTGTTCGTGCAATTG	chr15	99081351	9	CCCAAGTGTTCGTGCAATTG	chr15	98538122	141	9
SSC_0143	CCTGAAGTTAGTCTCTAGGA	chr12	40932888	9	CCTGAAGTTAGTCTCTAGGA	chr12	40539086	143	8
SSC_0144	TTCTTTGCTTAATGTACATA	chr5	86731522	9	TTCTTTGCTTAATGTACATA	chr5	87435705	144	7
SSC_0145	AATCACACTGGCTGTATTTT	chr5	25928240	9	AATCACACTGGCTGTATTTT	chr5	25928131	145	8
SSC_0146	TCCAGAAGTAGACTCACAGC	chr3	140475681	9	TCCAGAAGTAGACTCACAGC	chr3	140756839	146	7
SSC_0148	AAGTACCTAGTGGTATCTTG	chr4	131950785	9	AAGTACCTAGTGGTATCTTG	chr4	131029630	148	7
SSC_0150	AGCAACTTAGATGAGAAATA	chr13	63156062	9	AGCAACTTAGATGAGAAATA	chr13	62581929	150	7
SSC_0151	GACATTAAGTGAATGTTTCC	chr2	124109753	9	GACATTAAGTGAATGTTTCC	chr2	123352177	151	8
SSC_0155	CAGGTAACTTCCTGTGCAAG	chr12	127835678	9	CAGGTAACTTCCTGTGCAAG	chr12	127351133	155	7
SSC_0156	CAATTATAATAAGTAGGATA	chrX	88430312	9	CAATTATAATAAGTAGGATA	chrX	89175313	156	8
SSC_0158	TATTTCTTTAGGAGTTCCCC	chr6	21482014	9	TATTTCTTTAGGAGTTCCCC	chr6	21481783	158	7
SSC_0162	AACACTTTACTGAATGTATA	chr8	23883879	9	AACACTTTACTGAATGTATA	chr8	24026366	162	7
SSC_0163	TGAAAAATGGGAATCCTATG	chr1	4947644	9	TGAAAAATGGGAATCCTATG	chr1	4887584	163	8
SSC_0164	CTATTCCTGGGGTATGGTGG	chr2	6754733	9	CTATTCCTGGGGTATGGTGG	chr2	6614601	164	8
SSC_0169	GACGTAATTCCATTATGTTA	chr13	87532673	9	GACGTAATTCCATTATGTTA	chr13	86880418	169	7
SSC_0170	ACAGGCAGGGAACCTATTAT	chr14	48887544	9	ACAGGCAGGGAACCTATTAT	chr14	48418341	170	7
SSC_0171	GAGTCTGCCCTGCACACGAA	chr6	83441827	9	GAGTCTGCCCTGCACACGAA	chr6	82732110	171	7
SSC_0172	AAACAAAGTAGTGAACTTAG	chr5	148045445	9	AAACAAAGTAGTGAACTTAG	chr5	148665882	172	7
SSC_0176	GACAGGGAAGTCTCTGGCAG	chr22	49421872	9	GACAGGGAAGTCTCTGGCAG	chr22	49026060	176	8
SSC_0177	CCAAGAGTCTGATCTCCAGA	chr3	164375624	9	CCAAGAGTCTGATCTCCAGA	chr3	164657836	177	7
SSC_0178	CCCCTGGCCTAAGTTACTTC	chr20	55231391	9	CCCCTGGCCTAAGTTACTTC	chr20	56656335	178	7
SSC_0179	TCACTGTCCTTCACAGATTG	chr16	62115635	9	TCACTGTCCTTCACAGATTG	chr16	62081731	179	7
SSC_0183	GTTCCTCAATCCCTTGGAAG	chr20	31619276	9	GTTCCTCAATCCCTTGGAAG	chr20	33031470	183	7
SSC_0185	AATAGAGTTCTATCCCCCAC	chr5	135135861	9	AATAGAGTTCTATCCCCCAC	chr5	135800172	185	7
SSC_0186	AGTTGAACAGTGTGAAGGGG	chrX	6912542	9	AGTTGAACAGTGTGAAGGGG	chrX	6994501	186	7
SSC_0187	CGTCTTTCCTCTCCACCACA	chr11	32600602	9	CGTCTTTCCTCTCCACCACA	chr11	32579056	187	7
SSC_0188	AAATGTGCAGGGATTCAATC	chr10	31838093	9	AAATGTGCAGGGATTCAATC	chr10	31549165	188	7
SSC_0189	CTCACAGCATCTACCTAAGA	chr15	65011316	9	CTCACAGCATCTACCTAAGA	chr15	64719117	189	7
SSC_0192	TTTTGCATGTAATCCTTAAT	chrX	141703013	9	TTTTGCATGTAATCCTTAAT	chrX	142615227	192	8
SSC_0193	TGCTCATGGCTATACATCCA	chr13	35353893	9	TGCTCATGGCTATACATCCA	chr13	34779756	193	7
SSC_0194	TCTTCATTTTAGCTCCTCCC	chrX	131758897	9	TCTTCATTTTAGCTCCTCCC	chrX	132624869	194	8
SSC_0196	CATCGTGCTACAGTTTTCTG	chr20	45386224	9	CATCGTGCTACAGTTTTCTG	chr20	46757585	196	7
SSC_0199	CGAGAAGCCCCGGGGGACGA	chr16	51796283	9	CGAGAAGCCCCGGGGGACGA	chr16	51762372	199	8
SSC_0200	AATAGCCTACAGGGGACCAA	chr4	27417368	9	AATAGCCTACAGGGGACCAA	chr4	27415746	200	8
SSC_0201	GGCAATGTTAAGCCTTCCAG	chr2	15945142	9	GGCAATGTTAAGCCTTCCAG	chr2	15805018	201	7
SSC_0203	TGCATGAATTCTCTGGCCAG	chr12	131737612	9	TGCATGAATTCTCTGGCCAG	chr12	131253067	203	8
SSC_0206	CTACTCTAATAAACCAGACA	chr7	109811543	9	CTACTCTAATAAACCAGACA	chr7	110171486	206	7
SSC_0208	TATTGAGCATAATACAAAAC	chr18	64294494	9	TATTGAGCATAATACAAAAC	chr18	66627257	208	8
SSC_0209	TATTACTAGGTTTAATTTGT	chr3	26074247	9	TATTACTAGGTTTAATTTGT	chr3	26032756	209	7
SSC_0213	GAGAGCGGAAAACCCCGCCC	chr3	69591191	9	GAGAGCGGAAAACCCCGCCC	chr3	69542040	213	9
SSC_0215	CTGGTATCCATGGCATTATT	chr2	148288501	9	CTGGTATCCATGGCATTATT	chr2	147530933	215	8
SSC_0217	GACCATAGTTATTTAATCCA	chrX	33392239	9	GACCATAGTTATTTAATCCA	chrX	33374122	217	8
SSC_0219	GCTACCAGTCGCACATCCAA	chr8	144746727	9	GCTACCAGTCGCACATCCAA	chr8	143664557	219	7
SSC_0222	AAAAGTGAAGATGCGAATGA	chr2	103626006	9	AAAAGTGAAGATGCGAATGA	chr2	103009548	222	8
SSC_0224	AATAGAATCCTCTGACAAAG	chr10	107240964	9	AATAGAATCCTCTGACAAAG	chr10	105481206	224	8
SSC_0226	ATTTCCAGTTGCAATTAGGA	chr1	97046466	9	ATTTCCAGTTGCAATTAGGA	chr1	96580910	226	7
SSC_0227	ATCCGTGTTGGGCAGCTCCC	chr2	2795013	9	ATCCGTGTTGGGCAGCTCCC	chr2	2791241	227	8
SSC_0229	ATCCACTTTGAGCTGTATGG	chr16	27121899	9	ATCCACTTTGAGCTGTATGG	chr16	27110578	229	6
SSC_0233	GTGGCTAGGGCACTGGCGCC	chr7	53670814	9	GTGGCTAGGGCACTGGCGCC	chr7	53603121	233	8
SSC_0234	CAACTGGCAGCTATTAGGGT	chr12	61011622	9	CAACTGGCAGCTATTAGGGT	chr12	60617841	234	7
SSC_0236	TAGGAGTTGAGATGCAATAT	chr11	15880373	9	TAGGAGTTGAGATGCAATAT	chr11	15858827	236	8
SSC_0238	CCTAGGCCAGACTGTTGCCT	chr16	34662372	9	CCTAGGCCAGACTGTTGCCT	chr16	35428001	238	8
SSC_0239	CTGAGTCTCATTTTGCTATG	chr8	9876966	9	CTGAGTCTCATTTTGCTATG	chr8	10019456	239	7
SSC_0244	GGAAAAGCGTTTAATAGATT	chr5	55741022	9	GGAAAAGCGTTTAATAGATT	chr5	56445195	244	7
SSC_0246	TCCAGTGTGAGAACAATATA	chr5	116700320	9	TCCAGTGTGAGAACAATATA	chr5	117364624	246	8
SSC_0247	GCTCACCTTTAGGGTACTCC	chr10	26190423	9	GCTCACCTTTAGGGTACTCC	chr10	25901494	247	8
SSC_0251	CTAGTCATGTGAAAAGAGGA	chr7	154817576	9	CTAGTCATGTGAAAAGAGGA	chr7	155025866	251	9
SSC_0258	CATTAGTATGGATGCATAAG	chr11	124988629	9	CATTAGTATGGATGCATAAG	chr11	125118733	258	7
SSC_0260	GGTAAAACTTATTCAAACTC	chr2	211915259	9	GGTAAAACTTATTCAAACTC	chr2	211050535	260	7
SSC_0264	GTTTGTGCATCCCCAACAGG	chr19	32446798	9	GTTTGTGCATCCCCAACAGG	chr19	31955892	264	8
SSC_0266	CAAGACTTCCATACCAGGAT	chr7	82989227	9	CAAGACTTCCATACCAGGAT	chr7	83359911	266	7
SSC_0267	CTCAAGAGCTGTTCTCGAAG	chr11	133695860	9	CTCAAGAGCTGTTCTCGAAG	chr11	133825965	267	8
SSC_0269	TTACTTCCTTGAACAAGCCA	chr14	22137214	9	TTACTTCCTTGAACAAGCCA	chr14	21669001	269	7
SSC_0270	CAGGTTGTATGAGAGGAGCC	chr16	82265060	9	CAGGTTGTATGAGAGGAGCC	chr16	82231455	270	7
SSC_0271	GACCAAGGCGTTCTTTCTGT	chr12	22528874	9	GACCAAGGCGTTCTTTCTGT	chr12	22375940	271	7
SSC_0275	ATTTGAGGATTGAGAGTACA	chr3	70391163	9	ATTTGAGGATTGAGAGTACA	chr3	70342012	275	7
SSC_0277	TTGGTGTGAATTCTTAGGCA	chr13	53938423	9	TTGGTGTGAATTCTTAGGCA	chr13	53364288	277	8
SSC_0279	GAGCAGTTGATTTTATCTTT	chr3	190176915	9	GAGCAGTTGATTTTATCTTT	chr3	190459126	279	7
SSC_0280	TTACCAGAAATTCCCCTCCT	chr12	33622352	9	TTACCAGAAATTCCCCTCCT	chr12	33469417	280	7
SSC_0282	TCACAATATATCTTCTGGTT	chr4	131717253	9	TCACAATATATCTTCTGGTT	chr4	130796098	282	7
SSC_0283	ACATGATCTTTTGTTCCTCT	chr4	149805433	9	ACATGATCTTTTGTTCCTCT	chr4	148884281	283	7
SSC_0285	TACTGACCTCAGCTAAACAT	chr1	232186268	9	TACTGACCTCAGCTAAACAT	chr1	232050522	285	7
SSC_0286	ATTAATTCCCCTCTCACTTC	chr13	105219383	9	ATTAATTCCCCTCTCACTTC	chr13	104567032	286	7
SSC_0292	GATTCATATAGCCTGTACAA	chr18	888653	9	GATTCATATAGCCTGTACAA	chr18	888652	292	7
SSC_0293	CCGCCCCCTCCTGATCTGGA	chr16	1290655	9	CCGCCCCCTCCTGATCTGGA	chr16	1240654	293	7
SSC_0294	TTACATGGATCCGTGACTCT	chr21	38026659	9	TTACATGGATCCGTGACTCT	chr21	36654361	294	7
SSC_0296	TAAAATGGAACATGTCTGCT	chr7	67016024	9	TAAAATGGAACATGTCTGCT	chr7	67551037	296	7
SSC_0298	AATGATTGACAGGCTAACCA	chr4	4774457	9	AATGATTGACAGGCTAACCA	chr4	4772730	298	9
SSC_0299	GTGTTACACTGTATTATGTT	chr13	55426370	9	GTGTTACACTGTATTATGTT	chr13	54852235	299	8
SSC_0301	CCACATTGATAGACTCTTTC	chr18	36527042	9	CCACATTGATAGACTCTTTC	chr18	38947078	301	8
SSC_0303	TGAGACGGGGTCATGAGGCG	chr10	5554762	9	TGAGACGGGGTCATGAGGCG	chr10	5512799	303	7
SSC_0305	AATACATTAGTTTAGTCACT	chr9	109466690	9	AATACATTAGTTTAGTCACT	chr9	106704409	305	7
SSC_0307	AATCCTGATTATCGTTCTAG	chr4	188177819	9	AATCCTGATTATCGTTCTAG	chr4	187256665	307	7
SSC_0308	GTTGGAGCAACTACTGAGAA	chr12	62609101	9	GTTGGAGCAACTACTGAGAA	chr12	62215320	308	7
SSC_0310	AGCTCCGCCCAGGCCCTGTA	chr5	122582628	9	AGCTCCGCCCAGGCCCTGTA	chr5	123246934	310	7
SSC_0314	CCTATCTTCATTGAGGTTAC	chr6	121257188	9	CCTATCTTCATTGAGGTTAC	chr6	120936042	314	7
SSC_0316	TTGGTGCAGACGGATGTGGA	chr10	119565003	9	TTGGTGCAGACGGATGTGGA	chr10	117805492	316	7
SSC_0317	GCAACATAAAAGAATGTACG	chr7	9960154	9	GCAACATAAAAGAATGTACG	chr7	9920523	317	8
SSC_0318	CTATTTGCCTCACCCCCCCC	chr3	117133394	9	CTATTTGCCTCACCCCCCCC	chr3	117414547	318	8
SSC_0319	GCTAGGATTCTTGTTAGCCA	chr4	111253964	9	GCTAGGATTCTTGTTAGCCA	chr4	110332808	319	7
SSC_0320	GTTATATTCAGAGAAAACGT	chr4	130982587	9	GTTATATTCAGAGAAAACGT	chr4	130061432	320	7
SSC_0321	GTACAGGGAGTAGACTATAG	chr11	81926370	9	GTACAGGGAGTAGACTATAG	chr11	82215328	321	8
SSC_0326	ATCATAAGAAAAAGCCATAC	chr14	43778594	9	ATCATAAGAAAAAGCCATAC	chr14	43309391	326	8
SSC_0328	GCAAGCTCCCTTTATAGTAA	chr16	73534902	9	GCAAGCTCCCTTTATAGTAA	chr16	73501003	328	8
SSC_0330	AAGCTCGGGCTCAGCCTTCT	chr11	4940473	9	AAGCTCGGGCTCAGCCTTCT	chr11	4919243	330	7
SSC_0331	GGTGGGTGTGGCTTCTAGCC	chr19	8115722	9	GGTGGGTGTGGCTTCTAGCC	chr19	8050838	331	9
SSC_0332	CAATAGGTTCATAAGGTCCA	chr8	79314604	9	CAATAGGTTCATAAGGTCCA	chr8	78402369	332	7
SSC_0333	TGCATTGTTTGTGAAAATCC	chr2	146603872	9	TGCATTGTTTGTGAAAATCC	chr2	145846304	333	7
SSC_0341	CCAGCCTCGGTCTTTCTTTA	chrX	53816442	9	CCAGCCTCGGTCTTTCTTTA	chrX	53789944	341	7
SSC_0343	AGGGGACCAGATTGCTTTGA	chr21	40916833	9	AGGGGACCAGATTGCTTTGA	chr21	39544906	343	7
SSC_0348	GAAGAACGTACAATGAGACA	chr10	107969102	9	GAAGAACGTACAATGAGACA	chr10	106209344	348	8
SSC_0349	AAGTTCCAACATATTGCTGA	chr11	89971312	9	AAGTTCCAACATATTGCTGA	chr11	90238144	349	7
SSC_0350	ACATCTTCCCCTGGTTTGGG	chr18	41825666	9	ACATCTTCCCCTGGTTTGGG	chr18	44245701	350	7
SSC_0352	GGAAGTCAGGCTTCATAATA	chr1	152445531	9	GGAAGTCAGGCTTCATAATA	chr1	152473055	352	7
SSC_0353	GTTTAGTTAGGAGGTAACCA	chr3	117423481	9	GTTTAGTTAGGAGGTAACCA	chr3	117704634	353	7
SSC_0355	ACCCTAGAAGTCACTACATG	chr10	133350209	9	ACCCTAGAAGTCACTACATG	chr10	131551946	355	8
SSC_0356	AGCTTGGAATACTGGTTCAC	chr8	64754062	9	AGCTTGGAATACTGGTTCAC	chr8	63841505	356	8
SSC_0357	TTACTGGTAAGAAGGGGTTA	chr22	35283881	9	TTACTGGTAAGAAGGGGTTA	chr22	34887891	357	8
SSC_0359	GAGAGTGTCTTTCTTCAGTT	chr8	26930297	9	GAGAGTGTCTTTCTTCAGTT	chr8	27072780	359	7
SSC_0362	ACCCTATTGGTCTTTCTTAC	chrX	74189521	9	ACCCTATTGGTCTTTCTTAC	chrX	74969686	362	7
SSC_0363	CCTTTTAGCGTGATGCATGC	chr5	98656462	9	CCTTTTAGCGTGATGCATGC	chr5	99320758	363	8
SSC_0364	TTGCCTAGGTTGGTTAATGT	chr15	92764770	9	TTGCCTAGGTTGGTTAATGT	chr15	92221540	364	7
SSC_0366	CAAATTCATCCGTGTAGCAT	chr10	123149244	9	CAAATTCATCCGTGTAGCAT	chr10	121389730	366	8
SSC_0367	TGCTGGAGAATCAGGAAAAT	chr7	123856717	9	TGCTGGAGAATCAGGAAAAT	chr7	124216663	367	7
SSC_0370	CAGCGGCGTGGCCACCACCC	chr5	67089006	9	CAGCGGCGTGGCCACCACCC	chr5	67793178	370	8
SSC_0374	GCCTGCCCTTGTGGATGGTC	chr6	14614856	9	GCCTGCCCTTGTGGATGGTC	chr6	14614625	374	7
SSC_0375	CCTTGCTTTTTACATGTTAT	chr19	31997466	9	CCTTGCTTTTTACATGTTAT	chr19	31506560	375	8
SSC_0376	GGGAAGCTTGTGCATTAAGA	chr11	101262593	9	GGGAAGCTTGTGCATTAAGA	chr11	101391862	376	7
SSC_0378	TTTTAAATACCAACAAGCAT	chr5	162024308	9	TTTTAAATACCAACAAGCAT	chr5	162597302	378	8
SSC_0379	GTTTGCATATGGCAGCTGGC	chr11	101484562	9	GTTTGCATATGGCAGCTGGC	chr11	101613831	379	7
SSC_0383	AGTATAGACAAGAATATGCT	chr6	27913657	9	AGTATAGACAAGAATATGCT	chr6	27945879	383	7
SSC_0384	ACCGCAATAAAATAAAACTA	chrY	22580476	9	ACCGCAATAAAATAAAACTA	chrY	20418590	384	7
SSC_0387	GATTCCTAAAGACTTTGAGA	chr6	92993449	9	GATTCCTAAAGACTTTGAGA	chr6	92283731	387	8
SSC_0388	TAATACTGAACACCCTCCCT	chr14	86333407	9	TAATACTGAACACCCTCCCT	chr14	85867063	388	8
SSC_0390	TCACAGGGTGTTGTTTCGAT	chr1	81179363	9	TCACAGGGTGTTGTTTCGAT	chr1	80713678	390	7
SSC_0392	TTGTTAGGGAGAGCTGTGTG	chr14	48341299	9	TTGTTAGGGAGAGCTGTGTG	chr14	47872096	392	7
SSC_0393	CCATCATTGTAGGCTCTCCC	chr3	82985027	9	CCATCATTGTAGGCTCTCCC	chr3	82935876	393	7
SSC_0394	ACAACTTACTCATAGCAGTT	chrX	116987860	9	ACAACTTACTCATAGCAGTT	chrX	117853897	394	7
SSC_0395	GGTCTTCCTACAATCTGCAG	chr10	21723004	9	GGTCTTCCTACAATCTGCAG	chr10	21434075	395	7
SSC_0396	ACAGAACCTACCCATTCAAG	chr2	34596141	9	ACAGAACCTACCCATTCAAG	chr2	34371074	396	7
SSC_0397	CTCCCTTTAATTTCAATGGC	chr2	34203114	9	CTCCCTTTAATTTCAATGGC	chr2	33978047	397	7
SSC_0399	AACTATTATGTAATGTGTCG	chr18	63321806	9	AACTATTATGTAATGTGTCG	chr18	65654570	399	8
SSC_0400	AAGATGTTTGCCTGTAGGGA	chr10	120276501	9	AAGATGTTTGCCTGTAGGGA	chr10	118516989	400	7
SSC_0401	CTGGTAACCAGAAATGGGTT	chrX	118843046	9	CTGGTAACCAGAAATGGGTT	chrX	119709083	401	7
SSC_0404	GGAAGGTTGTGCATCGAACC	chr18	75831291	9	GGAAGGTTGTGCATCGAACC	chr18	78071291	404	8
SSC_0405	TATATACCTGTTACCCACAG	chr9	89192261	9	TATATACCTGTTACCCACAG	chr9	86577346	405	7
SSC_0406	GTTAAGCCAAAACACTTCTA	chr3	94068823	9	GTTAAGCCAAAACACTTCTA	chr3	94349979	406	7
SSC_0407	TTCACGATGTTCAAAATTAC	chr2	14158868	9	TTCACGATGTTCAAAATTAC	chr2	14018743	407	7
SSC_0410	GAAGACTTGAGGGCTTGACA	chr3	144406878	9	GAAGACTTGAGGGCTTGACA	chr3	144688036	410	7
SSC_0414	ACATGAGGAAGAGTACCGAA	chr14	84473649	9	ACATGAGGAAGAGTACCGAA	chr14	84007305	414	8
SSC_0415	TACCGGACATTCCTAGACAA	chr10	78551875	9	TACCGGACATTCCTAGACAA	chr10	76792117	415	7
SSC_0418	ATGAGTTGTGTCAGCAGTAC	chr11	6068240	9	ATGAGTTGTGTCAGCAGTAC	chr11	6047010	418	7
SSC_0419	CCTGAGGCTACATTATGAAG	chr3	26489463	9	CCTGAGGCTACATTATGAAG	chr3	26447972	419	8
SSC_0423	ACTGATGATCATCCCACGTT	chr2	202845521	9	ACTGATGATCATCCCACGTT	chr2	201980798	423	7
SSC_0426	CTCCCTGTACGTGGCAGCGA	chr13	29588966	9	CTCCCTGTACGTGGCAGCGA	chr13	29014829	426	8
SSC_0429	TATACTTCCCTGGTGAATGC	chr18	23316079	9	TATACTTCCCTGGTGAATGC	chr18	25736115	429	8
SSC_0430	GGCTTCTCTTCGCAGAAAGT	chr17	66849430	9	GGCTTCTCTTCGCAGAAAGT	chr17	68853289	430	7
SSC_0431	GGTGACAGCTCGTATAGTAG	chr18	30147021	9	GGTGACAGCTCGTATAGTAG	chr18	32567058	431	7
SSC_0432	TACTACTTGTTTCAATTATC	chr19	34086576	9	TACTACTTGTTTCAATTATC	chr19	33595670	432	7
SSC_0433	CACGTCCCAAAACGGAGGAC	chr12	111221077	9	CACGTCCCAAAACGGAGGAC	chr12	110783272	433	7
SSC_0434	TCAAGCAATTCTAAAATTCA	chr2	64406311	9	TCAAGCAATTCTAAAATTCA	chr2	64179177	434	7
SSC_0435	GAAGGGAGCCCCTTCAAGTC	chr9	133055765	9	GAAGGGAGCCCCTTCAAGTC	chr9	130293486	435	9
SSC_0437	CCCTTCTACTTCCTAGCAGG	chr12	84201667	9	CCCTTCTACTTCCTAGCAGG	chr12	83807888	437	7
SSC_0439	TCTCGAGGTAGCTGGAAGCA	chr4	170767651	9	TCTCGAGGTAGCTGGAAGCA	chr4	169846500	439	7
SSC_0441	AGCAGGTTGTTAGATTAAAC	chr16	62146391	9	AGCAGGTTGTTAGATTAAAC	chr16	62112487	441	7
SSC_0442	ATATGTCACTGTTGATTTTA	chr13	62802599	9	ATATGTCACTGTTGATTTTA	chr13	62228466	442	7
SSC_0446	AGGCCATGACAAAAAAGTAG	chr4	158793846	9	AGGCCATGACAAAAAAGTAG	chr4	157872694	446	7
SSC_0448	TCCATGCAGTGAATTGAGGA	chr19	32319701	9	TCCATGCAGTGAATTGAGGA	chr19	31828795	448	8
SSC_0450	TGCTGTACAAAAAATCCCTG	chr12	16598011	9	TGCTGTACAAAAAATCCCTG	chr12	16445077	450	7
SSC_0451	CTTTTAGCACTAGAACAACA	chr2	57792086	9	CTTTTAGCACTAGAACAACA	chr2	57564951	451	7
SSC_0453	TGAATACAAAACAAGACTCA	chr14	89560293	9	TGAATACAAAACAAGACTCA	chr14	89093949	453	7
SSC_0454	ATTTAAAGAACATCCAAGTT	chrX	25746870	9	ATTTAAAGAACATCCAAGTT	chrX	25728753	454	7
SSC_0455	ATAGCTCCCTGCCACCGTAT	chr9	22530061	9	ATAGCTCCCTGCCACCGTAT	chr9	22530062	455	7
SSC_0456	AAGCCCAGTGATGAGGCTTT	chr15	88854192	9	AAGCCCAGTGATGAGGCTTT	chr15	88310961	456	7
SSC_0461	CATTCCTTGAGTCTGGAATT	chrX	23428056	9	CATTCCTTGAGTCTGGAATT	chrX	23409939	461	7
SSC_0463	AACAATTGAAGCCCATGAGA	chr6	165422496	9	AACAATTGAAGCCCATGAGA	chr6	165009007	463	8
SSC_0464	ATACTAACCTCTGCCATGAT	chr2	137673831	9	ATACTAACCTCTGCCATGAT	chr2	136916261	464	7
SSC_0466	TACTGGGAAGTAGAAGAACA	chr7	54311376	9	TACTGGGAAGTAGAAGAACA	chr7	54243683	466	8
SSC_0468	ATTGAACCAGATTATCACTT	chr2	103500473	9	ATTGAACCAGATTATCACTT	chr2	102884014	468	8
SSC_0470	AGGGAGACTTGTTAACTTGT	chr2	119055594	9	AGGGAGACTTGTTAACTTGT	chr2	118298018	470	7
SSC_0471	CAGCACATTATTAATTAAAC	chr13	88470105	9	CAGCACATTATTAATTAAAC	chr13	87817850	471	7
SSC_0474	TCCAGAACATAACAACACAT	chr6	150734694	9	TCCAGAACATAACAACACAT	chr6	150413558	474	7
SSC_0476	TGCCATTATGAAAAAACCCA	chr18	70021106	9	TGCCATTATGAAAAAACCCA	chr18	72353871	476	8
SSC_0478	TCCTTGACTTTCAGAATAGC	chr7	125585057	9	TCCTTGACTTTCAGAATAGC	chr7	125945003	478	7
SSC_0483	GAGTTGGGGCTAGAATATAC	chr3	70071292	9	GAGTTGGGGCTAGAATATAC	chr3	70022141	483	7
SSC_0485	ACTAACAATAAACAGCAGCT	chr10	109724770	9	ACTAACAATAAACAGCAGCT	chr10	107965012	485	7
SSC_0486	TTTAAAGGGGTGTGTGTAAA	chrX	30827080	9	TTTAAAGGGGTGTGTGTAAA	chrX	30808963	486	7
SSC_0487	TTAGCCCCATATAAATCAAT	chr13	71067234	9	TTAGCCCCATATAAATCAAT	chr13	70493102	487	7
SSC_0489	GAGCACAGATTGCTCTGTTC	chr5	150976277	9	GAGCACAGATTGCTCTGTTC	chr5	151596716	489	9
SSC_0492	GGAGAGTTACTACCGTCATA	chr16	5901162	9	GGAGAGTTACTACCGTCATA	chr16	5851161	492	8
SSC_0493	CTAACTCAGGGTCTTATCAT	chr18	51971546	9	CTAACTCAGGGTCTTATCAT	chr18	54445176	493	7
SSC_0495	GAGCCCACTGGGCCACAACA	chr1	157793648	9	GAGCCCACTGGGCCACAACA	chr1	157823858	495	7
SSC_0496	CCAGCTACTTGGCCCAGCTT	chr3	113364342	9	CCAGCTACTTGGCCCAGCTT	chr3	113645495	496	7
SSC_0497	TAGGACCAATAGCCAACTGG	chr8	138581205	9	TAGGACCAATAGCCAACTGG	chr8	137568962	497	8
SSC_0498	GGAGGCTCCCGAACCTTACC	chr17	26267375	9	GGAGGCTCCCGAACCTTACC	chr17	27940349	498	7
SSC_0503	CAAGAGGAGAGCCAAATCCT	chr8	127709832	9	CAAGAGGAGAGCCAAATCCT	chr8	126697587	503	7
SSC_0504	TCAGGAGAGCTCTAGGTTAA	chr13	62209054	9	TCAGGAGAGCTCTAGGTTAA	chr13	61634921	504	8
SSC_0505	GATTCAAGAGCTTAAACAAT	chr11	112788193	9	GATTCAAGAGCTTAAACAAT	chr11	112917470	505	7
SSC_0506	GCACAGCCTAGGAGTCCCAT	chr12	58360449	9	GCACAGCCTAGGAGTCCCAT	chr12	57966666	506	7
SSC_0510	TGAAAGTTGAAGACTAGGGT	chr16	26331039	9	TGAAAGTTGAAGACTAGGGT	chr16	26319718	510	8
SSC_0511	TTCCCTCCCCAAAACTGATT	chr6	19012790	9	TTCCCTCCCCAAAACTGATT	chr6	19012559	511	8
SSC_0513	AAAGGACTATAAATTTGGCA	chr7	135936977	9	AAAGGACTATAAATTTGGCA	chr7	136252229	513	7
SSC_0517	TCATGTACTCTAACTAGTCC	chr8	137177354	9	TCATGTACTCTAACTAGTCC	chr8	136165111	517	8
SSC_0518	TTTACCTTTTCCTTGTACAC	chr9	103617789	9	TTTACCTTTTCCTTGTACAC	chr9	100855507	518	7
SSC_0519	CTGGGACTCATAGAAATATT	chr15	60057275	9	CTGGGACTCATAGAAATATT	chr15	59765076	519	7
SSC_0521	GTGGGGGAGCCACAAATAAA	chr2	139629242	9	GTGGGGGAGCCACAAATAAA	chr2	138871672	521	7
SSC_0522	GCTTTGTCCTGCAAGTCGTC	chr5	154996915	9	GCTTTGTCCTGCAAGTCGTC	chr5	155617355	522	8
SSC_0525	TCTCTGTGATTAGATTCTGT	chr2	68863836	9	TCTCTGTGATTAGATTCTGT	chr2	68636704	525	9
SSC_0529	TGAAACAGTCTGGATATTCC	chr3	135292670	9	TGAAACAGTCTGGATATTCC	chr3	135573828	529	8
SSC_0530	AGTCTATGGCCTTATATGGG	chr6	58516039	9	AGTCTATGGCCTTATATGGG	chr6	58189761	530	7
SSC_0531	TACCTTTAGGGAGGGCGACT	chr1	19101246	9	TACCTTTAGGGAGGGCGACT	chr1	18774752	531	7
SSC_0534	GCCCACACAGGGTTTCTGGA	chrY	6990865	9	GCCCACACAGGGTTTCTGGA	chrY	7122824	534	7
SSC_0535	ATTGCTTCGACTATTTTGCT	chr1	181828807	9	ATTGCTTCGACTATTTTGCT	chr1	181859672	535	8
SSC_0536	TATTGACCAGGACAACCACA	chr5	147375592	9	TATTGACCAGGACAACCACA	chr5	147996029	536	7
SSC_0538	CTAAGGATAGTAGAATAACA	chr4	68915709	9	CTAAGGATAGTAGAATAACA	chr4	68049991	538	7
SSC_0539	AAATTAGAAATTATCTAGCC	chr20	53932455	9	AAATTAGAAATTATCTAGCC	chr20	55315916	539	8
SSC_0541	GCCCAAGCACCAAGATGTCC	chr8	140727043	9	GCCCAAGCACCAAGATGTCC	chr8	139714800	541	8
SSC_0542	GATTACGATGTAACTGAATT	chr20	38812539	9	GATTACGATGTAACTGAATT	chr20	40183898	542	8
SSC_0548	ACAATGACCACAAACTCCTC	chr13	53443590	9	ACAATGACCACAAACTCCTC	chr13	52869455	548	8
SSC_0549	AGATGTAGAGGCCCCCTGGA	chr18	73186930	9	AGATGTAGAGGCCCCCTGGA	chr18	75474975	549	7
SSC_0550	AGGTAATCTTAGCACTCCTA	chr4	118191204	9	AGGTAATCTTAGCACTCCTA	chr4	117270048	550	7
SSC_0553	GTGAATTTAACCAAGCAATT	chr5	18434461	9	GTGAATTTAACCAAGCAATT	chr5	18434352	553	7
SSC_0557	CCATCCTCTGCATTACCACT	chr3	18803908	9	CCATCCTCTGCATTACCACT	chr3	18762416	557	8
SSC_0558	GGGGAAGTACATTTAGAATT	chr9	73865056	9	GGGGAAGTACATTTAGAATT	chr9	71250140	558	7
SSC_0559	ACTTTCTTTGCCATTCTCAA	chr17	49604959	9	ACTTTCTTTGCCATTCTCAA	chr17	51527598	559	7
SSC_0563	TGTTGGCACACTTGGACGTT	chr5	13020599	9	TGTTGGCACACTTGGACGTT	chr5	13020487	563	8
SSC_0564	CTCCAAGCCAAGGGAACGGC	chr1	187087072	9	CTCCAAGCCAAGGGAACGGC	chr1	187117940	564	7
SSC_0566	TGAACGACACTTGAGTAGAG	chr8	23885757	9	TGAACGACACTTGAGTAGAG	chr8	24028244	566	7
SSC_0567	TTGGTTCTTTAACTTGACCT	chr7	150521742	9	TTGGTTCTTTAACTTGACCT	chr7	150824654	567	7
SSC_0569	ATATGCTCTTCCATTTGTGA	chr4	61246569	9	ATATGCTCTTCCATTTGTGA	chr4	60380851	569	8
SSC_0571	ATTATCATTCCCATCCTGCG	chr6	23447716	9	ATTATCATTCCCATCCTGCG	chr6	23447488	571	7
SSC_0572	AGCACCATAGATGTGGAGAG	chr2	139615303	9	AGCACCATAGATGTGGAGAG	chr2	138857733	572	7
SSC_0574	AGCTTGTCAAGAAAGCCCTC	chr11	4851765	9	AGCTTGTCAAGAAAGCCCTC	chr11	4830535	574	7
SSC_0575	GAGCACAGTATGAGGGAGAA	chr12	125685886	9	GAGCACAGTATGAGGGAGAA	chr12	125201340	575	7
SSC_0576	TTCCTGTAAGAGCCTGTGCC	chr18	45131686	9	TTCCTGTAAGAGCCTGTGCC	chr18	47605315	576	7
SSC_0579	CTGCTGATTGTCTCTCACTC	chr1	103065765	9	CTGCTGATTGTCTCTCACTC	chr1	102600209	579	7
SSC_0582	GGTCGTCACCTGATGAGTGT	chr19	22610430	9	GGTCGTCACCTGATGAGTGT	chr19	22427628	582	8
SSC_0583	GATAACAGCCATTAACCATA	chr6	103602894	9	GATAACAGCCATTAACCATA	chr6	103155019	583	7
SSC_0586	ATGATCTAAGGGAATATAGA	chr12	63799167	9	ATGATCTAAGGGAATATAGA	chr12	63405387	586	7
SSC_0587	AGAATGGGGGTTCAGCTTCA	chr22	48715323	9	AGAATGGGGGTTCAGCTTCA	chr22	48319511	587	8
SSC_0591	TGGTGATCCCCCTTTATAGG	chr11	15919903	9	TGGTGATCCCCCTTTATAGG	chr11	15898357	591	8
SSC_0592	GTCTGCGATATAATATTAGG	chr12	95240455	9	GTCTGCGATATAATATTAGG	chr12	94846679	592	7
SSC_0593	GATCCTCCCAGAAAGCAGTG	chr16	9519325	9	GATCCTCCCAGAAAGCAGTG	chr16	9425468	593	7
SSC_0594	TACCTCTTTAATATTAGGGT	chr5	107848738	9	TACCTCTTTAATATTAGGGT	chr5	108513037	594	7
SSC_0595	AACTCAACGGTGTAAAAATA	chr7	119575164	9	AACTCAACGGTGTAAAAATA	chr7	119935110	595	7
SSC_0596	CCTGAGCTACACATGCCCCA	chr2	107194375	9	CCTGAGCTACACATGCCCCA	chr2	106577919	596	9
SSC_0597	GCATTGGTGCAAAGAGAAAC	chr20	37824170	9	GCATTGGTGCAAAGAGAAAC	chr20	39195527	597	7
SSC_0598	ACCCAAGGATGATTATCGGA	chr1	233081451	9	ACCCAAGGATGATTATCGGA	chr1	232945705	598	7
SSC_0599	TAGAATGGACAAAAGCACTG	chr18	66905316	9	TAGAATGGACAAAAGCACTG	chr18	69238079	599	7
SSC_0600	AATATAGGTATAGGGGTTAG	chrX	131148128	9	AATATAGGTATAGGGGTTAG	chrX	132014100	600	7
SSC_0602	GGCCCCGGCAGGAATCCTCC	chr11	116227636	9	GGCCCCGGCAGGAATCCTCC	chr11	116356919	602	8
SSC_0605	GCGGGGCATGGCATGTGTTG	chr3	26946780	9	GCGGGGCATGGCATGTGTTG	chr3	26905289	605	7
SSC_0609	TTTTTGATGGTGAGCAAGGA	chr6	1452140	9	TTTTTGATGGTGAGCAAGGA	chr6	1451905	609	7
SSC_0613	AGGGGAGCCAACGAAGATGA	chr1	246980797	9	AGGGGAGCCAACGAAGATGA	chr1	246817495	613	7
SSC_0614	TTAAGTACTCACTTCACTAA	chr11	25404203	9	TTAAGTACTCACTTCACTAA	chr11	25382657	614	7
SSC_0615	TTAAACATATCCCATCCAGA	chr11	91300826	9	TTAAACATATCCCATCCAGA	chr11	91567660	615	8
SSC_0616	CTTTCAAAGAATCCGAAACG	chrX	95431906	9	CTTTCAAAGAATCCGAAACG	chrX	96176907	616	8
SSC_0618	AGAGTTCATCATATAATCTG	chr20	53576972	9	AGAGTTCATCATATAATCTG	chr20	54960433	618	8
SSC_0621	GCCCTAGGAGGTTTGTCTCA	chr10	109518515	9	GCCCTAGGAGGTTTGTCTCA	chr10	107758757	621	7
SSC_0622	AATATCCAGACACTCACTAT	chr4	133235541	9	AATATCCAGACACTCACTAT	chr4	132314386	622	7
SSC_0623	CATTATGCCTACAATTCAGA	chrX	76590695	9	CATTATGCCTACAATTCAGA	chrX	77370232	623	7
SSC_0624	TCCGAATAACAGATTGTAAC	chr20	38020993	9	TCCGAATAACAGATTGTAAC	chr20	39392350	624	8
SSC_0626	CAAGGAGGGCCCAGACAGCA	chr15	26694632	9	CAAGGAGGGCCCAGACAGCA	chr15	26449485	626	8
SSC_0629	AACTAAAAGCTGGTCTATTT	chr14	25617258	9	AACTAAAAGCTGGTCTATTT	chr14	25148052	629	7
SSC_0631	ATTGTCTGACAGAAATGTAT	chr6	67822507	9	ATTGTCTGACAGAAATGTAT	chr6	67112614	631	7
SSC_0634	ACGCAAGTCAGTCAGCTTTC	chr14	95396180	9	ACGCAAGTCAGTCAGCTTTC	chr14	94929843	634	7
SSC_0635	ACATCAGGATATCACTGTCC	chr6	137687544	9	ACATCAGGATATCACTGTCC	chr6	137366407	635	7
SSC_0637	TGGCTCTTATTCGAGACCTT	chr1	64901452	9	TGGCTCTTATTCGAGACCTT	chr1	64435769	637	7
SSC_0640	CACTTCTGCTGTCCACTCAA	chr6	99033806	9	CACTTCTGCTGTCCACTCAA	chr6	98585930	640	8
SSC_0641	CAATTCTGCTGCAAAAATAC	chr8	64453777	9	CAATTCTGCTGCAAAAATAC	chr8	63541219	641	8
SSC_0642	ACTAAATGAAAAAGTGCCGT	chr5	120217102	9	ACTAAATGAAAAAGTGCCGT	chr5	120881407	642	7
SSC_0650	AGTAACTTAGTAGTCCACAT	chr15	24003391	9	AGTAACTTAGTAGTCCACAT	chr15	23758244	650	8
SSC_0651	GGGCTAAGAGAACCAGGCCC	chr2	3893408	9	GGGCTAAGAGAACCAGGCCC	chr2	3845818	651	8
SSC_0653	TAACCCCCCAGTCTTTTCTA	chr1	99784499	9	TAACCCCCCAGTCTTTTCTA	chr1	99318943	653	7
SSC_0654	CTGCTGTATGCCCGGTAGGC	chr16	1184898	9	CTGCTGTATGCCCGGTAGGC	chr16	1134898	654	7
SSC_0655	TTTCTCTAAGACGAGAACCA	chr7	108810073	9	TTTCTCTAAGACGAGAACCA	chr7	109170016	655	8
SSC_0656	GCACACATTGAGAACTTCAG	chr16	63061634	9	GCACACATTGAGAACTTCAG	chr16	63027730	656	8
SSC_0658	TGCATTTATCAATGAATGGG	chr11	80333864	9	TGCATTTATCAATGAATGGG	chr11	80622820	658	8
SSC_0659	ATCCTAGTGGTTCCTCCTAG	chr14	37095738	9	ATCCTAGTGGTTCCTCCTAG	chr14	36626533	659	7
SSC_0660	GCTAACTTGCCCACTGTTGT	chr3	54113416	9	GCTAACTTGCCCACTGTTGT	chr3	54079389	660	7
SSC_0663	ATCTAGAATCCAGGGCCGAC	chr2	35324840	9	ATCTAGAATCCAGGGCCGAC	chr2	35099774	663	7
SSC_0664	AAGGCTTGCATCCTTGGGGC	chr1	84167480	9	AAGGCTTGCATCCTTGGGGC	chr1	83701797	664	7
SSC_0669	ATTCCTCAGCAAGCCATGCC	chr6	9984848	9	ATTCCTCAGCAAGCCATGCC	chr6	9984615	669	7
SSC_0670	AAATGAATGCCTAGGTTTGA	chr2	22455962	9	AAATGAATGCCTAGGTTTGA	chr2	22233090	670	8
SSC_0671	GTATCAACAGATTGGTTGTT	chr8	65856063	9	GTATCAACAGATTGGTTGTT	chr8	64943828	671	8
SSC_0673	ATCTACGTAACTAATCTCAG	chr7	128752001	9	ATCTACGTAACTAATCTCAG	chr7	129111947	673	7
SSC_0674	TTAGCGGTCACAGGGTGGCC	chr3	148034557	9	TTAGCGGTCACAGGGTGGCC	chr3	148316770	674	7
SSC_0677	TTCAAGTGGAAACTGTTAGA	chr8	65865934	9	TTCAAGTGGAAACTGTTAGA	chr8	64953699	677	8
SSC_0678	CCACCTCAGTCTGTCTATAC	chr5	174435859	9	CCACCTCAGTCTGTCTATAC	chr5	175008856	678	8
SSC_0679	AGCCCAAGAGCTCCAAAAGC	chr20	46819053	9	AGCCCAAGAGCTCCAAAAGC	chr20	48190310	679	9
SSC_0681	CACTGACCGAATGAGGATAA	chr10	16375495	9	CACTGACCGAATGAGGATAA	chr10	16333496	681	7
SSC_0685	CTCGCAGGTTGTCAGCTTGA	chr19	31513063	9	CTCGCAGGTTGTCAGCTTGA	chr19	31022157	685	8
SSC_0686	AGCACCTGGTCCCTAGGTCC	chr5	175561929	9	AGCACCTGGTCCCTAGGTCC	chr5	176134926	686	7
SSC_0687	GGTCTTCGGAATAATAGCAA	chr4	143781114	9	GGTCTTCGGAATAATAGCAA	chr4	142859961	687	7
SSC_0688	ATTATAGGAAGCTGCCATAG	chr5	61202583	9	ATTATAGGAAGCTGCCATAG	chr5	61906756	688	7
SSC_0690	ATGCCTTTAGCAACGGATTA	chr15	36761705	9	ATGCCTTTAGCAACGGATTA	chr15	36469504	690	7
SSC_0692	CAATCACGTGTGCCAAATAC	chr12	43072372	9	CAATCACGTGTGCCAAATAC	chr12	42678570	692	7
SSC_0693	GAAACGGCTGCCTTTTATTC	chr5	35283449	9	GAAACGGCTGCCTTTTATTC	chr5	35283347	693	9
SSC_0695	TAGGTACTAGATAATGCAAA	chr10	16174001	9	TAGGTACTAGATAATGCAAA	chr10	16132002	695	7
SSC_0696	GATTTGCAGCATATGTGATG	chr6	164352505	9	GATTTGCAGCATATGTGATG	chr6	163931473	696	8
SSC_0697	GGATATTAGGTATTTTATTA	chr8	43438125	9	GGATATTAGGTATTTTATTA	chr8	43582982	697	8
SSC_0698	TGTAGGTCTAGCCTAACTTT	chr14	66594413	9	TGTAGGTCTAGCCTAACTTT	chr14	66127695	698	7
SSC_0701	GCGTGCAGTGTGCATTTTAA	chr16	5400565	9	GCGTGCAGTGTGCATTTTAA	chr16	5350564	701	8
SSC_0702	TGACTCGCCTGCACTGGTTT	chr2	202821178	9	TGACTCGCCTGCACTGGTTT	chr2	201956455	702	7
SSC_0703	TTTCAGCACCCTCAGCAAGT	chr11	133422734	9	TTTCAGCACCCTCAGCAAGT	chr11	133552839	703	8
SSC_0704	ATATCTGGCGAGAGGATAGG	chr12	43298610	9	ATATCTGGCGAGAGGATAGG	chr12	42904807	704	7
SSC_0707	TAGGCTTGCACTAAATGTGC	chr3	6795134	9	TAGGCTTGCACTAAATGTGC	chr3	6753447	707	7
SSC_0708	ATGGGATTCAAACGTGGAAC	chr9	137921659	9	ATGGGATTCAAACGTGGAAC	chr9	135029813	708	8
SSC_0711	ATTTGCAATTGGGACACTCA	chr12	4269198	9	ATTTGCAATTGGGACACTCA	chr12	4160032	711	8
SSC_0712	TAGAGGCCATAAGTGTTTTG	chr9	32277286	9	TAGAGGCCATAAGTGTTTTG	chr9	32277288	712	7
SSC_0713	GGACAGACGATTATACTATA	chr8	110878974	9	GGACAGACGATTATACTATA	chr8	109866745	713	7
SSC_0714	TTTTTGACTCCTGGCAAGCT	chr8	52885103	9	TTTTTGACTCCTGGCAAGCT	chr8	51972543	714	7
SSC_0715	AGCACTGACCACTGAGTGTT	chr14	66697023	9	AGCACTGACCACTGAGTGTT	chr14	66230305	715	7
SSC_0720	CCTACCTTATTTGATCCAGG	chr12	70593897	9	CCTACCTTATTTGATCCAGG	chr12	70200117	720	7
SSC_0722	ACACTCCAAACACCCTCACT	chr8	31141821	9	ACACTCCAAACACCCTCACT	chr8	31284305	722	7
SSC_0724	GATTCTGTTTCATCCTCACC	chr14	97846629	9	GATTCTGTTTCATCCTCACC	chr14	97380292	724	8
SSC_0725	ACAAAGAGGTTGGAACTGGA	chr2	217642563	9	ACAAAGAGGTTGGAACTGGA	chr2	216777840	725	7
SSC_0727	AATGAAATAGCAATGTGGAC	chr3	86741852	9	AATGAAATAGCAATGTGGAC	chr3	86692702	727	7
SSC_0728	CCATGTGACACTGACCACGC	chr8	144250191	9	CCATGTGACACTGACCACGC	chr8	143168774	728	7
SSC_0729	ACCGGATCACATACACAACT	chr6	93605211	9	ACCGGATCACATACACAACT	chr6	92895493	729	8
SSC_0730	GGCCTCGCTCTGGAGGAGTG	chr11	115527243	9	GGCCTCGCTCTGGAGGAGTG	chr11	115656525	730	7
SSC_0731	AGAACCTGAATGATAACACT	chr2	104418222	9	AGAACCTGAATGATAACACT	chr2	103801764	731	8
SSC_0733	TGGCCTTAATGAGAGCACAC	chr4	13784842	9	TGGCCTTAATGAGAGCACAC	chr4	13783218	733	7
SSC_0734	CAATCTTTACACCCCGTGTC	chr5	165895597	9	CAATCTTTACACCCCGTGTC	chr5	166468592	734	8
SSC_0736	ACTACCTAGATTATCAATTC	chrX	84756785	9	ACTACCTAGATTATCAATTC	chrX	85501780	736	8
SSC_0737	TGGCTGAGAATGTGAATATC	chr5	20444318	9	TGGCTGAGAATGTGAATATC	chr5	20444209	737	7
SSC_0741	ATGCAAACTGCAATTTGCTC	chrY	17680936	9	ATGCAAACTGCAATTTGCTC	chrY	15569056	741	7
SSC_0744	CGTATGAAACTCTTGTTATG	chr19	54117005	9	CGTATGAAACTCTTGTTATG	chr19	53613751	744	8
SSC_0746	GAATTATGCAATGAAACTAG	chr1	166286623	9	GAATTATGCAATGAAACTAG	chr1	166317386	746	8
SSC_0750	AATTACCAGGGGGCTTGTCT	chr13	53683820	9	AATTACCAGGGGGCTTGTCT	chr13	53109685	750	8
SSC_0752	ATACTATATGACGCCAAGCG	chr18	76467073	9	ATACTATATGACGCCAAGCG	chr18	78707073	752	8
SSC_0753	TCTTGGCTCTAACCTGTATG	chr9	104553721	9	TCTTGGCTCTAACCTGTATG	chr9	101791439	753	7
SSC_0754	GGTGACAAATCAATCCAATT	chr5	103803250	9	GGTGACAAATCAATCCAATT	chr5	104467549	754	7
SSC_0756	GGTTGTTCATATCCTCTTGG	chr2	59674302	9	GGTTGTTCATATCCTCTTGG	chr2	59447167	756	8
SSC_0757	ATCATTACTAATGGCTTACG	chrX	43493171	9	ATCATTACTAATGGCTTACG	chrX	43633923	757	7
SSC_0758	AATCTTGGTGACCACATCAA	chr2	106971900	9	AATCTTGGTGACCACATCAA	chr2	106355444	758	7
SSC_0762	ATCATTAAAGTCCTAGGTTA	chr2	49502800	9	ATCATTAAAGTCCTAGGTTA	chr2	49275661	762	8
SSC_0763	GTATCTTATTATGTCCCGGT	chr2	16701814	9	GTATCTTATTATGTCCCGGT	chr2	16520546	763	7
SSC_0766	TTGTGATGAGCATTGCTGGT	chr2	36276689	9	TTGTGATGAGCATTGCTGGT	chr2	36049546	766	7
SSC_0767	TGTCACAAACTTCTAACAAA	chr15	61768332	9	TGTCACAAACTTCTAACAAA	chr15	61476133	767	7
SSC_0768	ACAATAACTGACCAGAGTCA	chr14	35992223	9	ACAATAACTGACCAGAGTCA	chr14	35523017	768	7
SSC_0769	ATTCCGTTCTTTTCTTTAAC	chrX	139193632	9	ATTCCGTTCTTTTCTTTAAC	chrX	140111473	769	7
SSC_0771	GTCAGTATCCTTTTCTTCAT	chrY	14609349	9	GTCAGTATCCTTTTCTTCAT	chrY	12497551	771	7
SSC_0772	GGTCTCTCAAATAGAAAGTT	chr2	108163018	9	GGTCTCTCAAATAGAAAGTT	chr2	107546562	772	7
SSC_0773	AGACTGCATCCTGACCTGCA	chr8	34243458	9	AGACTGCATCCTGACCTGCA	chr8	34385940	773	8
SSC_0774	AGTTTCGTGTACAGTGTTCA	chr6	103584391	9	AGTTTCGTGTACAGTGTTCA	chr6	103136516	774	7
SSC_0781	CCAAATAGATGCAGAGCCCA	chr16	26788630	9	CCAAATAGATGCAGAGCCCA	chr16	26777309	781	8
SSC_0785	CCAACTAAGCCAGAAGGATG	chr3	34835484	9	CCAACTAAGCCAGAAGGATG	chr3	34793992	785	7
SSC_0787	ATGGAACGCCCCTGGATCTT	chr5	118085302	9	ATGGAACGCCCCTGGATCTT	chr5	118749607	787	7
SSC_0789	TTTACTTTTCTGCAACAAAG	chr7	49957766	9	TTTACTTTTCTGCAACAAAG	chr7	49918170	789	8
SSC_0791	TCACTGATGATACTACTGTT	chrX	79385409	9	TCACTGATGATACTACTGTT	chrX	80129910	791	8
SSC_0795	ACTCACCAGGCCGCGCCACT	chr10	91613844	9	ACTCACCAGGCCGCGCCACT	chr10	89854087	795	7
SSC_0799	AAGTTGATGCCCAGGTTGAG	chr3	3614143	9	AAGTTGATGCCCAGGTTGAG	chr3	3572459	799	7
SSC_0800	CTGACCCAAATCACTGGACC	chr1	164443687	9	CTGACCCAAATCACTGGACC	chr1	164474450	800	7
SSC_0801	CTACTATCATCTCTTTAACC	chr6	110819176	9	CTACTATCATCTCTTTAACC	chr6	110497973	801	7
SSC_0802	TATGGAAGAACTCTTTTCTC	chr6	902741	9	TATGGAAGAACTCTTTTCTC	chr6	902734	802	9
SSC_0803	GGGGAGTGTTTCTGTGGGAA	chr11	4568136	9	GGGGAGTGTTTCTGTGGGAA	chr11	4546906	803	7
SSC_0805	GGGGCAACCTACAAGGTCTG	chr2	60002876	9	GGGGCAACCTACAAGGTCTG	chr2	59775741	805	8
SSC_0806	CATTTCCCATAGAAGAGTTC	chr20	57861466	9	CATTTCCCATAGAAGAGTTC	chr20	59286411	806	7
SSC_0807	TTTAGGGATGGTACACTCCA	chr2	154480397	9	TTTAGGGATGGTACACTCCA	chr2	153623884	807	7
SSC_0808	TAGACAGCAGTGGCAATTGC	chr14	46972035	9	TAGACAGCAGTGGCAATTGC	chr14	46502832	808	8
SSC_0811	CCACTTCATCCCAAAGCATG	chr10	55046323	9	CCACTTCATCCCAAAGCATG	chr10	53286563	811	8
SSC_0812	AACATATTATGGAGGCTTCA	chrX	82585994	9	AACATATTATGGAGGCTTCA	chrX	83330986	812	8
SSC_0813	AAGTGTAGCAGGTGGCTGAG	chrX	121087891	9	AAGTGTAGCAGGTGGCTGAG	chrX	121954038	813	8
SSC_0814	CCCAGAGGGGTCGGCTGCTC	chr8	71406643	9	CCCAGAGGGGTCGGCTGCTC	chr8	70494408	814	9
SSC_0823	TTCAGATTGTAGCTTAGTTA	chr18	44804256	9	TTCAGATTGTAGCTTAGTTA	chr18	47277885	823	7
SSC_0824	ATCCCTACAATCAGAGATCA	chr1	229867039	9	ATCCCTACAATCAGAGATCA	chr1	229731292	824	7
SSC_0827	CCCGTCAAATGCGTTGCTAA	chr10	132203606	9	CCCGTCAAATGCGTTGCTAA	chr10	130405342	827	8
SSC_0830	CAGTTGTGAGGTCTCCTTTT	chr2	52426958	9	CAGTTGTGAGGTCTCCTTTT	chr2	52199820	830	7
SSC_0832	TAAGTTTTACAAGGGCCGTC	chr18	39179725	9	TAAGTTTTACAAGGGCCGTC	chr18	41599761	832	7
SSC_0833	TGGCAAAAGGCAGGCACATG	chr14	43258136	9	TGGCAAAAGGCAGGCACATG	chr14	42788933	833	7
SSC_0834	CACCAATAATGCACTATATA	chr1	195115808	9	CACCAATAATGCACTATATA	chr1	195146678	834	7
SSC_0839	CTCCCTGACCCCATTACTGA	chr22	35299573	9	CTCCCTGACCCCATTACTGA	chr22	34903582	839	8
SSC_0840	GTTTCCATGGAATAAAACTG	chr14	48426029	9	GTTTCCATGGAATAAAACTG	chr14	47956826	840	8
SSC_0841	CTCTCCAATCATCAAACAGT	chr19	31181028	9	CTCTCCAATCATCAAACAGT	chr19	30690121	841	8
SSC_0842	GATAACCTTTGGGCCTAATG	chr3	80404016	9	GATAACCTTTGGGCCTAATG	chr3	80354866	842	7
SSC_0845	CCTAAGCTTATCTGGTAATT	chr18	66226196	9	CCTAAGCTTATCTGGTAATT	chr18	68558959	845	7
SSC_0847	ACTTGGCATAGCTTCTTTTT	chr10	10401478	9	ACTTGGCATAGCTTCTTTTT	chr10	10359515	847	8
SSC_0849	GTAGGAGTGGGCTCAGGGTG	chr1	153428272	9	GTAGGAGTGGGCTCAGGGTG	chr1	153455796	849	7
SSC_0850	GAGCGCCATGGGCGGTACTG	chr8	142706845	9	GAGCGCCATGGGCGGTACTG	chr8	141696745	850	7
SSC_0851	CAGAGTTGCTATCTCAGTGA	chr2	189723839	9	CAGAGTTGCTATCTCAGTGA	chr2	188859113	851	7
SSC_0853	GAAGTAGCTACCATGGTTGA	chr4	90776099	9	GAAGTAGCTACCATGGTTGA	chr4	89854948	853	7
SSC_0859	CTGGAAGGCCAAAATAATAT	chr4	145906409	9	CTGGAAGGCCAAAATAATAT	chr4	144985257	859	7
SSC_0860	GGAAGAGTGTTCTCTTGTGA	chr3	139584810	9	GGAAGAGTGTTCTCTTGTGA	chr3	139865968	860	7
SSC_0864	CACCATTGCTATAGGAGAGG	chr20	16108488	9	CACCATTGCTATAGGAGAGG	chr20	16127843	864	8
SSC_0865	CAAGTTAACCATCACAGTCA	chr15	31743036	9	CAAGTTAACCATCACAGTCA	chr15	31450833	865	8
SSC_0866	GATTATGTGATACATATGTA	chr8	51730625	9	GATTATGTGATACATATGTA	chr8	50818065	866	8
SSC_0868	TAAAGTATTTTAGACATCGC	chr11	48283597	9	TAAAGTATTTTAGACATCGC	chr11	48262045	868	7
SSC_0870	ACCTGCTCACAGCATTCCAG	chr8	140329596	9	ACCTGCTCACAGCATTCCAG	chr8	139317352	870	8
SSC_0872	GTCTCAACCCTTCTGTTGGT	chr1	177703578	9	GTCTCAACCCTTCTGTTGGT	chr1	177734443	872	7
SSC_0873	TCAAATCACTTTTTATTGAA	chr3	95822717	9	TCAAATCACTTTTTATTGAA	chr3	96103873	873	7
SSC_0875	GTTTGGTAACAAATGGATGC	chr1	247804314	9	GTTTGGTAACAAATGGATGC	chr1	247641012	875	8
SSC_0879	CCGGAAAACGGAAATTACTT	chr7	24281049	9	CCGGAAAACGGAAATTACTT	chr7	24241430	879	7
SSC_0880	CAGGGTAAGAAGAATGTAAC	chr5	29887541	9	CAGGGTAAGAAGAATGTAAC	chr5	29887434	880	8
SSC_0881	AAGAGCTTTTGTCATCTCAC	chr8	135409395	9	AAGAGCTTTTGTCATCTCAC	chr8	134397152	881	7
SSC_0885	TCCTGCCATCTAGCGCCCAA	chr2	70531195	9	TCCTGCCATCTAGCGCCCAA	chr2	70304063	885	7
SSC_0887	AGAAATTGTCCCCTCACTGT	chr9	79668447	9	AGAAATTGTCCCCTCACTGT	chr9	77053531	887	7
SSC_0888	ACCTATCATCATGCAAATGT	chr7	145641145	9	ACCTATCATCATGCAAATGT	chr7	145944052	888	7
SSC_0890	CTGAGCCATAAACAAAATAA	chr16	65641840	9	CTGAGCCATAAACAAAATAA	chr16	65607937	890	8
SSC_0891	GCATCGACATCTTGATGAAC	chr4	74299633	9	GCATCGACATCTTGATGAAC	chr4	73433916	891	7
SSC_0892	ACATCCATCATGTATATACT	chr2	17353803	9	ACATCCATCATGTATATACT	chr2	17172536	892	7
SSC_0893	CCCAGGCTTTTCCCTGCCTA	chr5	114093470	9	CCCAGGCTTTTCCCTGCCTA	chr5	114757773	893	7
SSC_0894	ATCTTGAAGAAGACACGTAG	chr10	8846627	9	ATCTTGAAGAAGACACGTAG	chr10	8804664	894	8
SSC_0895	TTCTCTCAGAAGAGCAATTG	chr18	58879085	9	TTCTCTCAGAAGAGCAATTG	chr18	61211852	895	7
SSC_0896	TCTTTAGTCTCTGGCTGGCA	chr16	48776908	9	TCTTTAGTCTCTGGCTGGCA	chr16	48742997	896	7
SSC_0898	AGTTCTTTCACCTCCTGTCA	chr5	174191440	9	AGTTCTTTCACCTCCTGTCA	chr5	174764437	898	8
SSC_0899	CTTTTGAATGATCTCTTAAG	chr8	34650201	9	CTTTTGAATGATCTCTTAAG	chr8	34792683	899	7
SSC_0901	TGGATTTGTGCACAGCATGT	chr1	226700553	9	TGGATTTGTGCACAGCATGT	chr1	226512852	901	9
SSC_0902	TAAATGACCGAAAGAGCTCT	chr5	115754412	9	TAAATGACCGAAAGAGCTCT	chr5	116418715	902	7
SSC_0906	TCTGTAAACTGGACTGAGAT	chr3	1590475	9	TCTGTAAACTGGACTGAGAT	chr3	1548791	906	8
SSC_0908	TTAGCTACGTCCCTAGGGCT	chr2	105523946	9	TTAGCTACGTCCCTAGGGCT	chr2	104907488	908	7
SSC_0909	AAATCCAAGGTGGGAAGCCC	chr7	153321465	9	AAATCCAAGGTGGGAAGCCC	chr7	153624380	909	8
SSC_0910	AAAGTTCCCACCAGCAACGT	chr7	150625132	9	AAAGTTCCCACCAGCAACGT	chr7	150928044	910	9
SSC_0911	ATGAAGTACAGACTTAGTGT	chr4	28908237	9	ATGAAGTACAGACTTAGTGT	chr4	28906615	911	7
SSC_0912	GTGTGGTGAAAGTTTGATAA	chr9	89280616	9	GTGTGGTGAAAGTTTGATAA	chr9	86665701	912	8
SSC_0913	CTAGCCACACGATCATTATT	chr4	34934533	9	CTAGCCACACGATCATTATT	chr4	34932911	913	7
SSC_0914	GCTCTGCGATGTTTGGATCT	chr3	182328347	9	GCTCTGCGATGTTTGGATCT	chr3	182610559	914	7
SSC_0915	CAATGGGCTTGACTAAGATC	chr16	80394969	9	CAATGGGCTTGACTAAGATC	chr16	80361072	915	7
SSC_0917	AACTCAGTGAATCACTCACT	chr1	159341055	9	AACTCAGTGAATCACTCACT	chr1	159371265	917	7
SSC_0922	CAAACATATGCACGATAGCC	chr10	37112887	9	CAAACATATGCACGATAGCC	chr10	36823959	922	7
SSC_0926	CAGAGAGTGACATTATGACT	chr11	132213521	9	CAGAGAGTGACATTATGACT	chr11	132343627	926	7
SSC_0929	TAACGTCCCTGTGGGATCTC	chr5	126920058	9	TAACGTCCCTGTGGGATCTC	chr5	127584366	929	7
SSC_0931	ATGTCTGATGGGTAGAAGAG	chr10	125464451	9	ATGTCTGATGGGTAGAAGAG	chr10	123704935	931	8
SSC_0932	CCTTCCGGAAGTCCCATCTT	chr5	2223439	9	CCTTCCGGAAGTCCCATCTT	chr5	2223325	932	8
SSC_0933	CTGGTATGCCTCTGATACAG	chr6	6934961	9	CTGGTATGCCTCTGATACAG	chr6	6934728	933	7
SSC_0934	AACTAGAGATAAGTCAACTG	chr14	35949836	9	AACTAGAGATAAGTCAACTG	chr14	35480630	934	7
SSC_0935	AGATAGTAAGATGGAGTTCA	chr15	46056658	9	AGATAGTAAGATGGAGTTCA	chr15	45764460	935	9
SSC_0936	AGAGAGTACAGGATCAACTC	chr17	54689323	9	AGAGAGTACAGGATCAACTC	chr17	56611962	936	7
SSC_0938	AATTAGTTTGTAGAACAGAA	chr9	83592542	9	AATTAGTTTGTAGAACAGAA	chr9	80977627	938	7
SSC_0939	TGAATTCAGAACCATGGACA	chr15	100933392	9	TGAATTCAGAACCATGGACA	chr15	100393187	939	7
SSC_0940	CAGTCTTACTCATGTCAATA	chr11	59792888	9	CAGTCTTACTCATGTCAATA	chr11	60025415	940	7
SSC_0943	GGTAATTTCTCTTTGTTACC	chr9	120666496	9	GGTAATTTCTCTTTGTTACC	chr9	117904218	943	7
SSC_0944	TATCTATTAGGAATGTTATC	chr6	13869660	9	TATCTATTAGGAATGTTATC	chr6	13869429	944	7
SSC_0946	TCCTGGGCTTGGGCTAACTT	chr2	68921953	9	TCCTGGGCTTGGGCTAACTT	chr2	68694821	946	9
SSC_0947	GTCCCACTCAGAGATGCCTC	chr14	101707553	9	GTCCCACTCAGAGATGCCTC	chr14	101241216	947	7
SSC_0949	GCGCCAGCTCCGAGACAGGC	chr7	70596919	9	GCGCCAGCTCCGAGACAGGC	chr7	71131933	949	8
SSC_0950	CAACGTAGAAAATTTTGATG	chr4	125708680	9	CAACGTAGAAAATTTTGATG	chr4	124787525	950	7
SSC_0951	AACACAGTGCTCAAGGTTTT	chr9	110148473	9	AACACAGTGCTCAAGGTTTT	chr9	107386192	951	7
SSC_0953	TGCTGGATGTGCAGTCTACT	chr12	91046070	9	TGCTGGATGTGCAGTCTACT	chr12	90652293	953	7
SSC_0955	GAGAGGGAATTTCATTCCCG	chr11	115682960	9	GAGAGGGAATTTCATTCCCG	chr11	115812242	955	8
SSC_0956	TCACTGACTGTTTTAAATCC	chr5	39994510	9	TCACTGACTGTTTTAAATCC	chr5	39994408	956	7
SSC_0959	GAGTTTTTGCCAGCTCGCAC	chr8	47005327	9	GAGTTTTTGCCAGCTCGCAC	chr8	46093705	959	8
SSC_0960	TAGCCTAAGACTGGTTTGCT	chr13	49241745	9	TAGCCTAAGACTGGTTTGCT	chr13	48667609	960	7
SSC_0963	GCCTCGGCCTATCCTCATTT	chr5	10948523	9	GCCTCGGCCTATCCTCATTT	chr5	10948411	963	7
SSC_0965	GTGTCTGTTGAGATGCTCAA	chr9	106313041	9	GTGTCTGTTGAGATGCTCAA	chr9	103550759	965	7
SSC_0966	TATGGCATTCTTTGTGACAT	chr1	194146712	9	TATGGCATTCTTTGTGACAT	chr1	194177582	966	7
SSC_0967	AAATTTCATAAGGCTATCTC	chr1	181787603	9	AAATTTCATAAGGCTATCTC	chr1	181818468	967	8
SSC_0973	TTCCTGTCTAAGGAAGCTAC	chr5	128174088	9	TTCCTGTCTAAGGAAGCTAC	chr5	128838395	973	7
SSC_0976	GCTGAACCAGTTTGGAAGTA	chr2	4033322	9	GCTGAACCAGTTTGGAAGTA	chr2	3985732	976	8
SSC_0978	GGAAGCACTAGATTTCAAGA	chr20	38173824	9	GGAAGCACTAGATTTCAAGA	chr20	39545181	978	8
SSC_0980	CTACTTTTTAATTCAGTGCC	chr13	69251709	9	CTACTTTTTAATTCAGTGCC	chr13	68677577	980	7
SSC_0981	CTCAGCTGCTATGGCCCATT	chr16	26659603	9	CTCAGCTGCTATGGCCCATT	chr16	26648282	981	8
SSC_0982	TAGTTAACAATAGCCCAACC	chr14	66778521	9	TAGTTAACAATAGCCCAACC	chr14	66311803	982	7
SSC_0983	AACCCAGATTAAACAGTGAG	chr13	88356410	9	AACCCAGATTAAACAGTGAG	chr13	87704155	983	7
SSC_0984	CAAGTCTACTCATTGGTTTG	chr10	6716569	9	CAAGTCTACTCATTGGTTTG	chr10	6674607	984	8
SSC_0985	CTTCAGAGCAGTTATATTAG	chr13	75586475	9	CTTCAGAGCAGTTATATTAG	chr13	75012338	985	7
SSC_0987	TAAGAGGAGCTTCACCTCAA	chr2	15795375	9	TAAGAGGAGCTTCACCTCAA	chr2	15655251	987	7
SSC_0989	TAGAACAGATCAGCACACAT	chr9	29320270	9	TAGAACAGATCAGCACACAT	chr9	29320272	989	7
SSC_0990	GATGGCATCATGTACCATTA	chr1	160856909	9	GATGGCATCATGTACCATTA	chr1	160887119	990	7
SSC_0992	TTCATGGCTGGGGTATTCAG	chrX	66129764	9	TTCATGGCTGGGGTATTCAG	chrX	66909922	992	7
SSC_0993	TAATCAAAACCTATTTTCTC	chr4	97747276	9	TAATCAAAACCTATTTTCTC	chr4	96826125	993	7
SSC_0994	ATCTGAGTGGGGACTTGAAT	chr9	82559027	9	ATCTGAGTGGGGACTTGAAT	chr9	79944112	994	7
SSC_0995	GTGAGTCATCCTTAAAATAC	chr6	89699029	9	GTGAGTCATCCTTAAAATAC	chr6	88989310	995	7
SSC_0996	ACAAGCCTGAGAGTTATTCC	chr1	191104151	9	ACAAGCCTGAGAGTTATTCC	chr1	191135021	996	7
SSC_0998	ACTGTTATAATGAGTTATCT	chr5	103407491	9	ACTGTTATAATGAGTTATCT	chr5	104071790	998	7
SSC_0999	GTCACTGATAACATTAAGAA	chr5	151758742	9	GTCACTGATAACATTAAGAA	chr5	152379181	999	7
SSC_1000	AACTGAAAATAACCTGTATA	chr8	85834918	9	AACTGAAAATAACCTGTATA	chr8	84922683	1000	7
SSC_1002	GGTTGTAATGTATGAAAGGC	chrX	97459658	9	GGTTGTAATGTATGAAAGGC	chrX	98204660	1002	8
SSC_1004	TCCTGCTAACTATGATGGTT	chr6	97956867	9	TCCTGCTAACTATGATGGTT	chr6	97508991	1004	7
SSC_1010	ATTATATCTTCCTCAGCTAC	chr16	34459101	9	ATTATATCTTCCTCAGCTAC	chr16	35224730	1010	8
SSC_1011	ATCTGGAAGGTGCAAGGCTC	chr11	15363110	9	ATCTGGAAGGTGCAAGGCTC	chr11	15341564	1011	8
SSC_1015	TCTTGCCCATTAAATTTATG	chr18	132274	9	TCTTGCCCATTAAATTTATG	chr18	132274	1015	7
SSC_1016	TCCGTGGGGTACACCCCCTG	chr9	118318415	9	TCCGTGGGGTACACCCCCTG	chr9	115556136	1016	7
SSC_1017	TGTCTTCCTGAATTCACTTC	chr4	189776491	9	TGTCTTCCTGAATTCACTTC	chr4	188855337	1017	8
SSC_1018	TCACTGATCTGGCCTTAGGG	chrX	51350721	9	TCACTGATCTGGCCTTAGGG	chrX	51607869	1018	7
SSC_1019	AGACTTGAGAGGTATTACTC	chr3	66974829	9	AGACTTGAGAGGTATTACTC	chr3	66924405	1019	7
SSC_1020	ATTAAGGTCAGGGGATGGGT	chrX	141734547	9	ATTAAGGTCAGGGGATGGGT	chrX	142646761	1020	8
SSC_1023	TAACCACTAGGGCCCAGGAA	chr5	135014586	9	TAACCACTAGGGCCCAGGAA	chr5	135678897	1023	7
SSC_1025	CTTTTGGGGGCATTGCTCTA	chr6	118060968	9	CTTTTGGGGGCATTGCTCTA	chr6	117739805	1025	7
SSC_1031	GAGGAGTAATATTCACCATC	chr1	238145829	9	GAGGAGTAATATTCACCATC	chr1	237982529	1031	7
SSC_1032	ATTTTCAGCATTCTGGTTAT	chr8	2359725	9	ATTTTCAGCATTCTGGTTAT	chr8	2502612	1032	8
SSC_1034	ATGCGGAAACATCGCTTTTA	chr4	12787811	9	ATGCGGAAACATCGCTTTTA	chr4	12786187	1034	8
SSC_1036	GGTATTGATCCGGGCGGCTG	chr4	8742513	9	GGTATTGATCCGGGCGGCTG	chr4	8740787	1036	9
SSC_1037	GAGATATTGTTTGTCATAAT	chr5	162418254	9	GAGATATTGTTTGTCATAAT	chr5	162991248	1037	8
SSC_1038	CTTCTCATATCCGCTGTCCC	chr18	6675941	9	CTTCTCATATCCGCTGTCCC	chr18	6675942	1038	8
SSC_1039	TTGAACCTGGTGTTTATCCT	chr18	51337731	9	TTGAACCTGGTGTTTATCCT	chr18	53811361	1039	8
SSC_1042	GCGTCTCTCGTTTTCTTTGC	chr10	133357195	9	GCGTCTCTCGTTTTCTTTGC	chr10	131558932	1042	8
SSC_1047	GCAGCCTGAGACAGAATCCT	chr7	143802916	9	GCAGCCTGAGACAGAATCCT	chr7	144105823	1047	7
SSC_1049	ACCGGCAGTGGACTGATGAT	chr1	80388312	9	ACCGGCAGTGGACTGATGAT	chr1	79922627	1049	7
SSC_1050	ACCCGTGAGACAGCGGCCCC	chr10	2879278	9	ACCCGTGAGACAGCGGCCCC	chr10	2837086	1050	9
SSC_1051	AATTCCTTGAATACCTAGAG	chrX	15168086	9	AATTCCTTGAATACCTAGAG	chrX	15149964	1051	7
SSC_1053	GGGACCGGACAGCACTGGCA	chr10	130203446	9	GGGACCGGACAGCACTGGCA	chr10	128405182	1053	8
SSC_1054	TCATCCTCATAGTTAAGGGA	chr17	32592922	9	TCATCCTCATAGTTAAGGGA	chr17	34265903	1054	7
SSC_1058	CTGAGTAGAGCTAACGAAGC	chr4	8744771	9	CTGAGTAGAGCTAACGAAGC	chr4	8743045	1058	9
SSC_1059	AAGGACACCACTGCCTCACT	chr2	22010477	9	AAGGACACCACTGCCTCACT	chr2	21787605	1059	8
SSC_1061	TTAGTAGGCAATTGGGAGTA	chr20	22019959	9	TTAGTAGGCAATTGGGAGTA	chr20	22039321	1061	8
SSC_1062	CAATACAAGGTTGCTATAGA	chr3	83171303	9	CAATACAAGGTTGCTATAGA	chr3	83122152	1062	7
SSC_1063	GTGAATTCCAGCAATGTTCG	chr5	131361961	9	GTGAATTCCAGCAATGTTCG	chr5	132026268	1063	9
SSC_1065	ATGCGTGGTCAGTAAGTAAC	chr3	24640918	9	ATGCGTGGTCAGTAAGTAAC	chr3	24599427	1065	1
SSC_1066	AAGTGCAAATTGACAGTCTT	chr2	222161036	9	AAGTGCAAATTGACAGTCTT	chr2	221296316	1066	7
SSC_1068	GGAGTCTGTAAGCTTATTGT	chr18	7306441	9	GGAGTCTGTAAGCTTATTGT	chr18	7306443	1068	7
SSC_1070	CTTGGCCTGTGGAAGACATT	chr5	174809594	9	CTTGGCCTGTGGAAGACATT	chr5	175382591	1070	7
SSC_1073	ATTAAACACCGTAATTACTT	chr1	91519043	9	ATTAAACACCGTAATTACTT	chr1	91053486	1073	7
SSC_1075	GTAGGCACCACTGAGAGGTC	chr6	9977295	9	GTAGGCACCACTGAGAGGTC	chr6	9977062	1075	7
SSC_1076	TTATAATAACCGTTTAGATG	chr2	6400452	9	TTATAATAACCGTTTAGATG	chr2	6260320	1076	8
SSC_1077	TAGGTGGTACAGCCAGTTAG	chr10	125458063	9	TAGGTGGTACAGCCAGTTAG	chr10	123698547	1077	8
SSC_1079	AGATCAAATGGTCTACACTA	chr18	31923480	9	AGATCAAATGGTCTACACTA	chr18	34343516	1079	7
SSC_1080	GGGATTATTACCATAAAATA	chr18	45764463	9	GGGATTATTACCATAAAATA	chr18	48238092	1080	7
SSC_1082	AGACTCTCTGAATAGAAGAC	chr6	119730888	9	AGACTCTCTGAATAGAAGAC	chr6	119409723	1082	7
SSC_1086	GTCTGAAGATAGAACTACTA	chr2	82344996	9	GTCTGAAGATAGAACTACTA	chr2	82117872	1086	8
SSC_1087	GAGTTAAACTACAAACATTA	chr10	130501132	9	GAGTTAAACTACAAACATTA	chr10	128702868	1087	8
SSC_1089	AAGAGTAAGTCCGTGTGCCA	chrY	8773006	9	AAGAGTAAGTCCGTGTGCCA	chrY	8904965	1089	7
SSC_1093	AAGACAACAAACTTTCCTCC	chr12	55459258	9	AAGACAACAAACTTTCCTCC	chr12	55065474	1093	7
SSC_1097	AGTGATTTCTTAAAGCAGTT	chr11	103775719	9	AGTGATTTCTTAAAGCAGTT	chr11	103904991	1097	7
SSC_1098	AGTGTATGACAGAAACGTAT	chr13	39738966	9	AGTGTATGACAGAAACGTAT	chr13	39164829	1098	7
SSC_1101	TACTCTGTGGGCAGAGCAAG	chr14	26509722	9	TACTCTGTGGGCAGAGCAAG	chr14	26040516	1101	8
SSC_1102	GAGGCCTGCCAACTTGGTCA	chr12	102321759	9	GAGGCCTGCCAACTTGGTCA	chr12	101927981	1102	7
SSC_1103	GAATACCTACCCTCCTTCAC	chr4	8764624	9	GAATACCTACCCTCCTTCAC	chr4	8762898	1103	9
SSC_1105	CGACTGGTCCTCAGTCCTCT	chr14	30615392	9	CGACTGGTCCTCAGTCCTCT	chr14	30146186	1105	7
SSC_1107	TTTCAGCCCTCTATTAAAGG	chr15	79812282	9	TTTCAGCCCTCTATTAAAGG	chr15	79519940	1107	9
SSC_1108	GTATTGGAGGTATACTTTAT	chr12	20957047	9	GTATTGGAGGTATACTTTAT	chr12	20804113	1108	7
SSC_1109	TTTCATTGCACTTCAGTGGG	chr8	111276768	9	TTTCATTGCACTTCAGTGGG	chr8	110264539	1109	7
SSC_1110	CTCCACATCAGCACTCCCGA	chr2	130364200	9	CTCCACATCAGCACTCCCGA	chr2	129606627	1110	8
SSC_1112	CAGACTTTGGGAGTTACACT	chr1	238477752	9	CAGACTTTGGGAGTTACACT	chr1	238314452	1112	7
SSC_1113	TAGCTGGATAGCTGGAGGTA	chr11	29907800	9	TAGCTGGATAGCTGGAGGTA	chr11	29886253	1113	8
SSC_1114	TGGATGATGCTTACTAGATC	chr8	86907149	9	TGGATGATGCTTACTAGATC	chr8	85894920	1114	8
SSC_1116	AGCCAGGAGGTTTTAATAAA	chr5	36819502	9	AGCCAGGAGGTTTTAATAAA	chr5	36819400	1116	7
SSC_1118	GTGGAGATTTCTGTGACTGA	chr15	36863865	9	GTGGAGATTTCTGTGACTGA	chr15	36571664	1118	7
SSC_1120	CAGGTCTATATTTGGATGGC	chr11	125014566	9	CAGGTCTATATTTGGATGGC	chr11	125144670	1120	7
SSC_1123	TGTCTTTAGTTGTCACACGT	chr19	57565362	9	TGTCTTTAGTTGTCACACGT	chr19	57053994	1123	8
SSC_1124	AGAGCATGGATCCACAAGGC	chr5	90742930	9	AGAGCATGGATCCACAAGGC	chr5	91447113	1124	7
SSC_1125	CAATAGGCATACTCTACGGT	chr2	130157292	9	CAATAGGCATACTCTACGGT	chr2	129399719	1125	8
SSC_1128	GGCGTGTCGCAGTGGGTTCA	chr6	52051089	9	GGCGTGTCGCAGTGGGTTCA	chr6	52186291	1128	7
SSC_1129	CGCTGCTGTGAACAACCATG	chr20	5299133	9	CGCTGCTGTGAACAACCATG	chr20	5318487	1129	9
SSC_1130	AAGGACTCCTTTGGGAAAAC	chr2	56288029	9	AAGGACTCCTTTGGGAAAAC	chr2	56060894	1130	7
SSC_1133	GCTTGAGCTCGGGGGAACGA	chr4	59425724	9	GCTTGAGCTCGGGGGAACGA	chr4	58559559	1133	8
SSC_1136	AAGACACAGATTCACTCACG	chr8	132145699	9	AAGACACAGATTCACTCACG	chr8	131133452	1136	7
SSC_1137	CCCAAAAAAGAAGGTAAAAA	chr2	181259438	9	CCCAAAAAAGAAGGTAAAAA	chr2	180394711	1137	7
SSC_1138	GTAACCAGATTACTTCATGA	chr2	59414675	9	GTAACCAGATTACTTCATGA	chr2	59187540	1138	8
SSC_1141	CTGAATATCCCGCCATACAC	chr16	8548704	9	CTGAATATCCCGCCATACAC	chr16	8498702	1141	8
SSC_1146	TGGGCAAACACCCCCAAAAT	chr9	118226509	9	TGGGCAAACACCCCCAAAAT	chr9	115464230	1146	7
SSC_1148	CAGAGGTAGATTTCTAGATG	chr4	78379625	9	CAGAGGTAGATTTCTAGATG	chr4	77458471	1148	7
SSC_1150	ATCTTAGCAAAGTCAAATAC	chr7	51893713	9	ATCTTAGCAAAGTCAAATAC	chr7	51826017	1150	8
SSC_1151	GTAATCCAACAGGGAGGCAA	chrX	83016152	9	GTAATCCAACAGGGAGGCAA	chrX	83761144	1151	8
SSC_1154	TAGAGGCTGGATGAGAAAAG	chr21	42222589	9	TAGAGGCTGGATGAGAAAAG	chr21	40850663	1154	8
SSC_1155	AAACTTATTGTTCTTGAGCC	chr4	178568283	9	AAACTTATTGTTCTTGAGCC	chr4	177647129	1155	7
SSC_1159	TTTTAGATAATACGAACCAA	chr3	20457181	9	TTTTAGATAATACGAACCAA	chr3	20415689	1159	7
SSC_1163	GAGAGAGCTCAGCGGACTTG	chr11	7502538	9	GAGAGAGCTCAGCGGACTTG	chr11	7481307	1163	7
SSC_1164	CTAGTAGTACTAAATGCTCA	chr12	67595134	9	CTAGTAGTACTAAATGCTCA	chr12	67201354	1164	7
SSC_1165	TACTCCGACTTAATAGAGTA	chr21	31665415	9	TACTCCGACTTAATAGAGTA	chr21	30293097	1165	8
SSC_1169	GGAAAGAGTGCTCGATATTC	chr4	82813454	9	GGAAAGAGTGCTCGATATTC	chr4	81892301	1169	8
SSC_1170	ACTCCACCACTGTCCCGGTG	chr4	27080134	9	ACTCCACCACTGTCCCGGTG	chr4	27078512	1170	7
SSC_1173	CCTACTTGTAGCAATAATTG	chrX	139060397	9	CCTACTTGTAGCAATAATTG	chrX	139978238	1173	7
SSC_1174	ATCTGCCTTAATAGTTCATG	chr4	10297179	9	ATCTGCCTTAATAGTTCATG	chr4	10295555	1174	7
SSC_1180	TTTTACAGTTCCAGGATCCA	chr5	23085822	9	TTTTACAGTTCCAGGATCCA	chr5	23085713	1180	7
SSC_1181	TGTCTGTTTGTGCGGCCCAT	chr5	5409763	9	TGTCTGTTTGTGCGGCCCAT	chr5	5409650	1181	7
SSC_1183	TTAGCTGTTAACACAGTCCT	chr11	11114032	9	TTAGCTGTTAACACAGTCCT	chr11	11092485	1183	7
SSC_1185	GGTGTTGAAAGTCAAAATAT	chr5	173881105	9	GGTGTTGAAAGTCAAAATAT	chr5	174454102	1185	7
SSC_1188	ATGACATCATTAGAAAGTCT	chr9	12160898	9	ATGACATCATTAGAAAGTCT	chr9	12160898	1188	8
SSC_1190	ACGTGGCTGTTACGTGGAAG	chrY	9443859	9	ACGTGGCTGTTACGTGGAAG	chrY	9606250	1190	7
SSC_1191	AAAGACGTCATATTTACACA	chr6	105318776	9	AAAGACGTCATATTTACACA	chr6	104870901	1191	7
SSC_1199	CTGCATGATTGGGATTATCA	chr18	35568706	9	CTGCATGATTGGGATTATCA	chr18	37988742	1199	8
SSC_1201	GCTTGCAAGTGCCATTTAGA	chr5	145041261	9	GCTTGCAAGTGCCATTTAGA	chr5	145661698	1201	7
SSC_1204	CACGGTCCAGACTCATACGT	chr10	131075604	9	CACGGTCCAGACTCATACGT	chr10	129277340	1204	8
SSC_1208	ATGAAATCCATACCCTAAAA	chr16	54669230	9	ATGAAATCCATACCCTAAAA	chr16	54635318	1208	9
SSC_1209	TCTGGATGGAATGAAGAAGC	chr8	13825891	9	TCTGGATGGAATGAAGAAGC	chr8	13968382	1209	8
SSC_1210	ACACCAGTTTTTGGAGAGAG	chr8	4905935	9	ACACCAGTTTTTGGAGAGAG	chr8	5048413	1210	8
SSC_1212	TGTCCATATCTAGATGATGG	chr3	178225105	9	TGTCCATATCTAGATGATGG	chr3	178507317	1212	7
SSC_1214	GACCCTACCATCTGAATAGC	chrY	15074938	9	GACCCTACCATCTGAATAGC	chrY	12963028	1214	7
SSC_1216	AGTCTGACAGCCAAACTCTT	chrX	99766796	9	AGTCTGACAGCCAAACTCTT	chrX	100511799	1216	7
SSC_1218	GTTTTATGTAACAAGGACAA	chr12	30000527	9	GTTTTATGTAACAAGGACAA	chr12	29847594	1218	7
SSC_1219	AAACTATTTCTTCCATGATA	chrX	145758147	9	AAACTATTTCTTCCATGATA	chrX	146676629	1219	8
SSC_1220	TAACTTCTTTCAAGGAAATA	chrX	9422863	9	TAACTTCTTTCAAGGAAATA	chrX	9454823	1220	7
SSC_1221	TAGATTCATCGATATCCATA	chrX	4350734	9	TAGATTCATCGATATCCATA	chrX	4432693	1221	8
SSC_1227	GTTTGGGTAACCCTGATTCA	chr5	168869858	9	GTTTGGGTAACCCTGATTCA	chr5	169442854	1227	7
SSC_1229	GCTGTGGGGGGACAATATCA	chr10	113001267	9	GCTGTGGGGGGACAATATCA	chr10	111241509	1229	8
SSC_1230	GAGTTAAGAATGCTGAGTCT	chr8	110933581	9	GAGTTAAGAATGCTGAGTCT	chr8	109921352	1230	7
SSC_1238	GATAGGTAAAATCAAGGTAC	chr2	34847106	9	GATAGGTAAAATCAAGGTAC	chr2	34622039	1238	7
SSC_1239	GACTGCTCCTGCACAGCTCC	chr13	22715205	9	GACTGCTCCTGCACAGCTCC	chr13	22141066	1239	8
SSC_1241	AATCTGCCATTGAATTTTCA	chrX	96983125	9	AATCTGCCATTGAATTTTCA	chrX	97728126	1241	7
SSC_1242	GAGAACCGATCTCTTTCCCT	chr14	88291487	9	GAGAACCGATCTCTTTCCCT	chr14	87825143	1242	8
SSC_1243	TGCACACTTCCACCTCTTCT	chr14	97432286	9	TGCACACTTCCACCTCTTCT	chr14	96965949	1243	8
SSC_1247	CAGATATAGTAGCTAAAACT	chr8	51945930	9	CAGATATAGTAGCTAAAACT	chr8	51033370	1247	8
SSC_1249	ATTAACATCAGACCTAGGGG	chr15	85712425	9	ATTAACATCAGACCTAGGGG	chr15	85169194	1249	6
SSC_1251	GTGCTAGCTCAATTAACTGG	chr2	143441820	9	GTGCTAGCTCAATTAACTGG	chr2	142684251	1251	7
SSC_1254	AGCGTTAAAAAGAGGAACAA	chrX	101187063	9	AGCGTTAAAAAGAGGAACAA	chrX	101932090	1254	6
SSC_1255	CTGACTAGAAGGAGCGGCAC	chr12	47961334	9	CTGACTAGAAGGAGCGGCAC	chr12	47567551	1255	7
SSC_1257	TGTCTTGCCTTGGATACTGC	chr21	33236892	9	TGTCTTGCCTTGGATACTGC	chr21	31864579	1257	7
SSC_1258	GTTCTAGGTAATTGCATTTT	chr18	66832719	9	GTTCTAGGTAATTGCATTTT	chr18	69165482	1258	7
SSC_1259	TTATAGTTACCTTTTATGCC	chr13	91771472	9	TTATAGTTACCTTTTATGCC	chr13	91119218	1259	7
SSC_1260	ATTGGGAAGTAATAGTAGGT	chr6	83317177	9	ATTGGGAAGTAATAGTAGGT	chr6	82607460	1260	7
SSC_1261	TAATCATGGAACCTTGCAAC	chr8	35011466	9	TAATCATGGAACCTTGCAAC	chr8	35153948	1261	7
SSC_1262	GATCTAGGGGCTTTGAAGGA	chr5	115699902	9	GATCTAGGGGCTTTGAAGGA	chr5	116364205	1262	7
SSC_1264	GGGGACCCACAACATCTGCT	chr1	18323680	9	GGGGACCCACAACATCTGCT	chr1	17997186	1264	7
SSC_1265	TAGATGTCAGGAGGAAATAC	chr3	65164942	9	TAGATGTCAGGAGGAAATAC	chr3	65179267	1265	7
SSC_1266	AAATTATAGATCAATTCTCC	chr12	18185742	9	AAATTATAGATCAATTCTCC	chr12	18032808	1266	7
SSC_1267	ATGCCACTATTGTCTACTGC	chr4	111924487	9	ATGCCACTATTGTCTACTGC	chr4	111003331	1267	7
SSC_1270	TGGGATTTATCATGTTGAGG	chr9	92152339	9	TGGGATTTATCATGTTGAGG	chr9	89537424	1270	7
SSC_1272	AACCACTTTTGGACATGACA	chr17	10857310	9	AACCACTTTTGGACATGACA	chr17	10953993	1272	8
SSC_1273	TGGTCAGGACCTTTTACTCA	chr1	224990025	9	TGGTCAGGACCTTTTACTCA	chr1	224802323	1273	7
SSC_1274	GGGGTTGATCAGCCGTGACA	chr14	98959857	9	GGGGTTGATCAGCCGTGACA	chr14	98493520	1274	8
SSC_1278	TTCCCCTCGATACCAGCATC	chr19	20346342	9	TTCCCCTCGATACCAGCATC	chr19	20235533	1278	7
SSC_1280	TGGCATGCCACAGACATACC	chr2	78132933	9	TGGCATGCCACAGACATACC	chr2	77905807	1280	8
SSC_1285	CTAGATTGTGCTTTGAGCCT	chr5	156274774	9	CTAGATTGTGCTTTGAGCCT	chr5	156847763	1285	8
SSC_1287	GGGAATTATCATGAGACTAA	chr4	43707200	9	GGGAATTATCATGAGACTAA	chr4	43705183	1287	8
SSC_1288	AAAATCCCTTATACATGCTG	chr16	49245408	9	AAAATCCCTTATACATGCTG	chr16	49211497	1288	8
SSC_1291	AGCTGGTTCATGTGAGTCCC	chrX	18132754	9	AGCTGGTTCATGTGAGTCCC	chrX	18114634	1291	7
SSC_1297	GCTAGACAAAGACCGTTTAA	chr1	116641698	9	GCTAGACAAAGACCGTTTAA	chr1	116099077	1297	7
SSC_1298	ATGTTCTACCTGGGAATGGG	chr1	91123172	9	ATGTTCTACCTGGGAATGGG	chr1	90657615	1298	7
SSC_1299	TATATTTGATTCCTGAAACT	chr2	81988186	9	TATATTTGATTCCTGAAACT	chr2	81761062	1299	8
SSC_1300	CCTAGTATTTGTGCAATTGC	chr3	103664609	9	CCTAGTATTTGTGCAATTGC	chr3	103945765	1300	7
SSC_1305	TGTAGTAATGCCCCCATTCC	chr2	82614643	9	TGTAGTAATGCCCCCATTCC	chr2	82387519	1305	8
SSC_1307	CTTGGGTGTAACCCCCGTAC	chr18	63835905	9	CTTGGGTGTAACCCCCGTAC	chr18	66168669	1307	8
SSC_1308	CTCCTCACCAAGGAAGAAGG	chr11	134430211	9	CTCCTCACCAAGGAAGAAGG	chr11	134560317	1308	8
SSC_1309	GGGTAGTCACAACTAGAAGA	chr20	38147805	9	GGGTAGTCACAACTAGAAGA	chr20	39519162	1309	8
SSC_1310	CAGCATTTGCCATGATCAAT	chr16	13920408	9	CAGCATTTGCCATGATCAAT	chr16	13826551	1310	7
SSC_1312	CGCTTTGTAGCTCAGCTGTT	chr10	130713513	9	CGCTTTGTAGCTCAGCTGTT	chr10	128915249	1312	8
SSC_1313	CTGTCTGATGCCCCTGGTCT	chr9	123021244	9	CTGTCTGATGCCCCTGGTCT	chr9	120258966	1313	7
SSC_1314	AAGCCAGCCAAATGTCTGGA	chr7	28944377	9	AAGCCAGCCAAATGTCTGGA	chr7	28904760	1314	7
SSC_1316	ATCTCAAGATAGAATTGTTA	chrX	55139306	9	ATCTCAAGATAGAATTGTTA	chrX	55112873	1316	7
SSC_1317	GAATTACCTATGAATACCTA	chr4	147544674	9	GAATTACCTATGAATACCTA	chr4	146623522	1317	7
SSC_1320	ATAACTTGTGGCTTCTACAT	chr3	21196984	9	ATAACTTGTGGCTTCTACAT	chr3	21155492	1320	7
SSC_1321	CCACTCAATACGATAGACCT	chr8	126805420	9	CCACTCAATACGATAGACCT	chr8	125793176	1321	9
SSC_1327	ATGGATATAGAAGGGCCAAA	chrX	116419274	9	ATGGATATAGAAGGGCCAAA	chrX	117285311	1327	7
SSC_1330	AGACCCCGAGCCTCCAGGTC	chr9	137180795	9	AGACCCCGAGCCTCCAGGTC	chr9	134288949	1330	9
SSC_1333	AGCTAGACTCAAAAGGCTGC	chr6	32204398	9	AGCTAGACTCAAAAGGCTGC	chr6	32236621	1333	7
SSC_1334	GCAGGCATAAGTCAAACTAA	chr3	118346274	9	GCAGGCATAAGTCAAACTAA	chr3	118627427	1334	8
SSC_1335	TGGATGATTCCGTGGGCCCC	chrX	89341548	9	TGGATGATTCCGTGGGCCCC	chrX	90086549	1335	8
SSC_1336	GCTGTAGTCTTATGGGTGGT	chr19	31566141	9	GCTGTAGTCTTATGGGTGGT	chr19	31075235	1336	8
SSC_1338	TAAAACATAGCAGTCAGCAT	chrX	142971372	9	TAAAACATAGCAGTCAGCAT	chrX	143888269	1338	8
SSC_1339	ACATATCTTCAAGGCATCTC	chr6	85723422	9	ACATATCTTCAAGGCATCTC	chr6	85013704	1339	7
SSC_1340	ACATTGTCAGGAGATCGGAC	chr4	148206634	9	ACATTGTCAGGAGATCGGAC	chr4	147285482	1340	7
SSC_1341	CGACTGGGCTGACTGTGTGT	chr13	103954472	9	CGACTGGGCTGACTGTGTGT	chr13	103302122	1341	7
SSC_1343	TATAGCTTAACGAGCATGAA	chr16	63962246	9	TATAGCTTAACGAGCATGAA	chr16	63928342	1343	8
SSC_1344	TAAGACCACTTGATTAAAGC	chrX	92781205	9	TAAGACCACTTGATTAAAGC	chrX	93526206	1344	8
SSC_1346	CCACTGACTGTTCTGTGACT	chr13	20141499	9	CCACTGACTGTTCTGTGACT	chr13	19567359	1346	7
SSC_1348	GTCACGGTTGTACCTTTATG	chr2	76013345	9	GTCACGGTTGTACCTTTATG	chr2	75786219	1348	7
SSC_1350	GAATCTGCTGTATGCACTGC	chr6	69334074	9	GAATCTGCTGTATGCACTGC	chr6	68624182	1350	7
SSC_1354	CTCATGTCTCCGCCAACTAA	chr16	8287112	9	CTCATGTCTCCGCCAACTAA	chr16	8237110	1354	8
SSC_1355	TTCTGAGGCCAACATTAGAG	chrX	113033098	9	TTCTGAGGCCAACATTAGAG	chrX	113789822	1355	7
SSC_1357	CAACATCTGGGTACTGCCTG	chr2	129946586	9	CAACATCTGGGTACTGCCTG	chr2	129189013	1357	8
SSC_1358	GGGGGAATGACCAATTCATC	chr2	58519584	9	GGGGGAATGACCAATTCATC	chr2	58292449	1358	7
SSC_1359	GGAGAGCTCCCATACCAATT	chr3	3749765	9	GGAGAGCTCCCATACCAATT	chr3	3708081	1359	7
SSC_1363	GTCTTAGGCCCAGGGGATGT	chrX	33735613	9	GTCTTAGGCCCAGGGGATGT	chrX	33717496	1363	8
SSC_1365	ATCACGTTAATTTATCTTTA	chr14	30436574	9	ATCACGTTAATTTATCTTTA	chr14	29967368	1365	7
SSC_1366	CCACACTTCATTTTATGTGT	chr18	24774870	9	CCACACTTCATTTTATGTGT	chr18	27194906	1366	8
SSC_1367	GTTAGATGGACCACATGTGA	chr7	110240653	9	GTTAGATGGACCACATGTGA	chr7	110600597	1367	7
SSC_1369	TTTTCTACATAACAGTGCTC	chr2	23437170	9	TTTTCTACATAACAGTGCTC	chr2	23214299	1369	7
SSC_1370	CGGACCGCGGTGGCGCAGGC	chrX	136629552	9	CGGACCGCGGTGGCGCAGGC	chrX	137547393	1370	7
SSC_1371	TATGTTAGTCAAGAGGAGAG	chr5	128645163	9	TATGTTAGTCAAGAGGAGAG	chr5	129309470	1371	8
SSC_1372	ATGGTCCTCCCAGCACTGTC	chr3	127563850	9	ATGGTCCTCCCAGCACTGTC	chr3	127845007	1372	7
SSC_1377	TGTCTTCAACACTAGATTTC	chr5	136273528	9	TGTCTTCAACACTAGATTTC	chr5	136937839	1377	7
SSC_1378	GTCCTTTCATAGAGCTTGTT	chr1	70105186	9	GTCCTTTCATAGAGCTTGTT	chr1	69639503	1378	8
SSC_1379	GAACCCCTGGAAACCACAAT	chr6	104657865	9	GAACCCCTGGAAACCACAAT	chr6	104209990	1379	8
SSC_1380	GGTAGTCAGTGCGGTTAAGA	chr9	137441106	9	GGTAGTCAGTGCGGTTAAGA	chr9	134549260	1380	7
SSC_1381	GCACCACCTGATTTAAAAAG	chr3	84958331	9	GCACCACCTGATTTAAAAAG	chr3	84909180	1381	7
SSC_1383	ACTGGGCTGCACTGTTTCTG	chr10	37188064	9	ACTGGGCTGCACTGTTTCTG	chr10	36899136	1383	7
SSC_1384	AACCCTCTCCTCCAGGCACT	chr2	126958698	9	AACCCTCTCCTCCAGGCACT	chr2	126201121	1384	8
SSC_1388	AGTGACCACTCAGAAGTTTG	chr13	35349063	9	AGTGACCACTCAGAAGTTTG	chr13	34774926	1388	7
SSC_1389	GATTTCTTCAACCATCCTCT	chr15	45525906	9	GATTTCTTCAACCATCCTCT	chr15	45233708	1389	7
SSC_1392	AATGATGATTGGTGGTTACG	chr3	161021678	9	AATGATGATTGGTGGTTACG	chr3	161303890	1392	7
SSC_1393	TAGTGGTACCATTTGATAAA	chr10	9919088	9	TAGTGGTACCATTTGATAAA	chr10	9877125	1393	8
SSC_1395	TGTTCAACTTAAAGAATAAG	chr4	185776538	9	TGTTCAACTTAAAGAATAAG	chr4	184855384	1395	9
SSC_1398	CACATTCATCCTTTCCTGAA	chr2	104027335	9	CACATTCATCCTTTCCTGAA	chr2	103410877	1398	8
SSC_1399	AAGTATTTGGCTGGACGGAG	chr2	76385679	9	AAGTATTTGGCTGGACGGAG	chr2	76158553	1399	8
SSC_1400	GCCTACTTTTGACCAAATGC	chr21	16529973	9	GCCTACTTTTGACCAAATGC	chr21	15157653	1400	7
SSC_1401	ACGCTCAGGCAGGTCGCACA	chr18	73592933	9	ACGCTCAGGCAGGTCGCACA	chr18	75880978	1401	8
SSC_1404	ATTCATGAAAGCGTGTGAGG	chr3	163350740	9	ATTCATGAAAGCGTGTGAGG	chr3	163632952	1404	7
SSC_1406	TTTTCCCAAGGCTATGTCTT	chr7	67655769	9	TTTTCCCAAGGCTATGTCTT	chr7	68190782	1406	7
SSC_1407	AACCATGAGTACTGGGTGTT	chr17	31233118	9	AACCATGAGTACTGGGTGTT	chr17	32906100	1407	7
SSC_1408	TGTTTGGGTAAAAGGGATGA	chr1	60406659	9	TGTTTGGGTAAAAGGGATGA	chr1	59940987	1408	7
SSC_1411	CAACCTAGGGTATCTCGTGG	chr11	110655942	9	CAACCTAGGGTATCTCGTGG	chr11	110785219	1411	7
SSC_1416	TGAAGAAGCACTGAATGGAA	chr10	80338692	9	TGAAGAAGCACTGAATGGAA	chr10	78578935	1416	7
SSC_1425	GGTCACAGACAACATCGGTG	chr18	48893904	9	GGTCACAGACAACATCGGTG	chr18	51367534	1425	7
SSC_1428	TCAGTGGACAGGTCAGTATA	chr3	86644871	9	TCAGTGGACAGGTCAGTATA	chr3	86595721	1428	7
SSC_1429	AGATAGAGTAGTTGGAACCC	chr5	114406813	9	AGATAGAGTAGTTGGAACCC	chr5	115071116	1429	7
SSC_1431	CACATCTCTGAATGTTAAGA	chr1	63386503	9	CACATCTCTGAATGTTAAGA	chr1	62920832	1431	9
SSC_1432	TGCCCATCCCACGGGGGTGT	chr1	37637219	9	TGCCCATCCCACGGGGGTGT	chr1	37171618	1432	9
SSC_1435	GAGTCGAGGGCTATAGAGAT	chr6	72329406	9	GAGTCGAGGGCTATAGAGAT	chr6	71619703	1435	7
SSC_1438	TCCCCATAGTTTCTGCTGAT	chr6	51341874	9	TCCCCATAGTTTCTGCTGAT	chr6	51477076	1438	8
SSC_1439	CTGTGACACTCATCCGGTCA	chr2	221523750	9	CTGTGACACTCATCCGGTCA	chr2	220659030	1439	7
SSC_1440	CCCACTTCTCTGTTGTTATC	chr10	10324595	9	CCCACTTCTCTGTTGTTATC	chr10	10282632	1440	8
SSC_1441	AGCATTTTGGTGAGCAAGAG	chr2	41254013	9	AGCATTTTGGTGAGCAAGAG	chr2	41026873	1441	7
SSC_1442	CAGCCCTGTGGATTCATCTT	chr10	15490107	9	CAGCCCTGTGGATTCATCTT	chr10	15448108	1442	7
SSC_1443	GTCTTATGATTTGTAAACTA	chr10	59503809	9	GTCTTATGATTTGTAAACTA	chr10	57744049	1443	7
SSC_1444	TATGGAAATTTACACAAGCT	chr14	82731125	9	TATGGAAATTTACACAAGCT	chr14	82264781	1444	8
SSC_1445	GAGCCCGTGTTCAAGTGTGA	chr2	122983811	9	GAGCCCGTGTTCAAGTGTGA	chr2	122226235	1445	8
SSC_1446	ATCTGACAGAGTAACCCAAG	chr1	30654770	9	ATCTGACAGAGTAACCCAAG	chr1	30181923	1446	7
SSC_1451	CAAAGTTGGTTTTCCAAATG	chr18	77576515	9	CAAAGTTGGTTTTCCAAATG	chr18	79816515	1451	9
SSC_1452	CGAAACAGAAGGAGGCTTCC	chr20	12059179	9	CGAAACAGAAGGAGGCTTCC	chr20	12078531	1452	7
SSC_1454	GAAGGAGAGAGGCATTGCAA	chr5	151945117	9	GAAGGAGAGAGGCATTGCAA	chr5	152565556	1454	7
SSC_1460	TTTTGTACATATCTATCCAT	chrX	99777351	9	TTTTGTACATATCTATCCAT	chrX	100522354	1460	7
SSC_1461	TTTTAATTCTATGGCTGCAA	chr7	135743293	9	TTTTAATTCTATGGCTGCAA	chr7	136058545	1461	7
SSC_1462	ATAGTAGAGACTGAATAAAA	chr15	96060122	9	ATAGTAGAGACTGAATAAAA	chr15	95516893	1462	7
SSC_1466	GGTAGACTGGGTGGGGAAAG	chr4	78547488	9	GGTAGACTGGGTGGGGAAAG	chr4	77626334	1466	7
SSC_1467	AGACCTTTGCTGCCCACAGC	chr4	1633023	9	AGACCTTTGCTGCCCACAGC	chr4	1631296	1467	7
SSC_1472	CTGGTTAGGAGCAGATGTCC	chrX	5802876	9	CTGGTTAGGAGCAGATGTCC	chrX	5884835	1472	8
SSC_1478	ATGAGTTGGGACCCAACTTA	chr11	4569248	9	ATGAGTTGGGACCCAACTTA	chr11	4548018	1478	7
SSC_1479	CTCTCTGCCTTATCGTAACA	chrX	136379339	9	CTCTCTGCCTTATCGTAACA	chrX	137297180	1479	8
SSC_1483	CCACTCCCATCATAGACCAA	chr3	77709968	9	CCACTCCCATCATAGACCAA	chr3	77660817	1483	8
SSC_1484	GTAGATCATAACACGGCAGC	chr1	147341780	9	GTAGATCATAACACGGCAGC	chr1	147869648	1484	7
SSC_1485	CCAAACTTTATTTCTAGTTT	chrX	124912672	9	CCAAACTTTATTTCTAGTTT	chrX	125778690	1485	8
SSC_1486	CTACGAGTTCAGAAAGAGGG	chr16	51747977	9	CTACGAGTTCAGAAAGAGGG	chr16	51714066	1486	8
SSC_1487	ATTTGACAAATGGCCGGGCC	chr8	135955996	9	ATTTGACAAATGGCCGGGCC	chr8	134943753	1487	9
SSC_1490	TTTTGCTCCAAATGGGTGCT	chr7	156109875	9	TTTTGCTCCAAATGGGTGCT	chr7	156317181	1490	7
SSC_1491	ATTGTTGACTTCGAGTCATA	chr3	178613301	9	ATTGTTGACTTCGAGTCATA	chr3	178895513	1491	7
SSC_1492	TGATTCTGAAGACCAATAGT	chr2	177375179	9	TGATTCTGAAGACCAATAGT	chr2	176510451	1492	7
SSC_1494	CCATTTGTTTCTCCTTACTA	chr14	86341591	9	CCATTTGTTTCTCCTTACTA	chr14	85875247	1494	8
SSC_1495	AGTTAGACCTTCGGTCCCCT	chr17	4943920	9	AGTTAGACCTTCGGTCCCCT	chr17	5040625	1495	7
SSC_1496	TGTTCCGCCAATGGTGGTAG	chr4	45319523	9	TGTTCCGCCAATGGTGGTAG	chr4	45317506	1496	8
SSC_1497	AACCCTCGAGGCCTTTTTGT	chr11	32251296	9	AACCCTCGAGGCCTTTTTGT	chr11	32229750	1497	7
SSC_1498	GAGAGAGGACACCCGCTGTC	chr3	127068719	9	GAGAGAGGACACCCGCTGTC	chr3	127349876	1498	7
SSC_1500	CTGTCACCTAGTATACTGAA	chr2	126898551	9	CTGTCACCTAGTATACTGAA	chr2	126140974	1500	8
SSC_1502	TTCTCTCAAATAGACCATCC	chr5	83037232	9	TTCTCTCAAATAGACCATCC	chr5	83741413	1502	7
SSC_1504	AGATTGTCAATTGGGAGTGA	chr12	114964035	9	AGATTGTCAATTGGGAGTGA	chr12	114526230	1504	8
SSC_1505	ATATGTTGTCCCTTTTAGCC	chr19	29650093	9	ATATGTTGTCCCTTTTAGCC	chr19	29159186	1505	8
SSC_1507	CTGGAGTCAATGCCAGTGGC	chr2	129222184	9	CTGGAGTCAATGCCAGTGGC	chr2	128464610	1507	7
SSC_1508	TGGGTCCTCTGGGATGGACA	chr6	103872823	9	TGGGTCCTCTGGGATGGACA	chr6	103424948	1508	7
SSC_1511	GAGTCCTACTCATAGCCCAC	chr4	96817793	9	GAGTCCTACTCATAGCCCAC	chr4	95896642	1511	7
SSC_1513	ACACCTTTTCTTACAGGTGC	chr8	43234688	9	ACACCTTTTCTTACAGGTGC	chr8	43379545	1513	7
SSC_1514	GTCCTTTTGCCAAAGGGAAT	chr12	7325254	9	GTCCTTTTGCCAAAGGGAAT	chr12	7172658	1514	7
SSC_1520	CCTGACATCCCTGCCTGAAT	chr3	70310741	9	CCTGACATCCCTGCCTGAAT	chr3	70261590	1520	7
SSC_1522	ATACTATACATCTCCACATC	chr3	136929732	9	ATACTATACATCTCCACATC	chr3	137210890	1522	7
SSC_1524	ATGAAGTGCCCATCTTCCTA	chr18	62274209	9	ATGAAGTGCCCATCTTCCTA	chr18	64606974	1524	8
SSC_1526	CTGCTGAGCAGTGGGCGTGC	chr14	88239369	9	CTGCTGAGCAGTGGGCGTGC	chr14	87773025	1526	8
SSC_1528	TACTGAAACTGCATACTCCT	chr7	24056308	9	TACTGAAACTGCATACTCCT	chr7	24016689	1528	7
SSC_1529	TAGAAATATATTCCTAATGC	chr3	24602063	9	TAGAAATATATTCCTAATGC	chr3	24560572	1529	7
SSC_1530	GTTAGAGAAATGCCCTTTTC	chr8	62966965	9	GTTAGAGAAATGCCCTTTTC	chr8	62054406	1530	7
SSC_1531	CGGTGGGTGTGCTACTTGGG	chr14	48357302	9	CGGTGGGTGTGCTACTTGGG	chr14	47888099	1531	7
SSC_1532	TTGCCCCGTGCCCGCCAAAT	chr2	210074011	9	TTGCCCCGTGCCCGCCAAAT	chr2	209209287	1532	7
SSC_1534	CAGCCCCAGTGCCCTAACTA	chrX	58307034	9	CAGCCCCAGTGCCCTAACTA	chrX	58280601	1534	8
SSC_1535	GCCAGCCTTCTGCCTCAATT	chr3	77898750	9	GCCAGCCTTCTGCCTCAATT	chr3	77849599	1535	8
SSC_1536	CCCCAGCTATTATAATACAT	chr10	2017394	9	CCCCAGCTATTATAATACAT	chr10	1975200	1536	8
SSC_1537	CTCTTACCAAAATACCTGAC	chr19	8077100	9	CTCTTACCAAAATACCTGAC	chr19	8012216	1537	7
SSC_1539	GTCCATTCTGCTTAGCAAGC	chr5	76302761	9	GTCCATTCTGCTTAGCAAGC	chr5	77006936	1539	7
SSC_1540	AGGGCTGCAGTCTAGGAATC	chr13	98220424	9	AGGGCTGCAGTCTAGGAATC	chr13	97568170	1540	7
SSC_1542	AACTGATCTAGTATACAATT	chr9	105833463	9	AACTGATCTAGTATACAATT	chr9	103071181	1542	7
SSC_1545	GGACAATGTAGACATGCCAG	chr11	110441763	9	GGACAATGTAGACATGCCAG	chr11	110571039	1545	7
SSC_1546	GGCAGTTCCTCCTAACTGAC	chr7	155231993	9	GGCAGTTCCTCCTAACTGAC	chr7	155439298	1546	7
SSC_1547	ATGATTAATGATAAGGCTTC	chr5	163505931	9	ATGATTAATGATAAGGCTTC	chr5	164078925	1547	7
SSC_1548	CATTGTACTAAAACCCTCAA	chr14	41924974	9	CATTGTACTAAAACCCTCAA	chr14	41455771	1548	7
SSC_1550	CCTGGACGCATTATCTCTAT	chr11	116468475	9	CCTGGACGCATTATCTCTAT	chr11	116597758	1550	7
SSC_1551	CCAGTGGTAAATGTTTGTTA	chr8	20786150	9	CCAGTGGTAAATGTTTGTTA	chr8	20928639	1551	7
SSC_1552	TAATATGGTTGATTCTCTCT	chr17	33033200	9	TAATATGGTTGATTCTCTCT	chr17	34706181	1552	7
SSC_1553	CAGCTATGATAACAGGAAGT	chr16	24466972	9	CAGCTATGATAACAGGAAGT	chr16	24455651	1553	7
SSC_1560	AGCTGGTCTTCATAGGGAAT	chr3	130538995	9	AGCTGGTCTTCATAGGGAAT	chr3	130820151	1560	9
SSC_1561	GATTTGGTGAACAACAGCTG	chr18	70122207	9	GATTTGGTGAACAACAGCTG	chr18	72454972	1561	8
SSC_1562	GGGCCCCCTCTCCTGTGTCT	chr7	4485163	9	GGGCCCCCTCTCCTGTGTCT	chr7	4445532	1562	8
SSC_1563	CTAGCCCCACTGGAAAGCAA	chr4	11931269	9	CTAGCCCCACTGGAAAGCAA	chr4	11929645	1563	7
SSC_1565	GCCCCACCCCAAAATGGGAG	chr17	72358486	9	GCCCCACCCCAAAATGGGAG	chr17	74362347	1565	7
SSC_1566	GGTCAAACCCAACACCACGC	chr15	25043128	9	GGTCAAACCCAACACCACGC	chr15	24797981	1566	8
SSC_1567	ATTGGTTAGGTTGCTGTGAA	chr1	50507977	9	ATTGGTTAGGTTGCTGTGAA	chr1	50042305	1567	8
SSC_1568	TTCAGACGTTGGGCCATAGA	chr7	70451708	9	TTCAGACGTTGGGCCATAGA	chr7	70986722	1568	8
SSC_1572	GGTTGTCTATTAAATAACTC	chr8	126992835	9	GGTTGTCTATTAAATAACTC	chr8	125980591	1572	7
SSC_1573	TTGGTGCACCCAGTAAATTT	chr3	53466488	9	TTGGTGCACCCAGTAAATTT	chr3	53432461	1573	7
SSC_1576	ATCCTGTAAGATTTTCACAA	chr13	32106754	9	ATCCTGTAAGATTTTCACAA	chr13	31532617	1576	7
SSC_1577	GGTCTATAGCATTCAAACTC	chrX	120577295	9	GGTCTATAGCATTCAAACTC	chrX	121443441	1577	7
SSC_1578	GGATGGGACAGCATTCGAGC	chr15	89331429	9	GGATGGGACAGCATTCGAGC	chr15	88788198	1578	7
SSC_1580	ACCTACCATGTGGTTGATTT	chr7	38702216	9	ACCTACCATGTGGTTGATTT	chr7	38662616	1580	7
SSC_1581	AGTGTAATTATCAGTATCAC	chr9	122439614	9	AGTGTAATTATCAGTATCAC	chr9	119677336	1581	7
SSC_1582	GGCTACAAAGTTACCCCTTG	chr2	47886430	9	GGCTACAAAGTTACCCCTTG	chr2	47659291	1582	7
SSC_1583	TTTAGGTATTGAGCCTGTCT	chr10	66966156	9	TTTAGGTATTGAGCCTGTCT	chr10	65206398	1583	7
SSC_1585	AATTCCCTATCACTATTTAA	chr3	19620337	9	AATTCCCTATCACTATTTAA	chr3	19578845	1585	7
SSC_1586	CATCAACAGGTTCTGAGAAA	chr15	26405381	9	CATCAACAGGTTCTGAGAAA	chr15	26160234	1586	8
SSC_1589	AAACTGGGGCTTTAGCCCCG	chr5	3344743	9	AAACTGGGGCTTTAGCCCCG	chr5	3344629	1589	8
SSC_1592	GTAAGGAAAGATAATCTTGC	chr12	71443012	9	GTAAGGAAAGATAATCTTGC	chr12	71049232	1592	7
SSC_1595	GATCATTCAGATCAGCCTTT	chr9	89350262	9	GATCATTCAGATCAGCCTTT	chr9	86735347	1595	8
SSC_1600	ATCTGCTGCAATATTAAGCA	chr13	59392992	9	ATCTGCTGCAATATTAAGCA	chr13	58818858	1600	8
SSC_1601	CTTCAGTTTTTCTTTTGACT	chr7	9305927	9	CTTCAGTTTTTCTTTTGACT	chr7	9266297	1601	8
SSC_1602	TATTCGTTTGTGAATAAGTG	chr4	126723444	9	TATTCGTTTGTGAATAAGTG	chr4	125802289	1602	7
SSC_1604	TCCATTTAATGTTATCCCCT	chr18	76266575	9	TCCATTTAATGTTATCCCCT	chr18	78506575	1604	8
SSC_1605	CAATGACACCTATACACATG	chrX	12795852	9	CAATGACACCTATACACATG	chrX	12777733	1605	7
SSC_1608	CACCAGCCGAAAGCACCCTC	chr2	3066194	9	CACCAGCCGAAAGCACCCTC	chr2	3062422	1608	8
SSC_1609	TCTCTCATAGGAACTTGACT	chr8	137539984	9	TCTCTCATAGGAACTTGACT	chr8	136527741	1609	8
SSC_1610	TGAGGCCTCAGGGTCAAGCG	chr14	74673571	9	TGAGGCCTCAGGGTCAAGCG	chr14	74206868	1610	7
SSC_1612	GTTCACAGCCAAACATCTGT	chr13	61230921	9	GTTCACAGCCAAACATCTGT	chr13	60656787	1612	7
SSC_1614	TATCAACCCCTTCTAGTGTT	chr11	127066743	9	TATCAACCCCTTCTAGTGTT	chr11	127196848	1614	7
SSC_1615	GACTGTCGCCAGAACAGGAT	chr3	82829235	9	GACTGTCGCCAGAACAGGAT	chr3	82780084	1615	7
SSC_1616	TCCTCATTATGAACAAGTAA	chrY	15954914	9	TCCTCATTATGAACAAGTAA	chrY	13843034	1616	7
SSC_1617	CTGCATCTAGACATCGTTCT	chr20	12857836	9	CTGCATCTAGACATCGTTCT	chr20	12877188	1617	7
SSC_1618	TAGAAAGTCAGTGACCGGAG	chr14	97188181	9	TAGAAAGTCAGTGACCGGAG	chr14	96721844	1618	7
SSC_1619	CCAAAATCGGGGTACTTCCA	chr15	37579091	9	CCAAAATCGGGGTACTTCCA	chr15	37286890	1619	7
SSC_1620	GATGTGGGGAACAACACCAT	chr11	110411263	9	GATGTGGGGAACAACACCAT	chr11	110540539	1620	7
SSC_1621	TGATTATTCCCTGGGCCCAG	chr3	6179662	9	TGATTATTCCCTGGGCCCAG	chr3	6137975	1621	8
SSC_1624	AGACAGCATGTATTTGGAAA	chr9	90671591	9	AGACAGCATGTATTTGGAAA	chr9	88056676	1624	7
SSC_1625	TGTTTCCCTGAAACAGGGTT	chr3	162773423	9	TGTTTCCCTGAAACAGGGTT	chr3	163055635	1625	7
SSC_1630	TAAGATGGGGATGGTGCTTA	chr2	168535024	9	TAAGATGGGGATGGTGCTTA	chr2	167678514	1630	7
SSC_1633	GATTCTTTGGACTTTTTCCT	chr16	51417769	9	GATTCTTTGGACTTTTTCCT	chr16	51383858	1633	8
SSC_1634	GCCACGTTAAACTCTCCAAG	chr14	89268573	9	GCCACGTTAAACTCTCCAAG	chr14	88802229	1634	7
SSC_1635	GAATCATTTATCACTGAGTG	chr9	23517731	9	GAATCATTTATCACTGAGTG	chr9	23517733	1635	8
SSC_1636	TTCTGCTTCAGGATGAATAT	chr13	107573801	9	TTCTGCTTCAGGATGAATAT	chr13	106921453	1636	7
SSC_1639	ATTGTAATTTTAAATCATGC	chr1	5164166	9	ATTGTAATTTTAAATCATGC	chr1	5104106	1639	7
SSC_1641	AGTAGTCCCTACATCTCAGC	chr18	49257411	9	AGTAGTCCCTACATCTCAGC	chr18	51731041	1641	8
SSC_1643	GTCCTGTCACAGAAACCTGT	chr16	65829827	9	GTCCTGTCACAGAAACCTGT	chr16	65795924	1643	8
SSC_1644	GCATCCTACTGCAAAATTTA	chr4	19053579	9	GCATCCTACTGCAAAATTTA	chr4	19051956	1644	8
SSC_1645	TGGCTTCTTTGCAACCACCT	chr5	86151426	9	TGGCTTCTTTGCAACCACCT	chr5	86855609	1645	7
SSC_1646	TTGTTCTACTGATCAAAATC	chr12	55676054	9	TTGTTCTACTGATCAAAATC	chr12	55282270	1646	7
SSC_1647	CCTCTCACTCGAGCTCTCAG	chr22	25829810	9	CCTCTCACTCGAGCTCTCAG	chr22	25433843	1647	9
SSC_1649	TAATAGCTGTTGTCTTCCAA	chr9	120328983	9	TAATAGCTGTTGTCTTCCAA	chr9	117566705	1649	7
SSC_1650	ATTTTATGCACACACTCATA	chr4	12552305	9	ATTTTATGCACACACTCATA	chr4	12550681	1650	8
SSC_1654	GAAAGGCTTGGAGTAAAAAG	chr3	96496017	9	GAAAGGCTTGGAGTAAAAAG	chr3	96777173	1654	7
SSC_1655	CTGCATTGAGATACTTGGAA	chr4	12683505	9	CTGCATTGAGATACTTGGAA	chr4	12681881	1655	8
SSC_1656	TAGTGGGTAAAGTTATAAAC	chrX	8403237	9	TAGTGGGTAAAGTTATAAAC	chrX	8435196	1656	7
SSC_1658	TTATATATTGGATGGATTGG	chr11	4904744	9	TTATATATTGGATGGATTGG	chr11	4883514	1658	7
SSC_1659	AAGCTCGCTTTAGCTATCTC	chrX	49510212	9	AAGCTCGCTTTAGCTATCTC	chrX	49745609	1659	7
SSC_1660	GAGGCCCCCCACGGGACTGA	chr1	155065234	9	GAGGCCCCCCACGGGACTGA	chr1	155092758	1660	7
SSC_1662	ACTTGAAAGAAACAAAGCGG	chr16	52761864	9	ACTTGAAAGAAACAAAGCGG	chr16	52727952	1662	8
SSC_1663	TAATTCTGGCCCCAAAGTAT	chr15	95673281	9	TAATTCTGGCCCCAAAGTAT	chr15	95130052	1663	7
SSC_1664	GTGTGCACATTATCTATTAA	chrX	76277427	9	GTGTGCACATTATCTATTAA	chrX	77057001	1664	8
SSC_1665	ATATGCTATCTATGGGAATT	chr4	137114165	9	ATATGCTATCTATGGGAATT	chr4	136193010	1665	7
SSC_1666	GCATGGGGCTTCTTCTAACT	chr3	70090254	9	GCATGGGGCTTCTTCTAACT	chr3	70041103	1666	7
SSC_1667	AAAGGAACTGTGATAACGAT	chr4	34072339	9	AAAGGAACTGTGATAACGAT	chr4	34070717	1667	7
SSC_1668	TTATATTATGTAATGGCAGG	chr13	66283574	9	TTATATTATGTAATGGCAGG	chr13	65709442	1668	7
SSC_1669	TATATATGTCACTCATGTGG	chr6	77482074	9	TATATATGTCACTCATGTGG	chr6	76772357	1669	7
SSC_1670	CTCTAGTCTAAGAGCTCGCC	chr14	82619834	9	CTCTAGTCTAAGAGCTCGCC	chr14	82153490	1670	8
SSC_1671	AACAATGAGGCCAATGGAAA	chr3	68603253	9	AACAATGAGGCCAATGGAAA	chr3	68554102	1671	8
SSC_1675	TTAGCATTGCTTACCATTGC	chr2	193460840	9	TTAGCATTGCTTACCATTGC	chr2	192596114	1675	7
SSC_1678	TCGGATTAAAATCTTCCAAG	chr11	127259658	9	TCGGATTAAAATCTTCCAAG	chr11	127389763	1678	7
SSC_1679	GGACAAATTATCAATTGTAG	chr2	187863152	9	GGACAAATTATCAATTGTAG	chr2	186998425	1679	7
SSC_1680	CTCACTAGCATTTCCTGAAC	chr18	69827552	9	CTCACTAGCATTTCCTGAAC	chr18	72160317	1680	8
SSC_1681	CCACTGCCCCACTGAGGCTC	chr14	40696870	9	CCACTGCCCCACTGAGGCTC	chr14	40227666	1681	7
SSC_1684	CCAGACGTGATAACAGACTC	chr14	26225812	9	CCAGACGTGATAACAGACTC	chr14	25756606	1684	8
SSC_1685	GTGACTATGGCCACAGAGGG	chr18	75702553	9	GTGACTATGGCCACAGAGGG	chr18	77990597	1685	8
SSC_1687	GGGTTTGGATAGTTGTGCGT	chr7	68065381	9	GGGTTTGGATAGTTGTGCGT	chr7	68600394	1687	7
SSC_1689	AATTGTCGGGTGTGTAGCGC	chr16	66161930	9	AATTGTCGGGTGTGTAGCGC	chr16	66128027	1689	7
SSC_1690	CTCTAAATTTTGTATTCTGC	chr3	175660590	9	CTCTAAATTTTGTATTCTGC	chr3	175942802	1690	7
SSC_1691	AATAATGAGATACAAACAAG	chrX	143339064	9	AATAATGAGATACAAACAAG	chrX	144255958	1691	8
SSC_1692	ACTGAGCATCCTCATATAAA	chr6	49110569	9	ACTGAGCATCCTCATATAAA	chr6	49142933	1692	7
SSC_1694	CCCCCTCCCTATGACAAAAT	chr20	22810007	9	CCCCCTCCCTATGACAAAAT	chr20	22829369	1694	7
SSC_1695	CTAAGTTAAAAAAGATTACC	chr18	38007179	9	CTAAGTTAAAAAAGATTACC	chr18	40427215	1695	8
SSC_1697	ACCCCACACCCAAGGCGATG	chr18	58418829	9	ACCCCACACCCAAGGCGATG	chr18	60751596	1697	7
SSC_1698	AGTGAAAGAGGCTGCTTAAT	chr6	92608254	9	AGTGAAAGAGGCTGCTTAAT	chr6	91898536	1698	8
SSC_1699	GATGGGCTTGTGAGAATCTA	chr1	159289220	9	GATGGGCTTGTGAGAATCTA	chr1	159319430	1699	7
SSC_1701	AGTGGCTGGCTCTCATGTGG	chr3	11957446	9	AGTGGCTGGCTCTCATGTGG	chr3	11915972	1701	9
SSC_1702	TGTCATTGTTCACTGTGTAC	chr11	101644352	9	TGTCATTGTTCACTGTGTAC	chr11	101773621	1702	7
SSC_1703	GTGGGAGGGACTATATAAGA	chr16	78115518	9	GTGGGAGGGACTATATAAGA	chr16	78081621	1703	8
SSC_1705	GATCCCCACTACCTTCTATG	chr16	17081683	9	GATCCCCACTACCTTCTATG	chr16	16987826	1705	7
SSC_1706	CCTGCTTCCAAATTCACCAG	chr18	39025749	9	CCTGCTTCCAAATTCACCAG	chr18	41445785	1706	8
SSC_1707	ACAAACTTAAACTGCTTTCA	chr9	74038442	9	ACAAACTTAAACTGCTTTCA	chr9	71423526	1707	7
SSC_1708	GACAGATCTGCTGAGAGCTA	chr10	35253097	9	GACAGATCTGCTGAGAGCTA	chr10	34964169	1708	7
SSC_1709	GGCCCATTGAAACTTGGGCT	chr20	39016386	9	GGCCCATTGAAACTTGGGCT	chr20	40387746	1709	8
SSC_1713	ATCGTTCTCGCTTTTGTAGA	chr12	97956979	9	ATCGTTCTCGCTTTTGTAGA	chr12	97563201	1713	8
SSC_1714	GGTTGTCAATACCTGAGTTT	chr3	40738040	9	GGTTGTCAATACCTGAGTTT	chr3	40696549	1714	7
SSC_1715	TCACTTGCCTGGTTTGCAGC	chr5	62125263	9	TCACTTGCCTGGTTTGCAGC	chr5	62829436	1715	7
SSC_1716	TAATTCACAGATAATTACGT	chr20	7124996	9	TAATTCACAGATAATTACGT	chr20	7144349	1716	7
SSC_1717	GGCAATGCCAATCTCCTCCA	chr10	10386633	9	GGCAATGCCAATCTCCTCCA	chr10	10344670	1717	8
SSC_1718	GCAGACACCCATTGGAGGGT	chr14	107160162	9	GCAGACACCCATTGGAGGGT	chr14	106704145	1718	7
SSC_1719	AATGTTAACAGTCTCTGGTT	chr3	18515431	9	AATGTTAACAGTCTCTGGTT	chr3	18473939	1719	7
SSC_1721	CTAGATTAGAAATGCAGTAT	chr2	108716510	9	CTAGATTAGAAATGCAGTAT	chr2	108100054	1721	7
SSC_1723	ATACATAAATCGGTGGGAGT	chr21	31413873	9	ATACATAAATCGGTGGGAGT	chr21	30041555	1723	8
SSC_1724	TGTCAACTCAGTGATGCCAA	chr2	129598171	9	TGTCAACTCAGTGATGCCAA	chr2	128840597	1724	8
SSC_1726	CCCTCAAACAAATTCTAGAA	chr7	62074913	9	CCCTCAAACAAATTCTAGAA	chr7	62614535	1726	8
SSC_1727	GAGGGTAGCCATGTGGATGC	chr17	32827243	9	GAGGGTAGCCATGTGGATGC	chr17	34500224	1727	7
SSC_1735	TTCAGACCAGGCAACTTGGT	chr9	1654290	9	TTCAGACCAGGCAACTTGGT	chr9	1654290	1735	8
SSC_1736	GCAGTCAAAAGGGGGCTGAG	chr6	40633214	9	GCAGTCAAAAGGGGGCTGAG	chr6	40665475	1736	9
SSC_1738	TCTGAGTTGACCATTGGTGC	chr6	148051971	9	TCTGAGTTGACCATTGGTGC	chr6	147730835	1738	7
SSC_1739	GGAAAGGGAACCAGGTCCGG	chr2	86613226	9	GGAAAGGGAACCAGGTCCGG	chr2	86386103	1739	7
SSC_1741	TGCAATTAGACGAGAGGTCT	chr10	125289073	9	TGCAATTAGACGAGAGGTCT	chr10	123529557	1741	7
SSC_1742	TGTACCGATTCCAAATGTGA	chr8	38439975	9	TGTACCGATTCCAAATGTGA	chr8	38582457	1742	9
SSC_1743	ATGCACCCCATCCTATCCTT	chrX	141906506	9	ATGCACCCCATCCTATCCTT	chrX	142818720	1743	8
SSC_1746	GACTATAGGTCCAAACTTGG	chr18	62270884	9	GACTATAGGTCCAAACTTGG	chr18	64603649	1746	8
SSC_1747	CAGAGATAAATTGTGTTATC	chr3	7860762	9	CAGAGATAAATTGTGTTATC	chr3	7819075	1747	8
SSC_1750	TGATTAATTCTCAGGGTCCG	chr12	127671588	9	TGATTAATTCTCAGGGTCCG	chr12	127187043	1750	7
SSC_1751	CTAGCAACATTCCTTCCATT	chr3	54130257	9	CTAGCAACATTCCTTCCATT	chr3	54096230	1751	7
SSC_1752	AGGGAACACTGGAGCTAGAC	chr5	129968817	9	AGGGAACACTGGAGCTAGAC	chr5	130633124	1752	7
SSC_1753	AAGAAGGGCTGTTGATGGAC	chr5	18603576	9	AAGAAGGGCTGTTGATGGAC	chr5	18603467	1753	8
SSC_1755	CACATGTCTGTCAGATTAAC	chr2	66259558	9	CACATGTCTGTCAGATTAAC	chr2	66032424	1755	7
SSC_1757	GAACTGATAAGTCCTGTTTA	chr9	76656408	9	GAACTGATAAGTCCTGTTTA	chr9	74041492	1757	8
SSC_1760	TTGAAAGGTAATGGAGCCCT	chr9	7205749	9	TTGAAAGGTAATGGAGCCCT	chr9	7205749	1760	7
SSC_1762	CATTTTGAGAACCATGGTCG	chrX	151733406	9	CATTTTGAGAACCATGGTCG	chrX	152564934	1762	7
SSC_1763	TAGCTTTTGGTGGGCGTGGA	chr11	101225384	9	TAGCTTTTGGTGGGCGTGGA	chr11	101354653	1763	7
SSC_1765	AAAATTCTATTTGCCTTACC	chr21	26600170	9	AAAATTCTATTTGCCTTACC	chr21	25227856	1765	7
SSC_1767	GAACTAGAAAGTAGACCTCA	chr3	19644645	9	GAACTAGAAAGTAGACCTCA	chr3	19603153	1767	7
SSC_1773	GTATTGTCTTAGTATAATCT	chr5	125103207	9	GTATTGTCTTAGTATAATCT	chr5	125767514	1773	7
SSC_1774	TTGAGACAGTGGGGTGTTGC	chr2	3064082	9	TTGAGACAGTGGGGTGTTGC	chr2	3060310	1774	8
SSC_1777	AATAAGGAGTTTTGAGTGGG	chr4	130684486	9	AATAAGGAGTTTTGAGTGGG	chr4	129763331	1777	7
SSC_1778	AATGTATTGGAAACTGACGA	chr9	29475371	9	AATGTATTGGAAACTGACGA	chr9	29475373	1778	7
SSC_1779	GGTTATAGAAACTAAAGGAA	chr22	34458060	9	GGTTATAGAAACTAAAGGAA	chr22	34062071	1779	8
SSC_1780	AGCAGGAGCTTGCATGCACG	chr13	55157734	9	AGCAGGAGCTTGCATGCACG	chr13	54583599	1780	8
SSC_1781	AGTTATTGATTATCAACCAT	chr13	82197569	9	AGTTATTGATTATCAACCAT	chr13	81623434	1781	7
SSC_1783	CCTTCCTTAGAGACAAATGT	chr16	48874446	9	CCTTCCTTAGAGACAAATGT	chr16	48840535	1783	7
SSC_1784	GCAGAGCGCACGGCACAGCG	chr2	198651042	9	GCAGAGCGCACGGCACAGCG	chr2	197786318	1784	7
SSC_1786	CACTGGTAGGGAATTCTGGA	chr15	79695687	9	CACTGGTAGGGAATTCTGGA	chr15	79403345	1786	7
SSC_1787	TTTTATGGCCCAGTCTGGAA	chr12	116205871	9	TTTTATGGCCCAGTCTGGAA	chr12	115768066	1787	8
SSC_1790	GGACGTGTTGGCAAGGGGGT	chr5	3002865	9	GGACGTGTTGGCAAGGGGGT	chr5	3002751	1790	8
SSC_1792	GTGCTAGGTTACTGGCATCT	chrY	16301506	9	GTGCTAGGTTACTGGCATCT	chrY	14189626	1792	7
SSC_1793	GAGGTCTATTTCTCAGACTT	chr4	94778788	9	GAGGTCTATTTCTCAGACTT	chr4	93857637	1793	7
SSC_1795	AGGTATACATCTAACTAGCA	chr5	146504163	9	AGGTATACATCTAACTAGCA	chr5	147124600	1795	7
SSC_1802	GTGGTCTTAAAGAAGACACT	chr11	71019818	9	GTGGTCTTAAAGAAGACACT	chr11	71308772	1802	7
SSC_1803	CTGCCGCTGGCTGATACCTG	chr2	105794471	9	CTGCCGCTGGCTGATACCTG	chr2	105178014	1803	7
SSC_1805	AGTGAGTTAAAAATTTGGTT	chr3	176497393	9	AGTGAGTTAAAAATTTGGTT	chr3	176779605	1805	7
SSC_1808	TGCCACCTATGGGTTTCTTG	chr14	83017509	9	TGCCACCTATGGGTTTCTTG	chr14	82551165	1808	8
SSC_1810	TTGAAATGCCTAGGTACCCA	chr13	103976499	9	TTGAAATGCCTAGGTACCCA	chr13	103324149	1810	7
SSC_1815	GTACTGGTTATGCAGCCCAG	chr15	55120456	9	GTACTGGTTATGCAGCCCAG	chr15	54828258	1815	8
SSC_1816	GGTGAGCATAGAGTCAAAGC	chr10	92825629	9	GGTGAGCATAGAGTCAAAGC	chr10	91065872	1816	7
SSC_1818	GGAACAATTTTTCAGGTACC	chr2	14912483	9	GGAACAATTTTTCAGGTACC	chr2	14772359	1818	8
SSC_1819	TTGGGTGTAGTGTGAGAACG	chrX	152777017	9	TTGGGTGTAGTGTGAGAACG	chrX	153511559	1819	7
SSC_1820	CCTGTGCTCTCGTCAAATAA	chr2	41926581	9	CCTGTGCTCTCGTCAAATAA	chr2	41699441	1820	7
SSC_1821	CACAGACAGACAAATCTTGA	chr8	64803594	9	CACAGACAGACAAATCTTGA	chr8	63891037	1821	8
SSC_1822	CATATCACAACATGCCATAA	chr3	126828131	9	CATATCACAACATGCCATAA	chr3	127109288	1822	7
SSC_1825	CATGAACAAGAATTTTTTCT	chrX	36421258	9	CATGAACAAGAATTTTTTCT	chrX	36403143	1825	8
SSC_1828	CCCACAGAAAGAGGCGAAGC	chr11	121665426	9	CCCACAGAAAGAGGCGAAGC	chr11	121794718	1828	7
SSC_1829	AAATGGCTAGACAAGAGCCC	chr4	64157784	9	AAATGGCTAGACAAGAGCCC	chr4	63292066	1829	8
SSC_1830	ATTTCCGATCAGCAATTGCT	chr3	20798618	9	ATTTCCGATCAGCAATTGCT	chr3	20757126	1830	7
SSC_1836	CAAGCACGAGGCTGCATTAT	chr15	95517800	9	CAAGCACGAGGCTGCATTAT	chr15	94974571	1836	8
SSC_1842	TCTCCCCATTGTAAATTAAA	chr6	46473943	9	TCTCCCCATTGTAAATTAAA	chr6	46506206	1842	7
SSC_1844	TGCGGCTTTGGGATCAGGAA	chr2	242977182	9	TGCGGCTTTGGGATCAGGAA	chr2	242035031	1844	9
SSC_1846	GAACAAGGGTTTGAGGGTTA	chr4	174860625	9	GAACAAGGGTTTGAGGGTTA	chr4	173939474	1846	7
SSC_1847	GGTTTCATATTAGACAGAAG	chr6	120206535	9	GGTTTCATATTAGACAGAAG	chr6	119885389	1847	7
SSC_1848	CCTCTCTTCAGCTGCCGTCT	chr14	48852762	9	CCTCTCTTCAGCTGCCGTCT	chr14	48383559	1848	7
SSC_1849	GCCTTGGAACCATGGTGATG	chr5	94668011	9	GCCTTGGAACCATGGTGATG	chr5	95332307	1849	7
SSC_1850	CTTCCTGGTTTATTGCTGCC	chr16	73405661	9	CTTCCTGGTTTATTGCTGCC	chr16	73371762	1850	7
SSC_1853	TGGTGTCATTATGAAAGATT	chr1	230881378	9	TGGTGTCATTATGAAAGATT	chr1	230745632	1853	7
SSC_1857	ATGCTGCTCATGACGCGGCT	chr19	36450942	9	ATGCTGCTCATGACGCGGCT	chr19	35960040	1857	7
SSC_1858	CCCTCAGCTACAGACCTTCA	chr8	9212497	9	CCCTCAGCTACAGACCTTCA	chr8	9354987	1858	7
SSC_1861	CCTGGCAGCCTTGGTGTCAA	chr7	142273670	9	CCTGGCAGCCTTGGTGTCAA	chr7_KI270803v1_alt	341873	NA	NA
SSC_1862	TTCCCTAACTCCCTGCATAC	chrX	57093684	9	TTCCCTAACTCCCTGCATAC	chrX	57067251	1861	7
SSC_1863	ATTTATGGATACGTGTCAGC	chr16	79563479	9	ATTTATGGATACGTGTCAGC	chr16	79529582	1862	8
SSC_1864	GAATTCAAGCCATGCAGATG	chr2	66291560	9	GAATTCAAGCCATGCAGATG	chr2	66064426	1863	7
SSC_1867	CCATTAGTACCGGTTTAGGG	chr16	34316311	9	CCATTAGTACCGGTTTAGGG	chr16	35081940	1866	8
SSC_1869	TCTGCATCTGGTACCCCTGG	chr10	6775135	9	TCTGCATCTGGTACCCCTGG	chr10	6733173	1868	8
SSC_1870	ATAAATTCAATGCACAGAAA	chr5	125517792	9	ATAAATTCAATGCACAGAAA	chr5	126182099	1869	7
SSC_1871	GGCCATTTTTCACACTTCGG	chr4	171270204	9	GGCCATTTTTCACACTTCGG	chr4	170349053	1870	7
SSC_1872	TCAGATTGCCCTCGAGCCTG	chr16	35043464	9	TCAGATTGCCCTCGAGCCTG	chr16	35809093	1871	8
SSC_1875	GGTTAGAAGCATGTACAGTG	chr18	24859116	9	GGTTAGAAGCATGTACAGTG	chr18	27279152	1874	7
SSC_1876	TTTTGTGACGGCCAGGGTAA	chr10	15495917	9	TTTTGTGACGGCCAGGGTAA	chr10	15453918	1875	7
SSC_1877	GTGTAGTGAAATGACTATAA	chr14	84473767	9	GTGTAGTGAAATGACTATAA	chr14	84007423	1876	8
SSC_1878	TTTGCGTTCTGGGAGCTTCA	chr18	10290935	9	TTTGCGTTCTGGGAGCTTCA	chr18	10290938	1877	7
SSC_1879	ATCCTTACTCTAAGGAGAGT	chr7	152566162	9	ATCCTTACTCTAAGGAGAGT	chr7	152869077	1878	7
SSC_1884	GTTGCTCTGAAATAGAAAAA	chr18	32737587	9	GTTGCTCTGAAATAGAAAAA	chr18	35157623	1883	7
SSC_1886	ATATTTGATCAATACAAGTC	chr15	46309036	9	ATATTTGATCAATACAAGTC	chr15	46016838	1885	8
SSC_1888	TTAAGGGCATGCAGGGGTGT	chr8	21104435	9	TTAAGGGCATGCAGGGGTGT	chr8	21246924	1887	7
SSC_1889	ACTAGAGGGTTAGGAGTGGA	chr2	60142478	9	ACTAGAGGGTTAGGAGTGGA	chr2	59915343	1888	8
SSC_1890	CATAGATATTCTCTTCTCAT	chr10	82432718	9	CATAGATATTCTCTTCTCAT	chr10	80672962	1889	7
SSC_1891	ATGTCCAAAACATCCGGGTG	chr2	217861234	9	ATGTCCAAAACATCCGGGTG	chr2	216996511	1890	7
SSC_1892	GCATTTCTGCCATTGCCGTG	chr9	6144036	9	GCATTTCTGCCATTGCCGTG	chr9	6144036	1891	7
SSC_1893	TGGATTATCAAAATGATGCC	chr7	70490099	9	TGGATTATCAAAATGATGCC	chr7	71025113	1892	8
SSC_1894	CAAGTAGACCATCAACCTCT	chr15	95206286	9	CAAGTAGACCATCAACCTCT	chr15	94663057	1893	8
SSC_1895	TTAGCCAAACACTTCTGGGG	chr4	37156870	9	TTAGCCAAACACTTCTGGGG	chr4	37155248	1894	7
SSC_1896	AGAAAGAACTGTTCTTGAAC	chr4	162089772	9	AGAAAGAACTGTTCTTGAAC	chr4	161168620	1895	7
SSC_1897	CTTGTTATAACAGACTTACT	chr5	29387923	9	CTTGTTATAACAGACTTACT	chr5	29387816	1896	8
SSC_1898	AGGGGTTGGAGCAGAATAAT	chrX	127148277	9	AGGGGTTGGAGCAGAATAAT	chrX	128014298	1897	8
SSC_1899	GTAGTGATGGTCAGGACAGC	chr4	58479780	9	GTAGTGATGGTCAGGACAGC	chr4	57613614	1898	7
SSC_1900	ACCAAGCGCTTCAAGAGATG	chr6	166597988	9	ACCAAGCGCTTCAAGAGATG	chr6	166184500	1899	7
SSC_1902	CTGGCCTAGGGTGGCCGGTC	chr1	2885744	9	CTGGCCTAGGGTGGCCGGTC	chr1	2969179	1901	7
SSC_1905	GAAGTCTAAAAACAGACCCA	chr6	170232244	9	GAAGTCTAAAAACAGACCCA	chr6	169832148	1904	9
SSC_1906	CCTTGATTCCACCTATGAAA	chr15	95379470	9	CCTTGATTCCACCTATGAAA	chr15	94836241	1905	8
SSC_1907	TAAGTTACAGTCCACTGATG	chr19	23056397	9	TAAGTTACAGTCCACTGATG	chr19	22873595	1906	8
SSC_1908	ATGATCTGACCAGCAGATAG	chr7	41652618	9	ATGATCTGACCAGCAGATAG	chr7	41613020	1907	7
SSC_1909	GATGAGACTTTACTAGTTTA	chr2	34250136	9	GATGAGACTTTACTAGTTTA	chr2	34025069	1908	7
SSC_1913	ACTTCTGTGGAGTTCATGGA	chr12	114865104	9	ACTTCTGTGGAGTTCATGGA	chr12	114427299	1912	8
SSC_1914	GGTTAGCTCTTCAGATCTCT	chr2	108173274	9	GGTTAGCTCTTCAGATCTCT	chr2	107556818	1913	7
SSC_1916	TGTTTAGTAACTCAGTGTAC	chr19	57687428	9	TGTTTAGTAACTCAGTGTAC	chr19	57176060	1915	7
SSC_1917	CCCAGTTCACAGCTAATCCG	chr5	15107771	9	CCCAGTTCACAGCTAATCCG	chr5	15107662	1916	9
SSC_1918	TGCCCATGACCCACATAATT	chr5	98512128	9	TGCCCATGACCCACATAATT	chr5	99176424	1917	7
SSC_1920	AGTGTGATTTCTAATAGTCA	chr13	64232299	9	AGTGTGATTTCTAATAGTCA	chr13	63658166	1919	7
SSC_1921	TGGTCTTCAGTGCTAGCAGT	chr7	13562450	9	TGGTCTTCAGTGCTAGCAGT	chr7	13522825	1920	7
SSC_1922	GTTTGTGTATTAGGAATGGC	chr10	125384548	9	GTTTGTGTATTAGGAATGGC	chr10	123625032	1921	7
SSC_1923	AATCTATACTTCTACAATAT	chrY	7976662	9	AATCTATACTTCTACAATAT	chrY	8108621	1922	7
SSC_1924	TCACGGACAATCTACTTTAC	chr2	123318382	9	TCACGGACAATCTACTTTAC	chr2	122560806	1923	8
SSC_1925	TGAATGGACCTCAAGTAAAC	chr11	22330473	9	TGAATGGACCTCAAGTAAAC	chr11	22308927	1924	7
SSC_1926	CCTCCCCACTACTAAGTTTT	chr14	40805588	9	CCTCCCCACTACTAAGTTTT	chr14	40336384	1925	7
SSC_1927	AACTCTTCTCTGAGTATCAT	chrX	5069673	9	AACTCTTCTCTGAGTATCAT	chrX	5151632	1926	7
SSC_1928	CGTACAATGTGGGGTCCTGG	chr2	144598691	9	CGTACAATGTGGGGTCCTGG	chr2	143841122	1927	7
SSC_1929	TAGCTCCACATGATTACCTG	chr6	103983981	9	TAGCTCCACATGATTACCTG	chr6	103536106	1928	8
SSC_1931	AACTCTCAATGGTGTCTCCA	chr18	42650755	9	AACTCTCAATGGTGTCTCCA	chr18	45070790	1930	7
SSC_1932	AACCATACCTCCTTTGGTAA	chr2	126504522	9	AACCATACCTCCTTTGGTAA	chr2	125746945	1931	8
SSC_1933	GTGGGGAGGTGCCAAGCGGA	chr3	69482651	9	GTGGGGAGGTGCCAAGCGGA	chr3	69433500	1932	7
SSC_1934	ATTGGCTAAATTCCTGTAAC	chrX	105746765	9	ATTGGCTAAATTCCTGTAAC	chrX	106503535	1933	7
SSC_1936	TGTCCATGTAGTAACTGAAT	chr10	57883609	9	TGTCCATGTAGTAACTGAAT	chr10	56123848	1935	8
SSC_1939	TGTTTTGGTGCAGTATTAAT	chr20	21512964	9	TGTTTTGGTGCAGTATTAAT	chr20	21532326	1938	7
SSC_1940	TGCAACTTGGTCTCCACCCC	chr1	222441654	9	TGCAACTTGGTCTCCACCCC	chr1	222268312	1939	7
SSC_1941	TAAAAATCCATATATATCAC	chr12	16564995	9	TAAAAATCCATATATATCAC	chr12	16412061	1940	7
SSC_1943	TGCATTTATAAAGGGGACTA	chrX	128357547	9	TGCATTTATAAAGGGGACTA	chrX	129223570	1942	7
SSC_1944	CAATGATTCTTCCAAGAGGT	chr1	90906042	9	CAATGATTCTTCCAAGAGGT	chr1	90440485	1943	7
SSC_1945	TTCCCTGTTACAAGAGGTGA	chr3	4132987	9	TTCCCTGTTACAAGAGGTGA	chr3	4091303	1944	7
SSC_1946	CATTAATTAAAACTCTGTAC	chr21	40942196	9	CATTAATTAAAACTCTGTAC	chr21	39570269	1945	7
SSC_1947	AATACACGATGATGTAACTG	chr21	23668976	9	AATACACGATGATGTAACTG	chr21	22296656	1946	8
SSC_1949	ACGGTTGAGATCCAATATCC	chr7	54784866	9	ACGGTTGAGATCCAATATCC	chr7	54717173	1948	7
SSC_1952	GAAAATTTCAGGGGATTGTT	chr8	106966802	9	GAAAATTTCAGGGGATTGTT	chr8	105954574	1951	7
SSC_1953	CTGGGTAAGCCCTTGGTCCC	chr17	26790356	9	CTGGGTAAGCCCTTGGTCCC	chr17	28463338	1952	9
SSC_1954	ACGTCTTAGGAGACCCAAAG	chr8	71868492	9	ACGTCTTAGGAGACCCAAAG	chr8	70956257	1953	8
SSC_1957	ATATTGACAATAAATTGTTG	chr20	12206143	9	ATATTGACAATAAATTGTTG	chr20	12225495	1956	8
SSC_1962	TTGCTGTCATGATCTGCAAT	chr5	153246214	9	TTGCTGTCATGATCTGCAAT	chr5	153866654	1961	7
SSC_1963	CCCATAGGGCCCCTGGGTGG	chrX	134560338	9	CCCATAGGGCCCCTGGGTGG	chrX	135426413	1962	8
SSC_1964	GAAGGACTAGAAAGCCATGA	chrX	68613382	9	GAAGGACTAGAAAGCCATGA	chrX	69393539	1963	9
SSC_1966	CATGGAAGGCGCTCAGAACC	chr7	56313343	9	CATGGAAGGCGCTCAGAACC	chr7	56245650	1965	8
SSC_1969	GCAGAATTCACCATTGTTTA	chr6	74642506	9	GCAGAATTCACCATTGTTTA	chr6	73932790	1968	7
SSC_1970	TAAGGGCTTCTTCTAGCTGC	chr18	70545442	9	TAAGGGCTTCTTCTAGCTGC	chr18	72878207	1969	8
SSC_1971	GGCTCCATCGGACAACTACC	chr3	75983101	9	GGCTCCATCGGACAACTACC	chr3	75933950	1970	8
SSC_1972	GGATGCAGACAAGTCCTTGG	chr18	35359376	9	GGATGCAGACAAGTCCTTGG	chr18	37779412	1971	8
SSC_1973	CGTGAAACTCCGGTCTAGAA	chr16	9663517	9	CGTGAAACTCCGGTCTAGAA	chr16	9569660	1972	7
SSC_1974	CGAGGACGGCTCAAACTGGA	chrX	9210315	9	CGAGGACGGCTCAAACTGGA	chrX	9242275	1973	8
SSC_1976	CTAGGTCACACAGCCATGGT	chr20	57936184	9	CTAGGTCACACAGCCATGGT	chr20	59361129	1975	7
SSC_1978	TAGGAGTCTTAGAAAGCATA	chr3	191671612	9	TAGGAGTCTTAGAAAGCATA	chr3	191953823	1977	7
SSC_1979	TGCTAAAGGGCTCTGACGTT	chr10	18395560	9	TGCTAAAGGGCTCTGACGTT	chr10	18106631	1978	7
SSC_1982	TTATAGAAGAAACCCATCTA	chr3	39695366	9	TTATAGAAGAAACCCATCTA	chr3	39653875	1981	7
SSC_1985	CACCAAGAGAACACAGGGTA	chr7	27357223	9	CACCAAGAGAACACAGGGTA	chr7	27317604	1984	7
SSC_1987	AAGCTTTGCTCAATTTTCTT	chr9	110974522	9	AAGCTTTGCTCAATTTTCTT	chr9	108212242	1986	7
SSC_1988	GTCCCAGGTCCGTGGAGCCC	chr5	3080257	9	GTCCCAGGTCCGTGGAGCCC	chr5	3080143	1987	8
SSC_1993	TGGGCAATGACAAACACGTA	chr14	28424089	9	TGGGCAATGACAAACACGTA	chr14	27954883	1992	8
SSC_1997	TAGGTAATGATGCATGGGCA	chr5	6915666	9	TAGGTAATGATGCATGGGCA	chr5	6915553	1996	7
SSC_1998	CGGGAATATGTCCAAATCTC	chr13	112761383	9	CGGGAATATGTCCAAATCTC	chr13	112107069	1997	8
SSC_2001	AGGGAAGGTTGCTATTCTGG	chr4	171397864	9	AGGGAAGGTTGCTATTCTGG	chr4	170476713	2000	7
SSC_2003	CTTAACAGTGTCATAATTTT	chr14	28335235	9	CTTAACAGTGTCATAATTTT	chr14	27866029	2002	8
SSC_2004	CGGGTGAATTGTTTAGCTGT	chr2	177740099	9	CGGGTGAATTGTTTAGCTGT	chr2	176875371	2003	7
SSC_2005	CCTTGCTGACTGCTCTCACT	chr2	229242035	9	CCTTGCTGACTGCTCTCACT	chr2	228377319	2004	7
SSC_2007	TCACAATCCTGTCTACTGAC	chr19	22062040	9	TCACAATCCTGTCTACTGAC	chr19	21879238	2006	8
SSC_2008	CAGTGGGAACCCCATAAGTC	chr9	92254573	9	CAGTGGGAACCCCATAAGTC	chr9	89639658	2007	7
SSC_2009	CCTTGGCATCGAAGCTTTAT	chr3	95073023	9	CCTTGGCATCGAAGCTTTAT	chr3	95354179	2008	7
SSC_2010	TCAAGCCTTCCAGGCAACAT	chr13	51565549	9	TCAAGCCTTCCAGGCAACAT	chr13	50991413	2009	7
SSC_2011	TCACACATATGACTAGTAAT	chr6	81399926	9	TCACACATATGACTAGTAAT	chr6	80690209	2010	7
SSC_2013	GTAGCTATTGCCAGGTGCGA	chr4	34217133	9	GTAGCTATTGCCAGGTGCGA	chr4	34215511	2012	7
SSC_2014	AGAATCTTAGTAAGGAGGAT	chr6	164561873	9	AGAATCTTAGTAAGGAGGAT	chr6	164140841	2013	8
SSC_2015	AAATAATCATTTAGTCAACG	chr4	121589842	9	AAATAATCATTTAGTCAACG	chr4	120668687	2014	7
SSC_2016	GCTTTGGAACTCAGACGTAC	chr22	34664172	9	GCTTTGGAACTCAGACGTAC	chr22	34268183	2015	8
SSC_2017	AAGGGAGCATGGCTCCCTGA	chr20	39268178	9	AAGGGAGCATGGCTCCCTGA	chr20	40639538	2016	8
SSC_2018	TGCTTGTTTTTTGAGTGCTT	chr5	173858813	9	TGCTTGTTTTTTGAGTGCTT	chr5	174431810	2017	7
SSC_2022	GAATAAGGCACTGTTAATAA	chr20	9861113	9	GAATAAGGCACTGTTAATAA	chr20	9880465	2021	7
SSC_2025	TTTACGTATAGCCCATGGAA	chr10	109588434	9	TTTACGTATAGCCCATGGAA	chr10	107828676	2024	7
SSC_2028	CGGATGCACTGCTCTGAGTG	chr18	29550840	9	CGGATGCACTGCTCTGAGTG	chr18	31970877	2027	7
SSC_2035	GTCCATGCATTTCACAAACA	chr12	131945207	9	GTCCATGCATTTCACAAACA	chr12	131460662	2034	7
SSC_2036	TGGTACTTATGATGATAATA	chr12	73131429	9	TGGTACTTATGATGATAATA	chr12	72737649	2035	7
SSC_2040	ATTTTATTACAGTGTGATGC	chr3	144194852	9	ATTTTATTACAGTGTGATGC	chr3	144476010	2039	7
SSC_2043	AAGTGTCTGTTGAATTTGTT	chr15	86637181	9	AAGTGTCTGTTGAATTTGTT	chr15	86093950	2042	7
SSC_2044	TCACAGCTGTTATCATCTAC	chr13	84113865	9	TCACAGCTGTTATCATCTAC	chr13	83539730	2043	7
SSC_2047	AGTATCTGAGAGAGCCAACC	chr3	77903535	9	AGTATCTGAGAGAGCCAACC	chr3	77854384	2046	8
SSC_2048	CCTGACATCATATTCCTCTA	chr2	59418848	9	CCTGACATCATATTCCTCTA	chr2	59191713	2047	8
SSC_2050	CCCTCTAGATCTGTAAAAAT	chr4	121091946	9	CCCTCTAGATCTGTAAAAAT	chr4	120170791	2049	7
SSC_2052	GAATGTACTCAAGGCTAGAA	chr2	137323932	9	GAATGTACTCAAGGCTAGAA	chr2	136566362	2051	8
SSC_2053	ATCACTAGCCAAGATTCTCA	chr11	104355717	9	ATCACTAGCCAAGATTCTCA	chr11	104484989	2052	7
SSC_2054	ACTAGGATCAGACAAAGAGA	chr14	99284193	9	ACTAGGATCAGACAAAGAGA	chr14	98817856	2053	8
SSC_2055	CACTACTCTCTCAACTTCTA	chr10	23922476	9	CACTACTCTCTCAACTTCTA	chr10	23633547	2054	8
SSC_2056	ATATTGGATGGAACAAGAAG	chr3	116633001	9	ATATTGGATGGAACAAGAAG	chr3	116914154	2055	8
SSC_2057	CTGTTTAACCTTCCAGTATC	chr4	18641560	9	CTGTTTAACCTTCCAGTATC	chr4	18639937	2056	8
SSC_2058	ACAACATTCCTTCATGGTCT	chrX	152652555	9	ACAACATTCCTTCATGGTCT	chrX	153387097	2057	7
SSC_2059	GTTTTAAGCCGCGGCGTTGG	chr22	49680562	9	GTTTTAAGCCGCGGCGTTGG	chr22	49284636	2058	8
SSC_2060	GTGGGCACAGTCCATGCTTG	chr8	37116157	9	GTGGGCACAGTCCATGCTTG	chr8	37258639	2059	7
SSC_2062	CAAAACAGACCTTCTGCACT	chr16	13384315	9	CAAAACAGACCTTCTGCACT	chr16	13290458	2061	8
SSC_2067	CAGTATTTTGGAGGACACCT	chr16	85489774	9	CAGTATTTTGGAGGACACCT	chr16	85456168	2066	7
SSC_2069	GACGACTTTTCTGTATAGCA	chr2	31914811	9	GACGACTTTTCTGTATAGCA	chr2	31689742	2068	7
SSC_2070	GGAGATAGTTAGCCATGGAG	chr7	4588235	9	GGAGATAGTTAGCCATGGAG	chr7	4548604	2069	7
SSC_2071	ACCGTCTGATAGAAAGGCCA	chr1	4165178	9	ACCGTCTGATAGAAAGGCCA	chr1	4105118	2070	8
SSC_2073	GAGGGAAGGCGTGGATCAGT	chr11	116531145	9	GAGGGAAGGCGTGGATCAGT	chr11	116660428	2072	7
SSC_2074	CTATACATGATAAATTGCAT	chr18	23711907	9	CTATACATGATAAATTGCAT	chr18	26131943	2073	7
SSC_2075	TGGGGAGGATATGCCTACAA	chrX	63326312	9	TGGGGAGGATATGCCTACAA	chrX	64106432	2074	7
SSC_2077	CCTAGGCTTTCTTAGGAGCC	chr2	119267720	9	CCTAGGCTTTCTTAGGAGCC	chr2	118510144	2076	7
SSC_2078	TTTCTTAAGCTACTTTGCGA	chr5	173768521	9	TTTCTTAAGCTACTTTGCGA	chr5	174341518	2077	7
SSC_2079	TCCTGAAGTTACTTAGGGGT	chr1	82937636	9	TCCTGAAGTTACTTAGGGGT	chr1	82471953	2078	7
SSC_2081	GTAGTGGGGGGCTGAATCCT	chr10	111206065	9	GTAGTGGGGGGCTGAATCCT	chr10	109446307	2080	7
SSC_2083	GGCAAAAGTAAACCTATGGG	chr3	127085850	9	GGCAAAAGTAAACCTATGGG	chr3	127367007	2082	7
SSC_2084	TTGGATGATACAATGAGAAC	chr3	7965811	9	TTGGATGATACAATGAGAAC	chr3	7924124	2083	8
SSC_2085	ACCTAAGTGTGCGGATACAG	chr5	2884642	9	ACCTAAGTGTGCGGATACAG	chr5	2884528	2084	8
SSC_2089	ATCAGTGAAGAGTTGACATC	chr16	51950322	9	ATCAGTGAAGAGTTGACATC	chr16	51916410	2088	8
SSC_2091	GAAGGTTAAAGTCCTGAGTC	chr1	189416377	9	GAAGGTTAAAGTCCTGAGTC	chr1	189447247	2090	7
SSC_2093	GCCCAGGACATTGCTTCTGT	chr12	19769622	9	GCCCAGGACATTGCTTCTGT	chr12	19616688	2092	7
SSC_2094	AGAGAGGAGATGGAGTTATA	chr16	7847106	9	AGAGAGGAGATGGAGTTATA	chr16	7797104	2093	8
SSC_2097	ATCGACATCCATTTATCTTG	chr4	171510111	9	ATCGACATCCATTTATCTTG	chr4	170588960	2096	7
SSC_2100	ATTCCTGTCTGAGTCTGGGT	chr18	73572870	9	ATTCCTGTCTGAGTCTGGGT	chr18	75860915	2099	8
SSC_2102	CCTCTCTACCACTCCTACTG	chr2	2347858	9	CCTCTCTACCACTCCTACTG	chr2	2344086	2101	8
SSC_2103	GCAGGACACAGAGCCCTATC	chr15	86557697	9	GCAGGACACAGAGCCCTATC	chr15	86014466	2102	7
SSC_2107	TCATTGGGACACCATATCAG	chr10	77267220	9	TCATTGGGACACCATATCAG	chr10	75507462	2106	7
SSC_2108	CTGATTTAACTGATGTAAAC	chr8	110166082	9	CTGATTTAACTGATGTAAAC	chr8	109153853	2107	7
SSC_2109	GCTCTTGACAGCTGGACTGA	chr2	182055723	9	GCTCTTGACAGCTGGACTGA	chr2	181190996	2108	7
SSC_2110	ATTTGGTTACAAAGACTCAT	chr11	95384103	9	ATTTGGTTACAAAGACTCAT	chr11	95650939	2109	7
SSC_2112	AAGCTTGCCTTAGGCTGAGC	chr5	160491501	9	AAGCTTGCCTTAGGCTGAGC	chr5	161064494	2111	8
SSC_2113	GTGCCTGGCGAAGCCCGAGT	chr10	60936057	9	GTGCCTGGCGAAGCCCGAGT	chr10	59176297	2112	7
SSC_2114	GCTTGTGGAATAGAAACACA	chr6	92575747	9	GCTTGTGGAATAGAAACACA	chr6	91866029	2113	8
SSC_2119	CTTATGTAATGCAATCACTT	chr1	71007976	9	CTTATGTAATGCAATCACTT	chr1	70542293	2118	7
SSC_2120	CACAGGATTACAGCTCCCAG	chr6	168057799	9	CACAGGATTACAGCTCCCAG	chr6	167657119	2119	8
SSC_2122	CATTCTAGACAAGGAATAAA	chr5	163400872	9	CATTCTAGACAAGGAATAAA	chr5	163973866	2121	7
SSC_2123	GGGCTTTGCAGGTTGTGAGG	chr13	105937338	9	GGGCTTTGCAGGTTGTGAGG	chr13	105284987	2122	7
SSC_2125	CAAATTATGACACTGTGGTA	chr12	22275800	9	CAAATTATGACACTGTGGTA	chr12	22122866	2124	7
SSC_2127	GCTTTATCATACCACTGTAA	chr15	72678527	9	GCTTTATCATACCACTGTAA	chr15	72386186	2126	7
SSC_2130	GGTCACAGGCTCGTACCACC	chr14	98926564	9	GGTCACAGGCTCGTACCACC	chr14	98460227	2129	8
SSC_2133	TATACGAAGGTTCTAGTGAG	chr2	751114	9	TATACGAAGGTTCTAGTGAG	chr2	751114	2132	7
SSC_2134	GTCTAGCCTGTATACAAACT	chr3	21140523	9	GTCTAGCCTGTATACAAACT	chr3	21099031	2133	7
SSC_2135	CCAAAGGAGTGCTGCATGGC	chr16	13593817	9	CCAAAGGAGTGCTGCATGGC	chr16	13499960	2134	8
SSC_2136	TTTGAGATGTGACCTGCAAC	chr18	63549091	9	TTTGAGATGTGACCTGCAAC	chr18	65881855	2135	8
SSC_2142	TAAATGAGCCACAACCAGCA	chr10	123127113	9	TAAATGAGCCACAACCAGCA	chr10	121367599	2141	8
SSC_2144	GTGAATCAACGACATCACTA	chr5	99846204	9	GTGAATCAACGACATCACTA	chr5	100510500	2143	7
SSC_2146	AGTTCCTCTTTGCCTCGATA	chr5	25579315	9	AGTTCCTCTTTGCCTCGATA	chr5	25579206	2145	8
SSC_2147	ATTCAAGGTCTCTCAGAGAA	chr7	35587856	9	ATTCAAGGTCTCTCAGAGAA	chr7	35548246	2146	7
SSC_2148	ACTGCAGAGGGTCCTGATAA	chr5	130441949	9	ACTGCAGAGGGTCCTGATAA	chr5	131106256	2147	9
SSC_2149	TTTCAAACCTGATTGGCAAT	chr10	16461366	9	TTTCAAACCTGATTGGCAAT	chr10	16419367	2148	7
SSC_2150	AAGACCAAAAACAAATGACT	chr2	126895355	9	AAGACCAAAAACAAATGACT	chr2	126137778	2149	8
SSC_2151	GGCGTTTTACCAAAGGGTCA	chr9	108913752	9	GGCGTTTTACCAAAGGGTCA	chr9	106151471	2150	8
SSC_2152	AACTGTCAAATCAGGTTAAC	chr9	120558531	9	AACTGTCAAATCAGGTTAAC	chr9	117796253	2151	7
SSC_2154	ATTCAAGTGAACAAGCTAAG	chr6	80067982	9	ATTCAAGTGAACAAGCTAAG	chr6	79358265	2153	7
SSC_2157	CCAAGGAAAGTTGAATGGAT	chr3	187339507	9	CCAAGGAAAGTTGAATGGAT	chr3	187621719	2156	7
SSC_2158	CCCAGCATCCAACGCATTTG	chr18	75076162	9	CCCAGCATCCAACGCATTTG	chr18	77364206	2157	8
SSC_2161	CCCCCATCGCCTTCAGTGTG	chr1	120047568	9	CCCCCATCGCCTTCAGTGTG	chr1	119504945	2160	9
SSC_2162	ATAGAATGGGCCTTGTGATA	chrX	118408515	9	ATAGAATGGGCCTTGTGATA	chrX	119274552	2161	7
SSC_2164	CTTACGGGAGAGAGACTACA	chr20	11699913	9	CTTACGGGAGAGAGACTACA	chr20	11719265	2163	7
SSC_2165	GAGGCTGTATCTATGTTGTG	chr1	50797256	9	GAGGCTGTATCTATGTTGTG	chr1	50331584	2164	7
SSC_2171	CGGTGTGTACAATGGTAAAT	chr5	67773428	9	CGGTGTGTACAATGGTAAAT	chr5	68477601	2170	7
SSC_2172	AGAAGCGAAATGTCACAGGC	chr15	97406239	9	AGAAGCGAAATGTCACAGGC	chr15	96863009	2171	8
SSC_2173	CCAGATCTATATCCTCCTGT	chr11	20603113	9	CCAGATCTATATCCTCCTGT	chr11	20581567	2172	7
SSC_2174	ACCAGGTTTTGGTGTGGCAT	chr6	148039753	9	ACCAGGTTTTGGTGTGGCAT	chr6	147718617	2173	7
SSC_2179	GTGGCTCAAATTGACTAAAT	chr12	84258351	9	GTGGCTCAAATTGACTAAAT	chr12	83864572	2178	7
SSC_2180	TTGGTACGGATGCCTTAACA	chr3	6872826	9	TTGGTACGGATGCCTTAACA	chr3	6831139	2179	8
SSC_2181	TAGATAAGACTATATACAGC	chr9	31023501	9	TAGATAAGACTATATACAGC	chr9	31023503	2180	7
SSC_2183	TGCTTTTTGAAACACCTGAC	chr9	25968791	9	TGCTTTTTGAAACACCTGAC	chr9	25968793	2182	7
SSC_2185	AATACGAATGAATTCTTATA	chr21	32094016	9	AATACGAATGAATTCTTATA	chr21	30721698	2184	8
SSC_2187	AGATAAGCTTTGCACCGCAG	chr2	105597382	9	AGATAAGCTTTGCACCGCAG	chr2	104980924	2186	7
SSC_2191	AAACTGAGACTGGGGGACAT	chr18	23418803	9	AAACTGAGACTGGGGGACAT	chr18	25838839	2190	8
SSC_2193	ATTCAGTCCCCAGTCCCTCA	chr10	113445309	9	ATTCAGTCCCCAGTCCCTCA	chr10	111685551	2192	8
SSC_2194	AGAACTTGCCCTTGACTGGC	chr21	21251925	9	AGAACTTGCCCTTGACTGGC	chr21	19879611	2193	8
SSC_2196	AACTGGGAAGTCATCAGAGA	chr9	27776190	9	AACTGGGAAGTCATCAGAGA	chr9	27776192	2195	8
SSC_2197	AGAGAAGGAGGTTCATGTTA	chr8	142685595	9	AGAGAAGGAGGTTCATGTTA	chr8	141675495	2196	7
SSC_2200	TGGGCACGCACCATCGCAAC	chr2	97132434	9	TGGGCACGCACCATCGCAAC	chr2	96466697	2199	7
SSC_2204	TATAGTATTTGACAAGTGAA	chr1	213709371	9	TATAGTATTTGACAAGTGAA	chr1	213536028	2203	9
SSC_2206	TATCCTTCAGAAAACCTGTT	chr2	186978473	9	TATCCTTCAGAAAACCTGTT	chr2	186113746	2205	7
SSC_2210	GCATAATCACTTCGCCTTTC	chr5	143155063	9	GCATAATCACTTCGCCTTTC	chr5	143775498	2209	6
SSC_2212	TGGACTCGGCCTTATACAAC	chr4	55310107	9	TGGACTCGGCCTTATACAAC	chr4	54443940	2211	7
SSC_2215	TATCGTGGCAGATCCTCGAG	chr17	6071902	9	TATCGTGGCAGATCCTCGAG	chr17	6168582	2214	7
SSC_2220	GTCCCTTCCATTGGAATACT	chr17	14980765	9	GTCCCTTCCATTGGAATACT	chr17	15077448	2219	7
SSC_2222	CAGCTCCGTGTGACAGGGCT	chr8	142719166	9	CAGCTCCGTGTGACAGGGCT	chr8	141709066	2221	7
SSC_2223	AGTATCACCAGACACAGGGT	chr5	80223015	9	AGTATCACCAGACACAGGGT	chr5	80927196	2222	7
SSC_2224	CCATATGGGAACACCTGTCT	chr1	79833630	9	CCATATGGGAACACCTGTCT	chr1	79367945	2223	7
SSC_2225	GCAAAACGGGTAGTAGGCTG	chrX	84373191	9	GCAAAACGGGTAGTAGGCTG	chrX	85118185	2224	7
SSC_2228	AGTTTGAACATGAGAAAATT	chr10	130200343	9	AGTTTGAACATGAGAAAATT	chr10	128402079	2227	8
SSC_2229	TGGGACCGGAGAGTTTAGGG	chr5	157407196	9	TGGGACCGGAGAGTTTAGGG	chr5	157980188	2228	7
SSC_2231	AGCGTTTTCACCAGCCACAG	chr4	4799729	9	AGCGTTTTCACCAGCCACAG	chr4	4798002	2230	7
SSC_2233	AATAGCTAGCTTGGCTCAGG	chr8	5398257	9	AATAGCTAGCTTGGCTCAGG	chr8	5540735	2232	8
SSC_2235	GTATACATTCACAAGTCCGG	chr8	68842740	9	GTATACATTCACAAGTCCGG	chr8	67930505	2234	8
SSC_2237	GGTCTCATTGTGTCTGTTTT	chr15	35651967	9	GGTCTCATTGTGTCTGTTTT	chr15	35359766	2236	7
SSC_2238	CTCGTTGCATTGGTCAGGTT	chr20	46682520	9	CTCGTTGCATTGGTCAGGTT	chr20	48053777	2237	7
SSC_2239	ACCAAAGCTGGGAGCGGGTA	chr5	123393092	9	ACCAAAGCTGGGAGCGGGTA	chr5	124057399	2238	7
SSC_2241	GGACACCAAAGAAGACGCAT	chr4	185879308	9	GGACACCAAAGAAGACGCAT	chr4	184958154	2240	7
SSC_2242	CTAATGGATACCCCGTTTAT	chr14	48340590	9	CTAATGGATACCCCGTTTAT	chr14	47871387	2241	7
SSC_2244	GTTTTAGGAGAAACAACTCT	chr17	16511976	9	GTTTTAGGAGAAACAACTCT	chr17	16608662	2243	7
SSC_2245	TTCAATGGCAAGGACTTTAG	chr3	63024408	9	TTCAATGGCAAGGACTTTAG	chr3	63038732	2244	8
SSC_2246	CCTTTAGAAAGGTTGGAGTT	chr8	65497944	9	CCTTTAGAAAGGTTGGAGTT	chr8	64585387	2245	8
SSC_2248	CATTTCCATGGACCATCACA	chr9	118298599	9	CATTTCCATGGACCATCACA	chr9	115536320	2247	7
SSC_2249	CAACAATGAGCGTTCCATCT	chr6	100201779	9	CAACAATGAGCGTTCCATCT	chr6	99753903	2248	7
SSC_2250	ACATCTGTATGTCCAACATC	chr7	9305893	9	ACATCTGTATGTCCAACATC	chr7	9266263	2249	8
SSC_2253	CGATTTCTACCTGTTTTCAA	chr7	24443370	9	CGATTTCTACCTGTTTTCAA	chr7	24403751	2252	7
SSC_2254	GAATTCAGGCCTGGTCTCAA	chr9	81028819	9	GAATTCAGGCCTGGTCTCAA	chr9	78413903	2253	7
SSC_2255	ATCAACCAAATGTTGTGCCA	chr11	59159053	9	ATCAACCAAATGTTGTGCCA	chr11	59391580	2254	7
SSC_2258	TGCATGTGAAGGCTGCCTTA	chr5	6165182	9	TGCATGTGAAGGCTGCCTTA	chr5	6165069	2257	8
SSC_2259	GGACTTAGCCCCAAGGTTTA	chr2	146570072	9	GGACTTAGCCCCAAGGTTTA	chr2	145812504	2258	7
SSC_2261	TGACACAAAGGCCCTGCTGA	chr2	105763896	9	TGACACAAAGGCCCTGCTGA	chr2	105147438	2260	9
SSC_2263	ACAAGTGTCTAACAACCTAG	chr11	134914608	9	ACAAGTGTCTAACAACCTAG	chr11	135044714	2262	7
SSC_2264	GCACCTGCATTTATTTCAAA	chr13	89956976	9	GCACCTGCATTTATTTCAAA	chr13	89304722	2263	7
SSC_2270	GTTCCAGGAAATGGGCAATG	chr9	96166245	9	GTTCCAGGAAATGGGCAATG	chr9	93403963	2269	7
SSC_2272	TATTATGATAGGGGATTTCT	chr4	184958296	9	TATTATGATAGGGGATTTCT	chr4	184037143	2271	7
SSC_2274	GAGGGGCCGCATGTAAGAGA	chr7	89635392	9	GAGGGGCCGCATGTAAGAGA	chr7	90006078	2273	7
SSC_2276	CAAATTGGAGGAAGAACTTA	chr15	61837703	9	CAAATTGGAGGAAGAACTTA	chr15	61545504	2275	7
SSC_2278	AGGCGAGCTTGCTGCCAATA	chr2	6452333	9	AGGCGAGCTTGCTGCCAATA	chr2	6312201	2277	8
SSC_2281	AACATTCCAGGGCATTCCAG	chr8	110192499	9	AACATTCCAGGGCATTCCAG	chr8	109180270	2280	7
SSC_2283	AATCACTCATGCCATGGTCA	chr15	31568141	9	AATCACTCATGCCATGGTCA	chr15	31275938	2282	7
SSC_2284	TTTGTCGTTGAGGGTGGAGA	chr22	17952093	9	TTTGTCGTTGAGGGTGGAGA	chr22	17473051	2283	9
SSC_2285	TAGGCGAGGGTGCAGTGGGA	chr2	3778762	9	TAGGCGAGGGTGCAGTGGGA	chr2	3731172	2284	7
SSC_2287	TTACTAGTGAGAGGGAAAGC	chr9	120933085	9	TTACTAGTGAGAGGGAAAGC	chr9	118170807	2286	7
SSC_2289	GGTGGTACAACTAAAATCCC	chr5	145116954	9	GGTGGTACAACTAAAATCCC	chr5	145737391	2288	7
SSC_2294	AAGAAGCAGTAGAGTGATTA	chr4	126670591	9	AAGAAGCAGTAGAGTGATTA	chr4	125749436	2293	7
SSC_2295	TGTAACTGGAGTTGTATGTA	chr8	75989854	9	TGTAACTGGAGTTGTATGTA	chr8	75077619	2294	7
SSC_2296	CAGTAGTTTGGACATTCTCT	chr6	50174543	9	CAGTAGTTTGGACATTCTCT	chr6	50206830	2295	8
SSC_2298	GTGTCGGTGGACTGACGAGA	chr8	58411627	9	GTGTCGGTGGACTGACGAGA	chr8	57499068	2297	7
SSC_2302	CCTACTTAACTAGAGCATGC	chr16	26807424	9	CCTACTTAACTAGAGCATGC	chr16	26796103	2301	8
SSC_2304	AGAGTAAAGTGCTTCACCAT	chr8	78793320	9	AGAGTAAAGTGCTTCACCAT	chr8	77881085	2303	7
SSC_2306	CACTAACTCTTTTTGGGTTG	chr2	49813764	9	CACTAACTCTTTTTGGGTTG	chr2	49586626	2305	8
SSC_2308	TTCCTTTCCACAACTTCAGG	chr6	66840577	9	TTCCTTTCCACAACTTCAGG	chr6	66130684	2307	7
SSC_2310	ACCTGGCACGACACTGCCGT	chr21	47239407	9	ACCTGGCACGACACTGCCGT	chr21	45819493	2309	9
SSC_2312	AAGTGTCTCTAGTGTTGAGA	chr4	23479444	9	AAGTGTCTCTAGTGTTGAGA	chr4	23477821	2311	8
SSC_2316	AAAGCCCCAAATTCACAAAC	chr20	22242247	9	AAAGCCCCAAATTCACAAAC	chr20	22261609	2315	8
SSC_2318	CAGTTCAGTGGAACTCCAGA	chr7	114757382	9	CAGTTCAGTGGAACTCCAGA	chr7	115117328	2317	7
SSC_2319	TTTACTTACTGTGAGTAGAG	chr10	8815542	9	TTTACTTACTGTGAGTAGAG	chr10	8773579	2318	8
SSC_2320	TTTGGAGTAAGGTAATAACA	chr13	104367671	9	TTTGGAGTAAGGTAATAACA	chr13	103715321	2319	8
SSC_2324	CTACCACCTGTTCTCAGTCT	chr17	55248447	9	CTACCACCTGTTCTCAGTCT	chr17	57171086	2323	7
SSC_2326	TTTGGTGTATTGTCTGAGAA	chr14	46255098	9	TTTGGTGTATTGTCTGAGAA	chr14	45785895	2325	8
SSC_2327	TAACAGCTTTGGAGCATGAT	chr18	66265021	9	TAACAGCTTTGGAGCATGAT	chr18	68597784	2326	7
SSC_2328	TCAAGTGCCACGGTGGACCA	chrX	6723915	9	TCAAGTGCCACGGTGGACCA	chrX	6805874	2327	8
SSC_2331	GAGATGACAAGGTGTGTGGG	chr9	22866555	9	GAGATGACAAGGTGTGTGGG	chr9	22866556	2330	7
SSC_2333	CCAATGATCCATAAAATTTG	chr2	107972335	9	CCAATGATCCATAAAATTTG	chr2	107355879	2332	7
SSC_2334	TGGGCAGCCTAGAAGCCACA	chr1	230639454	9	TGGGCAGCCTAGAAGCCACA	chr1	230503708	2333	7
SSC_2335	CATATTGTCAAACTTAAAAG	chr1	102581953	9	CATATTGTCAAACTTAAAAG	chr1	102116397	2334	7
SSC_2336	TTTCAGCTACTGAAGGTAGA	chr17	34372692	9	TTTCAGCTACTGAAGGTAGA	chr17	36045655	2335	9
SSC_2338	TAGCTATGTCCCTTTGTATT	chr7	26620544	9	TAGCTATGTCCCTTTGTATT	chr7	26580925	2337	7
SSC_2340	ATTTGTCCAGTGATCAAATA	chr20	6238183	9	ATTTGTCCAGTGATCAAATA	chr20	6257536	2339	7
SSC_2342	GGTTGACGCACAGAGCAACT	chr6	64101802	9	GGTTGACGCACAGAGCAACT	chr6	63391897	2341	7
SSC_2343	AGAGTTCAAGCCTGCTTGGG	chr18	5730515	9	AGAGTTCAAGCCTGCTTGGG	chr18	5730516	2342	7
SSC_2345	TCTGTTTTACTAGATATGGG	chr14	85540107	9	TCTGTTTTACTAGATATGGG	chr14	85073763	2344	7
SSC_2346	GTATGTGCATTGTTTGTACC	chr16	73791900	9	GTATGTGCATTGTTTGTACC	chr16	73758001	2345	8
SSC_2348	ATTCAGGTAAATAGTTATTG	chr12	33201092	9	ATTCAGGTAAATAGTTATTG	chr12	33048158	2347	7
SSC_2349	TAAACGGAAACCTACCGAAG	chr11	127115002	9	TAAACGGAAACCTACCGAAG	chr11	127245107	2348	9
SSC_2350	AAATAGTGCTGGAAAAGGTC	chr20	31734647	9	AAATAGTGCTGGAAAAGGTC	chr20	33146841	2349	9
SSC_2351	AAGACGTCTCAAATGAGCAA	chr18	49286688	9	AAGACGTCTCAAATGAGCAA	chr18	51760318	2350	8
SSC_2352	CTCGTAAACTATGAGCTTTT	chr4	33354750	9	CTCGTAAACTATGAGCTTTT	chr4	33353128	2351	7
SSC_2354	ACTAGTCTCACTTTAGGGCA	chr15	31614346	9	ACTAGTCTCACTTTAGGGCA	chr15	31322143	2353	7
SSC_2355	TCCTATCTATGTAATTAATG	chr15	96294884	9	TCCTATCTATGTAATTAATG	chr15	95751655	2354	7
SSC_2356	AGGAAGGCTTTCTGAGAGTC	chr1	48496641	9	AGGAAGGCTTTCTGAGAGTC	chr1	48030969	2355	8
SSC_2357	TCTGCAGAGATGCTTGCAAG	chr4	185845594	9	TCTGCAGAGATGCTTGCAAG	chr4	184924440	2356	7
SSC_2361	CCCCAAAATGAATAATACGA	chr12	75386870	9	CCCCAAAATGAATAATACGA	chr12	74993090	2360	7
SSC_2362	GTCCTAGCCCAATATACAAT	chr5	168068725	9	GTCCTAGCCCAATATACAAT	chr5	168641720	2361	7
SSC_2365	CATCTCTTTTAGCATCAATT	chr2	139418850	9	CATCTCTTTTAGCATCAATT	chr2	138661280	2364	7
SSC_2367	AGCATGAATGAGTCTCTATA	chr6	96058100	9	AGCATGAATGAGTCTCTATA	chr6	95610224	2366	7
SSC_2369	CCTGGGAAAGCTCCTCGGGC	chr8	143876558	9	CCTGGGAAAGCTCCTCGGGC	chr8	142795142	2368	7
SSC_2370	CCCCTGCATCAGAGGCCTTG	chr6	166269587	9	CCCCTGCATCAGAGGCCTTG	chr6	165856099	2369	8
SSC_2371	TCTCATAGGTTGAGGTAAGA	chr5	26084864	9	TCTCATAGGTTGAGGTAAGA	chr5	26084755	2370	8
SSC_2373	GGAGGTGCAGGACCCCACGT	chr17	21943753	9	GGAGGTGCAGGACCCCACGT	chr17	22444423	2372	8
SSC_2375	AATGTTTGTGTGTGACACGA	chr18	1736518	9	AATGTTTGTGTGTGACACGA	chr18	1736517	2374	8
SSC_2378	CAACCACATACAGGCTTGAC	chr11	98513990	9	CAACCACATACAGGCTTGAC	chr11	98643260	2377	8
SSC_2379	AATGGAATAGGTAAGATGTT	chr2	126581203	9	AATGGAATAGGTAAGATGTT	chr2	125823626	2378	8
SSC_2380	ATTCAAACTATTAACCACTA	chr3	39061471	9	ATTCAAACTATTAACCACTA	chr3	39019980	2379	9
SSC_2383	TGTACCTTCTTCGAGCCAAA	chr18	45889134	9	TGTACCTTCTTCGAGCCAAA	chr18	48362763	2382	9
SSC_2388	CAAATCCCATCTCTCAAGCC	chr8	66356462	9	CAAATCCCATCTCTCAAGCC	chr8	65444227	2387	7
SSC_2393	GGGCTTCTAGGTAGCTGAAA	chr17	11469502	9	GGGCTTCTAGGTAGCTGAAA	chr17	11566185	2392	8
SSC_2395	TAGCTTGAGATTGGCTAATA	chr16	62886402	9	TAGCTTGAGATTGGCTAATA	chr16	62852498	2394	8
SSC_2397	ATTATGCTTGTATCATAGTA	chr14	83306985	9	ATTATGCTTGTATCATAGTA	chr14	82840641	2396	8
SSC_2400	GTGTGACAAAATTGCATTTC	chr5	13505486	9	GTGTGACAAAATTGCATTTC	chr5	13505376	2399	7
SSC_2401	AAGACCTAATGGCATCAGAC	chr12	48811324	9	AAGACCTAATGGCATCAGAC	chr12	48417541	2400	7
SSC_2402	TCAGATTGCATAGGTGGCAA	chr2	168456010	9	TCAGATTGCATAGGTGGCAA	chr2	167599500	2401	7
SSC_2403	GAGATGAAGAACATAGATTG	chr11	76051076	9	GAGATGAAGAACATAGATTG	chr11	76340032	2402	7
SSC_2405	CATAATAGTCAATATATTGT	chrX	38379627	9	CATAATAGTCAATATATTGT	chrX	38520374	2404	7
SSC_2407	GAGAAGAGGCAATAATGGAC	chr8	31133562	9	GAGAAGAGGCAATAATGGAC	chr8	31276046	2406	7
SSC_2408	CAACTCTACTTGGTGAAGGG	chr6	118090089	9	CAACTCTACTTGGTGAAGGG	chr6	117768926	2407	7
SSC_2413	TCATAATAGACCTGGATCAT	chr18	48870472	9	TCATAATAGACCTGGATCAT	chr18	51344102	2412	7
SSC_2414	GCCATCCTCAAGTTACAGGT	chr20	45455855	9	GCCATCCTCAAGTTACAGGT	chr20	46827216	2413	7
SSC_2415	TCACTTATCTTCTATGACCA	chrX	83472183	9	TCACTTATCTTCTATGACCA	chrX	84217175	2414	7
SSC_2420	ACATTGGCAGAGTGCCTCAA	chr9	23659418	9	ACATTGGCAGAGTGCCTCAA	chr9	23659420	2419	8
SSC_2422	AGTTGCCTGACATTCTGGTG	chr2	78005496	9	AGTTGCCTGACATTCTGGTG	chr2	77778370	2421	8
SSC_2424	GAAATAAATGCAATTCGTAA	chrX	78652349	9	GAAATAAATGCAATTCGTAA	chrX	79396852	2423	8
SSC_2425	GCAATCAAGTTGTTTGGTAT	chr9	90981437	9	GCAATCAAGTTGTTTGGTAT	chr9	88366522	2424	7
SSC_2427	ACGAGACTTTAGCTAAGGTA	chr3	3786233	9	ACGAGACTTTAGCTAAGGTA	chr3	3744549	2426	7
SSC_2429	GCTAGGAATACACTTACGTG	chr10	64817819	9	GCTAGGAATACACTTACGTG	chr10	63058059	2428	7
SSC_2430	CCGTGAGTGAGTCGTGGCGG	chr7	149095572	9	CCGTGAGTGAGTCGTGGCGG	chr7	149398481	2429	7
SSC_2431	CTTCGTCAAACACTTGGCAC	chr12	102090488	9	CTTCGTCAAACACTTGGCAC	chr12	101696710	2430	7
SSC_2432	CTGGTCGAGAATGGAATCTG	chr11	21987135	9	CTGGTCGAGAATGGAATCTG	chr11	21965589	2431	8
SSC_2434	TCTGTGAGACCCTTCAGTAG	chr10	98503883	9	TCTGTGAGACCCTTCAGTAG	chr10	96744126	2433	7
SSC_2441	GCTTGCGGAACATGTACTTA	chr11	114743382	9	GCTTGCGGAACATGTACTTA	chr11	114872660	2440	8
SSC_2442	CACGGGACAAATGAACAGCA	chr1	102215818	9	CACGGGACAAATGAACAGCA	chr1	101750262	2441	7
SSC_2443	TTTGGAACTCCTGTCTGGTA	chr9	89367547	9	TTTGGAACTCCTGTCTGGTA	chr9	86752632	2442	8
SSC_2446	TGTGTTCAATAAGGAATTGG	chr11	90966037	9	TGTGTTCAATAAGGAATTGG	chr11	91232869	2445	8
SSC_2448	GTAGGGGTCCAGTGGCTTCA	chr2	174583439	9	GTAGGGGTCCAGTGGCTTCA	chr2	173718711	2447	7
SSC_2449	GCTAATGAGGGCAGATCCGC	chr9	137855455	9	GCTAATGAGGGCAGATCCGC	chr9	134963609	2448	8
SSC_2451	GTGTCACCAATTGAGGCAGA	chr2	108151160	9	GTGTCACCAATTGAGGCAGA	chr2	107534704	2450	7
SSC_2457	CAGGAATGTTGTGTCCCCAA	chr3	111064752	9	CAGGAATGTTGTGTCCCCAA	chr3	111345905	2456	7
SSC_2458	AACCAGAAGACTTAAGAACC	chr6	97185137	9	AACCAGAAGACTTAAGAACC	chr6	96737261	2457	7
SSC_2459	GATCCTACAGTTTATGTGCA	chr19	16080662	9	GATCCTACAGTTTATGTGCA	chr19	15969852	2458	7
SSC_2460	GCCCTTCTCCTGTCTGTGCC	chr2	130664567	9	GCCCTTCTCCTGTCTGTGCC	chr2	129906994	2459	8
SSC_2461	GCCCAACCCAGAGTCAGCCC	chr16	8149042	9	GCCCAACCCAGAGTCAGCCC	chr16	8099040	2460	8
SSC_2462	GCTTCTAGTCATCCATCTGG	chr4	31533043	9	GCTTCTAGTCATCCATCTGG	chr4	31531421	2461	7
SSC_2464	TTTGCTGTTCCTTTTTGGAC	chr8	20771820	9	TTTGCTGTTCCTTTTTGGAC	chr8	20914309	2463	7
SSC_2465	AATTACGTGAAGCCCACACA	chr13	77348132	9	AATTACGTGAAGCCCACACA	chr13	76773997	2464	7
SSC_2468	TAGCACAGGGATCTGGACCA	chr11	122173659	9	TAGCACAGGGATCTGGACCA	chr11	122302951	2467	7
SSC_2469	CAAGGATGCTCTTCAAGTGT	chr18	75163683	9	CAAGGATGCTCTTCAAGTGT	chr18	77451727	2468	8
SSC_2470	CCCATAATTATATCAACATT	chr4	133696782	9	CCCATAATTATATCAACATT	chr4	132775627	2469	7
SSC_2472	GGGAAGAACCATTAAACAAA	chrX	17178360	9	GGGAAGAACCATTAAACAAA	chrX	17160237	2471	7
SSC_2473	CTAATTTGAGTGACCCTCTT	chr1	66187638	9	CTAATTTGAGTGACCCTCTT	chr1	65721955	2472	7
SSC_2474	AATACCTTAGCTTTCTGGGT	chrX	108608176	9	AATACCTTAGCTTTCTGGGT	chrX	109364947	2473	7
SSC_2475	CCTAGGCCTTTCAAATTCTG	chr3	163447295	9	CCTAGGCCTTTCAAATTCTG	chr3	163729507	2474	7
SSC_2477	AAATATTACTAGATGGCCTC	chr6	99674042	9	AAATATTACTAGATGGCCTC	chr6	99226166	2476	7
SSC_2478	TGCAATTGAAGGAACCCCAT	chr16	47993604	9	TGCAATTGAAGGAACCCCAT	chr16	47959693	2477	7
SSC_2479	GTATAGTCGACCTGTGAACA	chr1	88163968	9	GTATAGTCGACCTGTGAACA	chr1	87698285	2478	7
SSC_2482	GTGCTCATTATCACAACTGA	chr7	132880348	9	GTGCTCATTATCACAACTGA	chr7	133195590	2481	7
SSC_2483	TACTGCAGTTCCCACTCTTA	chrX	64638320	9	TACTGCAGTTCCCACTCTTA	chrX	65418440	2482	8
SSC_2486	CAGAGATGTGTTGAGGGGAA	chr5	91413692	9	CAGAGATGTGTTGAGGGGAA	chr5	92117875	2485	7
SSC_2487	GAAAGGTTAGCTATCCCTAA	chr4	64990055	9	GAAAGGTTAGCTATCCCTAA	chr4	64124337	2486	8
SSC_2488	ATAAAGTTTGTATGATTAGG	chr3	153741023	9	ATAAAGTTTGTATGATTAGG	chr3	154023234	2487	7
SSC_2489	TTCCCTTGCTCTGCTATCCT	chr15	32149914	9	TTCCCTTGCTCTGCTATCCT	chr15	31857711	2488	8
SSC_2491	AAGGGGACTGGGTACCTCAC	chr18	63885169	9	AAGGGGACTGGGTACCTCAC	chr18	66217932	2490	8
SSC_2492	TTAAGCTGTAAGATCATCAA	chr18	69838121	9	TTAAGCTGTAAGATCATCAA	chr18	72170886	2491	8
SSC_2493	ATCAAATCAAAGATTGGGGA	chr2	157100842	9	ATCAAATCAAAGATTGGGGA	chr2	156244330	2492	7
SSC_2497	AAAAAGTACGGACCACTTAA	chr9	83184585	9	AAAAAGTACGGACCACTTAA	chr9	80569670	2496	7
SSC_2498	AACAATCATTGCTAACTTAC	chr11	45541199	9	AACAATCATTGCTAACTTAC	chr11	45519649	2497	9
SSC_2499	GGTCTTGCCCCTGGCCCTTT	chr14	36725863	9	GGTCTTGCCCCTGGCCCTTT	chr14	36256657	2498	9
SSC_2501	AAAATACGTCTTGGGGTACA	chr1	232874373	9	AAAATACGTCTTGGGGTACA	chr1	232738627	2500	7
SSC_2504	GTGGCAGGCACCGAGCTCTC	chr18	75891744	9	GTGGCAGGCACCGAGCTCTC	chr18	78131744	2503	8
SSC_2506	TTAGGGAATCTTGAACAAAG	chr3	103781399	9	TTAGGGAATCTTGAACAAAG	chr3	104062555	2505	7
SSC_2507	GAAATAGGCACCCCTTCTAA	chr18	52337854	9	GAAATAGGCACCCCTTCTAA	chr18	54670623	2506	7
SSC_2512	TTAGTATATAGCATAGTGCG	chr2	118290020	9	TTAGTATATAGCATAGTGCG	chr2	117532444	2511	8
SSC_2514	CCAACATCAGTCCTTCCACT	chr6	161109860	9	CCAACATCAGTCCTTCCACT	chr6	160688828	2513	7
SSC_2515	TGTAGGAAGAGCTGTGAACT	chr12	130751518	9	TGTAGGAAGAGCTGTGAACT	chr12	130266973	2514	8
SSC_2516	TGTTTATAATCACCTAAGTC	chr12	102787264	9	TGTTTATAATCACCTAAGTC	chr12	102393486	2515	7
SSC_2518	TTTACATAGCTCTGATGTAT	chr3	165963297	9	TTTACATAGCTCTGATGTAT	chr3	166245509	2517	7
SSC_2521	GAGCTAAAGATGGCTTCATC	chr1	119994571	9	GAGCTAAAGATGGCTTCATC	chr1	119451948	2520	7
SSC_2523	GGGATTCAACAATCAACTCA	chr2	6216348	9	GGGATTCAACAATCAACTCA	chr2	6076216	2522	8
SSC_2525	ATGGCTAAATAGGTCAGTAA	chr3	115265908	9	ATGGCTAAATAGGTCAGTAA	chr3	115547061	2524	7
SSC_2526	GGTTGCCGAGATGATCAGAA	chr16	65711129	9	GGTTGCCGAGATGATCAGAA	chr16	65677226	2525	8
SSC_2529	AATATGACAAGTACATTTAG	chr10	62528616	9	AATATGACAAGTACATTTAG	chr10	60768858	2528	7
SSC_2533	AGCCCTCTGTTACGTTATTA	chr4	83023009	9	AGCCCTCTGTTACGTTATTA	chr4	82101856	2532	7
SSC_2534	CTGTGGGCCCCTCCGGCGAT	chr18	77371525	9	CTGTGGGCCCCTCCGGCGAT	chr18	79611525	2533	8
SSC_2537	ATGTGCAAGCCTATTGTGCC	chr5	67743115	9	ATGTGCAAGCCTATTGTGCC	chr5	68447288	2536	7
SSC_2540	CGTGAACCAATTAAGAGTTC	chr11	59106166	9	CGTGAACCAATTAAGAGTTC	chr11	59338693	2539	7
SSC_2542	AATCACCTCTTCAGTAGTGG	chr14	26889315	9	AATCACCTCTTCAGTAGTGG	chr14	26420109	2541	7
SSC_2543	AAGACTGGGCCTACGTGTAG	chr8	522708	9	AAGACTGGGCCTACGTGTAG	chr8	572708	2542	7
SSC_2545	ACCAACCAAAAGCACATGGT	chr16	62970605	9	ACCAACCAAAAGCACATGGT	chr16	62936701	2544	8
SSC_2546	GGGGAGCCAGACTGATCATC	chr8	80633384	9	GGGGAGCCAGACTGATCATC	chr8	79721149	2545	9
SSC_2549	CCTAACCTTGCTTGTAGTAT	chr13	87046456	9	CCTAACCTTGCTTGTAGTAT	chr13	86394201	2548	7
SSC_2550	GCATCCTCTGTTGAGCTGCA	chr1	91286227	9	GCATCCTCTGTTGAGCTGCA	chr1	90820670	2549	7
SSC_2551	GCTATGGTCCTTTTCTTATT	chr4	64668187	9	GCTATGGTCCTTTTCTTATT	chr4	63802469	2550	8
SSC_2554	AGAACCTCATTCTCACTCTC	chr7	10523949	9	AGAACCTCATTCTCACTCTC	chr7	10484322	2553	8
SSC_2564	CGGGAAGGTGATAGCCGGAA	chr6	159560292	9	CGGGAAGGTGATAGCCGGAA	chr6	159139260	2563	9
SSC_2569	AAGTATTGAATTAGGCTGCC	chr2	139878504	9	AAGTATTGAATTAGGCTGCC	chr2	139120934	2568	8
SSC_2570	GGTTGTCATGATTCAGGGCG	chr6	99628203	9	GGTTGTCATGATTCAGGGCG	chr6	99180327	2569	7
SSC_2571	TCAGATGTCATCACCTTTAA	chr10	25961388	9	TCAGATGTCATCACCTTTAA	chr10	25672459	2570	8
SSC_2574	GTCACATGGACCTGAGGTGA	chr2	81230974	9	GTCACATGGACCTGAGGTGA	chr2	81003850	2573	8
SSC_2576	GGCTTCAAGTCCTCAAGGTG	chr20	37825010	9	GGCTTCAAGTCCTCAAGGTG	chr20	39196367	2575	7
SSC_2578	GTTAGCAAGCATGGAGAATC	chr18	30128724	9	GTTAGCAAGCATGGAGAATC	chr18	32548761	2577	7
SSC_2579	TCTTGATTGCTAATAAACAG	chr3	88341155	9	TCTTGATTGCTAATAAACAG	chr3	88292005	2578	7
SSC_2581	ACTGAGGTCACTCCCGTCTC	chr6	164719556	9	ACTGAGGTCACTCCCGTCTC	chr6	164298523	2580	8
SSC_2584	TCAAGGAGTGACCATTGGCC	chrX	5079390	9	TCAAGGAGTGACCATTGGCC	chrX	5161349	2583	7
SSC_2585	AAGTGCCGTATTACATGCAA	chrX	150721797	9	AAGTGCCGTATTACATGCAA	chrX	151553325	2584	7
SSC_2589	CACTTAATGACTATCCATAG	chr15	81985105	9	CACTTAATGACTATCCATAG	chr15	81692764	2588	7
SSC_2590	AACCTTCTCGTCATTGGTCC	chrX	3871161	9	AACCTTCTCGTCATTGGTCC	chrX	3953120	2589	7
SSC_2593	AGGTCCCCTGACATCTAAAA	chr19	50678956	9	AGGTCCCCTGACATCTAAAA	chr19	50175699	2592	7
SSC_2595	TAGAGGCTAGAGAGCTTAAA	chr18	37754089	9	TAGAGGCTAGAGAGCTTAAA	chr18	40174125	2594	8
SSC_2596	CTGTTGGAACCATCTGAGCC	chr2	7281173	9	CTGTTGGAACCATCTGAGCC	chr2	7141042	2595	8
SSC_2597	TGCGGGGAATATCTGTATTG	chr7	9049798	9	TGCGGGGAATATCTGTATTG	chr7	9010168	2596	8
SSC_2599	ATATGCCTCAACAACAGCTA	chrX	86176394	9	ATATGCCTCAACAACAGCTA	chrX	86921391	2598	8
SSC_2603	AGGTGGCTGCCCTTCAGTGG	chr14	87254364	9	AGGTGGCTGCCCTTCAGTGG	chr14	86788020	2602	8
SSC_2607	GGTTTTGTTGCTTGCTTCAC	chr16	60888255	9	GGTTTTGTTGCTTGCTTCAC	chr16	60854351	2606	8
SSC_2608	AGTTTCCACTCAGACTCGGA	chr12	40524990	9	AGTTTCCACTCAGACTCGGA	chr12	40131188	2607	7
SSC_2609	GAGGCTAACCTCATAAGGTG	chr10	38025718	9	GAGGCTAACCTCATAAGGTG	chr10	37736790	2608	8
SSC_2611	CGACTTGAAGAGCCAAGGCA	chr15	25757234	9	CGACTTGAAGAGCCAAGGCA	chr15	25512087	2610	7
SSC_2612	AGTTTAGGGCCACAAGTGAG	chr2	34743721	9	AGTTTAGGGCCACAAGTGAG	chr2	34518654	2611	7
SSC_2613	AATACAGATCCAGAAATAGA	chr6	44585762	9	AATACAGATCCAGAAATAGA	chr6	44618025	2612	7
SSC_2614	CTTCCCAGATTATGGGTACA	chr5	147517234	9	CTTCCCAGATTATGGGTACA	chr5	148137671	2613	7
SSC_2615	AAAGGGCAATTCCTAACAGA	chr12	78780956	9	AAAGGGCAATTCCTAACAGA	chr12	78387176	2614	7
SSC_2616	ATGTGGGTATTCATCAAGAA	chr21	32095611	9	ATGTGGGTATTCATCAAGAA	chr21	30723293	2615	8
SSC_2619	CTGGAGGCATTTCTCTGATA	chr12	116211671	9	CTGGAGGCATTTCTCTGATA	chr12	115773866	2618	8
SSC_2623	TATGATTAGTCCATTCACAG	chr20	39010000	9	TATGATTAGTCCATTCACAG	chr20	40381360	2622	8
SSC_2624	TCTACCAAAGGAATGAGTAT	chr11	80824622	9	TCTACCAAAGGAATGAGTAT	chr11	81113579	2623	8
SSC_2627	GTAACTGATCAAACTATCTT	chr5	38102451	9	GTAACTGATCAAACTATCTT	chr5	38102349	2626	7
SSC_2628	CATAAGTACTTCCAACTACA	chr6	142148221	9	CATAAGTACTTCCAACTACA	chr6	141827084	2627	7
SSC_2630	ATTTCCAAGCACACATGTTA	chr5	166692770	9	ATTTCCAAGCACACATGTTA	chr5	167265765	2629	8
SSC_2635	GCCAAGTCCCAAATTGGTAC	chr4	27236712	9	GCCAAGTCCCAAATTGGTAC	chr4	27235090	2634	8
SSC_2637	TATATAGAAGCTGTCCTTAG	chr3	130539522	9	TATATAGAAGCTGTCCTTAG	chr3	130820678	2636	9
SSC_2638	ACTAGTCTCTAAAGAGATCA	chr8	34162529	9	ACTAGTCTCTAAAGAGATCA	chr8	34305011	2637	8
SSC_2639	CCAACCAAGAACTCCTTCTG	chr4	137870724	9	CCAACCAAGAACTCCTTCTG	chr4	136949570	2638	7
SSC_2643	ACTGTTGCATAAAAAATTGT	chr2	168650914	9	ACTGTTGCATAAAAAATTGT	chr2	167794404	2642	7
SSC_2646	ATCCCACATTACAAGAGATT	chr7	37809296	9	ATCCCACATTACAAGAGATT	chr7	37769694	2645	8
SSC_2648	TTATTAGTGAGTTATATAAC	chr7	83352110	9	TTATTAGTGAGTTATATAAC	chr7	83722794	2647	7
SSC_2650	CCAGGAAAGCCTAAGAAACA	chr9	106496518	9	CCAGGAAAGCCTAAGAAACA	chr9	103734236	2649	7
SSC_2651	CTTCTGCAAGAGGCCTCTTG	chr6	29311636	9	CTTCTGCAAGAGGCCTCTTG	chr6	29343859	2650	7
SSC_2654	TATACATCAGGCTATAATAC	chr5	55898411	9	TATACATCAGGCTATAATAC	chr5	56602584	2653	7
SSC_2655	CCGCACGACTGCCCCCAAAA	chr1	112577762	9	CCGCACGACTGCCCCCAAAA	chr1	112035140	2654	7
SSC_2656	TCATGATTTCCGTGCACTGC	chr11	129444504	9	TCATGATTTCCGTGCACTGC	chr11	129574609	2655	7
SSC_2657	TTATTCTTCCCATTCAAAGA	chr8	33561610	9	TTATTCTTCCCATTCAAAGA	chr8	33704092	2656	7
SSC_2658	ATAGAAAGTCCCAGACCTGG	chr1	163555185	9	ATAGAAAGTCCCAGACCTGG	chr1	163585395	2657	7
SSC_2660	CAAGAGTATGACCATATGAA	chr15	26606728	9	CAAGAGTATGACCATATGAA	chr15	26361581	2659	8
SSC_2662	CCCAATTCCTCCCATCAGCC	chr4	146889723	9	CCCAATTCCTCCCATCAGCC	chr4	145968571	2661	7
SSC_2663	TTTACTCAGTTTGTTGAAGC	chr6	10869576	9	TTTACTCAGTTTGTTGAAGC	chr6	10869343	2662	7
SSC_2666	ATAATCAAAGCTAGACCCTA	chr1	82923089	9	ATAATCAAAGCTAGACCCTA	chr1	82457406	2665	7
SSC_2667	GAGACTATGGTGGGCTGAAG	chrX	63748658	9	GAGACTATGGTGGGCTGAAG	chrX	64528778	2666	8
SSC_2668	CTTACATCCATGCATGGCGA	chr14	94951680	9	CTTACATCCATGCATGGCGA	chr14	94485343	2667	7
SSC_2669	GATGATTTTCCTCAGACTAT	chr4	171851187	9	GATGATTTTCCTCAGACTAT	chr4	170930036	2668	7
SSC_2671	CATATCCATTAGGAATTACA	chr2	176545819	9	CATATCCATTAGGAATTACA	chr2	175681091	2670	7
SSC_2672	ATTTACTAAACACTTCAGGA	chr4	32330493	9	ATTTACTAAACACTTCAGGA	chr4	32328871	2671	7
SSC_2673	GATACCCTTGTGTAGGCAAC	chr18	26662503	9	GATACCCTTGTGTAGGCAAC	chr18	29082539	2672	7
SSC_2675	CCAAGAAGGGAACCTACCTA	chr5	18375470	9	CCAAGAAGGGAACCTACCTA	chr5	18375361	2674	7
SSC_2676	ATTCAGAGATTGGGTGTGCA	chr10	82656603	9	ATTCAGAGATTGGGTGTGCA	chr10	80896847	2675	8
SSC_2677	AGGTGTGTGTCTTGCTTTTC	chr9	7272190	9	AGGTGTGTGTCTTGCTTTTC	chr9	7272190	2676	7
SSC_2679	CTAAGGTTAAACTACTACTT	chr3	191469455	9	CTAAGGTTAAACTACTACTT	chr3	191751666	2678	7
SSC_2685	CTCTGGTAGTATCGGTCTGA	chr5	165254427	9	CTCTGGTAGTATCGGTCTGA	chr5	165827422	2684	8
SSC_2686	ATGTTAAAGGAAGAGTGCTT	chr13	39732928	9	ATGTTAAAGGAAGAGTGCTT	chr13	39158791	2685	7
SSC_2688	TTAACATCACTTACCTGAAC	chr7	157323338	9	TTAACATCACTTACCTGAAC	chr7	157530644	2687	7
SSC_2689	GCAAATTTTAAATAACCACT	chr4	172160979	9	GCAAATTTTAAATAACCACT	chr4	171239828	2688	7
SSC_2690	TAAACTCACAGAAATAGCAC	chr18	36190816	9	TAAACTCACAGAAATAGCAC	chr18	38610852	2689	8
SSC_2694	CAGCCATTTAGTTCTGTGAT	chr3	136771215	9	CAGCCATTTAGTTCTGTGAT	chr3	137052373	2693	7
SSC_2697	TGATATGGTACCAGCACCAA	chr16	26287367	9	TGATATGGTACCAGCACCAA	chr16	26276046	2696	8
SSC_2699	GTTGAAAGGTTTAGAGCTGG	chr15	62528027	9	GTTGAAAGGTTTAGAGCTGG	chr15	62235828	2698	7
SSC_2701	GATGAGAAGACTATGCTGTT	chr8	84424681	9	GATGAGAAGACTATGCTGTT	chr8	83512446	2700	7
SSC_2703	CATTTTTATCAGGGAAAGAC	chr11	40095387	9	CATTTTTATCAGGGAAAGAC	chr11	40073837	2702	8
SSC_2705	TGTCTGATAAATACTCGGAC	chr14	57197418	9	TGTCTGATAAATACTCGGAC	chr14	56730700	2704	7
SSC_2706	GGGATCACACCTGAAAATAT	chr4	70773460	9	GGGATCACACCTGAAAATAT	chr4	69907742	2705	7
SSC_2711	CCCTTGATAGAGTATTCAGG	chr18	38556266	9	CCCTTGATAGAGTATTCAGG	chr18	40976302	2710	7
SSC_2713	CAACAAGACAATCCATTTAT	chr4	88664531	9	CAACAAGACAATCCATTTAT	chr4	87743379	2712	7
SSC_2714	CAAATTAACTTACGAAGACC	chr16	52246831	9	CAAATTAACTTACGAAGACC	chr16	52212919	2713	8
SSC_2717	TGACCCAGACTCTAATTCCA	chr2	89192170	9	TGACCCAGACTCTAATTCCA	chr2	88892654	2716	7
SSC_2718	TTCAGTAGTTAGAATATCAG	chr18	37578915	9	TTCAGTAGTTAGAATATCAG	chr18	39998951	2717	8
SSC_2719	AAGTGACCCATTTGGACACT	chr1	106928173	9	AAGTGACCCATTTGGACACT	chr1	106385551	2718	7
SSC_2722	GTGTTTAGGGGAATTCTTGA	chr8	137899539	9	GTGTTTAGGGGAATTCTTGA	chr8	136887296	2721	8
SSC_2725	AAGATATTGCTCAAGCCTTT	chr5	109574460	9	AAGATATTGCTCAAGCCTTT	chr5	110238759	2724	7
SSC_2726	AAACTGCTTTACTAGTGAAG	chr1	163447398	9	AAACTGCTTTACTAGTGAAG	chr1	163477608	2725	7
SSC_2729	GGCACCATCTCATAGTTCCT	chr8	132811537	9	GGCACCATCTCATAGTTCCT	chr8	131799290	2728	7
SSC_2730	AATATATCTACACTCAGAGG	chrX	39330689	9	AATATATCTACACTCAGAGG	chrX	39471435	2729	7
SSC_2731	GCCATTCCTGTAGACGCTGC	chr9	79590701	9	GCCATTCCTGTAGACGCTGC	chr9	76975785	2730	7
SSC_2732	AATAGATCTTTCCGGTATAT	chr5	22867650	9	AATAGATCTTTCCGGTATAT	chr5	22867541	2731	7
SSC_2733	CCGTGCTTGGCCTCACCGAC	chr9	138087713	9	CCGTGCTTGGCCTCACCGAC	chr9	135195867	2732	8
SSC_2735	TGTGATCCAGGCCAGATGGT	chr17	31236918	9	TGTGATCCAGGCCAGATGGT	chr17	32909900	2734	7
SSC_2736	TTCTCAAGAGTGGTTAGGTG	chr21	16670289	9	TTCTCAAGAGTGGTTAGGTG	chr21	15297970	2735	7
SSC_2738	ACGTTCACCTGTGCATGCAG	chr12	16562378	9	ACGTTCACCTGTGCATGCAG	chr12	16409444	2737	7
SSC_2739	ATTCCCTTGAGGGAAAAGTT	chr19	27937923	9	ATTCCCTTGAGGGAAAAGTT	chr19	27447015	2738	8
SSC_2741	AGTTTTAAGGGGACTACATC	chrX	142398370	9	AGTTTTAAGGGGACTACATC	chrX	143310576	2740	8
SSC_2743	TAGTTATTTCACTCTGACCT	chr13	75612677	9	TAGTTATTTCACTCTGACCT	chr13	75038540	2742	7
SSC_2744	CCCACGAGGAGGTCAAATAT	chr6	125801352	9	CCCACGAGGAGGTCAAATAT	chr6	125480206	2743	7
SSC_2745	ACGAGATGAGGAGACCCTTA	chr20	22591653	9	ACGAGATGAGGAGACCCTTA	chr20	22611015	2744	8
SSC_2746	TTGCCTACTAGGCTATTTGA	chr17	68359713	9	TTGCCTACTAGGCTATTTGA	chr17	70363572	2745	7
SSC_2748	TGCCCCAGGAATTTATCCCA	chrX	17816095	9	TGCCCCAGGAATTTATCCCA	chrX	17797975	2747	7
SSC_2751	AATAGTTTACCTCTACAAAC	chrX	136007526	9	AATAGTTTACCTCTACAAAC	chrX	136925367	2750	7
SSC_2754	TGTGTTGCAGCAATGCAGTG	chr6	142208431	9	TGTGTTGCAGCAATGCAGTG	chr6	141887294	2753	7
SSC_2758	GGCTTCCCAACTCCTAGATT	chr17	72073447	9	GGCTTCCCAACTCCTAGATT	chr17	74077308	2757	8
SSC_2759	AGATATTAGGCTTTTGTGCT	chr8	19936050	9	AGATATTAGGCTTTTGTGCT	chr8	20078539	2758	7
SSC_2762	TGCCGTAAGAGCTTGGTGGG	chr3	187262320	9	TGCCGTAAGAGCTTGGTGGG	chr3	187544532	2761	7
SSC_2763	AGACAGGGGTACCAAGATTA	chr17	22040421	9	AGACAGGGGTACCAAGATTA	chr17	22541095	2762	8
SSC_2764	AACCATTCTGTTTCCTGCCA	chr12	115523008	9	AACCATTCTGTTTCCTGCCA	chr12	115085203	2763	8
SSC_2766	CATACTATAACCAGCAAAGG	chr2	200743886	9	CATACTATAACCAGCAAAGG	chr2	199879163	2765	7
SSC_2769	AGGTTGCTCCTTGCCAGTAC	chr7	108395744	9	AGGTTGCTCCTTGCCAGTAC	chr7	108755300	2768	8
SSC_2770	ACTAGTAAGGAAATCAGGGG	chr13	104270909	9	ACTAGTAAGGAAATCAGGGG	chr13	103618559	2769	8
SSC_2772	GCTTTGCGCTCTGAGAGGTG	chr3	181820879	9	GCTTTGCGCTCTGAGAGGTG	chr3	182103091	2771	7
SSC_2775	ACATATGGTCCACCTCATGG	chr5	100384341	9	ACATATGGTCCACCTCATGG	chr5	101048637	2774	8
SSC_2776	CTCTCCTATACTTGTAACAG	chr18	39003969	9	CTCTCCTATACTTGTAACAG	chr18	41424005	2775	7
SSC_2778	CATTCCACATATTACCTCTA	chr5	70219458	9	CATTCCACATATTACCTCTA	chr5	70923631	2777	7
SSC_2780	GACTATATCTACACGTCCTA	chr13	40797299	9	GACTATATCTACACGTCCTA	chr13	40223162	2779	7
SSC_2781	CACGGTGTAGATCCCAAACC	chr18	51176096	9	CACGGTGTAGATCCCAAACC	chr18	53649726	2780	8
SSC_2782	TTGTGGAGGGTCGTGGGACT	chr7	49612992	9	TTGTGGAGGGTCGTGGGACT	chr7	49573396	2781	8
SSC_2783	TAAGAAACGGTTGTAATTTT	chr14	42858836	9	TAAGAAACGGTTGTAATTTT	chr14	42389633	2782	7
SSC_2784	CTATGAAATCATGTCACAGT	chr20	17154154	9	CTATGAAATCATGTCACAGT	chr20	17173509	2783	8
SSC_2785	CCCTGAACTCAAGAGGTGCA	chr12	116320505	9	CCCTGAACTCAAGAGGTGCA	chr12	115882700	2784	7
SSC_2786	AGTGAATGCCTGATTTGAAC	chr15	45208770	9	AGTGAATGCCTGATTTGAAC	chr15	44916572	2785	7
SSC_2787	CAGAACATATTTTGCTTTTA	chr14	40482406	9	CAGAACATATTTTGCTTTTA	chr14	40013202	2786	7
SSC_2788	TTTGCCATTTTATCAAAAGG	chr18	36006402	9	TTTGCCATTTTATCAAAAGG	chr18	38426438	2787	8
SSC_2789	GCCCGGCCGGCATCTCTCTA	chr22	49576627	9	GCCCGGCCGGCATCTCTCTA	chr22	49180701	2788	8
SSC_2791	CTAATCTCTGAGCCAGAAGA	chr6	123223519	9	CTAATCTCTGAGCCAGAAGA	chr6	122902374	2790	7
SSC_2792	CTGCCCTCATGAATCATGAA	chrX	69325685	9	CTGCCCTCATGAATCATGAA	chrX	70105835	2791	7
SSC_2795	TGTTGTAGGGTGACCCATTC	chr21	25866171	9	TGTTGTAGGGTGACCCATTC	chr21	24493857	2794	8
SSC_2796	GTACTCGGATTTGCATTCTG	chr17	3168305	9	GTACTCGGATTTGCATTCTG	chr17	3265011	2795	7
SSC_2797	ATTGATAGCTTCTGGATGGT	chr1	118084740	9	ATTGATAGCTTCTGGATGGT	chr1	117542118	2796	7
SSC_2800	CATCCTATAGGCTTTATCTG	chr1	163417152	9	CATCCTATAGGCTTTATCTG	chr1	163447362	2799	7
SSC_2802	GGTTCCTACTGAAAAGCGCC	chr14	78523717	9	GGTTCCTACTGAAAAGCGCC	chr14	78057374	2801	7
SSC_2804	CAGCCTAGCTCTTATCTTCT	chr6	9023501	9	CAGCCTAGCTCTTATCTTCT	chr6	9023268	2803	7
SSC_2806	AGTAGGAACACATGTATAAA	chr14	41930397	9	AGTAGGAACACATGTATAAA	chr14	41461194	2805	7
SSC_2807	TATTTAAGTTACCTAATTAA	chr4	35960867	9	TATTTAAGTTACCTAATTAA	chr4	35959245	2806	7
SSC_2808	AGCCCCTTCTTGGAAATCAA	chr13	57984218	9	AGCCCCTTCTTGGAAATCAA	chr13	57410084	2807	8
SSC_2810	TATAATACCCTGGAGCCCAG	chr3	102821733	9	TATAATACCCTGGAGCCCAG	chr3	103102889	2809	7
SSC_2813	GCTGGACCCAGAAGTAGGGT	chr1	34849532	9	GCTGGACCCAGAAGTAGGGT	chr1	34383931	2812	8
SSC_2816	AGGCACGTTTCATCCACCCT	chr6	4516097	9	AGGCACGTTTCATCCACCCT	chr6	4515863	2815	7
SSC_2818	ATTTTCTGGGCATCTGAACC	chr20	54587232	9	ATTTTCTGGGCATCTGAACC	chr20	56012176	2817	8
SSC_2819	ATCTGTAAAAGTTTCTATCT	chr7	105771825	9	ATCTGTAAAAGTTTCTATCT	chr7	106131379	2818	7
SSC_2820	GGGTCTAGGTCACCCCCATG	chr21	40944808	9	GGGTCTAGGTCACCCCCATG	chr21	39572881	2819	7
SSC_2821	CATAGTCTCTCACTATGTGC	chr6	77463685	9	CATAGTCTCTCACTATGTGC	chr6	76753968	2820	7
SSC_2825	CTTGCTAGCATTGTTCTCAT	chr4	97122645	9	CTTGCTAGCATTGTTCTCAT	chr4	96201494	2824	7
SSC_2826	AGTGACATAGATGTCTACCA	chr13	55944378	9	AGTGACATAGATGTCTACCA	chr13	55370243	2825	8
SSC_2827	TTAGGCTTTCCCCAATTTTA	chr8	137566275	9	TTAGGCTTTCCCCAATTTTA	chr8	136554032	2826	8
SSC_2828	GTTTCCAGCTCCTAGGCCAC	chr7	35542304	9	GTTTCCAGCTCCTAGGCCAC	chr7	35502694	2827	9
SSC_2829	TAGAGAGGATAGGGTTATAG	chr21	25960886	9	TAGAGAGGATAGGGTTATAG	chr21	24588572	2828	8
SSC_2830	CTTTATATCTAAGTGGCACC	chr11	90380454	9	CTTTATATCTAAGTGGCACC	chr11	90647286	2829	8
SSC_2831	AACTTGTGGGTAGATAAACT	chr20	11282047	9	AACTTGTGGGTAGATAAACT	chr20	11301399	2830	7
SSC_2833	AGACCAAGAAAGCAGGTAGG	chr2	16685072	9	AGACCAAGAAAGCAGGTAGG	chr2	16503804	2832	9
SSC_2835	TCTTCCCAGCTTGATCATCC	chr1	229984140	9	TCTTCCCAGCTTGATCATCC	chr1	229848393	2834	9
SSC_2837	TGAAGAGTCAGGTATATTCA	chrX	26078596	9	TGAAGAGTCAGGTATATTCA	chrX	26060479	2836	8
SSC_2838	GCAAGAGAGTCATTTGCTTA	chr2	185376877	9	GCAAGAGAGTCATTTGCTTA	chr2	184512150	2837	7
SSC_2839	TGACTCTGACAGATAGTAAC	chr2	57518254	9	TGACTCTGACAGATAGTAAC	chr2	57291119	2838	7
SSC_2840	TAATCATATAGTATGCAATT	chr2	196085800	9	TAATCATATAGTATGCAATT	chr2	195221076	2839	7
SSC_2841	TTATTTTTATTAGCCCGTTC	chrX	81541024	9	TTATTTTTATTAGCCCGTTC	chrX	82285575	2840	8
SSC_2842	TCAAACTGTAGCAGCAAGTG	chr4	131505242	9	TCAAACTGTAGCAGCAAGTG	chr4	130584087	2841	7
SSC_2844	TGCTAATAATGTCTGCACTA	chr8	115741576	9	TGCTAATAATGTCTGCACTA	chr8	114729347	2843	7
SSC_2845	TACCATAAAGAATATTAGGT	chr10	118343556	9	TACCATAAAGAATATTAGGT	chr10	116584044	2844	9
SSC_2846	CCTGGACTGTCGGCTTCGTG	chr15	93783117	9	CCTGGACTGTCGGCTTCGTG	chr15	93239888	2845	7
SSC_2847	GGACAGGTTGAACCAAAATC	chr1	13996703	9	GGACAGGTTGAACCAAAATC	chr1	13670208	2846	7
SSC_2849	AGTTAGGCTTGTCCTCACTC	chrX	15034897	9	AGTTAGGCTTGTCCTCACTC	chrX	15016775	2848	7
SSC_2850	TTTACTACGGTCACTCAGTT	chr2	720347	9	TTTACTACGGTCACTCAGTT	chr2	720347	2849	7
SSC_2852	TACACTTAAAAATCCCAAGT	chr22	17925250	9	TACACTTAAAAATCCCAAGT	chr22	17446212	2851	7
SSC_2853	GGCCACTCTAGGTTGGTAGA	chr12	108329926	9	GGCCACTCTAGGTTGGTAGA	chr12	107936149	2852	7
SSC_2854	AAGTGGTTTGACAACTGAAG	chr3	164823870	9	AAGTGGTTTGACAACTGAAG	chr3	165106082	2853	7
SSC_2857	TTTTCACCTTTAAATGCATT	chr16	63005685	9	TTTTCACCTTTAAATGCATT	chr16	62971781	2856	8
SSC_2858	CCAGTCCATGCCACTATGGT	chr5	13502301	9	CCAGTCCATGCCACTATGGT	chr5	13502191	2857	7
SSC_2859	TCAAATTTCCACCGTTTTAT	chr13	74941038	9	TCAAATTTCCACCGTTTTAT	chr13	74366901	2858	7
SSC_2862	AGAGTGTTAAGGTTATCCAG	chr2	114865158	9	AGAGTGTTAAGGTTATCCAG	chr2	114107581	2861	7
SSC_2863	CCCTTAGCCCGCGTGACTGT	chr9	100620180	9	CCCTTAGCCCGCGTGACTGT	chr9	97857898	2862	7
SSC_2868	AAAATGTAGCATACACGTCA	chr19	31258466	9	AAAATGTAGCATACACGTCA	chr19	30767559	2867	8
SSC_2869	TAGTGTGCTTCACAGGAAGA	chr9	1966114	9	TAGTGTGCTTCACAGGAAGA	chr9	1966114	2868	7
SSC_2870	TCTCCAAAGGTTCTAAGTGC	chr17	54738957	9	TCTCCAAAGGTTCTAAGTGC	chr17	56661596	2869	7
SSC_2871	GTTTCGTCACAGAGACTGGC	chr12	19060955	9	GTTTCGTCACAGAGACTGGC	chr12	18908021	2870	7
SSC_2872	ATGGGAGAATGCACACGAGG	chr15	35385153	9	ATGGGAGAATGCACACGAGG	chr15	35092952	2871	7
SSC_2876	AGCACACAGGATGCTAGTGC	chr3	157605593	9	AGCACACAGGATGCTAGTGC	chr3	157887804	2875	7
SSC_2878	GGGGGGGGTTGCACCGTAAC	chr4	175778523	9	GGGGGGGGTTGCACCGTAAC	chr4	174857372	2877	7
SSC_2880	CAATAGCAGTAGAAACGTAG	chr4	130700657	9	CAATAGCAGTAGAAACGTAG	chr4	129779502	2879	7
SSC_2887	AGGCTCTAGAATGCATATTT	chr9	89280520	9	AGGCTCTAGAATGCATATTT	chr9	86665605	2886	8
SSC_2888	AAATAAGAAGCGGACAGACA	chr7	95323505	9	AAATAAGAAGCGGACAGACA	chr7	95694193	2887	7
SSC_2891	ACATATCAGTGATACATGAT	chr5	4466364	9	ACATATCAGTGATACATGAT	chr5	4466251	2890	8
SSC_2892	CCAGTCATATTGTCTATATT	chrX	112645185	9	CCAGTCATATTGTCTATATT	chrX	113401958	2891	7
SSC_2893	CTCGACTCTGGATGTCATTT	chr10	122945323	9	CTCGACTCTGGATGTCATTT	chr10	121185809	2892	8
SSC_2896	ATAGACAATGGCCCTGTAAG	chr11	11004411	9	ATAGACAATGGCCCTGTAAG	chr11	10982864	2895	9
SSC_2897	ATGGGGGCAAACAGAGTTAC	chrY	17742237	9	ATGGGGGCAAACAGAGTTAC	chrY	15630357	2896	7
SSC_2898	AAGATGTATACATTCCTCAT	chr1	108631978	9	AAGATGTATACATTCCTCAT	chr1	108089356	2897	7
SSC_2900	AGTCCCAAAAGGTTACTTTC	chr10	132803079	9	AGTCCCAAAAGGTTACTTTC	chr10	131004816	2899	8
SSC_2901	GTTTCTCAAAGCATCCTGCA	chr2	217862763	9	GTTTCTCAAAGCATCCTGCA	chr2	216998040	2900	7
SSC_2902	CAATTTGCAGAGAAAAGTAT	chr16	12966354	9	CAATTTGCAGAGAAAAGTAT	chr16	12872497	2901	8
SSC_2907	GCCCTCATTAGGTGAGATAA	chr8	78993568	9	GCCCTCATTAGGTGAGATAA	chr8	78081333	2906	7
SSC_2908	TCCTGTCTTAAGAAGGCCTC	chr15	22428743	9	TCCTGTCTTAAGAAGGCCTC	chr15	22140792	2907	7
SSC_2909	TGTGTGCAAACGAGTTTTCT	chr4	36633529	9	TGTGTGCAAACGAGTTTTCT	chr4	36631907	2908	7
SSC_2913	GCACTGTGCTACACTAACAG	chrX	97749247	9	GCACTGTGCTACACTAACAG	chrX	98494249	2912	8
SSC_2918	AATTGAAACATGGAGCTGTC	chr14	44438218	9	AATTGAAACATGGAGCTGTC	chr14	43969015	2917	8
SSC_2920	CCATCCAGTGCCAAAGCATT	chr2	168461617	9	CCATCCAGTGCCAAAGCATT	chr2	167605107	2919	7
SSC_2923	TGGCGATGCAGGATCAGATC	chr5	108603006	9	TGGCGATGCAGGATCAGATC	chr5	109267305	2922	7
SSC_2925	GTAACGAGCCCTGGCCAGTT	chr16	71425362	9	GTAACGAGCCCTGGCCAGTT	chr16	71391459	2924	9
SSC_2926	ACAGCCCCCCTCGGCTACCT	chr16	58083175	9	ACAGCCCCCCTCGGCTACCT	chr16	58049271	2925	7
SSC_2927	GGGAAGTGTGACTATCTAAA	chr5	119343935	9	GGGAAGTGTGACTATCTAAA	chr5	120008240	2926	7
SSC_2928	ATTTGATAACTCCTAAAGCA	chr11	127119849	9	ATTTGATAACTCCTAAAGCA	chr11	127249954	2927	9
SSC_2929	CTTCTGGAGGCCTGCAGTGT	chr7	38694218	9	CTTCTGGAGGCCTGCAGTGT	chr7	38654618	2928	7
SSC_2930	GCATCCTGTTAGCAGATAAA	chr6	164897319	9	GCATCCTGTTAGCAGATAAA	chr6	164476286	2929	8
SSC_2932	GTAGGATACTCTTTCCAAGC	chr17	32618688	9	GTAGGATACTCTTTCCAAGC	chr17	34291669	2931	7
SSC_2933	CTTCATGCTTCACTGGTTCC	chr7	8397404	9	CTTCATGCTTCACTGGTTCC	chr7	8357774	2932	8
SSC_2935	AGCAATCTCGTTAGAGCTTT	chrX	27033580	9	AGCAATCTCGTTAGAGCTTT	chrX	27015463	2934	7
SSC_2937	CTTCATACATTAAAATTCTC	chr5	91461026	9	CTTCATACATTAAAATTCTC	chr5	92165209	2936	7
SSC_2938	CCCCAGAAACACATAACGTA	chr8	125797125	9	CCCCAGAAACACATAACGTA	chr8	124784883	2937	7
SSC_2939	TTATACCTTTATTATCCTAT	chr8	130043582	9	TTATACCTTTATTATCCTAT	chr8	129031336	2938	7
SSC_2940	ATCAGTAGGGAAGTTATGAT	chr2	49565462	9	ATCAGTAGGGAAGTTATGAT	chr2	49338323	2939	8
SSC_2941	AACATAGTCTCAAAGCTTGC	chr8	86297574	9	AACATAGTCTCAAAGCTTGC	chr8	85385345	2940	7
SSC_2949	TCTCATCAAGGTGATTGGTA	chr14	93370209	9	TCTCATCAAGGTGATTGGTA	chr14	92903864	2948	9
SSC_2951	AAGGATGCCTGAGTGTGTCA	chr11	32339765	9	AAGGATGCCTGAGTGTGTCA	chr11	32318219	2950	7
SSC_2954	AGAACACTCTGCCAATGAAG	chr8	1444350	9	AGAACACTCTGCCAATGAAG	chr8	1496184	2953	8
SSC_2955	GCTGTTGCATGAAGAAACGT	chr2	194732436	9	GCTGTTGCATGAAGAAACGT	chr2	193867712	2954	7
SSC_2956	GACTTCAACTTCTTAGCATG	chr17	11499330	9	GACTTCAACTTCTTAGCATG	chr17	11596013	2955	8
SSC_2960	TGTTAAGCATGGGCCAGGGT	chr3	127579154	9	TGTTAAGCATGGGCCAGGGT	chr3	127860311	2959	7
SSC_2962	TCTGCAGGTGTAAGCTAAAT	chr10	131159417	9	TCTGCAGGTGTAAGCTAAAT	chr10	129361153	2961	8
SSC_2964	ATTAACTCCCCATGATATTT	chr4	190720714	9	ATTAACTCCCCATGATATTT	chr4	189799560	2963	8
SSC_2965	GGGGAGTTGTTATATATAGT	chr2	174357665	9	GGGGAGTTGTTATATATAGT	chr2	173492937	2964	7
SSC_2967	GTCTATTTGGTTCCTAGAGA	chr11	83059276	9	GTCTATTTGGTTCCTAGAGA	chr11	83348233	2966	7
SSC_2969	GAGCAATTCTGTGTCACTCA	chr17	12684086	9	GAGCAATTCTGTGTCACTCA	chr17	12780769	2968	8
SSC_2970	GAGAGACCTCTGTGAGCTAA	chr9	85373528	9	GAGAGACCTCTGTGAGCTAA	chr9	82758613	2969	7
SSC_2971	TGTGTACCCTCTCTCAGGAG	chrX	15104219	9	TGTGTACCCTCTCTCAGGAG	chrX	15086097	2970	7
SSC_2974	TCAAAGGCAAAATGCACATC	chr4	27358205	9	TCAAAGGCAAAATGCACATC	chr4	27356583	2973	8
SSC_2975	TTTCCCTGGACAGCATCTTT	chr18	71520809	9	TTTCCCTGGACAGCATCTTT	chr18	73853574	2974	8
SSC_2976	TTTGAGGTCCCTCAATGCCT	chr19	7447400	9	TTTGAGGTCCCTCAATGCCT	chr19	7382514	2975	7
SSC_2979	ATTCGCCAGACCCTACAGTA	chr18	31125019	9	ATTCGCCAGACCCTACAGTA	chr18	33545055	2978	8
SSC_2982	ACGTATCGGAAATGAACCAT	chr6	168601514	9	ACGTATCGGAAATGAACCAT	chr6	168200834	2981	8
SSC_2983	TGCAACACATTCTATTTCAC	chr12	128692026	9	TGCAACACATTCTATTTCAC	chr12	128207481	2982	8
SSC_2984	TATTGTGTTATTCCAGAATG	chrX	96862972	9	TATTGTGTTATTCCAGAATG	chrX	97607973	2983	7
SSC_2985	CCCTACGGCTGTGAATGACA	chr3	116449457	9	CCCTACGGCTGTGAATGACA	chr3	116730610	2984	8
SSC_2987	CTCCTGTAAATCCTTCTGAC	chr7	9556018	9	CTCCTGTAAATCCTTCTGAC	chr7	9516388	2986	8
SSC_2988	CTGTCAGTTATACGTTAAGG	chr11	80764139	9	CTGTCAGTTATACGTTAAGG	chr11	81053096	2987	8
SSC_2989	CAGTATTAATTTTTCCAATA	chr2	117442721	9	CAGTATTAATTTTTCCAATA	chr2	116685145	2988	8
SSC_2990	TCTCTCTTTTGAAATTAGGG	chr3	54090847	9	TCTCTCTTTTGAAATTAGGG	chr3	54056820	2989	7
SSC_2991	TCATGGTCTTGTGGAATTTC	chr2	226621109	9	TCATGGTCTTGTGGAATTTC	chr2	225756393	2990	7
SSC_2992	TGGTACTTAGCATTAAACTC	chr2	196166610	9	TGGTACTTAGCATTAAACTC	chr2	195301886	2991	7
SSC_2993	AACATCCAAGCATCTTAACC	chr7	153293202	9	AACATCCAAGCATCTTAACC	chr7	153596117	2992	8
SSC_2995	ATCGACTTTCGTGCCATTTC	chr20	50477795	9	ATCGACTTTCGTGCCATTTC	chr20	51861256	2994	7
SSC_2996	TCCCCAAGACTTAGAGGTCG	chr8	142410990	9	TCCCCAAGACTTAGAGGTCG	chr8	141400890	2995	7
SSC_2998	GACCAGACCAGTGGGGACCC	chr10	45774831	9	GACCAGACCAGTGGGGACCC	chr10	45279383	2997	7
SSC_2999	CAATCTCTACAGAGGCGCAC	chr18	51292670	9	CAATCTCTACAGAGGCGCAC	chr18	53766300	2998	8
SSC_3001	AGGGAAAGAGCACGACGAGA	chr1	165338359	9	AGGGAAAGAGCACGACGAGA	chr1	165369122	3000	7
SSC_3002	TCGGTAACTTTTGAGGAGTT	chr10	125267654	9	TCGGTAACTTTTGAGGAGTT	chr10	123508138	3001	7
SSC_3003	ATAGTGAAAACTTTTGGTCA	chr6	83390563	9	ATAGTGAAAACTTTTGGTCA	chr6	82680846	3002	7
SSC_3005	ACTTTCAAGTCTATAAGAGA	chr4	96631581	9	ACTTTCAAGTCTATAAGAGA	chr4	95710430	3004	7
SSC_3006	CTAAGTGACCAGGGACATAG	chr10	9056146	9	CTAAGTGACCAGGGACATAG	chr10	9014183	3005	8
SSC_3007	TTGTGGACAGGCTGGGCTCG	chr11	133588035	9	TTGTGGACAGGCTGGGCTCG	chr11	133718140	3006	8
SSC_3008	ACGGTCACAATGTTGAGAGG	chrX	39251692	9	ACGGTCACAATGTTGAGAGG	chrX	39392438	3007	7
SSC_3011	TGAACCCCTCTTTGCACTAA	chr12	4031072	9	TGAACCCCTCTTTGCACTAA	chr12	3921906	3010	8
SSC_3012	GTTAAATGACCTCATCCAGC	chr8	109778313	9	GTTAAATGACCTCATCCAGC	chr8	108766084	3011	7
SSC_3016	GTACTCCTGATTCCATGCGC	chr1	228072410	9	GTACTCCTGATTCCATGCGC	chr1	227884709	3015	7
SSC_3017	ATTTCACACAAGCAGCAGCA	chr9	122142100	9	ATTTCACACAAGCAGCAGCA	chr9	119379822	3016	7
SSC_3019	GTTCTCATCCATAACCTAGC	chrX	63176647	9	GTTCTCATCCATAACCTAGC	chrX	63956767	3018	7
SSC_3020	TTCTTGCTGGTGACGCTGAC	chr10	76514553	9	TTCTTGCTGGTGACGCTGAC	chr10	74754795	3019	7
SSC_3021	TTCAATCCTAACTCACTCCA	chr4	163327462	9	TTCAATCCTAACTCACTCCA	chr4	162406310	3020	7
SSC_3024	AGCCTCCATGGGTCAAGAGA	chr20	7388227	9	AGCCTCCATGGGTCAAGAGA	chr20	7407580	3023	7
SSC_3025	TCTTCCATATAATCTGCCAT	chr1	189344837	9	TCTTCCATATAATCTGCCAT	chr1	189375707	3024	7
SSC_3027	TCTTTGCAAAGCGCAAGGCT	chr12	5185525	9	TCTTTGCAAAGCGCAAGGCT	chr12	5076359	3026	7
SSC_3033	TCCATCTGGGCCACTGCTTC	chr15	26690559	9	TCCATCTGGGCCACTGCTTC	chr15	26445412	3032	8
SSC_3035	GGATCCTGACAAAATAAGGA	chr1	233679054	9	GGATCCTGACAAAATAAGGA	chr1	233543308	3034	7
SSC_3040	AGAAGTGAACTCCTTTCTCT	chr16	77003468	9	AGAAGTGAACTCCTTTCTCT	chr16	76969571	3039	8
SSC_3041	TAAGTTCTGTTCCAGTTCAT	chr18	37999058	9	TAAGTTCTGTTCCAGTTCAT	chr18	40419094	3040	8
SSC_3042	CCAAACCACAATACCAGGGT	chr5	114288806	9	CCAAACCACAATACCAGGGT	chr5	114953109	3041	8
SSC_3046	TGGATGCCTCATACCAGTTC	chrX	45840871	9	TGGATGCCTCATACCAGTTC	chrX	45981436	3045	7
SSC_3047	AGTCTCACTAATTACTTCTA	chr4	72835239	9	AGTCTCACTAATTACTTCTA	chr4	71969522	3046	7
SSC_3048	GCTGAGACGTAAGGTTCAGC	chr12	68495868	9	GCTGAGACGTAAGGTTCAGC	chr12	68102088	3047	9
SSC_3049	CAAGCTCACCAACCCTGGCC	chr11	10996061	9	CAAGCTCACCAACCCTGGCC	chr11	10974514	3048	7
SSC_3056	CAAAAATTAGGATATCAAAC	chr4	190125735	9	CAAAAATTAGGATATCAAAC	chr4	189204581	3055	8
SSC_3057	CACATTGATAGAATTTCCCA	chr6	86829765	9	CACATTGATAGAATTTCCCA	chr6	86120047	3056	8
SSC_3058	CCATTTGGTCAGTGAGTAGG	chr4	43962654	9	CCATTTGGTCAGTGAGTAGG	chr4	43960637	3057	7
SSC_3061	CTATCCTCTCCGAATCACTG	chr18	45327400	9	CTATCCTCTCCGAATCACTG	chr18	47801029	3060	7
SSC_3062	CCAAGATCATTTAAAGAGGG	chr5	24296548	9	CCAAGATCATTTAAAGAGGG	chr5	24296439	3061	7
SSC_3063	CTCACTGAATTTGGCATTGG	chr12	127305528	9	CTCACTGAATTTGGCATTGG	chr12	126820982	3062	7
SSC_3064	TGTTTCGTGTGCGGACACCG	chr19	32120776	9	TGTTTCGTGTGCGGACACCG	chr19	31629870	3063	8
SSC_3065	GATCACGCATACAGACAACC	chr5	158106742	9	GATCACGCATACAGACAACC	chr5	158679734	3064	7
SSC_3066	TACAGCCAGGTGTAGGTTGT	chr10	124559040	9	TACAGCCAGGTGTAGGTTGT	chr10	122799524	3065	9
SSC_3068	AGCCTTACAGGATCATGTGC	chr6	23900811	9	AGCCTTACAGGATCATGTGC	chr6	23900583	3067	8
SSC_3069	GGTTTTTAACTTATGTGAAC	chr1	194839103	9	GGTTTTTAACTTATGTGAAC	chr1	194869973	3068	7
SSC_3071	ATTCTGAGGCCAGCAGTAGC	chr7	136325725	9	ATTCTGAGGCCAGCAGTAGC	chr7	136640977	3070	7
SSC_3072	GAGGTATGCAAAATTGGGTA	chr5	67968243	9	GAGGTATGCAAAATTGGGTA	chr5	68672416	3071	8
SSC_3073	CAGTGTTAGTACACTTTTAC	chr3	165058338	9	CAGTGTTAGTACACTTTTAC	chr3	165340550	3072	7
SSC_3075	AAACTGTCAGAAGTTGTCAG	chr6	167704552	9	AAACTGTCAGAAGTTGTCAG	chr6	167291064	3074	7
SSC_3078	TGCTAGATTCCTTCATCAAC	chr2	123225455	9	TGCTAGATTCCTTCATCAAC	chr2	122467879	3077	8
SSC_3079	GCTGCGATAATCAACATGAG	chr1	72959176	9	GCTGCGATAATCAACATGAG	chr1	72493493	3078	7
SSC_3080	TCCAGTAACTACATGTGCCT	chr20	6885786	9	TCCAGTAACTACATGTGCCT	chr20	6905139	3079	7
SSC_3082	GATTGCGGAACTTTTTATGT	chr11	105327788	9	GATTGCGGAACTTTTTATGT	chr11	105457061	3081	7
SSC_3086	AGTCATACTCTACTATACAG	chr4	133491051	9	AGTCATACTCTACTATACAG	chr4	132569896	3085	7
SSC_3091	TAGTAGATTAAGTGGTCATG	chr19	13663585	9	TAGTAGATTAAGTGGTCATG	chr19	13552771	3090	7
SSC_3093	TAAGCAGCCACTAGATATTC	chr1	86703253	9	TAAGCAGCCACTAGATATTC	chr1	86237570	3092	7
SSC_3094	TGACTCCATAGGGAGCCTGC	chr2	34709753	9	TGACTCCATAGGGAGCCTGC	chr2	34484686	3093	7
SSC_3095	GCCCTTTTCCACTTACACCA	chr6	93035652	9	GCCCTTTTCCACTTACACCA	chr6	92325934	3094	8
SSC_3104	GTAGATAGAATGCACTTGCT	chr13	104588393	9	GTAGATAGAATGCACTTGCT	chr13	103936043	3103	7
SSC_3105	GATGGGTAAGGATTCCATTT	chr4	63194484	9	GATGGGTAAGGATTCCATTT	chr4	62328766	3104	8
SSC_3106	TGGTGGAAACCAAGGAATAT	chr11	29580202	9	TGGTGGAAACCAAGGAATAT	chr11	29558655	3105	7
SSC_3107	GGAGTCCTATAATAATCTAC	chr3	13153397	9	GGAGTCCTATAATAATCTAC	chr3	13111897	3106	7
SSC_3108	ATGATTCTCCCTACATTATG	chrX	55335292	9	ATGATTCTCCCTACATTATG	chrX	55308859	3107	7
SSC_3109	AGAACATTTCTAACCCTCAC	chr14	26830214	9	AGAACATTTCTAACCCTCAC	chr14	26361008	3108	8
SSC_3111	GTAGACCTTCAAATAGTCGA	chr12	75636764	9	GTAGACCTTCAAATAGTCGA	chr12	75242984	3110	7
SSC_3112	GTTCCATGATTTTTTTGGGC	chr14	61000222	9	GTTCCATGATTTTTTTGGGC	chr14	60533504	3111	7
SSC_3113	ATTATACGTCATTTTACAGG	chrX	119137254	9	ATTATACGTCATTTTACAGG	chrX	120003297	3112	7
SSC_3115	CGCCATCATTCTGTTTGGGG	chr13	114033179	9	CGCCATCATTCTGTTTGGGG	chr13	113378864	3114	7
SSC_3116	CTGGGGATCCTTGAGAAAAA	chr16	61441471	9	CTGGGGATCCTTGAGAAAAA	chr16	61407567	3115	8
SSC_3118	TCACATGGCAGCCAAGCTTG	chr12	116122154	9	TCACATGGCAGCCAAGCTTG	chr12	115684349	3117	8
SSC_3119	GCAAATGTTTCAATGGAACA	chr1	84000067	9	GCAAATGTTTCAATGGAACA	chr1	83534384	3118	8
SSC_3120	GTTTTAGTAGAACGTGAGGT	chrX	146380550	9	GTTTTAGTAGAACGTGAGGT	chrX	147299032	3119	8
SSC_3121	AATACTCAAAGGTAAGACCG	chr9	89331264	9	AATACTCAAAGGTAAGACCG	chr9	86716349	3120	8
SSC_3122	GAACTTTCTAAAATTATCCA	chr5	6873792	9	GAACTTTCTAAAATTATCCA	chr5	6873679	3121	7
SSC_3125	AAAATTGGCCCACTTACCCA	chr8	140138861	9	AAAATTGGCCCACTTACCCA	chr8	139126618	3124	8
SSC_3126	GTAGAGGTACGTCAAGAGTA	chr7	9455108	9	GTAGAGGTACGTCAAGAGTA	chr7	9415478	3125	8
SSC_3135	GGAATTGTAGTTCAATAATT	chr7	52088853	9	GGAATTGTAGTTCAATAATT	chr7	52021157	3134	8
SSC_3136	CATAAGTTCAATACCTTGGG	chr19	23705922	9	CATAAGTTCAATACCTTGGG	chr19	23523120	3135	8
SSC_3137	TATAGATAGTTTAAGGCTTG	chr14	99222328	9	TATAGATAGTTTAAGGCTTG	chr14	98755991	3136	8
SSC_3140	TGCTTGATAAACCATGTTAC	chr6	27999870	9	TGCTTGATAAACCATGTTAC	chr6	28032092	3139	7
SSC_3141	TGGGTGCTGGTTTCAAAACG	chr8	103969037	9	TGGGTGCTGGTTTCAAAACG	chr8	102956809	3140	7
SSC_3143	GAGTCTACGGATGGATGTGA	chr20	55399309	9	GAGTCTACGGATGGATGTGA	chr20	56824253	3142	8
SSC_3145	TCTCTGAACAAGCCTAACCC	chr4	166688601	9	TCTCTGAACAAGCCTAACCC	chr4	165767449	3144	7
SSC_3147	TGATTAGAAAAGTGTCAGCT	chr6	75485060	9	TGATTAGAAAAGTGTCAGCT	chr6	74775344	3146	7
SSC_3148	CTGGGGTTTTATCCCTTTAA	chr8	93180578	9	CTGGGGTTTTATCCCTTTAA	chr8	92168350	3147	8
SSC_3149	TGGTTGATCCTCCAGTAATT	chr18	22639539	9	TGGTTGATCCTCCAGTAATT	chr18	25059575	3148	8
SSC_3150	AGGGAGGAGCCCGGGTTGTG	chr22	22519657	9	AGGGAGGAGCCCGGGTTGTG	chr22	22165264	3149	7
SSC_3152	CTAAACCCGTGAACATCATG	chr4	92872787	9	CTAAACCCGTGAACATCATG	chr4	91951636	3151	7
SSC_3153	CTGTCAGTCTTCAAGGTTGC	chr13	109006010	9	CTGTCAGTCTTCAAGGTTGC	chr13	108353662	3152	7
SSC_3154	GTCTCATAGTTTGCCCTGCC	chr8	15949925	9	GTCTCATAGTTTGCCCTGCC	chr8	16092416	3153	7
SSC_3155	GTCCCTAAAATTCAAGAAAG	chr4	149465759	9	GTCCCTAAAATTCAAGAAAG	chr4	148544607	3154	7
SSC_3163	GGATACTTTCGCAGGGAAAC	chr12	129918573	9	GGATACTTTCGCAGGGAAAC	chr12	129434028	3162	8
SSC_3164	CATAAGCTCAACTTATAAGG	chr3	60231074	9	CATAAGCTCAACTTATAAGG	chr3	60245346	3163	8
SSC_3171	GCCACATTCCTGGGGGAGCA	chr1	25229976	9	GCCACATTCCTGGGGGAGCA	chr1	24903485	3170	7
SSC_3172	AAAACTAGAGTTCCAAGAGG	chr20	41736855	9	AAAACTAGAGTTCCAAGAGG	chr20	43108215	3171	8
SSC_3177	TTTGGCAAGTTGATGGTGTT	chr17	10349415	9	TTTGGCAAGTTGATGGTGTT	chr17	10446098	3176	8
SSC_3178	ATTCATATACTCCGACCCAG	chr16	82877046	9	ATTCATATACTCCGACCCAG	chr16	82843441	3177	7
SSC_3179	GCCTCGTGGGCAGAGGTAAC	chr17	31628891	9	GCCTCGTGGGCAGAGGTAAC	chr17	33301873	3178	8
SSC_3187	AGTGAGTGAAATAAGCATGC	chr19	42216061	9	AGTGAGTGAAATAAGCATGC	chr19	41712142	3186	9
SSC_3188	TACACAGCTAGAGAAAGTGC	chr8	4576698	9	TACACAGCTAGAGAAAGTGC	chr8	4719176	3187	8
SSC_3191	CATATTAGATGTGTATGTGA	chr11	7687361	9	CATATTAGATGTGTATGTGA	chr11	7666130	3190	7
SSC_3195	TGTTTAAGATATTATGTGTT	chr12	98115330	9	TGTTTAAGATATTATGTGTT	chr12	97721552	3194	8
SSC_3196	TGATAAGGTTTGTCATTTAT	chr1	43020728	9	TGATAAGGTTTGTCATTTAT	chr1	42555057	3195	7
SSC_3197	CTGGAAATGTCAAAGAAACT	chr15	67747847	9	CTGGAAATGTCAAAGAAACT	chr15	67455509	3196	7
SSC_3201	AGGTACTCAGGCAGTACTTA	chr4	42444740	9	AGGTACTCAGGCAGTACTTA	chr4	42442723	3200	8
SSC_3204	TGCAGTATGAACGGCAAGGC	chr9	19568378	9	TGCAGTATGAACGGCAAGGC	chr9	19568380	3203	7
SSC_3208	CACACATCGCCATGGAATGC	chr11	92382822	9	CACACATCGCCATGGAATGC	chr11	92649656	3207	7
SSC_3209	GCACAAGCATGGAGATTTTG	chr10	11298735	9	GCACAAGCATGGAGATTTTG	chr10	11256772	3208	8
SSC_3217	TGTAGCGTGTGCCTACGGGC	chr18	42435903	9	TGTAGCGTGTGCCTACGGGC	chr18	44855938	3216	7
SSC_3218	GAAAGAGTGTTTCTGTGGTG	chr20	41241498	9	GAAAGAGTGTTTCTGTGGTG	chr20	42612858	3217	8
SSC_3225	TTTAACTGAAAATCAGGAGG	chr18	77006860	9	TTTAACTGAAAATCAGGAGG	chr18	79246860	3224	7
SSC_3232	GGAGAGCCAAGCCTCAGCTG	chr15	26985785	9	GGAGAGCCAAGCCTCAGCTG	chr15	26740638	3231	8
SSC_3233	AATTCCCAAGTACTTGATAA	chrX	31776357	9	AATTCCCAAGTACTTGATAA	chrX	31758240	3232	7
SSC_3234	CCTTAATTACATTTTACCAA	chr18	51030975	9	CCTTAATTACATTTTACCAA	chr18	53504605	3233	8
SSC_3235	AGAGGCTCTTCTGAACGCAT	chr8	140819568	9	AGAGGCTCTTCTGAACGCAT	chr8	139807325	3234	8
SSC_3239	AACTCGAGATTTTTGCTTGT	chrX	123993913	9	AACTCGAGATTTTTGCTTGT	chrX	124860064	3238	8
SSC_3241	GGCTGAGGAAAACCAATCCG	chr2	241729821	9	GGCTGAGGAAAACCAATCCG	chr2	240790404	3240	7
SSC_3259	GGCTCTCTAGGGACGCCACT	chr2	7148213	9	GGCTCTCTAGGGACGCCACT	chr2	7008082	3258	8
SSC_3269	GGCTGGGGGCCCATTTCAGT	chr22	26340257	9	GGCTGGGGGCCCATTTCAGT	chr22	25944291	3268	8
SSC_3270	GGCCTGGGGACCTATAGCCG	chr20	35019593	9	GGCCTGGGGACCTATAGCCG	chr20	36391190	3269	9
SSC_3272	TTACACTGAATGCAAGGACC	chr20	19400072	9	TTACACTGAATGCAAGGACC	chr20	19419428	3271	8
SSC_3277	CAAGCTTATAATTCTGATAG	chr8	69915236	9	CAAGCTTATAATTCTGATAG	chr8	69003001	3276	7
SSC_3279	CTGAGGGTCTCGTTTCTTGC	chr3	173783660	9	CTGAGGGTCTCGTTTCTTGC	chr3	174065870	3278	7
SSC_3283	ACATATATTGCAATACACAT	chr18	64260074	9	ACATATATTGCAATACACAT	chr18	66592837	3282	8
SSC_3284	TGAAACAAGTCTATTGAATT	chr7	70708833	9	TGAAACAAGTCTATTGAATT	chr7	71243847	3283	8
SSC_3288	ATGTCTTCAACTCTAATTCA	chr11	5448680	9	ATGTCTTCAACTCTAATTCA	chr11	5427450	3287	9
SSC_3291	ACTTGAACAAAGAACACTGT	chr1	165239987	9	ACTTGAACAAAGAACACTGT	chr1	165270750	3290	7
SSC_3293	GGTGTTGCTGGAGACACACA	chr1	57674649	9	GGTGTTGCTGGAGACACACA	chr1	57208976	3292	8
SSC_3294	AACGTATTTAAGGTACTCTA	chr16	6442358	9	AACGTATTTAAGGTACTCTA	chr16	6392357	3293	8
SSC_3296	CTAGGAATCATGGGTCTCAG	chr10	68894686	9	CTAGGAATCATGGGTCTCAG	chr10	67134928	3295	8
SSC_3301	GGAAGCTCTGTCCACCGTGG	chr10	135028829	9	GGAAGCTCTGTCCACCGTGG	chr10	133215325	3300	9
SSC_3302	GCAGAGCGAGAGCCTAAAAT	chr5	11731446	9	GCAGAGCGAGAGCCTAAAAT	chr5	11731334	3301	8
SSC_3309	CTCAACGAACCACGACCAAT	chr16	21097932	9	CTCAACGAACCACGACCAAT	chr16	21086611	3308	7
SSC_3312	GTAAGCCCAGTGTGCAAGAG	chr15	65218424	9	GTAAGCCCAGTGTGCAAGAG	chr15	64926225	3311	7
SSC_3316	AGGAACTATAAGGACCACTT	chr5	177830657	9	AGGAACTATAAGGACCACTT	chr5	178403656	3315	8
SSC_3319	TGTAGCGTGACATGATCCCA	chr4	182071543	9	TGTAGCGTGACATGATCCCA	chr4	181150390	3318	7
SSC_3325	CCATAATACAAGTTAGTATT	chr5	112808752	9	CCATAATACAAGTTAGTATT	chr5	113473055	3324	7
SSC_3326	GAGATAGACACCCAAATGGT	chr2	77333731	9	GAGATAGACACCCAAATGGT	chr2	77106605	3325	8
SSC_3327	CTTAATCTGCATGAATAATT	chr14	47557566	9	CTTAATCTGCATGAATAATT	chr14	47088363	3326	7
SSC_3333	TCAGCCTTATTGACTGTAGA	chr13	41209828	9	TCAGCCTTATTGACTGTAGA	chr13	40635691	3332	7
SSC_3334	TCTTAAAAGCTAGCACTAGG	chr11	30982115	9	TCTTAAAAGCTAGCACTAGG	chr11	30960568	3333	8
SSC_3335	AAGGCCATAGGTGAACGCTT	chr2	97620449	9	AAGGCCATAGGTGAACGCTT	chr2	96954712	3334	9
SSC_3339	TTTGGAGGTTAGCATTGTTA	chr20	58476301	9	TTTGGAGGTTAGCATTGTTA	chr20	59901246	3338	7
SSC_3341	AGTCAGATGGGTTGTATAAA	chr8	52412190	9	AGTCAGATGGGTTGTATAAA	chr8	51499630	3340	8
SSC_3349	GAAGAGTATGTCCATCTTAA	chr12	44660884	9	GAAGAGTATGTCCATCTTAA	chr12	44267101	3348	7
SSC_3351	TAGTGCTGACCCTCTGTACT	chr2	178547733	9	TAGTGCTGACCCTCTGTACT	chr2	177683005	3350	7
SSC_3353	CACTCTTGACTTTGATCCTG	chr20	4778918	9	CACTCTTGACTTTGATCCTG	chr20	4798272	3352	7
SSC_3357	AGGGGAAACCTGGATGGTTT	chr5	169864803	9	AGGGGAAACCTGGATGGTTT	chr5	170437799	3356	7
SSC_3358	CTTGCTGGCCCAGAGTAGTC	chr7	147949959	9	CTTGCTGGCCCAGAGTAGTC	chr7	148252867	3357	8
SSC_3360	AAATCTGAGTAGTTGATTGA	chr12	21980863	9	AAATCTGAGTAGTTGATTGA	chr12	21827929	3359	7
SSC_3361	TTTAGACCTAACTAATCACA	chr20	20608191	9	TTTAGACCTAACTAATCACA	chr20	20627547	3360	7
SSC_3363	ACCTATAGATCCACCAGCCC	chr8	143328536	9	ACCTATAGATCCACCAGCCC	chr8	142247175	3362	9
SSC_3366	ACGCAAACTTGGCTCCAACG	chr5	178687983	9	ACGCAAACTTGGCTCCAACG	chr5	179260982	3365	8
SSC_3367	TGGCCTTGTGGTGTGGTGTC	chr8	125642012	9	TGGCCTTGTGGTGTGGTGTC	chr8	124629771	3366	7
SSC_3369	AAGTCGGTGTGGAAACAAGA	chr11	132945727	9	AAGTCGGTGTGGAAACAAGA	chr11	133075832	3368	7
SSC_3373	AGAGCTCTCCCGATGATGCA	chr7	158206911	9	AGAGCTCTCCCGATGATGCA	chr7	158414219	3372	8
SSC_3374	AAGGTTAAGTTATTTGAACC	chr1	53385730	9	AAGGTTAAGTTATTTGAACC	chr1	52920058	3373	7
SSC_3375	GGGGGAAAGACCTAAGTGAG	chr3	85867363	9	GGGGGAAAGACCTAAGTGAG	chr3	85818213	3374	7
SSC_3380	ATGATAGAAATTACACAGTC	chr12	117984482	9	ATGATAGAAATTACACAGTC	chr12	117546677	3379	8
SSC_3382	AGTGTATTAAGAGTTCATGT	chr5	93291847	9	AGTGTATTAAGAGTTCATGT	chr5	93956142	3381	7
SSC_3384	ATTATGCTTATAGACTGATG	chr2	48962939	9	ATTATGCTTATAGACTGATG	chr2	48735800	3383	7
SSC_3389	TTTGTGCTGGCAACAACTAG	chr2	48987241	9	TTTGTGCTGGCAACAACTAG	chr2	48760102	3388	7
SSC_3393	TACAACAGGGTTACACTGTT	chr18	72373111	9	TACAACAGGGTTACACTGTT	chr18	74661155	3392	7
SSC_3396	GCGAAGGCCCCACCTGGAGG	chr8	143920937	9	GCGAAGGCCCCACCTGGAGG	chr8	142839521	3395	7
SSC_3400	ATCCGAGAAACACGCTGGGA	chr12	129412810	9	ATCCGAGAAACACGCTGGGA	chr12	128928265	3399	8
SSC_3404	AGGGAGGTAGTGATCTTAAA	chr7	15712947	9	AGGGAGGTAGTGATCTTAAA	chr7	15673322	3403	7
SSC_3405	ATTGTAATTCCAGTAGAGCA	chr2	198964951	9	ATTGTAATTCCAGTAGAGCA	chr2	198100227	3404	7
SSC_3406	ATGTTGTATAGTGTTTTGAG	chr4	94071358	9	ATGTTGTATAGTGTTTTGAG	chr4	93150207	3405	7
SSC_3413	GAGGAAAGATTGGCTGTTTC	chr10	24369374	9	GAGGAAAGATTGGCTGTTTC	chr10	24080445	3412	8
SSC_3415	CTGAGACCTGATATGTCCTA	chr20	41664304	9	CTGAGACCTGATATGTCCTA	chr20	43035664	3414	8
SSC_3416	GTTGGAGCCAGGTAGTAAAC	chr2	178540781	9	GTTGGAGCCAGGTAGTAAAC	chr2	177676053	3415	7
SSC_3420	AAACATCATAATCCAAATCC	chr11	134176348	9	AAACATCATAATCCAAATCC	chr11	134306454	3419	7
SSC_3422	TACCAATTAACTGAACTTAG	chr17	66581401	9	TACCAATTAACTGAACTTAG	chr17	68585260	3421	7
SSC_3430	AGAAGGGTGAAAGGACTGTT	chr9	10539550	9	AGAAGGGTGAAAGGACTGTT	chr9	10539550	3429	8
SSC_3432	GCGCCCACAGAGCCATGAAC	chr3	129939596	9	GCGCCCACAGAGCCATGAAC	chr3	130220753	3431	7
SSC_3437	CCACCACTGCATGCAGTCTA	chr19	8146191	9	CCACCACTGCATGCAGTCTA	chr19	8081307	3436	8
SSC_3441	GCAGTTGTTAGTTACTGAGA	chrX	28989270	9	GCAGTTGTTAGTTACTGAGA	chrX	28971153	3440	7
SSC_3442	CACTCCATAGAGGCTTCGGT	chr16	49412415	9	CACTCCATAGAGGCTTCGGT	chr16	49378504	3441	8
SSC_3446	GGTCATCTCCCAACCAGATT	chr14	58518786	9	GGTCATCTCCCAACCAGATT	chr14	58052068	3445	7
SSC_3451	CCCATCTATTCTTGGAACAC	chr17	5816818	9	CCCATCTATTCTTGGAACAC	chr17	5913498	3450	8
SSC_3454	CCATCACCTGACTATTTCAG	chr8	139900560	9	CCATCACCTGACTATTTCAG	chr8	138888317	3453	8
SSC_3455	AAAACTGTGGCTGAGCATCA	chr6	44829093	9	AAAACTGTGGCTGAGCATCA	chr6	44861356	3454	7
SSC_3456	GATGGATGCCGAGCTCGAGC	chr22	40075291	9	GATGGATGCCGAGCTCGAGC	chr22	39679286	3455	7
SSC_3458	GGATCTGGACGGTGCCAGAT	chr5	140625809	9	GGATCTGGACGGTGCCAGAT	chr5	141246241	3457	8
SSC_3463	CCCTCGGGGAACGTGGGGTC	chr2	23816496	9	CCCTCGGGGAACGTGGGGTC	chr2	23593626	3462	7
SSC_3464	CTCTCGGGCAGAGTGAAGGT	chr12	111577629	9	CTCTCGGGCAGAGTGAAGGT	chr12	111139825	3463	7
SSC_3469	GTCCCTAAGTTAGTGGGCAA	chr7	8269079	9	GTCCCTAAGTTAGTGGGCAA	chr7	8229449	3468	7
SSC_3470	AATATCAAAACTTTCCATCT	chr11	99079863	9	AATATCAAAACTTTCCATCT	chr11	99209132	3469	7
SSC_3475	GCATTCTAAGCCTCTGACCC	chr14	92925678	9	GCATTCTAAGCCTCTGACCC	chr14	92459334	3474	7
SSC_3481	TGGTCCTGGTGCTCACCTCC	chr19	17040118	9	TGGTCCTGGTGCTCACCTCC	chr19	16929308	3480	7
SSC_3482	GACAATATTAATAGAAGAGG	chr1	179648535	9	GACAATATTAATAGAAGAGG	chr1	179679400	3481	7
SSC_3486	AGGGCACGAACTGGCTCACT	chr1	37390984	9	AGGGCACGAACTGGCTCACT	chr1	36925383	3485	7
SSC_3487	ACTGAAGAGGTCGCTGGATC	chr8	68871502	9	ACTGAAGAGGTCGCTGGATC	chr8	67959267	3486	8
SSC_3497	TTTTAAACCTTCACATTAAT	chr16	65023941	9	TTTTAAACCTTCACATTAAT	chr16	64990038	3496	8
SSC_3500	ATCACAAATGCTCTGGGATA	chr16	68407950	9	ATCACAAATGCTCTGGGATA	chr16	68374047	3499	7
SSC_3504	ACCACAGAGCTTGTTTTTGC	chr17	9885411	9	ACCACAGAGCTTGTTTTTGC	chr17	9982094	3503	8
SSC_3507	GTGCATTAGATTTATTTGTA	chr8	114439959	9	GTGCATTAGATTTATTTGTA	chr8	113427730	3506	7
SSC_3508	GGCGCGAGCCGCCCCTCAGG	chr2	186603432	9	GGCGCGAGCCGCCCCTCAGG	chr2	185738705	3507	7
SSC_3513	CTTGCTTGTGTACAAGGTGC	chr9	109830634	9	CTTGCTTGTGTACAAGGTGC	chr9	107068353	3512	7
SSC_3515	AAGGTCACCTGCCCAGGTGT	chr9	138417470	9	AAGGTCACCTGCCCAGGTGT	chr9	135525624	3514	7
SSC_3519	TTGATCTCTCAATCAGTGTT	chr9	77293560	9	TTGATCTCTCAATCAGTGTT	chr9	74678644	3518	8
SSC_3521	GGACAGTGAGCCTGCACTAC	chr1	175419110	9	GGACAGTGAGCCTGCACTAC	chr1	175449974	3520	8
SSC_3526	CAAGAGGGGGTAGGAATTAA	chr8	113260850	9	CAAGAGGGGGTAGGAATTAA	chr8	112248621	3525	7
SSC_3528	ACTAATCACTCTTGGACCAG	chrX	50142490	9	ACTAATCACTCTTGGACCAG	chrX	50399492	3527	8
SSC_3534	GAAAGTTGCTAAATTTATAT	chr14	78943793	9	GAAAGTTGCTAAATTTATAT	chr14	78477450	3533	7
SSC_3536	GGATCTGATCCAGAATCTTG	chr16	76329258	9	GGATCTGATCCAGAATCTTG	chr16	76295361	3535	8
SSC_3540	GTTTCCAAAGGGACAAGGTC	chr1	210903654	9	GTTTCCAAAGGGACAAGGTC	chr1	210730312	3539	7
SSC_3542	CCTCCCAATAGCTGAACTAA	chr11	88374007	9	CCTCCCAATAGCTGAACTAA	chr11	88640839	3541	7
SSC_3543	GCCTGCAAAACTTCGCCCAC	chr8	63568277	9	GCCTGCAAAACTTCGCCCAC	chr8	62655718	3542	8
SSC_3544	GCACATGTCATTAGAGAGTG	chrX	83645241	9	GCACATGTCATTAGAGAGTG	chrX	84390233	3543	7
SSC_3550	GGGCCCGGCACTAGGGGCGG	chr14	92913589	9	GGGCCCGGCACTAGGGGCGG	chr14	92447245	3549	7
SSC_3551	GCACTGATCCCCAGACCAGG	chr11	120582162	9	GCACTGATCCCCAGACCAGG	chr11	120711453	3550	9
SSC_3556	TCCTCTTGACCCCCTTAAGG	chr19	51214962	9	TCCTCTTGACCCCCTTAAGG	chr19	50711705	3555	7
SSC_3564	ATTCTGCATGGCTCCTTGTT	chr11	63087940	9	ATTCTGCATGGCTCCTTGTT	chr11	63320468	3563	7
SSC_3567	CAAAAAGATTCCTAAGTGTT	chr6	166348470	9	CAAAAAGATTCCTAAGTGTT	chr6	165934982	3566	8
SSC_3570	CAAACAAATCTAGAATACCC	chrX	69024701	9	CAAACAAATCTAGAATACCC	chrX	69804857	3569	7
SSC_3571	GCATTATTCTGTGGTTTTAA	chr12	66981889	9	GCATTATTCTGTGGTTTTAA	chr12	66588109	3570	7
SSC_3576	TACCTCGGAGCATCTTGCAC	chrX	122584105	9	TACCTCGGAGCATCTTGCAC	chrX	123450254	3575	7
SSC_3578	GAATCCCGCCGCTGACGTGT	chr2	1817345	9	GAATCCCGCCGCTGACGTGT	chr2	1813573	3577	7
SSC_3580	AGAACGGAGCACGTTCCTTG	chr19	56536733	9	AGAACGGAGCACGTTCCTTG	chr19	56025367	3579	8
SSC_3581	AAGAGGGAATCGCCAGTGGG	chr6	66366035	9	AAGAGGGAATCGCCAGTGGG	chr6	65656142	3580	7
SSC_3587	ACATTACATCTCAAACAAAC	chr7	114287313	9	ACATTACATCTCAAACAAAC	chr7	114647258	3586	7
SSC_3590	GCTCCGTTTTTGCTTGCCTG	chr9	95773434	9	GCTCCGTTTTTGCTTGCCTG	chr9	93011152	3589	7
SSC_3592	TCTGATGAGTATATTTGTAA	chrX	32544462	9	TCTGATGAGTATATTTGTAA	chrX	32526345	3591	8
SSC_3601	GTAACTTCTGGCAGGAAAAA	chr8	81575619	9	GTAACTTCTGGCAGGAAAAA	chr8	80663384	3600	7
SSC_3606	ATTGTCCACTAGCTTTTGGC	chr5	128798848	9	ATTGTCCACTAGCTTTTGGC	chr5	129463155	3605	7
SSC_3609	CAGTCATTTAAATGGTGCAG	chr10	114050551	9	CAGTCATTTAAATGGTGCAG	chr10	112290793	3608	7
SSC_3614	GCCACTCCTTACTGTGCTCA	chr10	84640642	9	GCCACTCCTTACTGTGCTCA	chr10	82880886	3613	8
SSC_3616	AGACCCTGTCTTAAGTTGCA	chr13	41151547	9	AGACCCTGTCTTAAGTTGCA	chr13	40577410	3615	7
SSC_3623	AGTGAAATTAGATTAGGTAC	chr1	146512211	9	AGTGAAATTAGATTAGGTAC	chr1	147040655	3622	9
SSC_3625	CTTGCAAGAATATAACTCTT	chr3	77418944	9	CTTGCAAGAATATAACTCTT	chr3	77369793	3624	8
SSC_3638	TTTTCATCTTCAGAGGCGGC	chr12	23907321	9	TTTTCATCTTCAGAGGCGGC	chr12	23754387	3637	7
SSC_3641	GACCCAATGCTCTTTGCTAT	chr8	133223237	9	GACCCAATGCTCTTTGCTAT	chr8	132210990	3640	7
SSC_3643	CTGTTTTACAGTTTAGGGAG	chr7	88926082	9	CTGTTTTACAGTTTAGGGAG	chr7	89296768	3642	8
SSC_3644	TTTGGAAGATTATATGCTTG	chr8	17631585	9	TTTGGAAGATTATATGCTTG	chr8	17774076	3643	7
SSC_3646	ACGGAACCCAGCCAAGGATC	chr17	9895457	9	ACGGAACCCAGCCAAGGATC	chr17	9992140	3645	8
SSC_3651	TCCTCTGCAGCGGGCCCGTC	chr15	31649086	9	TCCTCTGCAGCGGGCCCGTC	chr15	31356883	3650	7
SSC_3652	ATTCCTCCCCCGTCCTTCGA	chr11	133789680	9	ATTCCTCCCCCGTCCTTCGA	chr11	133919785	3651	7
SSC_3653	GCAGGAAATAGCTGGTCTGC	chr16	22799366	9	GCAGGAAATAGCTGGTCTGC	chr16	22788045	3652	7
SSC_3654	GTGCTTATATCTACAGTCCC	chr8	31934972	9	GTGCTTATATCTACAGTCCC	chr8	32077456	3653	7
SSC_3659	CCTTCGAAGCCTTTCTGCCT	chr5	55034040	9	CCTTCGAAGCCTTTCTGCCT	chr5	55738212	3658	7
SSC_3665	GTTAACAAAGGTAAGCCTAA	chr8	110470977	9	GTTAACAAAGGTAAGCCTAA	chr8	109458748	3664	7
SSC_3673	TAACACGCTATGTTAGGGTC	chr6	131576370	9	TAACACGCTATGTTAGGGTC	chr6	131255230	3672	7
SSC_3678	ACATGAGGGACTTTCTGATT	chr4	109462357	9	ACATGAGGGACTTTCTGATT	chr4	108541201	3677	7
SSC_3679	TTGAAGTGTGCCTGGAGGGC	chr10	106761192	9	TTGAAGTGTGCCTGGAGGGC	chr10	105001434	3678	7
SSC_3684	ATCTACCTAGCCTGCACTAT	chr2	210410055	9	ATCTACCTAGCCTGCACTAT	chr2	209545331	3683	7
SSC_3687	GATATAACCATACCAAAAGA	chr2	213131000	9	GATATAACCATACCAAAAGA	chr2	212266275	3686	7
SSC_3696	AAGCACCAGCACGCCTTCTG	chr10	55825697	9	AAGCACCAGCACGCCTTCTG	chr10	54065937	3695	8
SSC_3698	AAAATATGGTACGACCAGCC	chr2	206388175	9	AAAATATGGTACGACCAGCC	chr2	205523451	3697	7
SSC_3700	AGAGAGTTTTTCACCCTTAC	chr18	4182355	9	AGAGAGTTTTTCACCCTTAC	chr18	4182355	3699	8
SSC_3702	TTGAAAGCGTTGGTTCTGAT	chr11	85079663	9	TTGAAAGCGTTGGTTCTGAT	chr11	85368619	3701	7
SSC_3709	TCCCTTTATCTTGTAGTGGA	chr11	22769353	9	TCCCTTTATCTTGTAGTGGA	chr11	22747807	3708	7
SSC_3711	ATATACACAGCAATGTTGCA	chr1	50240961	9	ATATACACAGCAATGTTGCA	chr1	49775289	3710	8
SSC_3714	GGCATCAGCTGACTAATTCC	chr3	40473757	9	GGCATCAGCTGACTAATTCC	chr3	40432266	3713	7
SSC_3715	TGATTGTCAGACAGACTTAT	chr9	71562690	9	TGATTGTCAGACAGACTTAT	chr9	68947774	3714	9
SSC_3719	TTGTAATAGCAGTTCGTGTC	chr4	80222014	9	TTGTAATAGCAGTTCGTGTC	chr4	79300860	3718	8
SSC_3721	GTTACCTTGGAGATTAGAGG	chrX	49701889	9	GTTACCTTGGAGATTAGAGG	chrX	49937279	3720	7
SSC_3723	TGCAGACGTCCTGACCGGCT	chr10	134007477	9	TGCAGACGTCCTGACCGGCT	chr10	132193973	3722	7
SSC_3725	AGAAGCCTTCAGCCTCGATG	chr5	143727322	9	AGAAGCCTTCAGCCTCGATG	chr5	144347759	3724	7
SSC_3726	CTCGTGCGCCTCCCAGAGAT	chr20	60472794	9	CTCGTGCGCCTCCCAGAGAT	chr20	61897738	3725	9
SSC_3730	TTCATCCATAGTCTCTCATC	chr6	138494941	9	TTCATCCATAGTCTCTCATC	chr6	138173804	3729	7
SSC_3732	CAGACAGACGGAAAATGAAT	chr2	2235048	9	CAGACAGACGGAAAATGAAT	chr2	2231276	3731	8
SSC_3733	TTACAGACTGTGTTGCATAA	chr8	3548971	9	TTACAGACTGTGTTGCATAA	chr8	3691449	3732	8
SSC_3739	GTTGTGTAATTAAAATCTAT	chr3	85211904	9	GTTGTGTAATTAAAATCTAT	chr3	85162754	3738	7
SSC_3740	TTCAGCCCCGCAGTCCACAA	chr8	80525118	9	TTCAGCCCCGCAGTCCACAA	chr8	79612883	3739	6
SSC_3741	ATCTACATCAAACGATGACG	chr10	108617632	9	ATCTACATCAAACGATGACG	chr10	106857874	3740	8
SSC_3742	ATAAGTACCTCAGATTCAAC	chr3	41490859	9	ATAAGTACCTCAGATTCAAC	chr3	41449368	3741	7
SSC_3743	AGGTCAGTTGATTTTCCTTA	chr7	87266070	9	AGGTCAGTTGATTTTCCTTA	chr7	87636754	3742	8
SSC_3745	GCCCCGACAGTATCTAGCCC	chrX	149668333	9	GCCCCGACAGTATCTAGCCC	chrX	150500062	3744	7
SSC_3747	AGCAACACCCTGTGAACATG	chr15	27776336	9	AGCAACACCCTGTGAACATG	chr15	27531190	3746	8
SSC_3751	CATTCTGCCAGCCTTTGGCT	chr5	160096077	9	CATTCTGCCAGCCTTTGGCT	chr5	160669070	3749	8
SSC_3752	GAGAATTGAAGCCGACTGCT	chr2	149643520	9	GAGAATTGAAGCCGACTGCT	chr2	148885951	3750	9
SSC_3755	ACACAACCCCTTCCCATTCA	chr15	25382660	9	ACACAACCCCTTCCCATTCA	chr15	25137513	3753	7
SSC_3756	TGTATAGCAACCACTCCACT	chr1	179475109	9	TGTATAGCAACCACTCCACT	chr1	179505974	3754	7
SSC_3757	TGAACAGTATGCATGGATAA	chr3	180806944	9	TGAACAGTATGCATGGATAA	chr3	181089156	3755	7
SSC_3770	CAGAACCTCTCCATCCATTC	chr20	42969929	9	CAGAACCTCTCCATCCATTC	chr20	44341289	3768	9
SSC_3782	GCTGGAGAGAACTGGCCTCG	chr12	72342266	9	GCTGGAGAGAACTGGCCTCG	chr12	71948486	3780	7
SSC_3790	TTGAATGAATTCATAGATTC	chr9	77476140	9	TTGAATGAATTCATAGATTC	chr9	74861224	3787	7
SSC_3793	AGATTATCCAAAACTTAGTT	chr12	22036066	9	AGATTATCCAAAACTTAGTT	chr12	21883132	3790	7
SSC_3795	GGCATCCACGGACGGACGCA	chr10	135001619	9	GGCATCCACGGACGGACGCA	chr10	133188115	3792	7
SSC_3798	TGACAGCGGACAGGCAAACT	chr11	106868131	9	TGACAGCGGACAGGCAAACT	chr11	106997405	3795	7
SSC_3804	GAGAAGGTACCTTGCATGAC	chr18	62086233	9	GAGAAGGTACCTTGCATGAC	chr18	64418998	3801	8
SSC_3806	GTAGGCTCACACTCCACAGT	chr4	57148562	9	GTAGGCTCACACTCCACAGT	chr4	56282396	3803	7
SSC_3811	TCCTAACAAAATCCACCCAA	chrX	151452111	9	TCCTAACAAAATCCACCCAA	chrX	152283639	3808	8
SSC_3818	ATAGCCCCAGTGTGTTATTG	chr2	139447302	9	ATAGCCCCAGTGTGTTATTG	chr2	138689732	3815	7
SSC_3821	TCATGATAGAAGTAGGTCAT	chr16	78729370	9	TCATGATAGAAGTAGGTCAT	chr16	78695473	3818	8
SSC_3824	GAGTTTAGAGTGAGTTATGG	chr4	98673998	9	GAGTTTAGAGTGAGTTATGG	chr4	97752847	3821	7
SSC_3828	CAGTAAAGATTTCTCTTGAT	chr1	210916994	9	CAGTAAAGATTTCTCTTGAT	chr1	210743652	3825	7
SSC_3830	ATTACTACATTAGAAGAGTC	chr4	68940871	9	ATTACTACATTAGAAGAGTC	chr4	68075153	3827	7
SSC_3835	ACCCTGGTTGCCGACACCCC	chr8	27295808	9	ACCCTGGTTGCCGACACCCC	chr8	27438291	3832	7
SSC_3838	GGCTCTAAGAGAAGTTCCTC	chr12	125825501	9	GGCTCTAAGAGAAGTTCCTC	chr12	125340955	3835	7
SSC_3841	GTATAATAGACTCTACGGAA	chr12	24434247	9	GTATAATAGACTCTACGGAA	chr12	24281313	3838	7
SSC_3844	CCCCAATATATTTCCTAGAG	chr5	111668960	9	CCCCAATATATTTCCTAGAG	chr5	112333263	3841	7
SSC_3845	CCTGAAAGTTCCTCGGCATG	chrX	153533329	9	CCTGAAAGTTCCTCGGCATG	chrX	154304977	3842	7
SSC_3846	CCAGCTACACACTCTAACAC	chr7	95505063	9	CCAGCTACACACTCTAACAC	chr7	95875751	3843	7
SSC_3847	TTTTTCCTACCATAGTACCC	chr12	100230680	9	TTTTTCCTACCATAGTACCC	chr12	99836902	3844	7
SSC_3850	CACTCCACACTACTGCACCA	chr20	40707551	9	CACTCCACACTACTGCACCA	chr20	42078911	3847	8
SSC_3856	GGTATATCAAGTCATACTGC	chr3	41392670	9	GGTATATCAAGTCATACTGC	chr3	41351179	3853	7
SSC_3862	CACAGCCATGGGAAAAATCG	chr4	21487668	9	CACAGCCATGGGAAAAATCG	chr4	21486045	3859	8
SSC_3864	TGATCAGGTCTGTGCTATGC	chr9	9056407	9	TGATCAGGTCTGTGCTATGC	chr9	9056407	3861	8
SSC_3865	ACATTTAGATGACAAATAAA	chr8	142224692	9	ACATTTAGATGACAAATAAA	chr8	141214593	3862	7
SSC_3870	AGAAGAGAATGAGTTAAACT	chr9	77359609	9	AGAAGAGAATGAGTTAAACT	chr9	74744693	3867	7
SSC_3873	TTGAGGTTAGTTCTGATGTT	chr15	84613181	9	TTGAGGTTAGTTCTGATGTT	chr15	83944429	3870	7
SSC_3876	GATCATGGGAGGCTATATTT	chr3	62184881	9	GATCATGGGAGGCTATATTT	chr3	62199207	3873	7
SSC_3879	CTCCCACTGACCATCGCTTT	chr2	111737417	9	CTCCCACTGACCATCGCTTT	chr2	110979840	3876	9
SSC_3882	TGAACCTGCTTTAACTTTTC	chr18	11040040	9	TGAACCTGCTTTAACTTTTC	chr18	11040041	3879	7
SSC_3883	CAGGCTAGCATCTCTGTAAT	chr1	57323540	9	CAGGCTAGCATCTCTGTAAT	chr1	56857867	3880	7
SSC_3893	CCGCCTGCTAGGGTTGGTGC	chr9	92052413	9	CCGCCTGCTAGGGTTGGTGC	chr9	89437498	3890	7
SSC_3898	TCTTTAGGACTCTGACAGGT	chr2	119733719	9	TCTTTAGGACTCTGACAGGT	chr2	118976143	3895	9
SSC_3899	TTTGGACTCTACGTTACTCC	chr8	133099269	9	TTTGGACTCTACGTTACTCC	chr8	132087022	3896	7
SSC_3904	GCCCACGTAAACATGTACAC	chr7	157571123	9	GCCCACGTAAACATGTACAC	chr7	157778431	3901	8
SSC_3905	TTAACTCCTAAAATTGAATA	chr6	47864278	9	TTAACTCCTAAAATTGAATA	chr6	47896542	3902	7
SSC_3908	ATTGGAGAGGAGATACTGCC	chr20	15953723	9	ATTGGAGAGGAGATACTGCC	chr20	15973078	3905	8
SSC_3909	CTGTAATTCCATTTCTCCGC	chr4	66193156	9	CTGTAATTCCATTTCTCCGC	chr4	65327438	3906	7
SSC_3911	TATGCCCATGAATATGATAT	chr2	163623629	9	TATGCCCATGAATATGATAT	chr2	162767119	3908	7
SSC_3920	TTTACTCTTCTTCATTCCAC	chr15	31877283	9	TTTACTCTTCTTCATTCCAC	chr15	31585080	3917	8
SSC_3923	CTCACCCTATATGCTGTGCC	chr18	47580886	9	CTCACCCTATATGCTGTGCC	chr18	50054516	3920	7
SSC_3934	ATGCATTAAAAGATCATCTA	chr13	78886088	9	ATGCATTAAAAGATCATCTA	chr13	78311953	3931	7
SSC_3941	CAGGTCGCATGAGGCCTTTT	chr19	31027040	9	CAGGTCGCATGAGGCCTTTT	chr19	30536133	3938	8
SSC_3943	AAAGTATAATCCACACATCA	chr20	14284963	9	AAAGTATAATCCACACATCA	chr20	14304317	3940	8
SSC_3944	TTAGAGTTCACAGTTGTGAC	chr22	17958410	9	TTAGAGTTCACAGTTGTGAC	chr22	17479368	3941	9
SSC_3947	TACAGGAAAGAGCTTATGCG	chr16	49822867	9	TACAGGAAAGAGCTTATGCG	chr16	49788956	3944	7
SSC_3948	TGTTTAGGTGGTATGGGTGG	chr12	15318470	9	TGTTTAGGTGGTATGGGTGG	chr12	15165536	3945	7
SSC_3949	ACATTTTTATCTAATGGTCT	chr11	24965712	9	ACATTTTTATCTAATGGTCT	chr11	24944166	3946	7
SSC_3955	CATAAGCAGGAGTTCAGTTT	chr15	25108896	9	CATAAGCAGGAGTTCAGTTT	chr15	24863749	3952	8
SSC_3956	GACATAGTCGATTTTTTTTA	chr4	62708341	9	GACATAGTCGATTTTTTTTA	chr4	61842623	3953	8
SSC_3960	GCATCCACTTATATCACAGA	chr19	20118830	9	GCATCCACTTATATCACAGA	chr19	20008021	3957	8
SSC_3962	TGAGGAATAGTTCTATGGAA	chr5	93755968	9	TGAGGAATAGTTCTATGGAA	chr5	94420263	3959	7
SSC_3965	AGATTATTACCGCTGGCATT	chr6	124307784	9	AGATTATTACCGCTGGCATT	chr6	123986639	3962	7
SSC_3966	TCTTGGTGAAGGCTCCTGGG	chr6	45897403	9	TCTTGGTGAAGGCTCCTGGG	chr6	45929666	3963	6
SSC_3967	GACATTGGCCTGGTGGCGTC	chr8	24350698	9	GACATTGGCCTGGTGGCGTC	chr8	24493185	3964	7
SSC_3970	TAGGATTCAGCCCCATGAAC	chr7	29021355	9	TAGGATTCAGCCCCATGAAC	chr7	28981739	3967	7
SSC_3978	GTGTGTCTAGTGGTTGGATA	chr7	154051270	9	GTGTGTCTAGTGGTTGGATA	chr7	154354185	3975	8
SSC_3980	CCTTGTCCCCCAGCCTTAAG	chr10	5203601	9	CCTTGTCCCCCAGCCTTAAG	chr10	5161638	3977	7
SSC_3982	ATATAAGAAAGCGCAATAGA	chr4	162802142	9	ATATAAGAAAGCGCAATAGA	chr4	161880990	3979	7
SSC_3984	GTCCTAGGACTGGGCCTTAC	chr16	6696932	9	GTCCTAGGACTGGGCCTTAC	chr16	6646931	3981	8
SSC_3990	ATCAAAATACCTGTATCCAG	chr2	179646929	9	ATCAAAATACCTGTATCCAG	chr2	178782202	3987	7
SSC_3994	CCATGTGACCTTACATTTTC	chr21	39141543	9	CCATGTGACCTTACATTTTC	chr21	37769240	3991	7
SSC_3999	TACCGTTCCTCCTCGGATCA	chr18	61861609	9	TACCGTTCCTCCTCGGATCA	chr18	64194374	3996	8
SSC_4000	CCACTCTTTCGTGTAAATTT	chr8	114399124	9	CCACTCTTTCGTGTAAATTT	chr8	113386895	3997	7
SSC_4004	AAGCAATGCATGCCATGACT	chr9	80061447	9	AAGCAATGCATGCCATGACT	chr9	77446531	4001	7
SSC_4005	AGGCAATATCTATAAGGGAT	chr7	21727005	9	AGGCAATATCTATAAGGGAT	chr7	21687387	4002	7
SSC_4008	GCTTCACCTGAAAGAAGGCC	chr3	121832635	9	GCTTCACCTGAAAGAAGGCC	chr3	122113788	4005	7
SSC_4010	AAGCCCTTGGGTGAACAAAT	chr16	6981533	9	AAGCCCTTGGGTGAACAAAT	chr16	6931532	4007	8
SSC_4012	GTGGGATGACAGCGTCTCCG	chr7	157516299	9	GTGGGATGACAGCGTCTCCG	chr7	157723607	4009	8
SSC_4014	GACATTGAGCTCTCTATAGC	chr7	141540252	9	GACATTGAGCTCTCTATAGC	chr7	141840452	4011	7
SSC_4017	AGGCAGTATGAAGAGACCGT	chr14	78277189	9	AGGCAGTATGAAGAGACCGT	chr14	77810846	4014	7
SSC_4018	AGTAAATTTGGAAGACCCAG	chr3	55612183	9	AGTAAATTTGGAAGACCCAG	chr3	55578155	4015	7
SSC_4027	GAGCCAAAAGTCTTAGGTGG	chrX	104880961	9	GAGCCAAAAGTCTTAGGTGG	chrX	105636968	4024	7
SSC_4035	GAATAGACTAGATAATGACA	chr11	7480160	9	GAATAGACTAGATAATGACA	chr11	7458929	4032	7
SSC_4037	TGATCCTATTCAGGAACTTT	chr4	178834695	9	TGATCCTATTCAGGAACTTT	chr4	177913541	4034	7
SSC_4041	GGTCAGCGGCTCTTTGGAAG	chr11	1263314	9	GGTCAGCGGCTCTTTGGAAG	chr11	1242084	4038	7
SSC_4046	CTTAACCACAGAAGGGAGGC	chr11	88429639	9	CTTAACCACAGAAGGGAGGC	chr11	88696471	4043	7
SSC_4048	CGTACATGGAAAAGGGGATC	chr5	58607972	9	CGTACATGGAAAAGGGGATC	chr5	59312146	4045	7
SSC_4049	CAACAACGTATAAGATAAGA	chr8	106423625	9	CAACAACGTATAAGATAAGA	chr8	105411397	4046	7
SSC_4050	CTAGTCCCTTCCAACTCCAA	chr13	79110009	9	CTAGTCCCTTCCAACTCCAA	chr13	78535874	4047	7
SSC_4051	CAGGAGCAGTTCTCAATACC	chrX	21776216	9	CAGGAGCAGTTCTCAATACC	chrX	21758098	4048	7
SSC_4052	CCATATTCAGACAAACGGAA	chr16	78191602	9	CCATATTCAGACAAACGGAA	chr16	78157705	4049	7
SSC_4059	CGGAGACATAATAGGGGCTC	chrX	123771695	9	CGGAGACATAATAGGGGCTC	chrX	124637845	4056	7
SSC_4062	TAGGGAATGAGAACCGCGAG	chr8	983674	9	TAGGGAATGAGAACCGCGAG	chr8	1033674	4059	8
SSC_4067	GTGGGATGAACATACATAAG	chrY	6845319	9	GTGGGATGAACATACATAAG	chrY	6977278	4064	7
SSC_4069	GTGGTCATCCCCAGAATAAG	chr8	4122190	9	GTGGTCATCCCCAGAATAAG	chr8	4264668	4066	8
SSC_4070	AACTAAGTAGTAACTAGTGG	chr10	55619591	9	AACTAAGTAGTAACTAGTGG	chr10	53859831	4067	7
SSC_4071	ATGGGTAGCTAGCCTTTCCT	chr16	6718561	9	ATGGGTAGCTAGCCTTTCCT	chr16	6668560	4068	8
SSC_4072	GTTGGAGGATCTACTGTTAA	chr12	7847427	9	GTTGGAGGATCTACTGTTAA	chr12	7694831	4069	7
SSC_4073	AGGATCACTGACCTTGGATA	chr1	34504922	9	AGGATCACTGACCTTGGATA	chr1	34039321	4070	8
SSC_4078	ACCTTGACTAAGGATTTTTT	chr12	71523609	9	ACCTTGACTAAGGATTTTTT	chr12	71129829	4075	7
SSC_4079	ATAGCACAAATCAGCTCATT	chr3	115848529	9	ATAGCACAAATCAGCTCATT	chr3	116129682	4076	7
SSC_4086	GAAGTTAGTAGTCAAAGCAT	chr16	9965762	9	GAAGTTAGTAGTCAAAGCAT	chr16	9871905	4083	7
SSC_4089	GGACAACGGGGTTATGAGCA	chr2	29551154	9	GGACAACGGGGTTATGAGCA	chr2	29328288	4086	7
SSC_4090	GGATTAATATTCTCACACAG	chr12	7550179	9	GGATTAATATTCTCACACAG	chr12	7397583	4087	7
SSC_4093	CTGTAGGCCACTCTGCATCT	chr4	117163	9	CTGTAGGCCACTCTGCATCT	chr4	117282	4090	8
SSC_4094	GTCTTAATGAGGGTTCTCAG	chr9	104033731	9	GTCTTAATGAGGGTTCTCAG	chr9	101271449	4091	7
SSC_4098	TACGCTCAGATGAAAATTTG	chrX	114386554	9	TACGCTCAGATGAAAATTTG	chrX	115151991	4095	7
SSC_4103	AAGCTCTTATGCTCACCCAG	chr8	143339258	9	AAGCTCTTATGCTCACCCAG	chr8	142257897	4100	7
SSC_4106	TGATGTTGTGCCAAAGGGTC	chr6	167713341	9	TGATGTTGTGCCAAAGGGTC	chr6	167299853	4103	7
SSC_4113	ACAGATGGCTTAACCCTTCA	chr9	126515696	9	ACAGATGGCTTAACCCTTCA	chr9	123753417	4110	7
SSC_4116	CAGCTGTATGAATCCCAACC	chr2	14488752	9	CAGCTGTATGAATCCCAACC	chr2	14348628	4113	7
SSC_4118	GCGGGTTGGGTTCAAAGTTA	chr11	16345105	9	GCGGGTTGGGTTCAAAGTTA	chr11	16323559	4115	8
SSC_4119	AGCAGCTAAGGCTGGTTCTC	chr2	80451165	9	AGCAGCTAAGGCTGGTTCTC	chr2	80224040	4116	7
SSC_4128	GCAGAGGTTACTTGGCATAC	chr3	56082732	9	GCAGAGGTTACTTGGCATAC	chr3	56048704	4125	9
SSC_4137	GGGACTCAGATACAGTTCCC	chr18	43127533	9	GGGACTCAGATACAGTTCCC	chr18	45547568	4134	7
SSC_4145	GGTATGCGCTGACAGAGAGA	chr5	58652802	9	GGTATGCGCTGACAGAGAGA	chr5	59356976	4142	7
SSC_4146	GGACCGTTTCCGCCGTCTCT	chr19	3294302	9	GGACCGTTTCCGCCGTCTCT	chr19	3294304	4143	7
SSC_4149	AAGGCGGCTCTAACAAGGAA	chr10	11199238	9	AAGGCGGCTCTAACAAGGAA	chr10	11157275	4146	8
SSC_4150	GTGAGATGACCAAATGATAC	chr4	142039230	9	GTGAGATGACCAAATGATAC	chr4	141118076	4147	7
SSC_4151	AAGATGGGTTAGCTTGTAAA	chr11	96194496	9	AAGATGGGTTAGCTTGTAAA	chr11	96461332	4148	9
SSC_4152	AGCCCATGGGAAAAATCCTG	chr14	67248833	9	AGCCCATGGGAAAAATCCTG	chr14	66782115	4149	7
SSC_4153	ACGGCCTTCCATGTGCAAAG	chrX	18263821	9	ACGGCCTTCCATGTGCAAAG	chrX	18245701	4150	7
SSC_4163	TAACACACCCCTGTTTGCTC	chrX	132047383	9	TAACACACCCCTGTTTGCTC	chrX	132913355	4161	8
SSC_4165	GGAACTGATTGATACTTACT	chr14	37853858	9	GGAACTGATTGATACTTACT	chr14	37384653	4163	7
SSC_4169	ACCACTACACCATTTTGAGA	chr10	50076739	9	ACCACTACACCATTTTGAGA	chr10	48868694	4167	9
SSC_4178	TAAGTTAATATCAGGGTTAC	chr7	26760826	9	TAAGTTAATATCAGGGTTAC	chr7	26721207	4176	7
SSC_4179	AAAAATCTTGGTTCAGAGGA	chr9	87401592	9	AAAAATCTTGGTTCAGAGGA	chr9	84786677	4177	8
SSC_4190	GACTTTGTGCCTGCCATTTG	chr20	15156266	9	GACTTTGTGCCTGCCATTTG	chr20	15175620	4188	8
SSC_4193	CAGGGCAAACACTAGTTCTA	chr22	47516393	9	CAGGGCAAACACTAGTTCTA	chr22	47120497	4191	7
SSC_4194	TAGATCACTACATTAAGTTT	chr1	71476792	9	TAGATCACTACATTAAGTTT	chr1	71011109	4192	7
SSC_4201	TTGTTCCACTGAATTGGTGA	chr7	90749388	9	TTGTTCCACTGAATTGGTGA	chr7	91120073	4199	7
SSC_4205	TTCCGTTGTCCTTACCGTGT	chr21	32526993	9	TTCCGTTGTCCTTACCGTGT	chr21	31154675	4203	7
SSC_4206	AAGCTAACCTGTCCCAACAG	chr3	131431254	9	AAGCTAACCTGTCCCAACAG	chr3	131712410	4204	7
SSC_4208	CTGTGAATGTTAGAGCCATA	chr5	22249315	9	CTGTGAATGTTAGAGCCATA	chr5	22249206	4206	7
SSC_4217	TTAGCTGAAGCTGGTAATAA	chr11	11539449	9	TTAGCTGAAGCTGGTAATAA	chr11	11517902	4215	9
[truncated: 576 more rows]
